# Supplementary material for: An efficient and multiple target transgenic RNAi technique with low toxicity in Drosophila
Source: Nat Commun. 2018 Oct 8;9:4160. doi: 10.1038/s41467-018-06537-y (PMC6175926; doi:10.1038/s41467-018-06537-y)
Supplement: Supplementary file 3 — Supplementary Data 1 [file 41467_2018_6537_MOESM3_ESM.xlsx]

## Sheet: THFC pVALIUM20 Lines
Supplementary Data 1. Transgenic RNAi lines based on previous system in the Tsinghua Fly center (THFC) and Vienna Drosophila Resource Center (VDRC).
THFC ID	Discription	CG#	Gene Symbol	FBgn	FWD oligo	RVS oligo	Vector	Hairpin Location
TH00042.N		CG30142	CG30142	FBgn0043534	ctagcagtTCAGGAGTGTCTACAAGTTAAtagttatattcaagcataTTAACTTGTAGACACTCCTGAgcg	aattcgcTCAGGAGTGTCTACAAGTTAAtatgcttgaatataactaTTAACTTGTAGACACTCCTGAactg	pVALIUM20	attp2
TH00043.N		CG30145	CG30145	FBgn0050145	ctagcagtTACACTGTGTTTGTTGCTAAAtagttatattcaagcataTTTAGCAACAAACACAGTGTAgcg	aattcgcTACACTGTGTTTGTTGCTAAAtatgcttgaatataactaTTTAGCAACAAACACAGTGTAactg	pVALIUM20	attp2
TH00044.N		CG30150	CG30150	FBgn0043536	ctagcagtAAGGCAAGAAATATTAACAAAtagttatattcaagcataTTTGTTAATATTTCTTGCCTTgcg	aattcgcAAGGCAAGAAATATTAACAAAtatgcttgaatataactaTTTGTTAATATTTCTTGCCTTactg	pVALIUM20	attp2		Note: The heterozygous state are showed in Discription column.
TH00045.N		CG30448	CG30448	FBgn0043532	ctagcagtTCCGAGTGCTACGAAGGAGTAtagttatattcaagcataTACTCCTTCGTAGCACTCGGAgcg	aattcgcTCCGAGTGCTACGAAGGAGTAtatgcttgaatataactaTACTCCTTCGTAGCACTCGGAactg	pVALIUM20	attp2
TH00046.N		CG30450	CG30450	FBgn0043533	ctagcagtAAAGGTGTTATTGCAAATGATtagttatattcaagcataATCATTTGCAATAACACCTTTgcg	aattcgcAAAGGTGTTATTGCAAATGATtatgcttgaatataactaATCATTTGCAATAACACCTTTactg	pVALIUM20	attp2
TH00047.N		CG30473	CG30473	FBgn0043530	ctagcagtCCGGAGAGCTATGATAAGTATtagttatattcaagcataATACTTATCATAGCTCTCCGGgcg	aattcgcCCGGAGAGCTATGATAAGTATtatgcttgaatataactaATACTTATCATAGCTCTCCGGactg	pVALIUM20	attp2
TH00048.N		CG31557	CG31557	FBgn0046876	ctagcagtAAGCTAGTGGAGGACAACGAAtagttatattcaagcataTTCGTTGTCCTCCACTAGCTTgcg	aattcgcAAGCTAGTGGAGGACAACGAAtatgcttgaatataactaTTCGTTGTCCTCCACTAGCTTactg	pVALIUM20	attp2
TH00049.N		CG33959	CG33959	FBgn0250910	ctagcagtCTGCATATCAGTGGACAGATAtagttatattcaagcataTATCTGTCCACTGATATGCAGgcg	aattcgcCTGCATATCAGTGGACAGATAtatgcttgaatataactaTATCTGTCCACTGATATGCAGactg	pVALIUM20	attp2
TH00050.N		CG7918	CG7918	FBgn0037546	ctagcagtACGGTGCTGTTGATCACGATAtagttatattcaagcataTATCGTGATCAACAGCACCGTgcg	aattcgcACGGTGCTGTTGATCACGATAtatgcttgaatataactaTATCGTGATCAACAGCACCGTactg	pVALIUM20	attp2
TH00051.N		CG14944	CG14944	FBgn0259225	ctagcagtCGGCTCGATTCACAAGTTCAAtagttatattcaagcataTTGAACTTGTGAATCGAGCCGgcg	aattcgcCGGCTCGATTCACAAGTTCAAtatgcttgaatataactaTTGAACTTGTGAATCGAGCCGactg	pVALIUM20	attp2
TH00052.N		CSN3	CSN3	FBgn0027055	ctagcagtCGGTaTGGTGTTGTTCaaaGatagttatattcaagcataTCtttGAACAACACCAtACCGgcg	aattcgcCGGTaTGGTGTTGTTCaaaGatatgcttgaatataactaTCtttGAACAACACCAtACCGactg	pVALIUM20	attp2
TH00053.N		CSN7	CSN7	FBgn0028836	ctagcagtaCGCGaaTGCCGaGaaaTCTatagttatattcaagcataTAGAtttCtCGGCAttCGCGtgcg	aattcgcaCGCGaaTGCCGaGaaaTCTatatgcttgaatataactaTAGAtttCtCGGCAttCGCGtactg	pVALIUM20	attp2
TH00054.N		CG42522	CG42522	FBgn0261437	ctagcagtCaGCGCaTaTaTGTCCaTTTatagttatattcaagcataTAAAtGGACAtAtAtGCGCtGgcg	aattcgcCaGCGCaTaTaTGTCCaTTTatatgcttgaatataactaTAAAtGGACAtAtAtGCGCtGactg	pVALIUM20	attp2
TH00055.N		CSN1a1	CSN1a1	FBgn0028838	ctagcagtCaCCTaCaaTGTCaaGTTGTatagttatattcaagcatatACAACttGACAttGtAGGtGgcg	aattcgcCaCCTaCaaTGTCaaGTTGTatatgcttgaatataactatACAACttGACAttGtAGGtGactg	pVALIUM20	attp2
TH00056.N		CSN1a2	CSN1a2	FBgn0028838	ctagcagtCaaGTTGTaCGaCGaaCTCTatagttatattcaagcataTAGAGttCGtCGtACAACttGgcg	aattcgcCaaGTTGTaCGaCGaaCTCTatatgcttgaatataactaTAGAGttCGtCGtACAACttGactg	pVALIUM20	attp2
TH00057.N		CSN1b1	CSN1b1	FBgn0027057	ctagcagtCaGCaTCGaTCTCGaaGTGTatagttatattcaagcatatACACttCGAGAtCGAtGCtGgcg	aattcgcCaGCaTCGaTCTCGaaGTGTatatgcttgaatataactatACACttCGAGAtCGAtGCtGactg	pVALIUM20	attp2
TH00058.N		CSN1b2	CSN1b2	FBgn0027057	ctagcagtTTCaaGTTCTaCGaaaGTaaatagttatattcaagcataTttACtttCGtAGAACttGAAgcg	aattcgcTTCaaGTTCTaCGaaaGTaaatatgcttgaatataactaTttACtttCGtAGAACttGAAactg	pVALIUM20	attp2
TH00059.N		CSN4-1	CSN4-1	FBgn0027054	ctagcagtTCGaCTCTaTCTGGaGGaCaatagttatattcaagcatattGtCCtCCAGAtAGAGtCGAgcg	aattcgcTCGaCTCTaTCTGGaGGaCaatatgcttgaatataactattGtCCtCCAGAtAGAGtCGAactg	pVALIUM20	attp2
TH00060.N		CSN4-2	CSN4-2	FBgn0027054	ctagcagtTCCGaGGaGTTGCaGGTTCTatagttatattcaagcataTAGAACCtGCAACtCCtCGGAgcg	aattcgcTCCGaGGaGTTGCaGGTTCTatatgcttgaatataactaTAGAACCtGCAACtCCtCGGAactg	pVALIUM20	attp2
TH00061.N		CSN5-1	CSN5-1	FBgn0027053	ctagcagtCGGaaCCGaTGTCaaTGaGaatagttatattcaagcatattCtCAttGACAtCGGttCCGgcg	aattcgcCGGaaCCGaTGTCaaTGaGaatatgcttgaatataactattCtCAttGACAtCGGttCCGactg	pVALIUM20	attp2
TH00062.N		CSN5-2	CSN5-2	FBgn0027053	ctagcagtCaGCTCGGGTCTGCTCaCCaatagttatattcaagcataTtGGtGAGCAGACCCGAGCtGgcg	aattcgcCaGCTCGGGTCTGCTCaCCaatatgcttgaatataactaTtGGtGAGCAGACCCGAGCtGactg	pVALIUM20	attp2
TH00063.N		CSN6-1	CSN6-1	FBgn0028837	ctagcagtCCCCaTCaTGCTaCaGCTGaatagttatattcaagcatattCAGCtGtAGCAtGAtGGGGgcg	aattcgcCCCCaTCaTGCTaCaGCTGaatatgcttgaatataactattCAGCtGtAGCAtGAtGGGGactg	pVALIUM20	attp2
TH00064.N		CSN6-2	CSN6-2	FBgn0028837	ctagcagtaaCaGTGaTCaaCaaGGaCTatagttatattcaagcataTAGtCCttGttGAtCACtGttgcg	aattcgcaaCaGTGaTCaaCaaGGaCTatatgcttgaatataactaTAGtCCttGttGAtCACtGttactg	pVALIUM20	attp2
TH00065.N		CSN2-1	CSN2-1	FBgn0013746	ctagcagtTCGGCTGTGGTTTAAGACCAAtagttatattcaagcatattGGtCttAAACCACAGCCGAgcg	aattcgcTCGGCTGTGGTTTAAGACCAAtatgcttgaatataactattGGtCttAAACCACAGCCGAactg	pVALIUM20	attp2
TH00066.N		CSN2-2	CSN2-2	FBgn0013746	ctagcagtCTGCAGAAGATACTAAAGCAAtagttatattcaagcatattGCtttAGtAtCttCtGCAGgcg	aattcgcCTGCAGAAGATACTAAAGCAAtatgcttgaatataactattGCtttAGtAtCttCtGCAGactg	pVALIUM20	attp2
TH00067.N		CG2061-1	CG2061-1	FBgn0027498	ctagcagtCCGCGaGTaCaGCaaGCaGaatagttatattcaagcatattCtGCttGCtGtACtCGCGGgcg	aattcgcCCGCGaGTaCaGCaaGCaGaatatgcttgaatataactattCtGCttGCtGtACtCGCGGactg	pVALIUM20	attp2
TH00068.N		CG2061-2	CG2061-2	FBgn0027498	ctagcagtaaGGaGTTCaTGCaCaCCaaatagttatattcaagcatatttGGtGtGCAtGAACtCCttgcg	aattcgcaaGGaGTTCaTGCaCaCCaaatatgcttgaatataactatttGGtGtGCAtGAACtCCttactg	pVALIUM20	attp2
TH00069.N		CG2061-3	CG2061-3	FBgn0027498	ctagcagtCGCCGaGTTGCGCGaCaTCaatagttatattcaagcatattGAtGtCGCGCAACtCGGCGgcg	aattcgcCGCCGaGTTGCGCGaCaTCaatatgcttgaatataactattGAtGtCGCGCAACtCGGCGactg	pVALIUM20	attp2
TH00070.N		HP1a1	HP1a1	FBgn0003607	ctagcagtaaggtggagtactatctgaaatagttatattcaagcataTTTCAGATAGTACTCCACCTTgcg	aattcgcaaggtggagtactatctgaaatatgcttgaatataactaTTTCAGATAGTACTCCACCTTacgt	pVALIUM20	attp2
TH00071.N		HP1a2	HP1a2	FBgn0003607	ctagcagttactctgataatgaagattaatagttatattcaagcataTTAATCTTCATTATCAGAGTAgcg	aattcgctactctgataatgaagattaatatgcttgaatataactaTTAATCTTCATTATCAGAGTAacgt	pVALIUM20	attp2
TH00072.N		CG7041	CG7041	FBgn0030082	ctagcagtccaggtggtcatacagttctatagttatattcaagcataTAGAACTGTATGACCACCTGGgcg	aattcgcccaggtggtcatacagttctatatgcttgaatataactaTAGAACTGTATGACCACCTGGacgt	pVALIUM20	attp2
TH00073.N		HP1c	HP1c	FBgn0039019	ctagcagtcaaggttgagtactacatcaatagttatattcaagcataTTGATGTAGTACTCAACCTTGgcg	aattcgccaaggttgagtactacatcaatatgcttgaatataactaTTGATGTAGTACTCAACCTTGacgt	pVALIUM20	attp2
TH00074.N		CG1793-1	CG1793-1	FBgn0039923	ctagcagtGGAACTTACTACTCACCTATCtagttatattcaagcataGATAGGTGAGTAGTAAGTTCCgcg	aattcgcGGAACTTACTACTCACCTATCtatgcttgaatataactaGATAGGTGAGTAGTAAGTTCCactg	pVALIUM20	attp2
TH00075.N		CG1793-2	CG1793-2	FBgn0039923	ctagcagtGGCtAtGAGtCGAAtACtAGAtagttatattcaagcataTCTAGTATTCGACTCATAGCCgcg	aattcgcGGCtAtGAGtCGAAtACtAGAtatgcttgaatataactaTCTAGTATTCGACTCATAGCCactg	pVALIUM20	attp2
TH00076.N		CG1793-3	CG1793-3	FBgn0039923	ctagcagtGGCAtAAGAGAAAGAttAAtAtagttatattcaagcataTATTAATCTTTCTCTTATGCCgcg	aattcgcGGCAtAAGAGAAAGAttAAtAtatgcttgaatataactaTATTAATCTTTCTCTTATGCCactg	pVALIUM20	attp2
TH00077.N		CG7162	CG7162	FBgn0037109	ctagcagtCGGACAtGttCtACGtAGAGAtagttatattcaagcataTCTCTACGTAGAACATGTCCGgcg	aattcgcCGGACAtGttCtACGtAGAGAtatgcttgaatataactaTCTCTACGTAGAACATGTCCGactg	pVALIUM20	attp2
TH00078.N		CG7162	CG7162	FBgn0037109	ctagcagtGtAtGtGAAtttACCtAAAGAtagttatattcaagcataTCTTTAGGTAAATTCACATACgcg	aattcgcGtAtGtGAAtttACCtAAAGAtatgcttgaatataactaTCTTTAGGTAAATTCACATACactg	pVALIUM20	attp2
TH00079.N		CG7162	CG7162	FBgn0037109	ctagcagtAGtGCttAAtCtCAtAGtACAtagttatattcaagcataTGTACTATGAGATTAAGCACTgcg	aattcgcAGtGCttAAtCtCAtAGtACAtatgcttgaatataactaTGTACTATGAGATTAAGCACTactg	pVALIUM20	attp2
TH00080.N		CG9936-1	CG9936-1	FBgn0003415	ctagcagtGAtGGAGACtAACGAAAtAAAtagttatattcaagcataTTTATTTCGTTAGTCTCCATCgcg	aattcgcGAtGGAGACtAACGAAAtAAAtatgcttgaatataactaTTTATTTCGTTAGTCTCCATCactg	pVALIUM20	attp2
TH00081.N		CG9936-2	CG9936-2	FBgn0003415	ctagcagtGCttCAGAAtCAGCAGCAACAtagttatattcaagcataTGTTGCTGCTGATTCTGAAGCgcg	aattcgcGCttCAGAAtCAGCAGCAACAtatgcttgaatataactaTGTTGCTGCTGATTCTGAAGCactg	pVALIUM20	attp2
TH00082.N		CG9936-3	CG9936-3	FBgn0003415	ctagcagtCGCtGtGCAAtAAGGAtAACAtagttatattcaagcataTGTTATCCTTATTGCACAGCGgcg	aattcgcCGCtGtGCAAtAAGGAtAACAtatgcttgaatataactaTGTTATCCTTATTGCACAGCGactg	pVALIUM20	attp2
TH00083.N		CG9936e-1	CG9936e-1	FBgn0003415	ctagcagtGCGCtGCGAGCAGCAGttACCtagttatattcaagcataGGTAACTGCTGCTCGCAGCGCgcg	aattcgcGCGCtGCGAGCAGCAGttACCtatgcttgaatataactaGGTAACTGCTGCTCGCAGCGCactg	pVALIUM20	attp2
TH00084.N		CG9936e-2	CG9936e-2	FBgn0003415	ctagcagtGCAtCAttACCACCAGCAACAtagttatattcaagcataTGTTGCTGGTGGTAATGATGCgcg	aattcgcGCAtCAttACCACCAGCAACAtatgcttgaatataactaTGTTGCTGGTGGTAATGATGCactg	pVALIUM20	attp2
TH00085.N		CG10354	CG10354	FBgn0031868	ctagcagtTCGGACATTAATGACAATATAtagttatattcaagcataTATATTGTCATTAATGTCCGAgcg	aattcgcTCGGACATTAATGACAATATAtatgcttgaatataactaTATATTGTCATTAATGTCCGAactg	pVALIUM20	attp2
TH00086.N		CG10535	CG10535	FBgn0037926	ctagcagtCAGGCGCTACTTAGTGCGAAAtagttatattcaagcataTTTCGCACTAAGTAGCGCCTGgcg	aattcgcCAGGCGCTACTTAGTGCGAAAtatgcttgaatataactaTTTCGCACTAAGTAGCGCCTGactg	pVALIUM20	attp2
TH00087.N		CG11132	CG11132	FBgn0034537	ctagcagtCTGGACAATAGCACAAATTAAtagttatattcaagcataTTAATTTGTGCTATTGTCCAGgcg	aattcgcCTGGACAATAGCACAAATTAAtatgcttgaatataactaTTAATTTGTGCTATTGTCCAGactg	pVALIUM20	attp2
TH00088.N		CG15218	CG15218	FBgn0025674	ctagcagtAACGATGGAAATACTCGAAGAtagttatattcaagcataTCTTCGAGTATTTCCATCGTTgcg	aattcgcAACGATGGAAATACTCGAAGAtatgcttgaatataactaTCTTCGAGTATTTCCATCGTTactg	pVALIUM20	attp2
TH00089.N		CG15433	CG15433	FBgn0031604	ctagcagtCCGCGACTACTTTATCCGCAAtagttatattcaagcataTTGCGGATAAAGTAGTCGCGGgcg	aattcgcCCGCGACTACTTTATCCGCAAtatgcttgaatataactaTTGCGGATAAAGTAGTCGCGGactg	pVALIUM20	attp2
TH00090.N		CG15528	CG15528	FBgn0039742	ctagcagtCAGCTGCGACGGTACGAGCAAtagttatattcaagcataTTGCTCGTACCGTCGCAGCTGgcg	aattcgcCAGCTGCGACGGTACGAGCAAtatgcttgaatataactaTTGCTCGTACCGTCGCAGCTGactg	pVALIUM20	attp2
TH00091.N		CG4003	CG4003	FBgn0040078	ctagcagtAACAATAAGTTTATGTTGTAAtagttatattcaagcataTTACAACATAAACTTATTGTTgcg	aattcgcAACAATAAGTTTATGTTGTAAtatgcttgaatataactaTTACAACATAAACTTATTGTTactg	pVALIUM20	attp2
TH00092.N		CG6292	CG6292	FBgn0025455	ctagcagtCCCGTCTGAAGTCTAAGCTTAtagttatattcaagcataTAAGCTTAGACTTCAGACGGGgcg	aattcgcCCCGTCTGAAGTCTAAGCTTAtatgcttgaatataactaTAAGCTTAGACTTCAGACGGGactg	pVALIUM20	attp2
TH00093.N		CG7281	CG7281	FBgn0004597	ctagcagtCACGGCGACGGTTTACTTCAAtagttatattcaagcataTTGAAGTAAACCGTCGCCGTGgcg	aattcgcCACGGCGACGGTTTACTTCAAtatgcttgaatataactaTTGAAGTAAACCGTCGCCGTGactg	pVALIUM20	attp2
TH00094.N		CG9018-1	CG9018-1	FBgn0035318	ctagcagtCACGGATTCGGCGCTACTCAAtagttatattcaagcataTTGAGTAGCGCCGAATCCGTGgcg	aattcgcCACGGATTCGGCGCTACTCAAtatgcttgaatataactaTTGAGTAGCGCCGAATCCGTGactg	pVALIUM20	attp2
TH00095.N		CG9018-2	CG9018-2	FBgn0035318	ctagcagtCAAGATGTTGGGCCTGCAGAAtagttatattcaagcataTTCTGCAGGCCCAACATCTTGgcg	aattcgcCAAGATGTTGGGCCTGCAGAAtatgcttgaatataactaTTCTGCAGGCCCAACATCTTGactg	pVALIUM20	attp2
TH00096.N		CG9018-3	CG9018-3	FBgn0035318	ctagcagtTGCATGGTCCTTGGGGTTGTTtagttatattcaagcataAACAACCCCAAGGACCATGCAgcg	aattcgcTGCATGGTCCTTGGGGTTGTTtatgcttgaatataactaAACAACCCCAAGGACCATGCAactg	pVALIUM20	attp2
TH00097.N		CG9125	CG9125	FBgn0030793	ctagcagtTCGCACCTTCAAATCGTTCAAtagttatattcaagcataTTGAACGATTTGAAGGTGCGAgcg	aattcgcTCGCACCTTCAAATCGTTCAAtatgcttgaatataactaTTGAACGATTTGAAGGTGCGAactg	pVALIUM20	attp2
TH00098.N		CG9207	CG9207	FBgn0031873	ctagcagtTCCGAACAGGATCGTAGTTAAtagttatattcaagcataTTAACTACGATCCTGTTCGGAgcg	aattcgcTCCGAACAGGATCGTAGTTAAtatgcttgaatataactaTTAACTACGATCCTGTTCGGAactg	pVALIUM20	attp2
TH00099.N		CG9696	CG9696	FBgn0020306	ctagcagtCGGCACAGAATCAGAAATATAtagttatattcaagcataTATATTTCTGATTCTGTGCCGgcg	aattcgcCGGCACAGAATCAGAAATATAtatgcttgaatataactaTATATTTCTGATTCTGTGCCGactg	pVALIUM20	attp2
TH00101.N		CG8290	CG8290	FBgn0026573	ctagcagtAAAGGTCAAGATTCCGATAAAtagttatattcaagcataTTTATCGGAATCTTGACCTTTgcg	aattcgcAAAGGTCAAGATTCCGATAAAtatgcttgaatataactaTTTATCGGAATCTTGACCTTTactg	pVALIUM20	attp2
TH00102.N		CG8290	CG8290	FBgn0026573	ctagcagtCAGCTTGTATTTCTTGTACAAtagttatattcaagcataTTGTACAAGAAATACAAGCTGgcg	aattcgcCAGCTTGTATTTCTTGTACAAtatgcttgaatataactaTTGTACAAGAAATACAAGCTGactg	pVALIUM20	attp2
TH00103.N		CG8290	CG8290	FBgn0026573	ctagcagtAAGCTAGTGATGACGAAGATAtagttatattcaagcataTATCTTCGTCATCACTAGCTTgcg	aattcgcAAGCTAGTGATGACGAAGATAtatgcttgaatataactaTATCTTCGTCATCACTAGCTTactg	pVALIUM20	attp2
TH00104.N		CG8290	CG8290	FBgn0026573	ctagcagtCGGCAAGAAAGAGGTCACTAAtagttatattcaagcataTTAGTGACCTCTTTCTTGCCGgcg	aattcgcCGGCAAGAAAGAGGTCACTAAtatgcttgaatataactaTTAGTGACCTCTTTCTTGCCGactg	pVALIUM20	attp2
TH00105.N		CG8290	CG8290	FBgn0026573	ctagcagtTGGGTTCAAAGTAGATTTAAAtagttatattcaagcataTTTAAATCTACTTTGAACCCAgcg	aattcgcTGGGTTCAAAGTAGATTTAAAtatgcttgaatataactaTTTAAATCTACTTTGAACCCAactg	pVALIUM20	attp2
TH00106.N		CG8290	CG8290	FBgn0026573	ctagcagtCCGCTTCTACCTGAAGATGTAtagttatattcaagcataTACATCTTCAGGTAGAAGCGGgcg	aattcgcCCGCTTCTACCTGAAGATGTAtatgcttgaatataactaTACATCTTCAGGTAGAAGCGGactg	pVALIUM20	attp2
TH00110.N		CG12598	CG12598	FBgn0026086	ctagcagtTTGGACTTTACCAGCGATGAAtagttatattcaagcataTTCATCGCTGGTAAAGTCCAAgcg	aattcgcTTGGACTTTACCAGCGATGAAtatgcttgaatataactaTTCATCGCTGGTAAAGTCCAAactg	pVALIUM20	attP2
TH00111.N		CG12598	CG12598	FBgn0026086	ctagcagtGCGCAGCTTTATACAGTTTAAtagttatattcaagcataTTAAACTGTATAAAGCTGCGCgcg	aattcgcGCGCAGCTTTATACAGTTTAAtatgcttgaatataactaTTAAACTGTATAAAGCTGCGCactg	pVALIUM20	attP2
TH00112.N		CG9428	CG9428	FBgn0033096	ctagcagtCAGGCGAAGGAAGAAGTGGAAtagttatattcaagcataTTCCACTTCTTCCTTCGCCTGgcg	aattcgcCAGGCGAAGGAAGAAGTGGAAtatgcttgaatataactaTTCCACTTCTTCCTTCGCCTGactg	pVALIUM20	attP2
TH00113.N		CG9430	CG9430	FBgn0033097	ctagcagtACGGGAGGTGGTCACGATCAAtagttatattcaagcataTTGATCGTGACCACCTCCCGTgcg	aattcgcACGGGAGGTGGTCACGATCAAtatgcttgaatataactaTTGATCGTGACCACCTCCCGTactg	pVALIUM20	attP2
TH00114.N		CG4334	CG4334	FBgn0038312	ctagcagtCAGCTGTTAATCTCTTGTGTAtagttatattcaagcataTACACAAGAGATTAACAGCTGgcg	aattcgcCAGCTGTTAATCTCTTGTGTAtatgcttgaatataactaTACACAAGAGATTAACAGCTGactg	pVALIUM20	attP2
TH00115.N		CG10006	CG10006	FBgn0036461	ctagcagtCAGGTGCTAGTCTTAAACCTAtagttatattcaagcataTAGGTTTAAGACTAGCACCTGgcg	aattcgcCAGGTGCTAGTCTTAAACCTAtatgcttgaatataactaTAGGTTTAAGACTAGCACCTGactg	pVALIUM20	attP2
TH00116.N		CG6817	CG6817	FBgn0024236	ctagcagtTCCGACATTGATACCACTGAAtagttatattcaagcataTTCAGTGGTATCAATGTCGGAgcg	aattcgcTCCGACATTGATACCACTGAAtatgcttgaatataactaTTCAGTGGTATCAATGTCGGAactg	pVALIUM20	attP2
TH00117.N		CG7816	CG7816	FBgn0039714	ctagcagtCAGGAACAGAAGTCAAAGGAAtagttatattcaagcataTTCCTTTGACTTCTGTTCCTGgcg	aattcgcCAGGAACAGAAGTCAAAGGAAtatgcttgaatataactaTTCCTTTGACTTCTGTTCCTGactg	pVALIUM20	attP2
TH00118.N		CG10449	CG10449	FBgn0002022	ctagcagtCTGCTTGAGGAGTCTACGAAAtagttatattcaagcataTTTCGTAGACTCCTCAAGCAGgcg	aattcgcCTGCTTGAGGAGTCTACGAAAtatgcttgaatataactaTTTCGTAGACTCCTCAAGCAGactg	pVALIUM20	attP2
TH00119.N		CG3994	CG3994	FBgn0028516	ctagcagtCACCACGTTCACGATCATGAAtagttatattcaagcataTTCATGATCGTGAACGTGGTGgcg	aattcgcCACCACGTTCACGATCATGAAtatgcttgaatataactaTTCATGATCGTGAACGTGGTGactg	pVALIUM20	attP2
TH00120.N		CG31860	CG31860	FBgn0051860	ctagcagtCCGGAGTTTCTGAACAAATTAtagttatattcaagcataTAATTTGTTCAGAAACTCCGGgcg	aattcgcCCGGAGTTTCTGAACAAATTAtatgcttgaatataactaTAATTTGTTCAGAAACTCCGGactg	pVALIUM20	attP2
TH00121.N		CG5130	CG5130	FBgn0037000	ctagcagtCGGGATGTGTCCAGTACCATAtagttatattcaagcataTATGGTACTGGACACATCCCGgcg	aattcgcCGGGATGTGTCCAGTACCATAtatgcttgaatataactaTATGGTACTGGACACATCCCGactg	pVALIUM20	attP2
TH00122.N		CG11163	CG11163	FBgn0025693	ctagcagtAAGGAAAGAAATTAATTCAAAtagttatattcaagcataTTTGAATTAATTTCTTTCCTTgcg	aattcgcAAGGAAAGAAATTAATTCAAAtatgcttgaatataactaTTTGAATTAATTTCTTTCCTTactg	pVALIUM20	attP2
TH00123.N		CG6672	CG6672	FBgn0037875	ctagcagtTAGCCTGTTCCTGTTGTTCATtagttatattcaagcataATGAACAACAGGAACAGGCTAgcg	aattcgcTAGCCTGTTCCTGTTGTTCATtatgcttgaatataactaATGAACAACAGGAACAGGCTAactg	pVALIUM20	attP2
TH00124.N		CG17723	CG17723	FBgn0035432	ctagcagtTTGGATTGTCCTACCACGGAAtagttatattcaagcataTTCCGTGGTAGGACAATCCAAgcg	aattcgcTTGGATTGTCCTACCACGGAAtatgcttgaatataactaTTCCGTGGTAGGACAATCCAAactg	pVALIUM20	attP2
TH00125.N		CG5959	CG5959	FBgn0039387	ctagcagtACCGATGGTAATGACATTGAAtagttatattcaagcataTTCAATGTCATTACCATCGGTgcg	aattcgcACCGATGGTAATGACATTGAAtatgcttgaatataactaTTCAATGTCATTACCATCGGTactg	pVALIUM20	attP2
TH00126.N		CG3671	CG3671	FBgn0011672	ctagcagtCACGTTGGATACTGTGGATAAtagttatattcaagcataTTATCCACAGTATCCAACGTGgcg	aattcgcCACGTTGGATACTGTGGATAAtatgcttgaatataactaTTATCCACAGTATCCAACGTGactg	pVALIUM20	attP2
TH00127.N		CG1469	CG1469	FBgn0015221	ctagcagtCGGAGGAATCGTTGACTTCAAtagttatattcaagcataTTGAAGTCAACGATTCCTCCGgcg	aattcgcCGGAGGAATCGTTGACTTCAAtatgcttgaatataactaTTGAAGTCAACGATTCCTCCGactg	pVALIUM20	attP2
TH00128.N		CG42345	CG42345	FBgn0259247	ctagcagtTCCGGAGTCTATGTTGATTAAtagttatattcaagcataTTAATCAACATAGACTCCGGAgcg	aattcgcTCCGGAGTCTATGTTGATTAAtatgcttgaatataactaTTAATCAACATAGACTCCGGAactg	pVALIUM20	attP2
TH00129.N		CG32557	CG32557	FBgn0052557	ctagcagtCCAGATCGAACAGATCGACAAtagttatattcaagcataTTGTCGATCTGTTCGATCTGGgcg	aattcgcCCAGATCGAACAGATCGACAAtatgcttgaatataactaTTGTCGATCTGTTCGATCTGGactg	pVALIUM20	attP2
TH00130.N		CG3759	CG3759	FBgn0032116	ctagcagtCCGGTTGTCAACAGCAGATTAtagttatattcaagcataTAATCTGCTGTTGACAACCGGgcg	aattcgcCCGGTTGTCAACAGCAGATTAtatgcttgaatataactaTAATCTGCTGTTGACAACCGGactg	pVALIUM20	attP2
TH00131.N		CG6186	CG6186	FBgn0022355	ctagcagtCAAGAAGAATGTGTATTTCAAtagttatattcaagcataTTGAAATACACATTCTTCTTGgcg	aattcgcCAAGAAGAATGTGTATTTCAAtatgcttgaatataactaTTGAAATACACATTCTTCTTGactg	pVALIUM20	attP2
TH00132.N		CG3666	CG3666	FBgn0034094	ctagcagtCAGCTCGGATGTGTACAAGAAtagttatattcaagcataTTCTTGTACACATCCGAGCTGgcg	aattcgcCAGCTCGGATGTGTACAAGAAtatgcttgaatataactaTTCTTGTACACATCCGAGCTGactg	pVALIUM20	attP2
TH00133.N		CG4900	CG4900	FBgn0024958	ctagcagtCAGCATGTGCGAAGACTTCAAtagttatattcaagcataTTGAAGTCTTCGCACATGCTGgcg	aattcgcCAGCATGTGCGAAGACTTCAAtatgcttgaatataactaTTGAAGTCTTCGCACATGCTGactg	pVALIUM20	attP2
TH00134.N		CG1886	CG1886	FBgn0030343	ctagcagtCCGAGAATATAGCGAAATCAAtagttatattcaagcataTTGATTTCGCTATATTCTCGGgcg	aattcgcCCGAGAATATAGCGAAATCAAtatgcttgaatataactaTTGATTTCGCTATATTCTCGGactg	pVALIUM20	attP2
TH00135.N		CG3977	CG3977	FBgn0062413	ctagcagtACCTTCGATGCTGTCGATTAAtagttatattcaagcataTTAATCGACAGCATCGAAGGTgcg	aattcgcACCTTCGATGCTGTCGATTAAtatgcttgaatataactaTTAATCGACAGCATCGAAGGTactg	pVALIUM20	attP2
TH00136.N		CG7459	CG7459	FBgn0062412	ctagcagtCTCAAGTTCCTGCGACAGCAAtagttatattcaagcataTTGCTGTCGCAGGAACTTGAGgcg	aattcgcCTCAAGTTCCTGCGACAGCAAtatgcttgaatataactaTTGCTGTCGCAGGAACTTGAGactg	pVALIUM20	attP2
TH00137.N		CCS	CCS	FBgn0010531	ctagcagtTTGGTCAGAGATTCAGGACAAtagttatattcaagcataTTGTCCTGAATCTCTGACCAAgcg	aattcgcTTGGTCAGAGATTCAGGACAAtatgcttgaatataactaTTGTCCTGAATCTCTGACCAAactg	pVALIUM20	attP2
TH00138.N		CG14938	CG14938	FBgn0020309	ctagcagtGGCGATGTGGTCAATCATCAAtagttatattcaagcataTTGATGATTGACCACATCGCCgcg	aattcgcGGCGATGTGGTCAATCATCAAtatgcttgaatataactaTTGATGATTGACCACATCGCCactg	pVALIUM20	attP2
TH00139.N		CG3979	CG3979	FBgn0036816	ctagcagtCTGGAAGTTCATCCAGACCAAtagttatattcaagcataTTGGTCTGGATGAACTTCCAGgcg	aattcgcCTGGAAGTTCATCCAGACCAAtatgcttgaatataactaTTGGTCTGGATGAACTTCCAGactg	pVALIUM20	attP2
TH00140.N		CG18402	CG18402	FBgn0013984	ctagcagtTACGATGATCGTAAAGTTCAAtagttatattcaagcataTTGAACTTTACGATCATCGTAgcg	aattcgcTACGATGATCGTAAAGTTCAAtatgcttgaatataactaTTGAACTTTACGATCATCGTAactg	pVALIUM20	attP2
TH00141.N		CG6936	CG6936	FBgn0023000	ctagcagtCGGAATGTTCTACCTAGACAAtagttatattcaagcataTTGTCTAGGTAGAACATTCCGgcg	aattcgcCGGAATGTTCTACCTAGACAAtatgcttgaatataactaTTGTCTAGGTAGAACATTCCGactg	pVALIUM20	attP2
TH00144.N		CR32864	CR32864		ctagcagtACCGATATGGTTGGACCACAAtagttatattcaagcataTTGTGGTCCAACCATATCGGTgcg	aattcgcACCGATATGGTTGGACCACAAtatgcttgaatataactaTTGTGGTCCAACCATATCGGTactg	pVALIUM20	attP2
TH00145.N		CR31273	CR31273		ctagcagtTAGTGTATCCTATGCAACGAAtagttatattcaagcataTTCGTTGCATAGGATACACTAgcg	aattcgcTAGTGTATCCTATGCAACGAAtatgcttgaatataactaTTCGTTGCATAGGATACACTAactg	pVALIUM20	attP2
TH00146.N		CR31273	CR31273		ctagcagtCACGAGAACAATTATGACCTAtagttatattcaagcataTAGGTCATAATTGTTCTCGTGgcg	aattcgcCACGAGAACAATTATGACCTAtatgcttgaatataactaTAGGTCATAATTGTTCTCGTGactg	pVALIUM20	attP2
TH00147.N		CR17025	CR17025		ctagcagtCGGGGTTAAGACCCTACCCAAtagttatattcaagcataTTGGGTAGGGTCTTAACCCCGgcg	aattcgcCGGGGTTAAGACCCTACCCAAtatgcttgaatataactaTTGGGTAGGGTCTTAACCCCGactg	pVALIUM20	attP2
TH00148.N		CR18854	CR18854		ctagcagtCAGTTAGTAAATTGACTAATAtagttatattcaagcataTATTAGTCAATTTACTAACTGgcg	aattcgcCAGTTAGTAAATTGACTAATAtatgcttgaatataactaTATTAGTCAATTTACTAACTGactg	pVALIUM20	attP2
TH00149.N		CR30009	CR30009		ctagcagtCTGGTATTCGAGTTAGATCAAtagttatattcaagcataTTGATCTAACTCGAATACCAGgcg	aattcgcCTGGTATTCGAGTTAGATCAAtatgcttgaatataactaTTGATCTAACTCGAATACCAGactg	pVALIUM20	attP2
TH00152.N	TM3,Sb	CG9998	U2af50	FBgn0005411	ctagcagtCAAGGTCTTTGTCGAATTCAAtagttatattcaagcataTTGAATTCGACAAAGACCTTGgcg	aattcgcCAAGGTCTTTGTCGAATTCAAtatgcttgaatataactaTTGAATTCGACAAAGACCTTGactg	pVALIUM20	attp2
TH00153.N		CG9946	eIF-2alpha	FBgn0261609	ctagcagtACCAAGAAGACAGACGGTTTAtagttatattcaagcataTAAACCGTCTGTCTTCTTGGTgcg	aattcgcACCAAGAAGACAGACGGTTTAtatgcttgaatataactaTAAACCGTCTGTCTTCTTGGTactg	pVALIUM20	attp2
TH00154.N	TM3,Sb	CG9742	SmG	FBgn0030765	ctagcagtCAAGGACAACACGAAGAACAAtagttatattcaagcataTTGTTCTTCGTGTTGTCCTTGgcg	aattcgcCAAGGACAACACGAAGAACAAtatgcttgaatataactaTTGTTCTTCGTGTTGTCCTTGactg	pVALIUM20	attp2
TH00155.N		CG9705	CG9705	FBgn0036661	ctagcagtCCGGTATGGTGAAATCCTTCAtagttatattcaagcataTGAAGGATTTCACCATACCGGgcg	aattcgcCCGGTATGGTGAAATCCTTCAtatgcttgaatataactaTGAAGGATTTCACCATACCGGactg	pVALIUM20	attp2
TH00156.N		CG9654	Rbp4	FBgn0010258	ctagcagtCCAGGACTATAAGGTCTTCAAtagttatattcaagcataTTGAAGACCTTATAGTCCTGGgcg	aattcgcCCAGGACTATAAGGTCTTCAAtatgcttgaatataactaTTGAAGACCTTATAGTCCTGGactg	pVALIUM20	attp2
TH00157.N	TM3,Sb	CG9373	rump	FBgn0260010	ctagcagtCACGGCGAGCAGCGCGATCAAtagttatattcaagcataTTGATCGCGCTGCTCGCCGTGgcg	aattcgcCACGGCGAGCAGCGCGATCAAtatgcttgaatataactaTTGATCGCGCTGCTCGCCGTGactg	pVALIUM20	attp2
TH00158.N		CG4973	CG4973	FBgn0038772	ctagcagtCACGATCGCAGTGATTACAAAtagttatattcaagcataTTTGTAATCACTGCGATCGTGgcg	aattcgcCACGATCGCAGTGATTACAAAtatgcttgaatataactaTTTGTAATCACTGCGATCGTG actg	pVALIUM20	attp2
TH00159.N		CG4900	Irp-1A	FBgn0024958	ctagcagtCAGCATGTGCGAAGACTTCAAtagttatattcaagcataTTGAAGTCTTCGCACATGCTGgcg	aattcgcCAGCATGTGCGAAGACTTCAAtatgcttgaatataactaTTGAAGTCTTCGCACATGCTG actg	pVALIUM20	attp2
TH00160.N		CG4896	CG4896	FBgn0031319	ctagcagtAAGGAGCGCGATCGAGATAGAtagttatattcaagcataTCTATCTCGATCGCGCTCCTTgcg	aattcgcAAGGAGCGCGATCGAGATAGAtatgcttgaatataactaTCTATCTCGATCGCGCTCCTTactg	pVALIUM20	attp2
TH00161.N		CG4886	cyp33	FBgn0028382	ctagcagtCACAGAGAGACTGCTGAACAAtagttatattcaagcataTTGTTCAGCAGTCTCTCTGTGgcg	aattcgcCACAGAGAGACTGCTGAACAAtatgcttgaatataactaTTGTTCAGCAGTCTCTCTGTGactg	pVALIUM20	attp2
TH00162.N		CG4806	CG4806	FBgn0035048	ctagcagtCTGGAACAGAGTTTAAGTTGAtagttatattcaagcataTCAACTTAAACTCTGTTCCAGgcg	aattcgcCTGGAACAGAGTTTAAGTTGAtatgcttgaatataactaTCAACTTAAACTCTGTTCCAG actg	pVALIUM20	attp2
TH00163.N		CG4760	bol	FBgn0011206	ctagcagtTTGCAGTCTTTGCGCCTCCTGtagttatattcaagcataTTGCAGTCTTTGCGCCTCCTGgcg	aattcgcTTGCAGTCTTTGCGCCTCCTGtatgcttgaatataactaTTGCAGTCTTTGCGCCTCCTGactg	pVALIUM20	attp2
TH00164.N		CG9346	CG9346	FBgn0034572	ctagcagtACGAGATGCGTCAGAAGTTAAtagttatattcaagcataTTAACTTCTGACGCATCTCGTgcg	aattcgcACGAGATGCGTCAGAAGTTAAtatgcttgaatataactaTTAACTTCTGACGCATCTCGT actg	pVALIUM20	attp2
TH00165.N		CG9344	CG9344	FBgn0034564	ctagcagtTGGGCAGCTGAAGAACAAGTAtagttatattcaagcataTACTTGTTCTTCAGCTGCCCAgcg	aattcgcTGGGCAGCTGAAGAACAAGTAtatgcttgaatataactaTACTTGTTCTTCAGCTGCCCA actg	pVALIUM20	attp2
TH00166.N	TM3,Sb	CG9218	sm	FBgn0003435	ctagcagtTCCAAGAACAATCGTTTCCTAtagttatattcaagcataTAGGAAACGATTGTTCTTGGAgcg	aattcgcTCCAAGAACAATCGTTTCCTAtatgcttgaatataactaTAGGAAACGATTGTTCTTGGAactg	pVALIUM20	attp2
TH00167.N		CG8781	tsu	FBgn0033378	ctagcagtCTGCGATTACGGAGAAATCAAtagttatattcaagcataTTGATTTCTCCGTAATCGCAGgcg	aattcgcCTGCGATTACGGAGAAATCAAtatgcttgaatataactaTTGATTTCTCCGTAATCGCAG actg	pVALIUM20	attp2
TH00168.N		CG8635	CG8635	FBgn0033317	ctagcagtCAAGAAGAGTGACTTCAGCAAtagttatattcaagcataTTGCTGAAGTCACTCTTCTTGgcg	aattcgcCAAGAAGAGTGACTTCAGCAAtatgcttgaatataactaTTGCTGAAGTCACTCTTCTTG actg	pVALIUM20	attp2
TH00169.N		CG8614	Neos	FBgn0024542	ctagcagtTTCGATGGTCCAGAAGAACTAtagttatattcaagcataTAGTTCTTCTGGACCATCGAAgcg	aattcgcTTCGATGGTCCAGAAGAACTAtatgcttgaatataactaTAGTTCTTCTGGACCATCGAAactg	pVALIUM20	attp2
TH00170.N	TM3,Sb	CG4709	CG4709	FBgn0032169	ctagcagtTAGCGTGGAACGAAAGCTAAAtagttatattcaagcataTTTAGCTTTCGTTCCACGCTAgcg	aattcgcTAGCGTGGAACGAAAGCTAAAtatgcttgaatataactaTTTAGCTTTCGTTCCACGCTAactg	pVALIUM20	attp2
TH00171.N		CG4620	unk	FBgn0004395	ctagcagtACCCGGAGATCTACAAGTCGAtagttatattcaagcataTCGACTTGTAGATCTCCGGGTgcg	aattcgcACCCGGAGATCTACAAGTCGAtatgcttgaatataactaTCGACTTGTAGATCTCCGGGTactg	pVALIUM20	attp2
TH00172.N		CG4612	CG4612	FBgn0035016	ctagcagtTGGCAAGATCTATATCAAGAAtagttatattcaagcataTTCTTGATATAGATCTTGCCAgcg	aattcgcTGGCAAGATCTATATCAAGAAtatgcttgaatataactaTTCTTGATATAGATCTTGCCA actg	pVALIUM20	attp2
TH00173.N		CG4602	Srp54	FBgn0024285	ctagcagtCCGGTTCCAGAGAGCGACGTAtagttatattcaagcataTACGTCGCTCTCTGGAACCGGgcg	aattcgcCCGGTTCCAGAGAGCGACGTAtatgcttgaatataactaTACGTCGCTCTCTGGAACCGGactg	pVALIUM20	attp2
TH00174.N	TM3,Sb	CG4429	Rbp2	FBgn0262734	ctagcagtTCGGTACGGCAGTTTCAATAA tagttatattcaagcataTTATTGAAACTGCCGTACCGAgcg	aattcgcTCGGTACGGCAGTTTCAATAAtatgcttgaatataactaTTATTGAAACTGCCGTACCGAactg	pVALIUM20	attp2
TH00175.N		CG4396	fne	FBgn0086675	ctagcagtTTGCAGAATAAGGTTATTAAAtagttatattcaagcataTTTAATAACCTTATTCTGCAAgcg	aattcgcTTGCAGAATAAGGTTATTAAAtatgcttgaatataactaTTTAATAACCTTATTCTGCAAactg	pVALIUM20	attp2
TH00176.N		CG8597	lark	FBgn0011640	ctagcagtATGCGACATTGTGCGCAACTAtagttatattcaagcataTAGTTGCGCACAATGTCGCATgcg	aattcgcATGCGACATTGTGCGCAACTAtatgcttgaatataactaTAGTTGCGCACAATGTCGCATactg	pVALIUM20	attp2
TH00177.N		CG8205	fus	FBgn0023441	ctagcagtCACCCGCTACATCGAGGTGTAtagttatattcaagcataTACACCTCGATGTAGCGGGTGgcg	aattcgcCACCCGCTACATCGAGGTGTAtatgcttgaatataactaTACACCTCGATGTAGCGGGTGactg	pVALIUM20	attp2
TH00178.N	TM3,Sb	CG7971	CG7971	FBgn0035253	ctagcagtCCGAGGCTCAACAGCAGAAGAtagttatattcaagcataTCTTCTGCTGTTGAGCCTCGGgcg	aattcgcCCGAGGCTCAACAGCAGAAGAtatgcttgaatataactaTCTTCTGCTGTTGAGCCTCGG actg	pVALIUM20	attp2
TH00179.N		CG7903	CG7903	FBgn0039730	ctagcagtAACGAGTCCAACTACAGACAAtagttatattcaagcataTTGTCTGTAGTTGGACTCGTTgcg	aattcgcAACGAGTCCAACTACAGACAAtatgcttgaatataactaTTGTCTGTAGTTGGACTCGTT actg	pVALIUM20	attp2
TH00180.N		CG7879	CG7879	FBgn0035235	ctagcagtGCGCTTCTTTAGCGACTACAAtagttatattcaagcataTTGTAGTCGCTAAAGAAGCGCgcg	aattcgcGCGCTTCTTTAGCGACTACAAtatgcttgaatataactaTTGTAGTCGCTAAAGAAGCGC actg	pVALIUM20	attp2
TH00181.N	TM3,Sb	CG7804	CG7804	FBgn0036496	ctagcagtCCAGATGCACGTACTCTCTAAtagttatattcaagcataTTAGAGAGTACGTGCATCTGGgcg	aattcgcCCAGATGCACGTACTCTCTAAtatgcttgaatataactaTTAGAGAGTACGTGCATCTGG actg	pVALIUM20	attp2
TH00182.N		CG43113-1	orb2	FBgn0035938，FBgn0262573	ctagcagtTTCGCCGACGATCAAGGATAAtagttatattcaagcataTTATCCTTGATCGTCGGCGAAgcg	aattcgcTTCGCCGACGATCAAGGATAAtatgcttgaatataactaTTATCCTTGATCGTCGGCGAAactg	pVALIUM20	attp2
TH00183.N		CG43065	bru-2	FBgn0043904，FBgn0262475	ctagcagtTCGGCTTTGTGTCCTACGATAtagttatattcaagcataTATCGTAGGACACAAAGCCGAgcg	aattcgcTCGGCTTTGTGTCCTACGATAtatgcttgaatataactaTATCGTAGGACACAAAGCCGAactg	pVALIUM20	attp2
TH00184.N		CG4279	LSm1	FBgn0034600	ctagcagtCGGACGGACTCTGATTGGATAtagttatattcaagcataTATCCAATCAGAGTCCGTCCGgcg	aattcgcCGGACGGACTCTGATTGGATAtatgcttgaatataactaTATCCAATCAGAGTCCGTCCG actg	pVALIUM20	attp2
TH00185.N		CG42670	ps	FBgn0026188，FBgn0261552	ctagcagtCTGGCTATTCGGAGACCGTAAtagttatattcaagcataTTACGGTCTCCGAATAGCCAGgcg	aattcgcCTGGCTATTCGGAGACCGTAAtatgcttgaatataactaTTACGGTCTCCGAATAGCCAGactg	pVALIUM20	attp2
TH00186.N		CG4266	CG4266	FBgn0034598	ctagcagtAACGAGCATCTCAGTCTGCTAtagttatattcaagcataTAGCAGACTGAGATGCTCGTTgcg	aattcgcAACGAGCATCTCAGTCTGCTAtatgcttgaatataactaTAGCAGACTGAGATGCTCGTT actg	pVALIUM20	attp2
TH00187.N		CG4262	elav	FBgn0000570，FBgn0260400	ctagcagtCAGGCTGTAGTGCAGCAGCAAtagttatattcaagcataTTGCTGCTGCACTACAGCCTGgcg	aattcgcCAGGCTGTAGTGCAGCAGCAAtatgcttgaatataactaTTGCTGCTGCACTACAGCCTG actg	pVALIUM20	attp2
TH00188.N		CG7697	CstF-64	FBgn0027841	ctagcagtCAGGATTTGCGAGCTTCTCTAtagttatattcaagcataTAGAGAAGCTCGCAAATCCTGgcg	aattcgcCAGGATTTGCGAGCTTCTCTAtatgcttgaatataactaTAGAGAAGCTCGCAAATCCTGactg	pVALIUM20	attp2
TH00189.N		CG7184	Mkrn1	FBgn0029152	ctagcagtTAGTTCCGAAAGTTCAGATTAtagttatattcaagcataTAATCTGAACTTTCGGAACTAgcg	aattcgcTAGTTCCGAAAGTTCAGATTAtatgcttgaatataactaTAATCTGAACTTTCGGAACTAactg	pVALIUM20	attp2
TH00190.N		CG7006	CG7006	FBgn0039233	ctagcagtCTGCTTCGGCAAGTTCTCCAAtagttatattcaagcataTTGGAGAACTTGCCGAAGCAGgcg	aattcgcCTGCTTCGGCAAGTTCTCCAAtatgcttgaatataactaTTGGAGAACTTGCCGAAGCAG actg	pVALIUM20	attp2
TH00191.N		CG6999	CG6999	FBgn0030085	ctagcagtCTGGTACGATCCCGACCAGATtagttatattcaagcataATCTGGTCGGGATCGTACCAGgcg	aattcgcCTGGTACGATCCCGACCAGATtatgcttgaatataactaATCTGGTCGGGATCGTACCAGactg	pVALIUM20	attp2
TH00192.N	TM3,Sb	CG6961	CG6961	FBgn0030959	ctagcagtGTGGTGGTAGTGATAGCGATAtagttatattcaagcataTATCGCTATCACTACCACCACgcg	aattcgcGTGGTGGTAGTGATAGCGATAtatgcttgaatataactaTATCGCTATCACTACCACCACactg	pVALIUM20	attp2
TH00193.N		CG6937	CG6937	FBgn0038989	ctagcagtACCAGAGAAGCAGACACTCAAtagttatattcaagcataTTGAGTGTCTGCTTCTCTGGTgcg	aattcgcACCAGAGAAGCAGACACTCAAtatgcttgaatataactaTTGAGTGTCTGCTTCTCTGGT actg	pVALIUM20	attp2
TH00194.N		CG4258	dbe	FBgn0020305	ctagcagtCAGCGGAGAGTACTTCCTCAAtagttatattcaagcataTTGAGGAAGTACTCTCCGCTGgcg	aattcgcCAGCGGAGAGTACTTCCTCAAtatgcttgaatataactaTTGAGGAAGTACTCTCCGCTGactg	pVALIUM20	attp2
TH00195.N	TM3,Sb	CG42551	larp	FBgn0040108，FBgn0261618	ctagcagtCAGGATCACAGACAGGCTCAAtagttatattcaagcataTTGAGCCTGTCTGTGATCCTGgcg	aattcgcCAGGATCACAGACAGGCTCAAtatgcttgaatataactaTTGAGCCTGTCTGTGATCCTG actg	pVALIUM20	attp2
TH00196.N		CG43113-2	orb2	FBgn0035938，FBgn0262573	ctagcagtCCGATTCTCGAGCTAGTCTAAtagttatattcaagcataTTAGACTAGCTCGAGAATCGGgcg	aattcgcCCGATTCTCGAGCTAGTCTAAtatgcttgaatataactaTTAGACTAGCTCGAGAATCGGactg	pVALIUM20	attp2
TH00197.N		CG42458	CG42458	FBgn0259935	ctagcagtGGAGCGCATGTTTCAGATCTAtagttatattcaagcataTAGATCTGAAACATGCGCTCCgcg	aattcgcGGAGCGCATGTTTCAGATCTAtatgcttgaatataactaTAGATCTGAAACATGCGCTCCactg	pVALIUM20	attp2
TH00198.N		CG42382	CG42382	FBgn0259728	ctagcagtACGGGTTATGAAGTCCTACAAtagttatattcaagcataTTGTAGGACTTCATAACCCGTgcg	aattcgcACGGGTTATGAAGTCCTACAAtatgcttgaatataactaTTGTAGGACTTCATAACCCGTactg	pVALIUM20	attp2
TH00199.N		CG4211	nonA	FBgn0004227	ctagcagtTCCGATGGAGGTGAATGACGAtagttatattcaagcataTCGTCATTCACCTCCATCGGAgcg	aattcgcTCCGATGGAGGTGAATGACGAtatgcttgaatataactaTCGTCATTCACCTCCATCGGAactg	pVALIUM20	attp2
TH00200.N		CG6695	CG6695	FBgn0039215	ctagcagtGCCGACGAAGGTACTACTCTAtagttatattcaagcataTAGAGTAGTACCTTCGTCGGCgcg	aattcgcGCCGACGAAGGTACTACTCTAtatgcttgaatataactaTAGAGTAGTACCTTCGTCGGC actg	pVALIUM20	attp2
TH00201.N		CG6694	ZC3H3	FBgn0035900	ctagcagtACGGTGTGATGTACAAGAAGAtagttatattcaagcataTCTTCTTGTACATCACACCGTgcg	aattcgcACGGTGTGATGTACAAGAAGAtatgcttgaatataactaTCTTCTTGTACATCACACCGT actg	pVALIUM20	attp2
TH00202.N		CG6610	CG6610	FBgn0035675	ctagcagtCCGCATCCACATTATCATGAAtagttatattcaagcataTTCATGATAATGTGGATGCGGgcg	aattcgcCCGCATCCACATTATCATGAAtatgcttgaatataactaTTCATGATAATGTGGATGCGG actg	pVALIUM20	attp2
TH00203.N		CG6422	CG6422	FBgn0039261	ctagcagtACGCGACGAGCACCAAGTAAAtagttatattcaagcataTTTACTTGGTGCTCGTCGCGTgcg	aattcgcACGCGACGAGCACCAAGTAAAtatgcttgaatataactaTTTACTTGGTGCTCGTCGCGT actg	pVALIUM20	attp2
TH00204.N		CG6354	Rb97D	FBgn0004903	ctagcagtCGGGAATGTAGTCTCCGTTAAtagttatattcaagcataTTAACGGAGACTACATTCCCGgcg	aattcgcCGGGAATGTAGTCTCCGTTAAtatgcttgaatataactaTTAACGGAGACTACATTCCCGactg	pVALIUM20	attp2
TH00205.N		CG6049	barc	FBgn0037081	ctagcagtCAGCACGAAGCAGAAATACAAtagttatattcaagcataTTGTATTTCTGCTTCGTGCTGgcg	aattcgcCAGCACGAAGCAGAAATACAAtatgcttgaatataactaTTGTATTTCTGCTTCGTGCTG actg	pVALIUM20	attp2
TH00206.N	TM3,Sb	CG41562	CG41562	FBgn0085693	ctagcagtGCGCTAGACTCTAACATCTAAtagttatattcaagcataTTAGATGTTAGAGTCTAGCGCgcg	aattcgcGCGCTAGACTCTAACATCTAAtatgcttgaatataactaTTAGATGTTAGAGTCTAGCGCactg	pVALIUM20	attp2
TH00207.N		CG40813	CG40813	FBgn0085521	ctagcagtCAGCGAGGAGGTCCTCCAGAAtagttatattcaagcataTTCTGGAGGACCTCCTCGCTGgcg	aattcgcCAGCGAGGAGGTCCTCCAGAAtatgcttgaatataactaTTCTGGAGGACCTCCTCGCTGactg	pVALIUM20	attp2
TH00208.N		CG4076	Nufip	FBgn0036812	ctagcagtCCCGAACACTATGTTGTCGAAtagttatattcaagcataTTCGACAACATAGTGTTCGGGgcg	aattcgcCCCGAACACTATGTTGTCGAAtatgcttgaatataactaTTCGACAACATAGTGTTCGGG actg	pVALIUM20	attp2
TH00209.N		CG4021	CG4021	FBgn0034659	ctagcagtCAGATCTGTCAGGGACAGCAAtagttatattcaagcataTTGCTGTCCCTGACAGATCTGgcg	aattcgcCAGATCTGTCAGGGACAGCAAtatgcttgaatataactaTTGCTGTCCCTGACAGATCTG actg	pVALIUM20	attp2
TH00210.N	TM3,Sb	CG3931	Rrp4	FBgn0034879	ctagcagtCAAGTGCAAGCTGATGATTTAtagttatattcaagcataTAAATCATCAGCTTGCACTTGgcg	aattcgcCAAGTGCAAGCTGATGATTTAtatgcttgaatataactaTAAATCATCAGCTTGCACTTG actg	pVALIUM20	attp2
TH00211.N		CG3927	CG3927	FBgn0034739	ctagcagtATGATTATGATGAACATCTTAtagttatattcaagcataTAAGATGTTCATCATAATCATgcg	aattcgcATGATTATGATGAACATCTTAtatgcttgaatataactaTAAGATGTTCATCATAATCATactg	pVALIUM20	attp2
TH00212.N		CG5941	CG5941	FBgn0029833	ctagcagtCAAGTTGGAGAGTCACATCGAtagttatattcaagcataTCGATGTGACTCTCCAACTTGgcg	aattcgcCAAGTTGGAGAGTCACATCGAtatgcttgaatataactaTCGATGTGACTCTCCAACTTGactg	pVALIUM20	attp2
TH00213.N	TM3,Sb	CG5836	SF1	FBgn0025571	ctagcagtCTGAATCAGGATCACGATCAAtagttatattcaagcataTTGATCGTGATCCTGATTCAGgcg	aattcgcCTGAATCAGGATCACGATCAAtatgcttgaatataactaTTGATCGTGATCCTGATTCAGactg	pVALIUM20	attp2
TH00214.N		CG5821	qkr58E-2	FBgn0022985	ctagcagtAAGGACAAGAAGTTCAACTATtagttatattcaagcataATAGTTGAACTTCTTGTCCTTgcg	aattcgcAAGGACAAGAAGTTCAACTATtatgcttgaatataactaATAGTTGAACTTCTTGTCCTTactg	pVALIUM20	attp2
TH00215.N		CG5808	CG5808	FBgn0027617	ctagcagtTAGGAAGACGTTCTAGGTCAAtagttatattcaagcataTTGACCTAGAACGTCTTCCTAgcg	aattcgcTAGGAAGACGTTCTAGGTCAAtatgcttgaatataactaTTGACCTAGAACGTCTTCCTAactg	pVALIUM20	attp2
TH00216.N		CG5728	CG5728	FBgn0039182	ctagcagtTTCGATGATGTGCTCAAGGAAtagttatattcaagcataTTCCTTGAGCACATCATCGAAgcg	aattcgcTTCGATGATGTGCTCAAGGAAtatgcttgaatataactaTTCCTTGAGCACATCATCGAA actg	pVALIUM20	attp2
TH00217.N		CG5655	Rsf1	FBgn0011305	ctagcagtTTCGGTGTGGATAGCCTTCAAtagttatattcaagcataTTGAAGGCTATCCACACCGAAgcg	aattcgcTTCGGTGTGGATAGCCTTCAAtatgcttgaatataactaTTGAAGGCTATCCACACCGAAactg	pVALIUM20	attp2
TH00218.N		CG3875	nsr	FBgn0034740	ctagcagtTTGGGCTTTGAGTATAGCAAAtagttatattcaagcataTTTGCTATACTCAAAGCCCAAgcg	aattcgcTTGGGCTTTGAGTATAGCAAAtatgcttgaatataactaTTTGCTATACTCAAAGCCCAA actg	pVALIUM20	attp2
TH00219.N		CG3780	Spx	FBgn0015818	ctagcagtCCCAAGGATCGTGTCACCCAAtagttatattcaagcataTTGGGTGACACGATCCTTGGGgcg	aattcgcCCCAAGGATCGTGTCACCCAAtatgcttgaatataactaTTGGGTGACACGATCCTTGGGactg	pVALIUM20	attp2
TH00220.N		CG3691	Pof	FBgn0035047	ctagcagtACCGATGATCAAGACAAAGAAtagttatattcaagcataTTCTTTGTCTTGATCATCGGTgcg	aattcgcACCGATGATCAAGACAAAGAAtatgcttgaatataactaTTCTTTGTCTTGATCATCGGT actg	pVALIUM20	attp2
TH00221.N		CG3642	Clp	FBgn0015621	ctagcagtAAGGATCAGCTGCACAAGAAAtagttatattcaagcataTTTCTTGTGCAGCTGATCCTTgcg	aattcgcAAGGATCAGCTGCACAAGAAAtatgcttgaatataactaTTTCTTGTGCAGCTGATCCTTactg	pVALIUM20	attp2
TH00222.N		CG3594	Eap	FBgn0035063	ctagcagtAACGACGACAGTGCGGATCTAtagttatattcaagcataTAGATCCGCACTGTCGTCGTTgcg	aattcgcAACGACGACAGTGCGGATCTAtatgcttgaatataactaTAGATCCGCACTGTCGTCGTT actg	pVALIUM20	attp2
TH00223.N		CG3584	qkr58E-3	FBgn0022984	ctagcagtCAGATCTGTCTTCGACAAGAAtagttatattcaagcataTTCTTGTCGAAGACAGATCTGgcg	aattcgcCAGATCTGTCTTCGACAAGAAtatgcttgaatataactaTTCTTGTCGAAGACAGATCTGactg	pVALIUM20	attp2
TH00224.N		CG5654	yps	FBgn0022959	ctagcagtCCGGCGCTACAACAACTATTAtagttatattcaagcataTAATAGTTGTTGTAGCGCCGGgcg	aattcgcCCGGCGCTACAACAACTATTAtatgcttgaatataactaTAATAGTTGTTGTAGCGCCGGactg	pVALIUM20	attp2
TH00225.N		CG5649	kin17	FBgn0024887	ctagcagtAAGGTGTTCAAGAAACCCAAAtagttatattcaagcataTTTGGGTTTCTTGAACACCTTgcg	aattcgcAAGGTGTTCAAGAAACCCAAAtatgcttgaatataactaTTTGGGTTTCTTGAACACCTT actg	pVALIUM20	attp2
TH00226.N		CG5454	snRNP-U1	FBgn0038667	ctagcagtTCGCGACAATGTAAAGTTCTAtagttatattcaagcataTAGAACTTTACATTGTCGCGAgcg	aattcgcTCGCGACAATGTAAAGTTCTAtatgcttgaatataactaTAGAACTTTACATTGTCGCGA actg	pVALIUM20	attp2
TH00227.N		CG5442	SC35	FBgn0040286	ctagcagtCGCGTACTGGACTGCGTGAAAtagttatattcaagcataTTTCACGCAGTCCAGTACGCGgcg	aattcgcCGCGTACTGGACTGCGTGAAAtatgcttgaatataactaTTTCACGCAGTCCAGTACGCGactg	pVALIUM20	attp2
TH00228.N		CG5352	SmB	FBgn0010083，FBgn0262601	ctagcagtTACCTTCAAAGCCTTCGACAAtagttatattcaagcataTTGTCGAAGGCTTTGAAGGTAgcg	aattcgcTACCTTCAAAGCCTTCGACAAtatgcttgaatataactaTTGTCGAAGGCTTTGAAGGTAactg	pVALIUM20	attp2
TH00229.N	TM3,Sb	CG5347	CG5347	FBgn0030578	ctagcagtTTGCAAGATGTGCGACCTTTAtagttatattcaagcataTAAAGGTCGCACATCTTGCAAgcg	aattcgcTTGCAAGATGTGCGACCTTTAtatgcttgaatataactaTAAAGGTCGCACATCTTGCAAactg	pVALIUM20	attp2
TH00230.N		CG34362	CG34362	FBgn0085391	ctagcagtCAGCGAGGAGGTCCTCCAGAAtagttatattcaagcataTTCTGGAGGACCTCCTCGCTGgcg	aattcgcCAGCGAGGAGGTCCTCCAGAAtatgcttgaatataactaTTCTGGAGGACCTCCTCGCTGactg	pVALIUM20	attp2
TH00231.N		CG34334	CG34334	FBgn0085363	ctagcagtAAAGACGGTTGTCACCAATAAtagttatattcaagcataTTATTGGTGACAACCGTCTTTgcg	aattcgcAAAGACGGTTGTCACCAATAAtatgcttgaatataactaTTATTGGTGACAACCGTCTTTactg	pVALIUM20	attp2
TH00232.N	TM3,Sb	CG33714	CG33714	FBgn0064117	ctagcagtAACGTGATCTTCGACAAGCGAtagttatattcaagcataTCGCTTGTCGAAGATCACGTTgcg	aattcgcAACGTGATCTTCGACAAGCGAtatgcttgaatataactaTCGCTTGTCGAAGATCACGTTactg	pVALIUM20	attp2
TH00233.N		CG33526	PNUTS	FBgn0053526	ctagcagtTCGCAGTTCTAGCGATAAATAtagttatattcaagcataTATTTATCGCTAGAACTGCGAgcg	aattcgcTCGCAGTTCTAGCGATAAATAtatgcttgaatataactaTATTTATCGCTAGAACTGCGAactg	pVALIUM20	attp2
TH00234.N	TM3,Sb	CG33522	scaf6	FBgn0053522,FBgn0261872	ctagcagtCTGGAGGATTACAACTACAAAtagttatattcaagcataTTTGTAGTTGTAATCCTCCAGgcg	aattcgcCTGGAGGATTACAACTACAAAtatgcttgaatataactaTTTGTAGTTGTAATCCTCCAGactg	pVALIUM20	attp2
TH00235.N		CG3335	CG3335	FBgn0036018	ctagcagtCAGCAAGAAGAACCTAGACAAtagttatattcaagcataTTGTCTAGGTTCTTCTTGCTGgcg	aattcgcCAGCAAGAAGAACCTAGACAAtatgcttgaatataactaTTGTCTAGGTTCTTCTTGCTG actg	pVALIUM20	attp2
TH00236.N		CG5334	CG5334	FBgn0030577	ctagcagtTTGGAACAAATTGCTTCTACAtagttatattcaagcataTGTAGAAGCAATTTGTTCCAAgcg	aattcgcTTGGAACAAATTGCTTCTACAtatgcttgaatataactaTGTAGAAGCAATTTGTTCCAAactg	pVALIUM20	attp2
TH00237.N		CG5316	CG5316	FBgn0038704	ctagcagtCCAGTGCGAATTTGTTACTAAtagttatattcaagcataTTAGTAACAAATTCGCACTGGgcg	aattcgcCCAGTGCGAATTTGTTACTAAtatgcttgaatataactaTTAGTAACAAATTCGCACTGGactg	pVALIUM20	attp2
TH00238.N		CG5215	Zn72D	FBgn0017453，FBgn0263603	ctagcagtCTCGGTCAGCAAGACGCACTAtagttatattcaagcataTAGTGCGTCTTGCTGACCGAGgcg	aattcgcCTCGGTCAGCAAGACGCACTAtatgcttgaatataactaTAGTGCGTCTTGCTGACCGAG actg	pVALIUM20	attp2
TH00239.N		CG5213	CG5213	FBgn0038345	ctagcagtTTGCTACGGATTCGTCGACTAtagttatattcaagcataTAGTCGACGAATCCGTAGCAAgcg	aattcgcTTGCTACGGATTCGTCGACTAtatgcttgaatataactaTAGTCGACGAATCCGTAGCAA actg	pVALIUM20	attp2
TH00240.N		CG5119	pAbp	FBgn0003031,FBgn0261619	ctagcagtCAGCTACAAGGTCATGTCCAAtagttatattcaagcataTTGGACATGACCTTGTAGCTGgcg	aattcgcCAGCTACAAGGTCATGTCCAAtatgcttgaatataactaTTGGACATGACCTTGTAGCTGactg	pVALIUM20	attp2
TH00241.N		CG5099	msi	FBgn0011666	ctagcagtCAAGCTCAAGGAATACTTCAAtagttatattcaagcataTTGAAGTATTCCTTGAGCTTGgcg	aattcgcCAAGCTCAAGGAATACTTCAAtatgcttgaatataactaTTGAAGTATTCCTTGAGCTTGactg	pVALIUM20	attp2
TH00242.N	TM3,Sb	CG3333	Nop60B	FBgn0259937	ctagcagtAAGCTGTTGGACTACGATGAAtagttatattcaagcataTTCATCGTAGTCCAACAGCTTgcg	aattcgcAAGCTGTTGGACTACGATGAAtatgcttgaatataactaTTCATCGTAGTCCAACAGCTTactg	pVALIUM20	attp2
TH00243.N		CG33197	mbl	FBgn0053197,FBgn0261642	ctagcagtCGCCTGCTACGACAGCATCAAtagttatattcaagcataTTGATGCTGTCGTAGCAGGCGgcg	aattcgcCGCCTGCTACGACAGCATCAAtatgcttgaatataactaTTGATGCTGTCGTAGCAGGCGactg	pVALIUM20	attp2
TH00244.N		CG3294	CG3294	FBgn0031628	ctagcagtCAGCGCAGCGACAATTCCAAAtagttatattcaagcataTTTGGAATTGTCGCTGCGCTGgcg	aattcgcCAGCGCAGCGACAATTCCAAAtatgcttgaatataactaTTTGGAATTGTCGCTGCGCTGactg	pVALIUM20	attp2
TH00245.N		CG32708	CG32708	FBgn0052708	ctagcagtTCGCAAGACGTCCCAATTCTAtagttatattcaagcataTAGAATTGGGACGTCTTGCGAgcg	aattcgcTCGCAAGACGTCCCAATTCTAtatgcttgaatataactaTAGAATTGGGACGTCTTGCGAactg	pVALIUM20	attp2
TH00246.N	TM3,Sb	CG32706	CG32706	FBgn0052706	ctagcagtTCGCTCTAGAGCTGAACAATAtagttatattcaagcataTATTGTTCAGCTCTAGAGCGAgcg	aattcgcTCGCTCTAGAGCTGAACAATAtatgcttgaatataactaTATTGTTCAGCTCTAGAGCGAactg	pVALIUM20	attp2
TH00247.N		CG3249	yu	FBgn0029764	ctagcagtCAGCAAGTCGATGAACATCAAtagttatattcaagcataTTGATGTTCATCGACTTGCTGgcg	aattcgcCAGCAAGTCGATGAACATCAAtatgcttgaatataactaTTGATGTTCATCGACTTGCTGactg	pVALIUM20	attp2
TH00248.N	TM3,Sb	CG32169	Rbp6	FBgn0052169，FBgn0260943	ctagcagtAAGCGAAGATGTGGTAGACAAtagttatattcaagcataTTGTCTACCACATCTTCGCTTgcg	aattcgcAAGCGAAGATGTGGTAGACAAtatgcttgaatataactaTTGTCTACCACATCTTCGCTT actg	pVALIUM20	attp2
TH00249.N		CG14506	CG14506	FBgn0039659	ctagcagtCTGATGTTCATTCCCGACCTAtagttatattcaagcataTAGGTCGGGAATGAACATCAGgcg	aattcgcCTGATGTTCATTCCCGACCTAtatgcttgaatataactaTAGGTCGGGAATGAACATCAG actg	pVALIUM20	attp2
TH00250.N		CG31950	CG31950	FBgn0051950	ctagcagtCCGTAATCACGATCCGAAGAAtagttatattcaagcataTTCTTCGGATCGTGATTACGGgcg	aattcgcCCGTAATCACGATCCGAAGAAtatgcttgaatataactaTTCTTCGGATCGTGATTACGGactg	pVALIUM20	attp2
TH00251.N		CG31716	Cnot4	FBgn0051716	ctagcagtCCCGTTGTTGATCCAGTCGAAtagttatattcaagcataTTCGACTGGATCAACAACGGGgcg	aattcgcCCCGTTGTTGATCCAGTCGAAtatgcttgaatataactaTTCGACTGGATCAACAACGGGactg	pVALIUM20	attp2
TH00252.N		CG3162	LS2	FBgn0034834	ctagcagtCCGGGCATATCCACACTACAAtagttatattcaagcataTTGTAGTGTGGATATGCCCGGgcg	aattcgcCCGGGCATATCCACACTACAAtatgcttgaatataactaTTGTAGTGTGGATATGCCCGGactg	pVALIUM20	attp2
TH00253.N		CG31601	CG31601	FBgn0051601	ctagcagtGACGACGATTCCAATGACATAtagttatattcaagcataTATGTCATTGGAATCGTCGTCgcg	aattcgcGACGACGATTCCAATGACATAtatgcttgaatataactaTATGTCATTGGAATCGTCGTCactg	pVALIUM20	attp2
TH00254.N		CG13277	LSm7	FBgn0032599，FBgn0261068	ctagcagtCTCGTCCTCATTTGTCCGCAAtagttatattcaagcataTTGCGGACAAATGAGGACGAGgcg	aattcgcCTCGTCCTCATTTGTCCGCAAtatgcttgaatataactaTTGCGGACAAATGAGGACGAG actg	pVALIUM20	attp2
TH00255.N		CG1316	CG1316	FBgn0035526	ctagcagtCTGGAATGTATCGCAGAACAAtagttatattcaagcataTTGTTCTGCGATACATTCCAGgcg	aattcgcCTGGAATGTATCGCAGAACAAtatgcttgaatataactaTTGTTCTGCGATACATTCCAG actg	pVALIUM20	attp2
TH00256.N		CG12938	Lsm10	FBgn0033554	ctagcagtATGGTGCGGAATCGAATGATAtagttatattcaagcataTATCATTCGATTCCGCACCATgcg	aattcgcATGGTGCGGAATCGAATGATAtatgcttgaatataactaTATCATTCGATTCCGCACCAT actg	pVALIUM20	attp2
TH00257.N		CG12924	Lsm11	FBgn0033450	ctagcagtCTGGAAGCGACGAAAGTACAAtagttatattcaagcataTTGTACTTTCGTCGCTTCCAGgcg	aattcgcCTGGAAGCGACGAAAGTACAAtatgcttgaatataactaTTGTACTTTCGTCGCTTCCAG actg	pVALIUM20	attp2
TH00258.N		CG12749	Hrb87F	FBgn0004237	ctagcagtCCAGTCGTACATGATCGACAAtagttatattcaagcataTTGTCGATCATGTACGACTGGgcg	aattcgcCCAGTCGTACATGATCGACAAtatgcttgaatataactaTTGTCGATCATGTACGACTGGactg	pVALIUM20	attp2
TH00259.N		CG1249	snRNP2,SmD2	FBgn0037434,FBgn0261789	ctagcagtTCGGTTCATATCGAAGATGTTtagttatattcaagcataAACATCTTCGATATGAACCGAgcg	aattcgcTCGGTTCATATCGAAGATGTTtatgcttgaatataactaAACATCTTCGATATGAACCGAactg	pVALIUM20	attp2
TH00260.N	TM3,Sb	CG3151	Rbp9	FBgn0010263	ctagcagtCTGCAAGTTGATACGCGACAAtagttatattcaagcataTTGTCGCGTATCAACTTGCAGgcg	aattcgcCTGCAAGTTGATACGCGACAAtatgcttgaatataactaTTGTCGCGTATCAACTTGCAGactg	pVALIUM20	attp2
TH00261.N		CG31243	cpo	FBgn0000363	ctagcagtCCGCGCGAGCTCTATTTGTTAtagttatattcaagcataTAACAAATAGAGCTCGCGCGGgcg	aattcgcCCGCGCGAGCTCTATTTGTTAtatgcttgaatataactaTAACAAATAGAGCTCGCGCGGactg	pVALIUM20	attp2
TH00262.N		CG31184	SLm3	FBgn0051184	ctagcagtTAGATGAGAAGGTGTACGTAAtagttatattcaagcataTTACGTACACCTTCTCATCTAgcg	aattcgcTAGATGAGAAGGTGTACGTAAtatgcttgaatataactaTTACGTACACCTTCTCATCTAactg	pVALIUM20	attp2
TH00263.N		CG31155	Rpb7	FBgn0051155	ctagcagtAGCGGTGACGACGATAGATCAtagttatattcaagcataTGATCTATCGTCGTCACCGCTgcg	aattcgcAGCGGTGACGACGATAGATCAtatgcttgaatataactaTGATCTATCGTCGTCACCGCT actg	pVALIUM20	attp2
TH00264.N		CG31000	heph	FBgn0011224	ctagcagtACGGCGATGTGCAACGTGTAAtagttatattcaagcataTTACACGTTGCACATCGCCGTgcg	aattcgcACGGCGATGTGCAACGTGTAAtatgcttgaatataactaTTACACGTTGCACATCGCCGTactg	pVALIUM20	attp2
TH00265.N		CG3056	ssx	FBgn0024987	ctagcagtCAAGATAATGCGCGACTTCAAtagttatattcaagcataTTGAAGTCGCGCATTATCTTGgcg	aattcgcCAAGATAATGCGCGACTTCAAtatgcttgaatataactaTTGAAGTCGCGCATTATCTTGactg	pVALIUM20	attp2
TH00266.N		CG12478	bru-3	FBgn0036379，FBgn0262350	ctagcagtCCGAAGGTTGAGTTTGCTCAAtagttatattcaagcataTTGAGCAAACTCAACCTTCGGgcg	aattcgcCCGAAGGTTGAGTTTGCTCAAtatgcttgaatataactaTTGAGCAAACTCAACCTTCGG actg	pVALIUM20	attp2
TH00267.N		CG12477	CG12477	FBgn0036809	ctagcagtAAGGGACTGCAAGTACTTTAAtagttatattcaagcataTTAAAGTACTTGCAGTCCCTTgcg	aattcgcAAGGGACTGCAAGTACTTTAAtatgcttgaatataactaTTAAAGTACTTGCAGTCCCTT actg	pVALIUM20	attp2
TH00268.N		CG12460,CR12460	CG12460	FBgn0040045	ctagcagtCACCTTTAAACTATCATCCTAtagttatattcaagcataTAGGATGATAGTTTAAAGGTGgcg	aattcgcCACCTTTAAACTATCATCCTAtatgcttgaatataactaTAGGATGATAGTTTAAAGGTGactg	pVALIUM20	attp2
TH00269.N		CG12288	CG12288	FBgn0032620	ctagcagtCAGTTGCGGCGAAATAGACTAtagttatattcaagcataTAGTCTATTTCGCCGCAACTGgcg	aattcgcCAGTTGCGGCGAAATAGACTAtatgcttgaatataactaTAGTCTATTTCGCCGCAACTG actg	pVALIUM20	attp2
TH00270.N	TM3,Sb	CG12129	CG12129	FBgn0033475	ctagcagtACGGAATAAACTAGAGTACAAtagttatattcaagcataTTGTACTCTAGTTTATTCCGTgcg	aattcgcACGGAATAAACTAGAGTACAAtatgcttgaatataactaTTGTACTCTAGTTTATTCCGT actg	pVALIUM20	attp2
TH00271.N		CG12124	mxc	FBgn0005639，FBgn0260789	ctagcagtCTGGTAAAGAATATTAACGTAtagttatattcaagcataTACGTTAATATTCTTTACCAGgcg	aattcgcCTGGTAAAGAATATTAACGTAtatgcttgaatataactaTACGTTAATATTCTTTACCAGactg	pVALIUM20	attp2
TH00272.N	TM3,Sb	CG3019	su(w[a])	FBgn0003638	ctagcagtCAGCAGAATACAGACAAGGAAtagttatattcaagcataTTCCTTGTCTGTATTCTGCTGgcg	aattcgcCAGCAGAATACAGACAAGGAAtatgcttgaatataactaTTCCTTGTCTGTATTCTGCTGactg	pVALIUM20	attp2
TH00273.N		CG2950	CG2950	FBgn0031637	ctagcagtCCGTAGGTGAATACAAGTTCAtagttatattcaagcataTGAACTTGTATTCACCTACGGgcg	aattcgcCCGTAGGTGAATACAAGTTCAtatgcttgaatataactaTGAACTTGTATTCACCTACGGactg	pVALIUM20	attp2
TH00274.N		CG2931	CG2931	FBgn0037342	ctagcagtGAGGTGGTTCTTCCAAGGCTAtagttatattcaagcataTAGCCTTGGAAGAACCACCTCgcg	aattcgcGAGGTGGTTCTTCCAAGGCTAtatgcttgaatataactaTAGCCTTGGAAGAACCACCTC actg	pVALIUM20	attp2
TH00275.N		CG2050	mod	FBgn0002780	ctagcagtCTGCTGAAGCATAGATTGTTAtagttatattcaagcataTAACAATCTATGCTTCAGCAGgcg	aattcgcCTGCTGAAGCATAGATTGTTAtatgcttgaatataactaTAACAATCTATGCTTCAGCAGactg	pVALIUM20	attp2
TH00276.N	TM3,Sb	CG2021	CG2021	FBgn0035271	ctagcagtCCGGTCTGGAGTCGTATATCAtagttatattcaagcataTGATATACGACTCCAGACCGGgcg	aattcgcCCGGTCTGGAGTCGTATATCAtatgcttgaatataactaTGATATACGACTCCAGACCGG actg	pVALIUM20	attp2
TH00277.N		CG18823	CG18823	FBgn0042146	ctagcagtTCGCTGATCGTTGATAACGAAtagttatattcaagcataTTCGTTATCAACGATCAGCGAgcg	aattcgcTCGCTGATCGTTGATAACGAAtatgcttgaatataactaTTCGTTATCAACGATCAGCGA actg	pVALIUM20	attp2
TH00278.N		CG11886	Slbp	FBgn0041186	ctagcagtCTCCATTTCGATCGATGTGAAtagttatattcaagcataTTCACATCGATCGAAATGGAGgcg	aattcgcCTCCATTTCGATCGATGTGAAtatgcttgaatataactaTTCACATCGATCGAAATGGAG actg	pVALIUM20	attp2
TH00279.N		CG11738	l(1)G0004	FBgn0027334	ctagcagtGCCGGCGAAGAGAGCGACGAAtagttatattcaagcataTTCGTCGCTCTCTTCGCCGGCgcg	aattcgcGCCGGCGAAGAGAGCGACGAAtatgcttgaatataactaTTCGTCGCTCTCTTCGCCGGCactg	pVALIUM20	attp2
TH00280.N		CG11726	CG11726	FBgn0036156	ctagcagtATGCAAATTCGTCTTCAGAAAtagttatattcaagcataTTTCTGAAGACGAATTTGCATgcg	aattcgcATGCAAATTCGTCTTCAGAAAtatgcttgaatataactaTTTCTGAAGACGAATTTGCAT actg	pVALIUM20	attp2
TH00281.N		CG11505	CG11505	FBgn0035424	ctagcagtCTGCTACAGAGCACAACACTAtagttatattcaagcataTAGTGTTGTGCTCTGTAGCAGgcg	aattcgcCTGCTACAGAGCACAACACTAtatgcttgaatataactaTAGTGTTGTGCTCTGTAGCAG actg	pVALIUM20	attp2
TH00282.N		CG11360	CG11360	FBgn0039920	ctagcagtTTCGGTCGATACTAAAGAATAtagttatattcaagcataTATTCTTTAGTATCGACCGAAgcg	aattcgcTTCGGTCGATACTAAAGAATAtatgcttgaatataactaTATTCTTTAGTATCGACCGAA actg	pVALIUM20	attp2
TH00283.N		CG11337	CG11337	FBgn0039846	ctagcagtTCCGGATGTGCTTGCAATCAAtagttatattcaagcataTTGATTGCAAGCACATCCGGAgcg	aattcgcTCCGGATGTGCTTGCAATCAAtatgcttgaatataactaTTGATTGCAAGCACATCCGGA actg	pVALIUM20	attp2
TH00284.N		CG18591	SmE	FBgn0031962	ctagcagtCGCCGAGGAAGTCTATGTGAAtagttatattcaagcataTTCACATAGACTTCCTCGGCGgcg	aattcgcCGCCGAGGAAGTCTATGTGAAtatgcttgaatataactaTTCACATAGACTTCCTCGGCG actg	pVALIUM20	attp2
TH00285.N		CG18350	Sxl	FBgn0003659	ctagcagtTTATAGTCTCGCATGATTCTGtagttatattcaagcataTTATAGTCTCGCATGATTCTGgcg	aattcgcTTATAGTCTCGCATGATTCTGtatgcttgaatataactaTTATAGTCTCGCATGATTCTGactg	pVALIUM20	attp2
TH00286.N		CG17838	CG17838	FBgn0038826	ctagcagtTTGGATGACATTAACCAGAAAtagttatattcaagcataTTTCTGGTTAATGTCATCCAAgcg	aattcgcTTGGATGACATTAACCAGAAAtatgcttgaatataactaTTTCTGGTTAATGTCATCCAAactg	pVALIUM20	attp2
TH00287.N		CG17768	CG17768	FBgn0032240	ctagcagtCCCCGACGAAGTAATCGACATtagttatattcaagcataATGTCGATTACTTCGTCGGGGgcg	aattcgcCCCCGACGAAGTAATCGACATtatgcttgaatataactaATGTCGATTACTTCGTCGGGG actg	pVALIUM20	attp2
TH00288.N		CG17540	Spf45	FBgn0086683	ctagcagtCAAGGTTGTTCTTCTACGCAAtagttatattcaagcataTTGCGTAGAAGAACAACCTTGgcg	aattcgcCAAGGTTGTTCTTCTACGCAAtatgcttgaatataactaTTGCGTAGAAGAACAACCTTGactg	pVALIUM20	attp2
TH00289.N		CG17386	CG17386	FBgn0033936	ctagcagtTCAGACGACAGACACTAGTTAtagttatattcaagcataTAACTAGTGTCTGTCGTCTGAgcg	aattcgcTCAGACGACAGACACTAGTTAtatgcttgaatataactaTAACTAGTGTCTGTCGTCTGA actg	pVALIUM20	attp2
TH00290.N	TM3,Sb	CG11274	SRm160	FBgn0036340	ctagcagtAACGATCATAGTGCTGGACGAtagttatattcaagcataTCGTCCAGCACTATGATCGTTgcg	aattcgcAACGATCATAGTGCTGGACGAtatgcttgaatataactaTCGTCCAGCACTATGATCGTT actg	pVALIUM20	attp2
TH00291.N		CG11123	CG11123	FBgn0033169	ctagcagtAACATTCTGGATGCTATGAAAtagttatattcaagcataTTTCATAGCATCCAGAATGTTgcg	aattcgcAACATTCTGGATGCTATGAAAtatgcttgaatataactaTTTCATAGCATCCAGAATGTT actg	pVALIUM20	attp2
TH00292.N		CG11109	CG11109	FBgn0037200	ctagcagtCAAGGTGTTAATGCAGCGGTAtagttatattcaagcataTACCGCTGCATTAACACCTTGgcg	aattcgcCAAGGTGTTAATGCAGCGGTAtatgcttgaatataactaTACCGCTGCATTAACACCTTG actg	pVALIUM20	attp2
TH00293.N		CG10993	CG10993	FBgn0030524	ctagcagtCAGCAAGAAGGGTGTCATCTAtagttatattcaagcataTAGATGACACCCTTCTTGCTGgcg	aattcgcCAGCAAGAAGGGTGTCATCTAtatgcttgaatataactaTAGATGACACCCTTCTTGCTGactg	pVALIUM20	attp2
TH00294.N		CG10948	CG10948	FBgn0036317	ctagcagtCTGGACTAGAAGCAACTCTTAtagttatattcaagcataTAAGAGTTGCTTCTAGTCCAGgcg	aattcgcCTGGACTAGAAGCAACTCTTAtatgcttgaatataactaTAAGAGTTGCTTCTAGTCCAG actg	pVALIUM20	attp2
TH00295.N		CG10922	La	FBgn0011638	ctagcagtCACCAAGTCGTACAAGTTCAAtagttatattcaagcataTTGAACTTGTACGACTTGGTGgcg	aattcgcCACCAAGTCGTACAAGTTCAAtatgcttgaatataactaTTGAACTTGTACGACTTGGTGactg	pVALIUM20	attp2
TH00296.N		CG17334	lin-28	FBgn0035626	ctagcagtCAGCAGTGCAGCCCAAGAGAAtagttatattcaagcataTTCTCTTGGGCTGCACTGCTGgcg	aattcgcCAGCAGTGCAGCCCAAGAGAAtatgcttgaatataactaTTCTCTTGGGCTGCACTGCTG actg	pVALIUM20	attp2
TH00297.N		CG17136	Rbp1	FBgn0010252，FBgn0260944	ctagcagtTCGGCGTCCAAGCACGAGATAtagttatattcaagcataTATCTCGTGCTTGGACGCCGAgcg	aattcgcTCGGCGTCCAAGCACGAGATAtatgcttgaatataactaTATCTCGTGCTTGGACGCCGA actg	pVALIUM20	attp2
TH00298.N		CG17031	ref2	FBgn0032439	ctagcagtAGGATCGATCAGAAAGCGAAAtagttatattcaagcataTTTCGCTTTCTGATCGATCCTgcg	aattcgcAGGATCGATCAGAAAGCGAAAtatgcttgaatataactaTTTCGCTTTCTGATCGATCCT actg	pVALIUM20	attp2
TH00299.N		CG17018	CG17018	FBgn0039972	ctagcagtCCGCACTATACTCGAACTTTAtagttatattcaagcataTAAAGTTCGAGTATAGTGCGGgcg	aattcgcCCGCACTATACTCGAACTTTAtatgcttgaatataactaTAAAGTTCGAGTATAGTGCGG actg	pVALIUM20	attp2
TH00300.N		CG1691	Imp	FBgn0030235,FBgn0262735	ctagcagtCAGCTCTATCAACGACATCAAtagttatattcaagcataTTGATGTCGTTGATAGAGCTGgcg	aattcgcCAGCTCTATCAACGACATCAAtatgcttgaatataactaTTGATGTCGTTGATAGAGCTGactg	pVALIUM20	attp2
TH00301.N		CG16901	sqd	FBgn0086897	ctagcagtCGGCGGCTACTATAATGGATAtagttatattcaagcataTATCCATTATAGTAGCCGCCGgcg	aattcgcCGGCGGCTACTATAATGGATAtatgcttgaatataactaTATCCATTATAGTAGCCGCCGactg	pVALIUM20	attp2
TH00302.N	TM3,Sb	CG10889	CG10889	FBgn0038769	ctagcagtAAGCTGCTCCGACGACGATGAtagttatattcaagcataTCATCGTCGTCGGAGCAGCTTgcg	aattcgcAAGCTGCTCCGACGACGATGAtatgcttgaatataactaTCATCGTCGTCGGAGCAGCTT actg	pVALIUM20	attp2
TH00303.N		CG10881	CG10881	FBgn0038796	ctagcagtACGGAGTATAAGTTCAACGATtagttatattcaagcataATCGTTGAACTTATACTCCGTgcg	aattcgcACGGAGTATAAGTTCAACGATtatgcttgaatataactaATCGTTGAACTTATACTCCGT actg	pVALIUM20	attp2
TH00304.N		CG10868	orb	FBgn0004882	ctagcagtCAGCAGCAGTTTGTTAACCTAtagttatattcaagcataTAGGTTAACAAACTGCTGCTGgcg	aattcgcCAGCAGCAGTTTGTTAACCTAtatgcttgaatataactaTAGGTTAACAAACTGCTGCTGactg	pVALIUM20	attp2
TH00305.N	TM3,Sb	CG10851	B52	FBgn0004587	ctagcagtCGCGACCGCTACGACGATCGAtagttatattcaagcataTCGATCGTCGTAGCGGTCGCGgcg	aattcgcCGCGACCGCTACGACGATCGAtatgcttgaatataactaTCGATCGTCGTAGCGGTCGCGactg	pVALIUM20	attp2
TH00306.N	TM3,Sb	CG10803	CG10803	FBgn0029666	ctagcagtCACGGCAGTCCTGGTGTTCAAtagttatattcaagcataTTGAACACCAGGACTGCCGTGgcg	aattcgcCACGGCAGTCCTGGTGTTCAAtatgcttgaatataactaTTGAACACCAGGACTGCCGTG actg	pVALIUM20	attp2
TH00307.N		CG10473	hkl, Acn	FBgn0086441,FBgn0263198	ctagcagtTCGGATCAAGTCTAAGTGCTAtagttatattcaagcataTAGCACTTAGACTTGATCCGAgcg	aattcgcTCGGATCAAGTCTAAGTGCTAtatgcttgaatataactaTAGCACTTAGACTTGATCCGAactg	pVALIUM20	attp2
TH00308.N		CG16807	roq	FBgn0036621	ctagcagtCCGAAGTACAAGATCAGCTTAtagttatattcaagcataTAAGCTGATCTTGTACTTCGGgcg	aattcgcCCGAAGTACAAGATCAGCTTAtatgcttgaatataactaTAAGCTGATCTTGTACTTCGG actg	pVALIUM20	attp2
TH00309.N		CG16792	DebB/SmF	FBgn0000426	ctagcagtCCGCTGCAACAACGTGCTGTAtagttatattcaagcataTACAGCACGTTGTTGCAGCGGgcg	aattcgcCCGCTGCAACAACGTGCTGTAtatgcttgaatataactaTACAGCACGTTGTTGCAGCGGactg	pVALIUM20	attp2
TH00310.N		CG16788	RnpS1	FBgn0037707	ctagcagtAAGGACCATGTGTTCGAGATAtagttatattcaagcataTATCTCGAACACATGGTCCTTgcg	aattcgcAAGGACCATGTGTTCGAGATAtatgcttgaatataactaTATCTCGAACACATGGTCCTT actg	pVALIUM20	attp2
TH00311.N		CG1677	CG1677	FBgn0029941	ctagcagtACGCCTGTTAATGCGGATCAAtagttatattcaagcataTTGATCCGCATTAACAGGCGTgcg	aattcgcACGCCTGTTAATGCGGATCAAtatgcttgaatataactaTTGATCCGCATTAACAGGCGTactg	pVALIUM20	attp2
TH00312.N		CG1582	CG1582	FBgn0030246	ctagcagtTAGCGTTGACGAGAACGATAAtagttatattcaagcataTTATCGTTCTCGTCAACGCTAgcg	aattcgcTAGCGTTGACGAGAACGATAAtatgcttgaatataactaTTATCGTTCTCGTCAACGCTAactg	pVALIUM20	attp2
TH00313.N		CG1559	Upf1	FBgn0030354	ctagcagtCCCGGTTAAGTGCACCAGTAAtagttatattcaagcataTTACTGGTGCACTTAACCGGGgcg	aattcgcCCCGGTTAAGTGCACCAGTAAtatgcttgaatataactaTTACTGGTGCACTTAACCGGG actg	pVALIUM20	attp2
TH00314.N		CG10384	CG10384	FBgn0034731	ctagcagtCTGGACAGACGACTCCGGCGAtagttatattcaagcataTCGCCGGAGTCGTCTGTCCAGgcg	aattcgcCTGGACAGACGACTCCGGCGAtatgcttgaatataactaTCGCCGGAGTCGTCTGTCCAG actg	pVALIUM20	attp2
TH00315.N		CG10377	Hrb27C	FBgn0004838	ctagcagtACGGCGGATACGACATGTATAtagttatattcaagcataTATACATGTCGTATCCGCCGTgcg	aattcgcACGGCGGATACGACATGTATAtatgcttgaatataactaTATACATGTCGTATCCGCCGTactg	pVALIUM20	attp2
TH00316.N		CG10328	nonA-l	FBgn0015520	ctagcagtCAGGGTAACCAAGGCGATCAAtagttatattcaagcataTTGATCGCCTTGGTTACCCTGgcg	aattcgcCAGGGTAACCAAGGCGATCAAtatgcttgaatataactaTTGATCGCCTTGGTTACCCTGactg	pVALIUM20	attp2
TH00317.N		CG10327	TBPH	FBgn0025790	ctagcagtCGGAGAGGATCACATTATCAAtagttatattcaagcataTTGATAATGTGATCCTCTCCGgcg	aattcgcCGGAGAGGATCACATTATCAAtatgcttgaatataactaTTGATAATGTGATCCTCTCCGactg	pVALIUM20	attp2
TH00318.N		CG10128	tra2	FBgn0003742	ctagcagtCAGATGGTGATTGACGCACAAtagttatattcaagcataTTGTGCGTCAATCACCATCTGgcg	aattcgcCAGATGGTGATTGACGCACAAtatgcttgaatataactaTTGTGCGTCAATCACCATCTGactg	pVALIUM20	attp2
TH00319.N		CG10084	swm	FBgn0002044	ctagcagtCAGGATCAGTTGCAAGCACAAtagttatattcaagcataTTGTGCTTGCAACTGATCCTGgcg	aattcgcCAGGATCAGTTGCAAGCACAAtatgcttgaatataactaTTGTGCTTGCAACTGATCCTGactg	pVALIUM20	attp2
TH00320.N	TM3,Sb	CG15014	CG15014	FBgn0035532	ctagcagtTCGCTATAATCAGCAGATCAAtagttatattcaagcataTTGATCTGCTGATTATAGCGAgcg	aattcgcTCGCTATAATCAGCAGATCAAtatgcttgaatataactaTTGATCTGCTGATTATAGCGA actg	pVALIUM20	attp2
TH00321.N		CG14891	CG14891	FBgn0038445	ctagcagtTTGGTGGAAAGTGCTCGATTAtagttatattcaagcataTAATCGAGCACTTTCCACCAAgcg	aattcgcTTGGTGGAAAGTGCTCGATTAtatgcttgaatataactaTAATCGAGCACTTTCCACCAA actg	pVALIUM20	attp2
TH00322.N		CG14718	CG14718	FBgn0037939	ctagcagtTTCGTCTACAAGAACAAGATAtagttatattcaagcataTATCTTGTTCTTGTAGACGAAgcg	aattcgcTTCGTCTACAAGAACAAGATAtatgcttgaatataactaTATCTTGTTCTTGTAGACGAA actg	pVALIUM20	attp2
TH00323.N		CG14641	CG14641	FBgn0037220	ctagcagtCGGGTCAAGTACCGTATCCAAtagttatattcaagcataTTGGATACGGTACTTGACCCGgcg	aattcgcCGGGTCAAGTACCGTATCCAAtatgcttgaatataactaTTGGATACGGTACTTGACCCG actg	pVALIUM20	attp2
TH00324.N		CG14628	CG14628	FBgn0040365	ctagcagtCTCGACCATACTACCTTCAAAtagttatattcaagcataTTTGAAGGTAGTATGGTCGAGgcg	aattcgcCTCGACCATACTACCTTCAAAtatgcttgaatataactaTTTGAAGGTAGTATGGTCGAG actg	pVALIUM20	attp2
TH00325.N		Gaps-G		FBgn0053653	ctagcagtAACTTGTGTCTGTGCTAGAGTtagttatattcaagcataACTCTAGCACAGACACAAGTTgcg	aattcgcAACTTGTGTCTGTGCTAGAGTtatgcttgaatataactaACTCTAGCACAGACACAAGTTactg	pVALIUM20	attp2
TH00326.N		Gaps-A		FBgn0053653	ctagcagtAACTTATGTCTGTGCTAGAGTtagttatattcaagcataACTCTAGCACAGACATAAGTTgcg	aattcgcAACTTATGTCTGTGCTAGAGTtatgcttgaatataactaACTCTAGCACAGACATAAGTTactg	pVALIUM20	attp2
TH00327.N		sif-G		FBgn0267487	ctagcagtAGGCCGGGGAATCTGGGCATAtagttatattcaagcataTATGCCCAGATTCCCCGGCCTgcg	aattcgcAGGCCGGGGAATCTGGGCATAtatgcttgaatataactaTATGCCCAGATTCCCCGGCCTactg	pVALIUM20	attp2
TH00328.N		sif-A		FBgn0267487	ctagcagtAGGCCAGGGAATCTGGGCATAtagttatattcaagcataTATGCCCAGATTCCCTGGCCTgcg	aattcgcAGGCCAGGGAATCTGGGCATAtatgcttgaatataactaTATGCCCAGATTCCCTGGCCTactg	pVALIUM20	attp2
TH00329.N		tutl-G		FBgn0010473	ctagcagtTGTCAGGGCTGCAACACAACCtagttatattcaagcataGGTTGTGTTGCAGCCCTGACAgcg	aattcgcTGTCAGGGCTGCAACACAACCtatgcttgaatataactaGGTTGTGTTGCAGCCCTGACAactg	pVALIUM20	attp2
TH00330.N	TM3,Sb	tutl-A		FBgn0010473	ctagcagtTGTCAAGGCTGCAACACAACCtagttatattcaagcataGGTTGTGTTGCAGCCTTGACAgcg	aattcgcTGTCAAGGCTGCAACACAACCtatgcttgaatataactaGGTTGTGTTGCAGCCTTGACAactg	pVALIUM20	attp2
TH00331.N		CG14414	CG14414	FBgn0030571	ctagcagtACGGTTCGCAGCGCTACGGAAtagttatattcaagcataTTCCGTAGCGCTGCGAACCGTgcg	aattcgcACGGTTCGCAGCGCTACGGAAtatgcttgaatataactaTTCCGTAGCGCTGCGAACCGTactg	pVALIUM20	attp2
TH00332.N		CG14230	CG14230	FBgn0031062	ctagcagtTCGTCCGACAGCGAAGACGAAtagttatattcaagcataTTCGTCTTCGCTGTCGGACGAgcg	aattcgcTCGTCCGACAGCGAAGACGAAtatgcttgaatataactaTTCGTCTTCGCTGTCGGACGAactg	pVALIUM20	attp2
TH00333.N		CG13425	bl	FBgn0015907	ctagcagtGCGCGACAATCCGTTCATTAAtagttatattcaagcataTTAATGAACGGATTGTCGCGCgcg	aattcgcGCGCGACAATCCGTTCATTAAtatgcttgaatataactaTTAATGAACGGATTGTCGCGCactg	pVALIUM20	attp2
TH00334.N		CG1340	CG1340	FBgn0039797	ctagcagtTCGGCCCAAGCTAGTGCTCAAtagttatattcaagcataTTGAGCACTAGCTTGGGCCGAgcg	aattcgcTCGGCCCAAGCTAGTGCTCAAtatgcttgaatataactaTTGAGCACTAGCTTGGGCCGAactg	pVALIUM20	attp2
TH00335.N	TM3,Sb	CG13298	CG13298	FBgn0035692	ctagcagtTCGGACGAGATGTACGACATAtagttatattcaagcataTATGTCGTACATCTCGTCCGAgcg	aattcgcTCGGACGAGATGTACGACATAtatgcttgaatataactaTATGTCGTACATCTCGTCCGA actg	pVALIUM20	attp2
TH00336.N		shot-G		FBgn0013733	ctagcagtTGCGTGTGGCAATTGAGTTGGtagttatattcaagcataCCAACTCAATTGCCACACGCAgcg	aattcgcTGCGTGTGGCAATTGAGTTGGtatgcttgaatataactaCCAACTCAATTGCCACACGCAactg	pVALIUM20	attp2
TH00337.N		shot-A		FBgn0013733	ctagcagtTGCGTATGGCAATTGAGTTGGtagttatattcaagcataCCAACTCAATTGCCATACGCAgcg	aattcgcTGCGTATGGCAATTGAGTTGGtatgcttgaatataactaCCAACTCAATTGCCATACGCAactg	pVALIUM20	attp2
TH00338.N		boss-G		FBgn0000206	ctagcagtTGGCAGCTGGGCTGACGGCTGtagttatattcaagcataCAGCCGTCAGCCCAGCTGCCAgcg	aattcgcTGGCAGCTGGGCTGACGGCTGtatgcttgaatataactaCAGCCGTCAGCCCAGCTGCCAactg	pVALIUM20	attp2
TH00339.N		boss-A		FBgn0000206	ctagcagtTGGCAACTGGGCTGACGGCTGtagttatattcaagcataCAGCCGTCAGCCCAGTTGCCAgcg	aattcgcTGGCAACTGGGCTGACGGCTGtatgcttgaatataactaCAGCCGTCAGCCCAGTTGCCAactg	pVALIUM20	attp2
TH00340.N		prom-G		FBgn0259210	ctagcagtGTGCAGTGTCTTTCAATTGGAtagttatattcaagcataTCCAATTGAAAGACACTGCACgcg	aattcgcGTGCAGTGTCTTTCAATTGGAtatgcttgaatataactaTCCAATTGAAAGACACTGCACactg	pVALIUM20	attp2
TH00341.N		prom-A		FBgn0259210	ctagcagtGTACAATGTCTTTCAATTGGAtagttatattcaagcataTCCAATTGAAAGACATTGTACgcg	aattcgcGTACAATGTCTTTCAATTGGAtatgcttgaatataactaTCCAATTGAAAGACATTGTACactg	pVALIUM20	attp2
TH00344.N		CG7597	CDK12	FBgn0037093	ctagcagtCAGCATCGATTCGATGTCAGAtagttatattcaagcataTCTGACATCGAATCGATGCTGgcg	aattcgcCAGCATCGATTCGATGTCAGAtatgcttgaatataactaTCTGACATCGAATCGATGCTGactg	pVALIUM20	attp2
TH00345.N		CG10296		FBgn0037436	ctagcagtCGGGAACTGTGTGGTGGACAAtagttatattcaagcataTTGTCCACCACACAGTTCCCGgcg	aattcgcCGGGAACTGTGTGGTGGACAAtatgcttgaatataactaTTGTCCACCACACAGTTCCCGactg	pVALIUM20	attp2
TH00346.N		CG10692		FBgn0028707	ctagcagtCCGCATCTTCGAGTTGGTCAAtagttatattcaagcataTTGACCAACTCGAAGATGCGGgcg	aattcgcCCGCATCTTCGAGTTGGTCAAtatgcttgaatataactaTTGACCAACTCGAAGATGCGGactg	pVALIUM20	attp2
TH00347.N		CG11502		FBgn0003651	ctagcagtCCAGTGCATGCAACCCAACAAtagttatattcaagcataTTGTTGGGTTGCATGCACTGGgcg	aattcgcCCAGTGCATGCAACCCAACAAtatgcttgaatataactaTTGTTGGGTTGCATGCACTGGactg	pVALIUM20	attp2
TH00348.N		CG11783		FBgn0015240	ctagcagtCAGGCCTTCAATAGCATACAAtagttatattcaagcataTTGTATGCTATTGAAGGCCTGgcg	aattcgcCAGGCCTTCAATAGCATACAAtatgcttgaatataactaTTGTATGCTATTGAAGGCCTGactg	pVALIUM20	attp2
TH00349.N		CG14941		FBgn0000588	ctagcagtCACGATAATTGCGGAATTCGAtagttatattcaagcataTCGAATTCCGCAATTATCGTGgcg	aattcgcCACGATAATTGCGGAATTCGAtatgcttgaatataactaTCGAATTCCGCAATTATCGTGactg	pVALIUM20	attp2
TH00350.N		CG16801		FBgn0034012	ctagcagtCTGCAATAATCTAGAGAACAAtagttatattcaagcataTTGTTCTCTAGATTATTGCAGgcg	aattcgcCTGCAATAATCTAGAGAACAAtatgcttgaatataactaTTGTTCTCTAGATTATTGCAGactg	pVALIUM20	attp2
TH00351.N		CG1765		FBgn0000546	ctagcagtCCGAGATGTGTTTCTCACTAAtagttatattcaagcataTTAGTGAGAAACACATCTCGGgcg	aattcgcCCGAGATGTGTTTCTCACTAAtatgcttgaatataactaTTAGTGAGAAACACATCTCGGactg	pVALIUM20	attp2
TH00352.N		CG1770		FBgn0041210	ctagcagtATGGATCAGGATGAAACCAAAtagttatattcaagcataTTTGGTTTCATCCTGATCCATgcg	aattcgcATGGATCAGGATGAAACCAAAtatgcttgaatataactaTTTGGTTTCATCCTGATCCATactg	pVALIUM20	attp2
TH00353.N		CG17743		FBgn0002521	ctagcagtAACTATGTTAAGGTTGAGTTAtagttatattcaagcataTAACTCAACCTTAACATAGTTgcg	aattcgcAACTATGTTAAGGTTGAGTTAtatgcttgaatataactaTAACTCAACCTTAACATAGTTactg	pVALIUM20	attp2
TH00354.N		CG18023		FBgn0004865	ctagcagtCAAGATGACCAGCTTATACTAtagttatattcaagcataTAGTATAAGCTGGTCATCTTGgcg	aattcgcCAAGATGACCAGCTTATACTAtatgcttgaatataactaTAGTATAAGCTGGTCATCTTGactg	pVALIUM20	attp2
TH00355.N		CG18412		FBgn0004861	ctagcagtCCGGGTCAGCTGGTTCTCTTAtagttatattcaagcataTAAGAGAACCAGCTGACCCGGgcg	aattcgcCCGGGTCAGCTGGTTCTCTTAtatgcttgaatataactaTAAGAGAACCAGCTGACCCGGactg	pVALIUM20	attp2
TH00356.N		CG1864		FBgn0014859	ctagcagtCAGCTCCGTGGACGTGATCAAtagttatattcaagcataTTGATCACGTCCACGGAGCTGgcg	aattcgcCAGCTCCGTGGACGTGATCAAtatgcttgaatataactaTTGATCACGTCCACGGAGCTGactg	pVALIUM20	attp2
TH00357.N		CG43444		FBgn0263392	ctagcagtCTCCTGGTCGATGTACTACAAtagttatattcaagcataTTGTAGTACATCGACCAGGAGgcg	aattcgcCTCCTGGTCGATGTACTACAAtatgcttgaatataactaTTGTAGTACATCGACCAGGAGactg	pVALIUM20	attp2
TH00358.N		CG2368		FBgn0263102	ctagcagtTCGATCTGTCCTGCAACCCTAtagttatattcaagcataTAGGGTTGCAGGACAGATCGAgcg	aattcgcTCGATCTGTCCTGCAACCCTAtatgcttgaatataactaTAGGGTTGCAGGACAGATCGAactg	pVALIUM20	attp2
TH00359.N		CG2714		FBgn0000376	ctagcagtCTGGACGAATGTGGAGCGCAAtagttatattcaagcataTTGCGCTCCACATTCGTCCAGgcg	aattcgcCTGGACGAATGTGGAGCGCAAtatgcttgaatataactaTTGCGCTCCACATTCGTCCAGactg	pVALIUM20	attp2
TH00360.N		CG33183		FBgn0000448	ctagcagtCAAGTCGATAGCCGAACTCAAtagttatattcaagcataTTGAGTTCGGCTATCGACTTGgcg	aattcgcCAAGTCGATAGCCGAACTCAAtatgcttgaatataactaTTGAGTTCGGCTATCGACTTGactg	pVALIUM20	attp2
TH00361.N		CG3445		FBgn0035997	ctagcagtTTGTAGAGAGCTCCAAGCTAAtagttatattcaagcataTTAGCTTGGAGCTCTCTACAAgcg	aattcgcTTGTAGAGAGCTCCAAGCTAAtatgcttgaatataactaTTAGCTTGGAGCTCTCTACAAactg	pVALIUM20	attp2
TH00362.N		CG3895		FBgn0004860	ctagcagtCTGGACAGCTGGTCACACTAAtagttatattcaagcataTTAGTGTGACCAGCTGTCCAGgcg	aattcgcCTGGACAGCTGGTCACACTAAtatgcttgaatataactaTTAGTGTGACCAGCTGTCCAGactg	pVALIUM20	attp2
TH00363.N		CG4299		FBgn0014879	ctagcagtGAGGAGTTTGAGGACATCAAAtagttatattcaagcataTTTGATGTCCTCAAACTCCTCgcg	aattcgcGAGGAGTTTGAGGACATCAAAtatgcttgaatataactaTTTGATGTCCTCAAACTCCTCactg	pVALIUM20	attp2
TH00364.N		CG4380		FBgn0003964	ctagcagtCCGCAACTGCATCATAGACAAtagttatattcaagcataTTGTCTATGATGCAGTTGCGGgcg	aattcgcCCGCAACTGCATCATAGACAAtatgcttgaatataactaTTGTCTATGATGCAGTTGCGGactg	pVALIUM20	attp2
TH00365.N		CG4717		FBgn0001320	ctagcagtCAGCACCATCAGCGAGTGCAAtagttatattcaagcataTTGCACTCGCTGATGGTGCTGgcg	aattcgcCAGCACCATCAGCGAGTGCAAtatgcttgaatataactaTTGCACTCGCTGATGGTGCTGactg	pVALIUM20	attp2
TH00366.N		CG5499		FBgn0001197	ctagcagtTCGAAGGACTTGAAAGTGAAAtagttatattcaagcataTTTCACTTTCAAGTCCTTCGAgcg	aattcgcTCGAAGGACTTGAAAGTGAAAtatgcttgaatataactaTTTCACTTTCAAGTCCTTCGAactg	pVALIUM20	attp2
TH00367.N		CG5595		FBgn0003330	ctagcagtCACGGAGATGTCGGCGGACAAtagttatattcaagcataTTGTCCGCCGACATCTCCGTGgcg	aattcgcCACGGAGATGTCGGCGGACAAtatgcttgaatataactaTTGTCCGCCGACATCTCCGTGactg	pVALIUM20	attp2
TH00368.N		CG5942		FBgn0000212	ctagcagtTACGACGAGGATACCATTCTAtagttatattcaagcataTAGAATGGTATCCTCGTCGTAgcg	aattcgcTACGACGAGGATACCATTCTAtatgcttgaatataactaTAGAATGGTATCCTCGTCGTAactg	pVALIUM20	attp2
TH00369.N		CG5942		FBgn0000212	ctagcagtTACGACGAGGATACCATTCTAtagttatattcaagcataTAGAATGGTATCCTCGTCGTAgcg	aattcgcTACGACGAGGATACCATTCTAtatgcttgaatataactaTAGAATGGTATCCTCGTCGTAactg	pVALIUM20	attp2
TH00370.N		Tip60	Tip60	FBgn0026080	ctagcagtCAGCTACGAGTTGTCCAAGTTtagttatattcaagcataAACTTGGACAACTCGTAGCTGgcg	aattcgcCAGCTACGAGTTGTCCAAGTTtatgcttgaatataactaAACTTGGACAACTCGTAGCTGactg	pVALIUM20	attp2
TH00371.N		CG7199		FBgn0015239	ctagcagtCCAGTTCTGTCGACTACAGAAtagttatattcaagcataTTCTGTAGTCGACAGAACTGGgcg	aattcgcCCAGTTCTGTCGACTACAGAAtatgcttgaatataactaTTCTGTAGTCGACAGAACTGGactg	pVALIUM20	attp2
TH00372.N		CG7383		FBgn0000560	ctagcagtTTGCGTGATCAACAAGAAGAAtagttatattcaagcataTTCTTCTTGTTGATCACGCAAgcg	aattcgcTTGCGTGATCAACAAGAAGAAtatgcttgaatataactaTTCTTCTTGTTGATCACGCAAactg	pVALIUM20	attp2
TH00373.N		CG7404		FBgn0035849	ctagcagtTCGCTGTGCGATGTCAAGATAtagttatattcaagcataTATCTTGACATCGCACAGCGAgcg	aattcgcTCGCTGTGCGATGTCAAGATAtatgcttgaatataactaTATCTTGACATCGCACAGCGAactg	pVALIUM20	attp2
TH00374.N		CG7776		FBgn0000581	ctagcagtCAGGACGACGAGACCAGCATAtagttatattcaagcataTATGCTGGTCTCGTCGTCCTGgcg	aattcgcCAGGACGACGAGACCAGCATAtatgcttgaatataactaTATGCTGGTCTCGTCGTCCTGactg	pVALIUM20	attp2
TH00375.N		CG8787		FBgn0261823	ctagcagtCACGATGTTCTCGGTGACGAAtagttatattcaagcataTTCGTCACCGAGAACATCGTGgcg	aattcgcCACGATGTTCTCGGTGACGAAtatgcttgaatataactaTTCGTCACCGAGAACATCGTGactg	pVALIUM20	attp2
TH00376.N		CG9019		FBgn0015381	ctagcagtCACGAGCGCGGTCCTAGGAAAtagttatattcaagcataTTTCCTAGGACCGCGCTCGTGgcg	aattcgcCACGAGCGCGGTCCTAGGAAAtatgcttgaatataactaTTTCCTAGGACCGCGCTCGTGactg	pVALIUM20	attp2
TH00377.N		CG9310		FBgn0004914	ctagcagtCAGCATGTTCTCACCCAACAAtagttatattcaagcataTTGTTGGGTGAGAACATGCTGgcg	aattcgcCAGCATGTTCTCACCCAACAAtatgcttgaatataactaTTGTTGGGTGAGAACATGCTGactg	pVALIUM20	attp2
TH00378.N		CG30170	bgcn	FBgn0004581	ctagcagtCAGGACAAGTACATTCCGCAAtagttatattcaagcataTTGCGGAATGTACTTGTCCTGgcg	aattcgcCAGGACAAGTACATTCCGCAAtatgcttgaatataactaTTGCGGAATGTACTTGTCCTGactg	pVALIUM20	attP40
TH00379.N		CG12218	mei-P26	FBgn0026206	ctagcagtAAGCGAGAATCTCAAGTACTAtagttatattcaagcataTAGTACTTGAGATTCTCGCTTgcg	aattcgcAAGCGAGAATCTCAAGTACTAtatgcttgaatataactaTAGTACTTGAGATTCTCGCTTactg	pVALIUM20	attP40
TH00380.N		CG7893	vav	FBgn0040068	ctagcagtCTGCGCTGAAGACCAAGTTTAtagttatattcaagcataTAAACTTGGTCTTCAGCGCAGgcg	aattcgcCTGCGCTGAAGACCAAGTTTAtatgcttgaatataactaTAAACTTGGTCTTCAGCGCAGactg	pVALIUM20	attP40
TH00381.N		CG7807	AP-2	FBgn0261953	ctagcagtATCGAGCACCTCGAAATACAAtagttatattcaagcataTTGTATTTCGAGGTGCTCGATgcg	aattcgcATCGAGCACCTCGAAATACAAtatgcttgaatataactaTTGTATTTCGAGGTGCTCGATactg	pVALIUM20	attP40
TH00382.N		CG43770	Sxl	FBgn0264270	ctagcagtCAGAATCATGCGAGACTATAAtagttatattcaagcataTTATAGTCTCGCATGATTCTGgcg	aattcgcCAGAATCATGCGAGACTATAAtatgcttgaatataactaTTATAGTCTCGCATGATTCTGactg	pVALIUM20	attP40
TH00383.N		CG12399	Mad	FBgn0011648	ctagcagtCACCGACGATGTGGAATCGAAtagttatattcaagcataTTCGATTCCACATCGTCGGTGgcg	aattcgcCACCGACGATGTGGAATCGAAtatgcttgaatataactaTTCGATTCCACATCGTCGGTGactg	pVALIUM20	attP40
TH00384.N		CG8416	Rho1	FBgn0014020	ctagcagtGAGGACTACGACAGACTACGAtagttatattcaagcataTCGTAGTCTGTCGTAGTCCTCgcg	aattcgcGAGGACTACGACAGACTACGAtatgcttgaatataactaTCGTAGTCTGTCGTAGTCCTCactg	pVALIUM20	attP40
TH00385.N		CG1634	Nrg	FBgn0002968	ctagcagtCAGCATCAAGTCGATCAACAAtagttatattcaagcataTTGTTGATCGACTTGATGCTGgcg	aattcgcCAGCATCAAGTCGATCAACAAtatgcttgaatataactaTTGTTGATCGACTTGATGCTGactg	pVALIUM20	attP40
TH00386.N		CG4590	inx2	FBgn0027108	ctagcagtCCAGGTGTGCATCGACAACAAtagttatattcaagcataTTGTTGTCGATGCACACCTGGgcg	aattcgcCCAGGTGTGCATCGACAACAAtatgcttgaatataactaTTGTTGTCGATGCACACCTGGactg	pVALIUM20	attP40
TH00387.N		CG18361	dsh	FBgn0000499	ctagcagtTTCGGTGTGGTCAAAGAGGAAtagttatattcaagcataTTCCTCTTTGACCACACCGAAgcg	aattcgcTTCGGTGTGGTCAAAGAGGAAtatgcttgaatataactaTTCCTCTTTGACCACACCGAAactg	pVALIUM20	attP40
TH00388.N		CG11561	smo	FBgn0003444	ctagcagtTTGGTTTGTGTTCCTCACCTAtagttatattcaagcataTAGGTGAGGAACACAAACCAAgcg	aattcgcTTGGTTTGTGTTCCTCACCTAtatgcttgaatataactaTAGGTGAGGAACACAAACCAAactg	pVALIUM20	attP40
TH00389.N		CG8355	sli	FBgn0003425	ctagcagtACGCATCGACCTGTCCAACAAtagttatattcaagcataTTGTTGGACAGGTCGATGCGTgcg	aattcgcACGCATCGACCTGTCCAACAAtatgcttgaatataactaTTGTTGGACAGGTCGATGCGTactg	pVALIUM20	attP40
TH00390.N		CG6159	sec10	FBgn0027103	ctagcagtACGATCGACGACGACTTGTTAtagttatattcaagcataTAACAAGTCGTCGTCGATCGTgcg	aattcgcACGATCGACGACGACTTGTTAtatgcttgaatataactaTAACAAGTCGTCGTCGATCGTactg	pVALIUM20	attP40
TH00391.N		CG12532	Bap	FBgn0010380	ctagcagtGGGCGAGATCTTCGAGCTCAAtagttatattcaagcataTTGAGCTCGAAGATCTCGCCCgcg	aattcgcGGGCGAGATCTTCGAGCTCAAtatgcttgaatataactaTTGAGCTCGAAGATCTCGCCCactg	pVALIUM20	attP40
TH00392.N		CG5771	Rab11	FBgn0015790	ctagcagtAAGAGAAGACGAGTACGATTAtagttatattcaagcataTAATCGTACTCGTCTTCTCTTgcg	aattcgcAAGAGAAGACGAGTACGATTAtatgcttgaatataactaTAATCGTACTCGTCTTCTCTTactg	pVALIUM20	attP40
TH00393.N		CG4897	RpL7	FBgn0005593	ctagcagtAAGCTGAAGTTCAGCAAGAAAtagttatattcaagcataTTTCTTGCTGAACTTCAGCTTgcg	aattcgcAAGCTGAAGTTCAGCAAGAAAtatgcttgaatataactaTTTCTTGCTGAACTTCAGCTTactg	pVALIUM20	attP40
TH00394.N		CG10161	eIF-3p66	FBgn0040227	ctagcagtCTGGACGAATACGTCGAACAAtagttatattcaagcataTTGTTCGACGTATTCGTCCAGgcg	aattcgcCTGGACGAATACGTCGAACAAtatgcttgaatataactaTTGTTCGACGTATTCGTCCAGactg	pVALIUM20	attP40
TH00395.N		CG9986	CG9986	FBgn0039589	ctagcagtCAGCGAGGTGGAGACGTTGAAtagttatattcaagcataTTCAACGTCTCCACCTCGCTGgcg	aattcgcCAGCGAGGTGGAGACGTTGAAtatgcttgaatataactaTTCAACGTCTCCACCTCGCTGactg	pVALIUM20	attP40
TH00396.N		CG6287	CG6287	FBgn0032350	ctagcagtCTCGCCGAAGTACACCAGTTAtagttatattcaagcataTAACTGGTGTACTTCGGCGAGgcg	aattcgcCTCGCCGAAGTACACCAGTTAtatgcttgaatataactaTAACTGGTGTACTTCGGCGAGactg	pVALIUM20	attP40
TH00397.N		CG32694	CG32694	FBgn0052694	ctagcagtTCCGAGCTGGACGTCCTCCAAtagttatattcaagcataTTGGAGGACGTCCAGCTCGGAgcg	aattcgcTCCGAGCTGGACGTCCTCCAAtatgcttgaatataactaTTGGAGGACGTCCAGCTCGGAactg	pVALIUM20	attP40
TH00398.N		CG15365	CG15365	FBgn0005025	ctagcagtAAGTTCCAGAATATACGACAAtagttatattcaagcataTTGTCGTATATTCTGGAACTTgcg	aattcgcAAGTTCCAGAATATACGACAAtatgcttgaatataactaTTGTCGTATATTCTGGAACTTactg	pVALIUM20	attP40
TH00399.N		CG7111	Rack1	FBgn0020618	ctagcagtCCGCGACGAGGACACCAACTAtagttatattcaagcataTAGTTGGTGTCCTCGTCGCGGgcg	aattcgcCCGCGACGAGGACACCAACTAtatgcttgaatataactaTAGTTGGTGTCCTCGTCGCGGactg	pVALIUM20	attP40
TH00400.N		CG4260	α-Adaptin	FBgn0263350	ctagcagtCTCAGTGTTGGTGAACACCAAtagttatattcaagcataTTGGTGTTCACCAACACTGAGgcg	aattcgcCTCAGTGTTGGTGAACACCAAtatgcttgaatataactaTTGGTGTTCACCAACACTGAGactg	pVALIUM20	attP40
TH00401.N		CG10422	bam	FBgn0000158	ctagcagtACGAGTGTGACAAGTTGCTTAtagttatattcaagcataTAAGCAACTTGTCACACTCGTgcg	aattcgcACGAGTGTGACAAGTTGCTTAtatgcttgaatataactaTAAGCAACTTGTCACACTCGTactg	pVALIUM20	attP40
TH00402.N		CG10895	lok	FBgn0019686	ctagcagtCAGCAACAAACTACTTAGCGAtagttatattcaagcataTCGCTAAGTAGTTTGTTGCTGgcg	aattcgcCAGCAACAAACTACTTAGCGAtatgcttgaatataactaTCGCTAAGTAGTTTGTTGCTGactg	pVALIUM20	attP40
TH00403.N		CG4252	mei-41	FBgn0004367	ctagcagtTTGGAGGAGTTGTCAAGTCAAtagttatattcaagcataTTGACTTGACAACTCCTCCAAgcg	aattcgcTTGGAGGAGTTGTCAAGTCAAtatgcttgaatataactaTTGACTTGACAACTCCTCCAAactg	pVALIUM20	attP40
TH00404.N		CG14026	tkv	FBgn0003716	ctagcagtTAGCTTATGTTTCACCTACAAtagttatattcaagcataTTGTAGGTGAAACATAAGCTAgcg	aattcgcTAGCTTATGTTTCACCTACAAtatgcttgaatataactaTTGTAGGTGAAACATAAGCTAactg	pVALIUM20	attP40
TH00405.N		CG6677	ash2	FBgn0000139	ctagcagtCCGCATCGAGTTCTTTAAGAAtagttatattcaagcataTTCTTAAAGAACTCGATGCGGgcg	aattcgcCCGCATCGAGTTCTTTAAGAAtatgcttgaatataactaTTCTTAAAGAACTCGATGCGGactg	pVALIUM20	attP40
TH00406.N		CG7904	put	FBgn0003169	ctagcagtCAGCAATTTGATATACATCTAtagttatattcaagcataTAGATGTATATCAAATTGCTGgcg	aattcgcCAGCAATTTGATATACATCTAtatgcttgaatataactaTAGATGTATATCAAATTGCTGactg	pVALIUM20	attP40
TH00407.N		CG9885	dpp	FBgn0000490	ctagcagtCAGGACGATCTGGATCTAGATtagttatattcaagcataATCTAGATCCAGATCGTCCTGgcg	aattcgcCAGGACGATCTGGATCTAGATtatgcttgaatataactaATCTAGATCCAGATCGTCCTGactg	pVALIUM20	attP40
TH00408.N		CG5562	gbb	FBgn0024234	ctagcagtCCCGCTCAATGCGCACATGAAtagttatattcaagcataTTCATGTGCGCATTGAGCGGGgcg	aattcgcCCCGCTCAATGCGCACATGAAtatgcttgaatataactaTTCATGTGCGCATTGAGCGGGactg	pVALIUM20	attP40
TH00409.N		CG4974	dally	FBgn0263930	ctagcagtATGGACACCATTCAAGTTCTAtagttatattcaagcataTAGAACTTGAATGGTGTCCATgcg	aattcgcATGGACACCATTCAAGTTCTAtatgcttgaatataactaTAGAACTTGAATGGTGTCCATactg	pVALIUM20	attP40
TH00410.N		CG4792	Dcr-1	FBgn0039016	ctagcagtCAGCTACGATGACGACGATAAtagttatattcaagcataTTATCGTCGTCATCGTAGCTGgcg	aattcgcCAGCTACGATGACGACGATAAtatgcttgaatataactaTTATCGTCGTCATCGTAGCTGactg	pVALIUM20	attP40
TH00411.N		CG6866	loqs	FBgn0032515	ctagcagtCAGCGACAAGACCGTTGGTAAtagttatattcaagcataTTACCAACGGTCTTGTCGCTGgcg	aattcgcCAGCGACAAGACCGTTGGTAAtatgcttgaatataactaTTACCAACGGTCTTGTCGCTGactg	pVALIUM20	attP40
TH00412.N		CG6122	piwi	FBgn0004872	ctagcagtCCCGGTCATGCTGCAGACGAAtagttatattcaagcataTTCGTCTGCAGCATGACCGGGgcg	aattcgcCCCGGTCATGCTGCAGACGAAtatgcttgaatataactaTTCGTCTGCAGCATGACCGGGactg	pVALIUM20	attP40
TH00413.N		CG11513	armi	FBgn0041164	ctagcagtCAGGAACGAGACATTATACTAtagttatattcaagcataTAGTATAATGTCTCGTTCCTGgcg	aattcgcCAGGAACGAGACATTATACTAtatgcttgaatataactaTAGTATAATGTCTCGTTCCTGactg	pVALIUM20	attP40
TH00414.N		CG3722	shg	FBgn0003391	ctagcagtTCGCGAGACGATCATTAATTAtagttatattcaagcataTAATTAATGATCGTCTCGCGAgcg	aattcgcTCGCGAGACGATCATTAATTAtatgcttgaatataactaTAATTAATGATCGTCTCGCGAactg	pVALIUM20	attP40
TH00415.N		CG11949	cora	FBgn0010434	ctagcagtCACCTTCGCCGTCAAGTTCTAtagttatattcaagcataTAGAACTTGACGGCGAAGGTGgcg	aattcgcCACCTTCGCCGTCAAGTTCTAtatgcttgaatataactaTAGAACTTGACGGCGAAGGTGactg	pVALIUM20	attP40
TH00416.N		CG10079	Egfr	FBgn0003731	ctagcagtCCCGATCTACGCGATGTCTTAtagttatattcaagcataTAAGACATCGCGTAGATCGGGgcg	aattcgcCCCGATCTACGCGATGTCTTAtatgcttgaatataactaTAAGACATCGCGTAGATCGGGactg	pVALIUM20	attP40
TH00417.N		CG17077	pnt	FBgn0003118	ctagcagtACCGAAGATGAACTACGAGAAtagttatattcaagcataTTCTCGTAGTTCATCTTCGGTgcg	aattcgcACCGAAGATGAACTACGAGAAtatgcttgaatataactaTTCTCGTAGTTCATCTTCGGTactg	pVALIUM20	attP40
TH00418.N		CG2621	sgg	FBgn0003371	ctagcagtCCGGATCTGGTAACAACAGTAtagttatattcaagcataTACTGTTGTTACCAGATCCGGgcg	aattcgcCCGGATCTGGTAACAACAGTAtatgcttgaatataactaTACTGTTGTTACCAGATCCGGactg	pVALIUM20	attP40
TH00419.N		CG2125	ci	FBgn0004859	ctagcagtACGCAAGATGAACTTGTTAAAtagttatattcaagcataTTTAACAAGTTCATCTTGCGTgcg	aattcgcACGCAAGATGAACTTGTTAAAtatgcttgaatataactaTTTAACAAGTTCATCTTGCGTactg	pVALIUM20	attP40
TH00420.N		CG13521	robo	FBgn0005631	ctagcagtCCAGCGGTTCCTGTTGTCAAAtagttatattcaagcataTTTGACAACAGGAACCGCTGGgcg	aattcgcCCAGCGGTTCCTGTTGTCAAAtatgcttgaatataactaTTTGACAACAGGAACCGCTGGactg	pVALIUM20	attP40
TH00421.N		CG8843	sec5	FBgn0031537	ctagcagtCAGCGACTACAAGAATTCCTAtagttatattcaagcataTAGGAATTCTTGTAGTCGCTGgcg	aattcgcCAGCGACTACAAGAATTCCTAtatgcttgaatataactaTAGGAATTCTTGTAGTCGCTGactg	pVALIUM20	attP40
TH00422.N		CG3664	Rab5	FBgn0014010	ctagcagtCCGCTATTGTCGTCTATGATAtagttatattcaagcataTATCATAGACGACAATAGCGGgcg	aattcgcCCGCTATTGTCGTCTATGATAtatgcttgaatataactaTATCATAGACGACAATAGCGGactg	pVALIUM20	attP40
TH00423.N		CG6540	CG6540	FBgn0030943	ctagcagtCTCGGCGATCCGCAAGGTATAtagttatattcaagcataTATACCTTGCGGATCGCCGAGgcg	aattcgcCTCGGCGATCCGCAAGGTATAtatgcttgaatataactaTATACCTTGCGGATCGCCGAGactg	pVALIUM20	attP40
TH00424.N		CG16788	RnpS1	FBgn0037707	ctagcagtCCAGTTCAATAGGTTCAACAAtagttatattcaagcataTTGTTGAACCTATTGAACTGGgcg	aattcgcCCAGTTCAATAGGTTCAACAAtatgcttgaatataactaTTGTTGAACCTATTGAACTGGactg	pVALIUM20	attP40
TH00425.N		CG11886	Slbp	FBgn0041186	ctagcagtCTGGTCAAGGAGGAGAAGCTAtagttatattcaagcataTAGCTTCTCCTCCTTGACCAGgcg	aattcgcCTGGTCAAGGAGGAGAAGCTAtatgcttgaatataactaTAGCTTCTCCTCCTTGACCAGactg	pVALIUM20	attP40
TH00426.N		CG1561	CG1561	FBgn0030317	ctagcagtACCAGACTCAACAGAAAGTTAtagttatattcaagcataTAACTTTCTGTTGAGTCTGGTgcg	aattcgcACCAGACTCAACAGAAAGTTAtatgcttgaatataactaTAACTTTCTGTTGAGTCTGGTactg	pVALIUM20	attP2
TH00427.N		CG3790	CG3790	FBgn0033778	ctagcagtTCGAGAAATTACACCGATATAtagttatattcaagcataTATATCGGTGTAATTTCTCGAgcg	aattcgcTCGAGAAATTACACCGATATAtatgcttgaatataactaTATATCGGTGTAATTTCTCGAactg	pVALIUM20	attP2
TH00428.N		CG4688	CG4688	FBgn0033817	ctagcagtCTGACGGACAGTCATGCTATAtagttatattcaagcataTATAGCATGACTGTCCGTCAGgcg	aattcgcCTGACGGACAGTCATGCTATAtatgcttgaatataactaTATAGCATGACTGTCCGTCAGactg	pVALIUM20	attP2
TH00429.N		CG13057	retinin	FBgn0040074	ctagcagtCCGAGTGGTTCTCATCCGCAAtagttatattcaagcataTTGCGGATGAGAACCACTCGGgcg	aattcgcCCGAGTGGTTCTCATCCGCAAtatgcttgaatataactaTTGCGGATGAGAACCACTCGGactg	pVALIUM20	attP2
TH00430.N		CG12066	Pka-C2	FBgn0000274	ctagcagtCTCGACCAAGTGCTTCGACTAtagttatattcaagcataTAGTCGAAGCACTTGGTCGAGgcg	aattcgcCTCGACCAAGTGCTTCGACTAtatgcttgaatataactaTAGTCGAAGCACTTGGTCGAGactg	pVALIUM20	attP2
TH00431.N		CG2125	ci	FBgn0004859	ctagcagtACGCAAGATGAACTTGTTAAAtagttatattcaagcataTTTAACAAGTTCATCTTGCGTgcg	aattcgcACGCAAGATGAACTTGTTAAAtatgcttgaatataactaTTTAACAAGTTCATCTTGCGTactg	pVALIUM20	attP2
TH00432.N	TM3,Sb	CG6117	Pka-C3	FBgn0000489	ctagcagtCAGCTAAAGTACAGTAAAGAAtagttatattcaagcataTTCTTTACTGTACTTTAGCTGgcg	aattcgcCAGCTAAAGTACAGTAAAGAAtatgcttgaatataactaTTCTTTACTGTACTTTAGCTGactg	pVALIUM20	attP2
TH00433.N		CG11420	png	FBgn0000826	ctagcagtCGGCATGACTGTGACCCTCTAtagttatattcaagcataTAGAGGGTCACAGTCATGCCGgcg	aattcgcCGGCATGACTGTGACCCTCTAtatgcttgaatataactaTAGAGGGTCACAGTCATGCCGactg	pVALIUM20	attP2
TH00434.N		CG5125, CG54125	ninaC	FBgn0002938	ctagcagtTCGGTTCGAAGTTCCACACAAtagttatattcaagcataTTGTGTGGAACTTCGAACCGAgcg	aattcgcTCGGTTCGAAGTTCCACACAAtatgcttgaatataactaTTGTGTGGAACTTCGAACCGAactg	pVALIUM20	attP2
TH00435.N		CG2845	phl	FBgn0003079	ctagcagtACCGAAGGCGACAGCGATCTAtagttatattcaagcataTAGATCGCTGTCGCCTTCGGTgcg	aattcgcACCGAAGGCGACAGCGATCTAtatgcttgaatataactaTAGATCGCTGTCGCCTTCGGTactg	pVALIUM20	attP2
TH00436.N		CG6622	Pkc53E	FBgn0003091	ctagcagtAACAACAAGTGAGCAAGTTAAtagttatattcaagcataTTAACTTGCTCACTTGTTGTTgcg	aattcgcAACAACAAGTGAGCAAGTTAAtatgcttgaatataactaTTAACTTGCTCACTTGTTGTTactg	pVALIUM20	attP2
TH00437.N		CG1891	sax	FBgn0003317	ctagcagtTAGTTATATAGAAGACTTTAAtagttatattcaagcataTTAAAGTCTTCTATATAACTAgcg	aattcgcTAGTTATATAGAAGACTTTAAtatgcttgaatataactaTTAAAGTCTTCTATATAACTAactg	pVALIUM20	attP2
TH00438.N		CG18085	sev	FBgn0003366	ctagcagtCAAGAGCGACTACTACCGAAAtagttatattcaagcataTTTCGGTAGTAGTCGCTCTTGgcg	aattcgcCAAGAGCGACTACTACCGAAAtatgcttgaatataactaTTTCGGTAGTAGTCGCTCTTGactg	pVALIUM20	attP2
TH00439.N		CG3134, CG3135	shf	FBgn0003390	ctagcagtCAAGTGTATACAGAAGGACAAtagttatattcaagcataTTGTCCTTCTGTATACACTTGgcg	aattcgcCAAGTGTATACAGAAGGACAAtatgcttgaatataactaTTGTCCTTCTGTATACACTTGactg	pVALIUM20	attP2
TH00440.N	TM3,Sb	CG7873	Src42A	FBgn0004603	ctagcagtAACAGTGAAAGTAACAGTAAAtagttatattcaagcataTTTACTGTTACTTTCACTGTTgcg	aattcgcAACAGTGAAAGTAACAGTAAAtatgcttgaatataactaTTTACTGTTACTTTCACTGTTactg	pVALIUM20	attP2
TH00441.N		CG8967	otk	FBgn0004839	ctagcagtCAGGAGTTTCGACGACAGTTAtagttatattcaagcataTAACTGTCGTCGAAACTCCTGgcg	aattcgcCAGGAGTTTCGACGACAGTTAtatgcttgaatataactaTAACTGTCGTCGAAACTCCTGactg	pVALIUM20	attP2
TH00442.N		CG6027	cdi	FBgn0004876	ctagcagtCTGGTGAATTCGAGAGTCCAAtagttatattcaagcataTTGGACTCTCGAATTCACCAGgcg	aattcgcCTGGTGAATTCGAGAGTCCAAtatgcttgaatataactaTTGGACTCTCGAATTCACCAGactg	pVALIUM20	attP2
TH00443.N	TM3,Sb	CG32134, CG6714	btl	FBgn0005592	ctagcagtTGGCTGCACAATGATACTCAAtagttatattcaagcataTTGAGTATCATTGTGCAGCCAgcg	aattcgcTGGCTGCACAATGATACTCAAtatgcttgaatataactaTTGAGTATCATTGTGCAGCCAactg	pVALIUM20	attP2
TH00444.N		CG10285, CG1479, CG32019	bt	FBgn0005666	ctagcagtCAGGACGATGGATAAAGATAAtagttatattcaagcataTTATCTTTATCCATCGTCCTGgcg	aattcgcCAGGACGATGGATAAAGATAAtatgcttgaatataactaTTATCTTTATCCATCGTCCTGactg	pVALIUM20	attP2
TH00445.N		CG33114, CG6275	Gyc32E	FBgn0010197	ctagcagtATGATCTATGTTCGAGCTATAtagttatattcaagcataTATAGCTCGAACATAGATCATgcg	aattcgcATGATCTATGTTCGAGCTATAtatgcttgaatataactaTATAGCTCGAACATAGATCATactg	pVALIUM20	attP2
TH00446.N		CG16973	msn	FBgn0010909	ctagcagtCAGCTGGTTGTGCGATGCAAAtagttatattcaagcataTTTGCATCGCACAACCAGCTGgcg	aattcgcCAGCTGGTTGTGCGATGCAAAtatgcttgaatataactaTTTGCATCGCACAACCAGCTGactg	pVALIUM20	attP2
TH00447.N	TM3,Sb	CG8224	babo	FBgn0011300	ctagcagtTACAAGAATTCAAGAACTAAAtagttatattcaagcataTTTAGTTCTTGAATTCTTGTAgcg	aattcgcTACAAGAATTCAAGAACTAAAtatgcttgaatataactaTTTAGTTCTTGAATTCTTGTAactg	pVALIUM20	attP2
TH00448.N		CG7892	nmo	FBgn0011817	ctagcagtAACGGAAACTAGTCTAAACAAtagttatattcaagcataTTGTTTAGACTAGTTTCCGTTgcg	aattcgcAACGGAAACTAGTCTAAACAAtatgcttgaatataactaTTGTTTAGACTAGTTTCCGTTactg	pVALIUM20	attP2
TH00449.N		CG14396, CG1061	Ret	FBgn0011829	ctagcagtCCCGAGAATACTAGTTGCGAAtagttatattcaagcataTTCGCAACTAGTATTCTCGGGgcg	aattcgcCCCGAGAATACTAGTTGCGAAtatgcttgaatataactaTTCGCAACTAGTATTCTCGGGactg	pVALIUM20	attP2
TH00450.N		CG8304, CG18255	Strn-Mlck	FBgn0013988	ctagcagtAAGCAGATATAGCATTGTTTAtagttatattcaagcataTAAACAATGCTATATCTGCTTgcg	aattcgcAAGCAGATATAGCATTGTTTAtatgcttgaatataactaTAAACAATGCTATATCTGCTTactg	pVALIUM20	attP2
TH00451.N		CG7525	Tie	FBgn0014073	ctagcagtCCGGAAGTTTCTTTCATTGTAtagttatattcaagcataTACAATGAAAGAAACTTCCGGgcg	aattcgcCCGGAAGTTTCTTTCATTGTAtatgcttgaatataactaTACAATGAAAGAAACTTCCGGactg	pVALIUM20	attP2
TH00452.N		CG18247	shark	FBgn0015295	ctagcagtCGCGATAGTGATCCCATGAAAtagttatattcaagcataTTTCATGGGATCACTATCGCGgcg	aattcgcCGCGATAGTGATCCCATGAAAtatgcttgaatataactaTTTCATGGGATCACTATCGCGactg	pVALIUM20	attP2
TH00453.N		CG13591	Ssl	FBgn0015300	ctagcagtTTGGTCTGTTGTTGCAATTAAtagttatattcaagcataTTAATTGCAACAACAGACCAAgcg	aattcgcTTGGTCTGTTGTTGCAATTAAtatgcttgaatataactaTTAATTGCAACAACAGACCAAactg	pVALIUM20	attP2
TH00454.N		CG10758, CG17348	drl	FBgn0015380	ctagcagtCACGAGGAGTACGACGACGATtagttatattcaagcataATCGTCGTCGTACTCCTCGTGgcg	aattcgcCACGAGGAGTACGACGACGATtatgcttgaatataactaATCGTCGTCGTACTCCTCGTGactg	pVALIUM20	attP2
TH00455.N		CG4007	Nrk	FBgn0020391	ctagcagtCCCGATCAGGAAGATCTACTAtagttatattcaagcataTAGTAGATCTTCCTGATCGGGgcg	aattcgcCCCGATCAGGAAGATCTACTAtatgcttgaatataactaTAGTAGATCTTCCTGATCGGGactg	pVALIUM20	attP2
TH00456.N		CG6297	JIL-1	FBgn0020412	ctagcagtAAGGACGGTCGGTGTATTCAAtagttatattcaagcataTTGAATACACCGACCGTCCTTgcg	aattcgcAAGGACGGTCGGTGTATTCAAtatgcttgaatataactaTTGAATACACCGACCGTCCTTactg	pVALIUM20	attP2
TH00457.N		CG2055, CG2049	Pkn	FBgn0020621	ctagcagtTACGAAATTGGTTTCGAGTAAtagttatattcaagcataTTACTCGAAACCAATTTCGTAgcg	aattcgcTACGAAATTGGTTTCGAGTAAtatgcttgaatataactaTTACTCGAAACCAATTTCGTAactg	pVALIUM20	attP2
TH00458.N		CG10239, CG10244	Cad96Ca	FBgn0022800	ctagcagtTAGAAGTTATACTATATGTAAtagttatattcaagcataTTACATATAGTATAACTTCTAgcg	aattcgcTAGAAGTTATACTATATGTAAtatgcttgaatataactaTTACATATAGTATAACTTCTAactg	pVALIUM20	attP2
TH00459.N		CG7693	fray	FBgn0023083	ctagcagtTCAGTAGATCCTGATGTAGTAtagttatattcaagcataTACTACATCAGGATCTACTGAgcg	aattcgcTCAGTAGATCCTGATGTAGTAtatgcttgaatataactaTACTACATCAGGATCTACTGAactg	pVALIUM20	attP2
TH00460.N		CG10776	wit	FBgn0024179	ctagcagtACGAGTATATATTTAACTAAAtagttatattcaagcataTTTAGTTAAATATATACTCGTgcg	aattcgcACGAGTATATATTTAACTAAAtatgcttgaatataactaTTTAGTTAAATATATACTCGTactg	pVALIUM20	attP2
TH00461.N		CG6772	Slob	FBgn0024290	ctagcagtTAGATTCAGTACTGACAACAAtagttatattcaagcataTTGTTGTCAGTACTGAATCTAgcg	aattcgcTAGATTCAGTACTGACAACAAtatgcttgaatataactaTTGTTGTCAGTACTGAATCTAactg	pVALIUM20	attP2
TH00462.N		CG4290	CG4290	FBgn0025625	ctagcagtCACGACAGTGGACGAGAACAAtagttatattcaagcataTTGTTCTCGTCCACTGTCGTGgcg	aattcgcCACGACAGTGGACGAGAACAAtatgcttgaatataactaTTGTTCTCGTCCACTGTCGTGactg	pVALIUM20	attP2
TH00463.N		CG9085, CG11489	CG11489	FBgn0025702	ctagcagtTAGATTGTACGAACTAGCAAAtagttatattcaagcataTTTGCTAGTTCGTACAATCTAgcg	aattcgcTAGATTGTACGAACTAGCAAAtatgcttgaatataactaTTTGCTAGTTCGTACAATCTAactg	pVALIUM20	attP2
TH00464.N		CG8914	CkIIbeta2	FBgn0026136	ctagcagtTTCGAACGTTAAGAACTACAAtagttatattcaagcataTTGTAGTTCTTAACGTTCGAAgcg	aattcgcTTCGAACGTTAAGAACTACAAtatgcttgaatataactaTTGTAGTTCTTAACGTTCGAAactg	pVALIUM20	attP2
TH00465.N		CG40478	Dyrk3	FBgn0027101	ctagcagtTTGCAGCTTAATCTATGTTTAtagttatattcaagcataTAAACATAGATTAAGCTGCAAgcg	aattcgcTTGCAGCTTAATCTATGTTTAtatgcttgaatataactaTAAACATAGATTAAGCTGCAAactg	pVALIUM20	attP2
TH00466.N		CG5387	Cdk5alpha	FBgn0027491	ctagcagtCCGAGTAATACGAAACTAATAtagttatattcaagcataTATTAGTTTCGTATTACTCGGgcg	aattcgcCCGAGTAATACGAAACTAATAtatgcttgaatataactaTATTAGTTTCGTATTACTCGGactg	pVALIUM20	attP2
TH00467.N		CG1098	Madm	FBgn0027497	ctagcagtTAGCATCTTCATCCAGCACAAtagttatattcaagcataTTGTGCTGGATGAAGATGCTAgcg	aattcgcTAGCATCTTCATCCAGCACAAtatgcttgaatataactaTTGTGCTGGATGAAGATGCTAactg	pVALIUM20	attP2
TH00468.N		CG32742, CG8656, CG8655	l(1)G0148	FBgn0028360	ctagcagtTTCGAATAGTCTTGTAGCTAAtagttatattcaagcataTTAGCTACAAGACTATTCGAAgcg	aattcgcTTCGAATAGTCTTGTAGCTAAtatgcttgaatataactaTTAGCTACAAGACTATTCGAAactg	pVALIUM20	attP2
TH00469.N		CG5182	Pk34A	FBgn0028410	ctagcagtCAGAAGATGGTGCTTAAGCTAtagttatattcaagcataTAGCTTAAGCACCATCTTCTGgcg	aattcgcCAGAAGATGGTGCTTAAGCTAtatgcttgaatataactaTAGCTTAAGCACCATCTTCTGactg	pVALIUM20	attP2
TH00470.N		CG5408	trbl	FBgn0028978	ctagcagtACGAATGCAAATTGTTATTTAtagttatattcaagcataTAAATAACAATTTGCATTCGTgcg	aattcgcACGAATGCAAATTGTTATTTAtatgcttgaatataactaTAAATAACAATTTGCATTCGTactg	pVALIUM20	attP2
TH00471.N		CG4523	Pink1	FBgn0029891	ctagcagtAACGTTTGCTGCAGAATCAAAtagttatattcaagcataTTTGATTCTGCAGCAAACGTTgcg	aattcgcAACGTTTGCTGCAGAATCAAAtatgcttgaatataactaTTTGATTCTGCAGCAAACGTTactg	pVALIUM20	attP2
TH00472.N		CG2124	CG2124	FBgn0030217	ctagcagtACGATTGTTGTTCACTCGTAAtagttatattcaagcataTTACGAGTGAACAACAATCGTgcg	aattcgcACGATTGTTGTTCACTCGTAAtatgcttgaatataactaTTACGAGTGAACAACAATCGTactg	pVALIUM20	attP2
TH00473.N		CG4202	Sas10	FBgn0029755	ctagcagtCAGGACTACAGCAGCTACAATtagttatattcaagcataATTGTAGCTGCTGTAGTCCTGgcg	aattcgcCAGGACTACAGCAGCTACAATtatgcttgaatataactaATTGTAGCTGCTGTAGTCCTGactg	pVALIUM20	attP2
TH00474.N		CG15505	Obp99d	FBgn0039684	ctagcagtCTGAGGTGTTTGGTTAAGAAAtagttatattcaagcataTTTCTTAACCAAACACCTCAGgcg	aattcgcCTGAGGTGTTTGGTTAAGAAAtatgcttgaatataactaTTTCTTAACCAAACACCTCAGactg	pVALIUM20	attP2
TH00475.N		CG30141	Obp57a	FBgn0043535	ctagcagtTTGGTAATATGTGCATTCAAAtagttatattcaagcataTTTGAATGCACATATTACCAAgcg	aattcgcTTGGTAATATGTGCATTCAAAtatgcttgaatataactaTTTGAATGCACATATTACCAAactg	pVALIUM20	attP2
TH00476.N		CG11422	Os-E	FBgn0010403	ctagcagtAAGGAGTTCAGCGATGGGCAAtagttatattcaagcataTTGCCCATCGCTGAACTCCTTgcg	aattcgcAAGGAGTTCAGCGATGGGCAAtatgcttgaatataactaTTGCCCATCGCTGAACTCCTTactg	pVALIUM20	attP2
TH00482.N		CG34010	CG34010	FBgn0054010	ctagcagtATCGTTCAGCTGATTCTATAAtagttatattcaagcataTTATAGAATCAGCTGAACGATgcg	aattcgcATCGTTCAGCTGATTCTATAAtatgcttgaatataactaTTATAGAATCAGCTGAACGATactg	pVALIUM20	attP2
TH00483.N		CG1916-A	Wnt2-A	FBgn0004360	ctagcagtTACGAGGAGTTCACCTGTAAAtagttatattcaagcataTTTACAGGTGAACTCCTCGTAgcg	aattcgcTACGAGGAGTTCACCTGTAAAtatgcttgaatataactaTTTACAGGTGAACTCCTCGTAactg	pVALIUM20	attP2
TH00484.N		CG1916-B	Wnt2-B	FBgn0004360	ctagcagtCCGCTGGTGCTGCGAGGTCAAtagttatattcaagcataTTGACCTCGCAGCACCAGCGGgcg	aattcgcCCGCTGGTGCTGCGAGGTCAAtatgcttgaatataactaTTGACCTCGCAGCACCAGCGGactg	pVALIUM20	attP2
TH00485.N		CG4698-A	Wnt4-A	FBgn0010453	ctagcagtCAGCGAGATATTGCGACATGAtagttatattcaagcataTCATGTCGCAATATCTCGCTGgcg	aattcgcCAGCGAGATATTGCGACATGAtatgcttgaatataactaTCATGTCGCAATATCTCGCTGactg	pVALIUM20	attP2
TH00486.N		CG4698-B	Wnt4-B	FBgn0010453	ctagcagtATGGACGGTGCTGTCAGCTGAtagttatattcaagcataTCAGCTGACAGCACCGTCCATgcg	aattcgcATGGACGGTGCTGTCAGCTGAtatgcttgaatataactaTCAGCTGACAGCACCGTCCATactg	pVALIUM20	attP2
TH00487.N		CG6407-A	Wnt3/5-A	FBgn0010194	ctagcagtCCGACGAGGATCGCAAGTTTAtagttatattcaagcataTAAACTTGCGATCCTCGTCGGgcg	aattcgcCCGACGAGGATCGCAAGTTTAtatgcttgaatataactaTAAACTTGCGATCCTCGTCGGactg	pVALIUM20	attP2
TH00488.N		CG6407-B	Wnt3/5-B	FBgn0010194	ctagcagtGAGGAACTAGCGAATAATCAAtagttatattcaagcataTTGATTATTCGCTAGTTCCTCgcg	aattcgcGAGGAACTAGCGAATAATCAAtatgcttgaatataactaTTGATTATTCGCTAGTTCCTCactg	pVALIUM20	attP2
TH00489.N		CG6210-1	Wntless-1	FBgn0036141	ctagcagtTTGGCTGTTGCTTAAGACAATtagttatattcaagcataATTGTCTTAAGCAACAGCCAAgcg	aattcgcTTGGCTGTTGCTTAAGACAATtatgcttgaatataactaATTGTCTTAAGCAACAGCCAAactg	pVALIUM20	attP2
TH00490.N		CG6210-2	Wntless-2	FBgn0036141	ctagcagtCAGAATCTGATCGGTGTGCTAtagttatattcaagcataTAGCACACCGATCAGATTCTGgcg	aattcgcCAGAATCTGATCGGTGTGCTAtatgcttgaatataactaTAGCACACCGATCAGATTCTGactg	pVALIUM20	attP2
TH00491.N		CG6205	porcupine	FBgn0004957	ctagcagtTCCGCGCTTACGATTTAGTTAtagttatattcaagcataTAACTAAATCGTAAGCGCGGAgcg	aattcgcTCCGCGCTTACGATTTAGTTAtatgcttgaatataactaTAACTAAATCGTAAGCGCGGAactg	pVALIUM20	attP2
TH00514.N		CG6205	porcupine	FBgn0004957	ctagcagtCTCGCACTTCCTGGTCATGTAtagttatattcaagcataTACATGACCAGGAAGTGCGAGgcg	aattcgcCTCGCACTTCCTGGTCATGTAtatgcttgaatataactaTACATGACCAGGAAGTGCGAGactg	pVALIUM20	attP2
TH00515.N		CG13176	wash	FBgn0033692	ctagcagtCACGAGGATACCATAATCCAAtagttatattcaagcataTTGGATTATGGTATCCTCGTGgcg	AATTCGCCACGAGGATACCATAATCCAATATGCTTGAATATAACTATTGGATTATGGTATCCTCGTGACTG	pVALIUM20	attP2
TH00516.N		TH00516	SH3PX1	FBgn0040475	ctagcagtACCAGTGACTACGATAACAAAtagttatattcaagcataTTTGTTATCGTAGTCACTGGTgcg	AATTCGCACCAGTGACTACGATAACAAATATGCTTGAATATAACTATTTGTTATCGTAGTCACTGGTACTG	pVALIUM20	attP2
TH00517.N		CG8565	CG8565	FBgn0030697	ctagcagtTTGACAGTTACTACTATTATAtagttatattcaagcataTATAATAGTAGTAACTGTCAAgcg	aattcgcTTGACAGTTACTACTATTATAtatgcttgaatataactaTATAATAGTAGTAACTGTCAAactg	pVALIUM20	attP2
TH00518.N		CG12788	CG12788	FBgn0031041	ctagcagtTTGTATAATTGTTGTATTAAAtagttatattcaagcataTTTAATACAACAATTATACAAgcg	aattcgcTTGTATAATTGTTGTATTAAAtatgcttgaatataactaTTTAATACAACAATTATACAAactg	pVALIUM20	attP2
TH00519.N		CG4629	CG4629	FBgn0031299	ctagcagtCACCTCCGAGATGCTGATCAAtagttatattcaagcataTTGATCAGCATCTCGGAGGTGgcg	aattcgcCACCTCCGAGATGCTGATCAAtatgcttgaatataactaTTGATCAGCATCTCGGAGGTGactg	pVALIUM20	attP2
TH00520.N		CG9962	CG9962	FBgn0031441	ctagcagtCAAACGAGTTCTACAACTATAtagttatattcaagcataTATAGTTGTAGAACTCGTTTGgcg	aattcgcCAAACGAGTTCTACAACTATAtatgcttgaatataactaTATAGTTGTAGAACTCGTTTGactg	pVALIUM20	attP2
TH00521.N		CG3277	CG3277	FBgn0031518	ctagcagtACGATCAGCAACGACGAGCTAtagttatattcaagcataTAGCTCGTCGTTGCTGATCGTgcg	aattcgcACGATCAGCAACGACGAGCTAtatgcttgaatataactaTAGCTCGTCGTTGCTGATCGTactg	pVALIUM20	attP2
TH00522.N		CG7236	CG7236	FBgn0031730	ctagcagtTTGGACAGAACGAGTACTTTAtagttatattcaagcataTAAAGTACTCGTTCTGTCCAAgcg	aattcgcTTGGACAGAACGAGTACTTTAtatgcttgaatataactaTAAAGTACTCGTTCTGTCCAAactg	pVALIUM20	attP2
TH00523.N	TM3,Sb	CG9222	CG9222	FBgn0031784	ctagcagtCTGCTCAAGCGCATCAATCAAtagttatattcaagcataTTGATTGATGCGCTTGAGCAGgcg	aattcgcCTGCTCAAGCGCATCAATCAAtatgcttgaatataactaTTGATTGATGCGCTTGAGCAGactg	pVALIUM20	attP2
TH00524.N	TM3,Sb	CG11221	CG11221	FBgn0031855	ctagcagtTACCGCAATACTAGTCAATTAtagttatattcaagcataTAATTGACTAGTATTGCGGTAgcg	aattcgcTACCGCAATACTAGTCAATTAtatgcttgaatataactaTAATTGACTAGTATTGCGGTAactg	pVALIUM20	attP2
TH00525.N		CG8222	Pvr	FBgn0032006	ctagcagtTAGTGTAGTCTAAGTCGATTAtagttatattcaagcataTAATCGACTTAGACTACACTAgcg	aattcgcTAGTGTAGTCTAAGTCGATTAtatgcttgaatataactaTAATCGACTTAGACTACACTAactg	pVALIUM20	attP2
TH00526.N		CG4839	CG4839	FBgn0032187	ctagcagtCAGGATGCTACGAATAGTCAAtagttatattcaagcataTTGACTATTCGTAGCATCCTGgcg	aattcgcCAGGATGCTACGAATAGTCAAtatgcttgaatataactaTTGACTATTCGTAGCATCCTGactg	pVALIUM20	attP2
TH00527.N		CG7094	CG7094	FBgn0032650	ctagcagtCACGATCGCTCAGCTCTGCAAtagttatattcaagcataTTGCAGAGCTGAGCGATCGTGgcg	aattcgcCACGATCGCTCAGCTCTGCAAtatgcttgaatataactaTTGCAGAGCTGAGCGATCGTGactg	pVALIUM20	attP2
TH00528.N	TM3,Sb	CG5790	CG5790	FBgn0032677	ctagcagtATGGACAAGAAAGAAGTTCAAtagttatattcaagcataTTGAACTTCTTTCTTGTCCATgcg	aattcgcATGGACAAGAAAGAAGTTCAAtatgcttgaatataactaTTGAACTTCTTTCTTGTCCATactg	pVALIUM20	attP2
TH00529.N		CG9257	CG9257	FBgn0032916	ctagcagtCTGGACGACGAAGAGTTTGAAtagttatattcaagcataTTCAAACTCTTCGTCGTCCAGgcg	aattcgcCTGGACGACGAAGAGTTTGAAtatgcttgaatataactaTTCAAACTCTTCGTCGTCCAGactg	pVALIUM20	attP2
TH00530.N		CG10459	CG10459	FBgn0033440	ctagcagtCAAGAGCTTCGAAGTGCTCAAtagttatattcaagcataTTGAGCACTTCGAAGCTCTTGgcg	aattcgcCAAGAGCTTCGAAGTGCTCAAtatgcttgaatataactaTTGAGCACTTCGAAGCTCTTGactg	pVALIUM20	attP2
TH00531.N		CG8964	CG8964	FBgn0267728	ctagcagtCAGCAAGAATCTGAAGAGCAAtagttatattcaagcataTTGCTCTTCAGATTCTTGCTGgcg	aattcgcCAGCAAGAATCTGAAGAGCAAtatgcttgaatataactaTTGCTCTTCAGATTCTTGCTGactg	pVALIUM20	attP2
TH00532.N		CG3915	Drl-2	FBgn0033791	ctagcagtTCGGAGTTCAGTGCTGATATAtagttatattcaagcataTATATCAGCACTGAACTCCGAgcg	aattcgcTCGGAGTTCAGTGCTGATATAtatgcttgaatataactaTATATCAGCACTGAACTCCGAactg	pVALIUM20	attP2
TH00533.N		CG4945	CG4945	FBgn0034137	ctagcagtTCGGGACATAAAGCTAGACAAtagttatattcaagcataTTGTCTAGCTTTATGTCCCGAgcg	aattcgcTCGGGACATAAAGCTAGACAAtatgcttgaatataactaTTGTCTAGCTTTATGTCCCGAactg	pVALIUM20	attP2
TH00534.N		CG3216	CG3216	FBgn0034568	ctagcagtCAGCGCGGCGATGTCGAGCTAtagttatattcaagcataTAGCTCGACATCGCCGCGCTGgcg	aattcgcCAGCGCGGCGATGTCGAGCTAtatgcttgaatataactaTAGCTCGACATCGCCGCGCTGactg	pVALIUM20	attP2
TH00535.N		CG3105	CG3105	FBgn0034950	ctagcagtCAGCCAGATGATTGTACAATAtagttatattcaagcataTATTGTACAATCATCTGGCTGgcg	aattcgcCAGCCAGATGATTGTACAATAtatgcttgaatataactaTATTGTACAATCATCTGGCTGactg	pVALIUM20	attP2
TH00536.N		CG10738	CG10738	FBgn0036368	ctagcagtCCCGATGGGTGGTCAAGCTAAtagttatattcaagcataTTAGCTTGACCACCCATCGGGgcg	aattcgcCCCGATGGGTGGTCAAGCTAAtatgcttgaatataactaTTAGCTTGACCACCCATCGGGactg	pVALIUM20	attP2
TH00537.N		CG6114	CG6114	FBgn0036544	ctagcagtTTGCAGCTATGCGACAACAAAtagttatattcaagcataTTTGTTGTCGCATAGCTGCAAgcg	aattcgcTTGCAGCTATGCGACAACAAAtatgcttgaatataactaTTTGTTGTCGCATAGCTGCAAactg	pVALIUM20	attP2
TH00538.N		CG7177	CG7177	FBgn0037098	ctagcagtAACGTTGTCAGTGGTTCCTAAtagttatattcaagcataTTAGGAACCACTGACAACGTTgcg	aattcgcAACGTTGTCAGTGGTTCCTAAtatgcttgaatataactaTTAGGAACCACTGACAACGTTactg	pVALIUM20	attP2
TH00539.N		CG12147	CG12147	FBgn0037325	ctagcagtCGAGAAGATAGCTGAGTACAAtagttatattcaagcataTTGTACTCAGCTATCTTCTCGgcg	aattcgcCGAGAAGATAGCTGAGTACAAtatgcttgaatataactaTTGTACTCAGCTATCTTCTCGactg	pVALIUM20	attP2
TH00540.N		CG12170	CG12170	FBgn0037356	ctagcagtAACGAGGTTACAACAGAGTAAtagttatattcaagcataTTACTCTGTTGTAACCTCGTTgcg	aattcgcAACGAGGTTACAACAGAGTAAtatgcttgaatataactaTTACTCTGTTGTAACCTCGTTactg	pVALIUM20	attP2
TH00541.N	TM3,Sb	CG7125	PKD	FBgn0038603	ctagcagtCTGCGATTTCATCAACACAAAtagttatattcaagcataTTTGTGTTGATGAAATCGCAGgcg	aattcgcCTGCGATTTCATCAACACAAAtatgcttgaatataactaTTTGTGTTGATGAAATCGCAGactg	pVALIUM20	attP2
TH00542.N		CG14305	CG14305	FBgn0038630	ctagcagtCTGGTTCTTTCAGATGTCCAAtagttatattcaagcataTTGGACATCTGAAAGAACCAGgcg	aattcgcCTGGTTCTTTCAGATGTCCAAtatgcttgaatataactaTTGGACATCTGAAAGAACCAGactg	pVALIUM20	attP2
TH00543.N		CG17269	Fancd2	FBgn0038827	ctagcagtTACGACTAATAAGAATTTCAAtagttatattcaagcataTTGAAATTCTTATTAGTCGTAgcg	aattcgcTACGACTAATAAGAATTTCAAtatgcttgaatataactaTTGAAATTCTTATTAGTCGTAactg	pVALIUM20	attP2
TH00544.N		CG6800	CG6800	FBgn0038902	ctagcagtCAGCGATACAGATATGCTTAAtagttatattcaagcataTTAAGCATATCTGTATCGCTGgcg	aattcgcCAGCGATACAGATATGCTTAAtatgcttgaatataactaTTAAGCATATCTGTATCGCTGactg	pVALIUM20	attP2
TH00545.N		CG13850	CG13850	FBgn0038961	ctagcagtAAGGCGATTGCAAGTAGCAAAtagttatattcaagcataTTTGCTACTTGCAATCGCCTTgcg	aattcgcAAGGCGATTGCAAGTAGCAAAtatgcttgaatataactaTTTGCTACTTGCAATCGCCTTactg	pVALIUM20	attP2
TH00546.N		CG4803	Takl2	FBgn0039015	ctagcagtAAAGATTGAAAGAGAGATCTAtagttatattcaagcataTAGATCTCTCTTTCAATCTTTgcg	aattcgcAAAGATTGAAAGAGAGATCTAtatgcttgaatataactaTAGATCTCTCTTTCAATCTTTactg	pVALIUM20	attP2
TH00547.N		CG10177	CG10177	FBgn0039083	ctagcagtCAGGACGAAGTGCACCGTAAAtagttatattcaagcataTTTACGGTGCACTTCGTCCTGgcg	aattcgcCAGGACGAAGTGCACCGTAAAtatgcttgaatataactaTTTACGGTGCACTTCGTCCTGactg	pVALIUM20	attP2
TH00548.N		CG12069	CG12069	FBgn0039796	ctagcagtTTCGACAAACTTGACTTGTAAtagttatattcaagcataTTACAAGTCAAGTTTGTCGAAgcg	aattcgcTTCGACAAACTTGACTTGTAAtatgcttgaatataactaTTACAAGTCAAGTTTGTCGAAactg	pVALIUM20	attP2
TH00549.N		CG11533	Asator	FBgn0039908	ctagcagtCAGGATTCATATTCTCATCAAtagttatattcaagcataTTGATGAGAATATGAATCCTGgcg	aattcgcCAGGATTCATATTCTCATCAAtatgcttgaatataactaTTGATGAGAATATGAATCCTGactg	pVALIUM20	attP2
TH00550.N		CG12798	CG12798	FBgn0039987	ctagcagtCAGTTGTGCCAGATAAACATAtagttatattcaagcataTATGTTTATCTGGCACAACTGgcg	aattcgcCAGTTGTGCCAGATAAACATAtatgcttgaatataactaTATGTTTATCTGGCACAACTGactg	pVALIUM20	attP2
TH00551.N		CG6535	tefu	FBgn0045035	ctagcagtCAGGATGAGTGCACTTCTAAAtagttatattcaagcataTTTAGAAGTGCACTCATCCTGgcg	aattcgcCAGGATGAGTGCACTTCTAAAtatgcttgaatataactaTTTAGAAGTGCACTCATCCTGactg	pVALIUM20	attP2
TH00552.N		CG31421	Takl1	FBgn0046689	ctagcagtCAGGAGATTGCAGTAAAGATAtagttatattcaagcataTATCTTTACTGCAATCTCCTGgcg	aattcgcCAGGAGATTGCAGTAAAGATAtatgcttgaatataactaTATCTTTACTGCAATCTCCTGactg	pVALIUM20	attP2
TH00553.N		CG31097	CG31097	FBgn0051097	ctagcagtCCAGTGTGATATACAAAGAAAtagttatattcaagcataTTTCTTTGTATATCACACTGGgcg	aattcgcCCAGTGTGATATACAAAGAAAtatgcttgaatataactaTTTCTTTGTATATCACACTGGactg	pVALIUM20	attP2
TH00554.N		CG31183	CG31183	FBgn0051183	ctagcagtCCGAGAGTTACTCCACTCTAAtagttatattcaagcataTTAGAGTGGAGTAACTCTCGGgcg	aattcgcCCGAGAGTTACTCCACTCTAAtatgcttgaatataactaTTAGAGTGGAGTAACTCTCGGactg	pVALIUM20	attP2
TH00555.N		CG31643	CG31643	FBgn0051643	ctagcagtACGACTGGAACTCCAAGTATAtagttatattcaagcataTATACTTGGAGTTCCAGTCGTgcg	aattcgcACGACTGGAACTCCAAGTATAtatgcttgaatataactaTATACTTGGAGTTCCAGTCGTactg	pVALIUM20	attP2
TH00556.N		CG32666	CG32666	FBgn0052666	ctagcagtCAGATGATAATCAATCATATAtagttatattcaagcataTATATGATTGATTATCATCTGgcg	aattcgcCAGATGATAATCAATCATATAtatgcttgaatataactaTATATGATTGATTATCATCTGactg	pVALIUM20	attP2
TH00557.N		CG32703	CG32703	FBgn0052703	ctagcagtACGGACGAAGTAATATAGATAtagttatattcaagcataTATCTATATTACTTCGTCCGTgcg	aattcgcACGGACGAAGTAATATAGATAtatgcttgaatataactaTATCTATATTACTTCGTCCGTactg	pVALIUM20	attP2
TH00558.N		CG32944	CG32944	FBgn0052944	ctagcagtCTGGAGGAAATGATTGTAGAAtagttatattcaagcataTTCTACAATCATTTCCTCCAGgcg	aattcgcCTGGAGGAAATGATTGTAGAAtatgcttgaatataactaTTCTACAATCATTTCCTCCAGactg	pVALIUM20	attP2
TH00559.N		CG33467	CG33467	FBgn0053467	ctagcagtCCCAGTTGGTATACAAATTTAtagttatattcaagcataTAAATTTGTATACCAACTGGGgcg	aattcgcCCCAGTTGGTATACAAATTTAtatgcttgaatataactaTAAATTTGTATACCAACTGGGactg	pVALIUM20	attP2
TH00560.N		CG33531	Ddr	FBgn0053531	ctagcagtTCGGCTATCGACAACAAACTAtagttatattcaagcataTAGTTTGTTGTCGATAGCCGAgcg	aattcgcTCGGCTATCGACAACAAACTAtatgcttgaatataactaTAGTTTGTTGTCGATAGCCGAactg	pVALIUM20	attP2
TH00561.N		CG34356	CG34356	FBgn0085385	ctagcagtCAAGTCCGAGATCAACAATAAtagttatattcaagcataTTATTGTTGATCTCGGACTTGgcg	aattcgcCAAGTCCGAGATCAACAATAAtatgcttgaatataactaTTATTGTTGATCTCGGACTTGactg	pVALIUM20	attP2
TH00562.N		CG34357	CG34357	FBgn0085386	ctagcagtTCGGTTGTCGACAGTCATCAAtagttatattcaagcataTTGATGACTGTCGACAACCGAgcg	aattcgcTCGGTTGTCGACAGTCATCAAtatgcttgaatataactaTTGATGACTGTCGACAACCGAactg	pVALIUM20	attP2
TH00563.N		CG34380	CG34380	FBgn0085409	ctagcagtCAGCGGCTGTTTAATGCTCAAtagttatattcaagcataTTGAGCATTAAACAGCCGCTGgcg	aattcgcCAGCGGCTGTTTAATGCTCAAtatgcttgaatataactaTTGAGCATTAAACAGCCGCTGactg	pVALIUM20	attP2
TH00564.N		CG5169	GckIII	FBgn0266465	ctagcagtCAGAGTAGTTCAGCCACCAAAtagttatattcaagcataTTTGGTGGCTGAACTACTCTGgcg	aattcgcCAGAGTAGTTCAGCCACCAAAtatgcttgaatataactaTTTGGTGGCTGAACTACTCTGactg	pVALIUM20	attP2
TH00565.N	TM3,Sb	CG1915	sls	FBgn0086906	ctagcagtAAGGTTGTGAGCAGTTCTCAAtagttatattcaagcataTTGAGAACTGCTCACAACCTTgcg	aattcgcAAGGTTGTGAGCAGTTCTCAAtatgcttgaatataactaTTGAGAACTGCTCACAACCTTactg	pVALIUM20	attP2
TH00566.N	TM3,Sb	CG31751	CG31751	FBgn0086909	ctagcagtCAGCCAATATATAGAGTATAAtagttatattcaagcataTTATACTCTATATATTGGCTGgcg	aattcgcCAGCCAATATATAGAGTATAAtatgcttgaatataactaTTATACTCTATATATTGGCTGactg	pVALIUM20	attP2
TH00567.N		CG42320	Doa	FBgn0265998	ctagcagtCAGCGATTTGGTTATTGTTGAtagttatattcaagcataTCAACAATAACCAAATCGCTGgcg	aattcgcCAGCGATTTGGTTATTGTTGAtatgcttgaatataactaTCAACAATAACCAAATCGCTGactg	pVALIUM20	attP2
TH00568.N		CG42347	CG42347	FBgn0259678	ctagcagtTTGAAACAATGTCAAATGTAAtagttatattcaagcataTTACATTTGACATTGTTTCAAgcg	aattcgcTTGAAACAATGTCAAATGTAAtatgcttgaatataactaTTACATTTGACATTGTTTCAAactg	pVALIUM20	attP2
TH00569.N		CG42349	Pkcdelta	FBgn0259680	ctagcagtTACGTTTATATCTAAGTCTAAtagttatattcaagcataTTAGACTTAGATATAAACGTAgcg	aattcgcTACGTTTATATCTAAGTCTAAtatgcttgaatataactaTTAGACTTAGATATAAACGTAactg	pVALIUM20	attP2
TH00570.N		CG17161	grp	FBgn0261278	ctagcagtGACGATGACTTCAATGTCAGAtagttatattcaagcataTCTGACATTGAAGTCATCGTCgcg	aattcgcGACGATGACTTCAATGTCAGAtatgcttgaatataactaTCTGACATTGAAGTCATCGTCactg	pVALIUM20	attP2
TH00571.N		CG17528	CG17528	FBgn0261387	ctagcagtAAGCACGGTATTACAATTAAAtagttatattcaagcataTTTAATTGTAATACCGTGCTTgcg	aattcgcAAGCACGGTATTACAATTAAAtatgcttgaatataactaTTTAATTGTAATACCGTGCTTactg	pVALIUM20	attP2
TH00572.N		CG42783	aPKC	FBgn0261854	ctagcagtAAGGTGCTAATGGTGGAGCTAtagttatattcaagcataTAGCTCCACCATTAGCACCTTgcg	aattcgcAAGGTGCTAATGGTGGAGCTAtatgcttgaatataactaTAGCTCCACCATTAGCACCTTactg	pVALIUM20	attP2
TH00573.N		Ire	Ire	FBgn0005681	ctagcagtCCCAAGATTGGTAGTCCTAAAtagttatattcaagcataTTTAGGACTACCAATCTTGGGgcg	aattcgcCCCAAGATTGGTAGTCCTAAAtatgcttgaatataactaTTTAGGACTACCAATCTTGGGactg	pVALIUM20	attP2
TH00574.N	TM3,Sb	CG42856	CG42856	FBgn0262103	ctagcagtCGGCGATACACTATCAAACAAtagttatattcaagcataTTGTTTGATAGTGTATCGCCGgcg	aattcgcCGGCGATACACTATCAAACAAtatgcttgaatataactaTTGTTTGATAGTGTATCGCCGactg	pVALIUM20	attP2
TH00575.N	TM3,Sb	CG43143	CG43143	FBgn0262617	ctagcagtACCGCAAGAAGTTGCGACAAAtagttatattcaagcataTTTGTCGCAACTTCTTGCGGTgcg	aattcgcACCGCAAGAAGTTGCGACAAAtatgcttgaatataactaTTTGTCGCAACTTCTTGCGGTactg	pVALIUM20	attP2
TH00576.N		CG17596	S6kII	FBgn0262866	ctagcagtTTCCGAATCTATAGTATTCTAtagttatattcaagcataTAGAATACTATAGATTCGGAAgcg	aattcgcTTCCGAATCTATAGTATTCTAtatgcttgaatataactaTAGAATACTATAGATTCGGAAactg	pVALIUM20	attP2
TH00577.N		CG5371	CG5371	FBgn0011703	ctagcagtCGGCATCTACAGCTCAGATAAtagttatattcaagcataTTATCTGAGCTGTAGATGCCGgcg	aattcgcCGGCATCTACAGCTCAGATAAtatgcttgaatataactaTTATCTGAGCTGTAGATGCCGactg	pVALIUM20	attP2
TH00578.N		CG10371	CG10371	FBgn0039111	ctagcagtCGGCGTGGAATTCATAAACAAtagttatattcaagcataTTGTTTATGAATTCCACGCCGgcg	aattcgcCGGCGTGGAATTCATAAACAAtatgcttgaatataactaTTGTTTATGAATTCCACGCCGactg	pVALIUM20	attP2
TH00579.N		CG3696	CG3696	FBgn0266557	ctagcagtCAGATTCAACGTACTATCAAAtagttatattcaagcataTTTGATAGTACGTTGAATCTGgcg	aattcgcCAGATTCAACGTACTATCAAAtatgcttgaatataactaTTTGATAGTACGTTGAATCTGactg	pVALIUM20	attP2
TH00580.N		CG1715	CG1715	FBgn0010808	ctagcagtCCGACAGTGCATCGATCTTCAtagttatattcaagcataTGAAGATCGATGCACTGTCGGgcg	aattcgcCCGACAGTGCATCGATCTTCAtatgcttgaatataactaTGAAGATCGATGCACTGTCGGactg	pVALIUM20	attP2
TH00581.N		CG13329	CG13329	FBgn0040477	ctagcagtCTCGCCGACTCCTACATGCTAtagttatattcaagcataTAGCATGTAGGAGTCGGCGAGgcg	aattcgcCTCGCCGACTCCTACATGCTAtatgcttgaatataactaTAGCATGTAGGAGTCGGCGAGactg	pVALIUM20	attP2
TH00582.N	TM3,Sb	CG30194	CG30194	FBgn0265187	ctagcagtTCCGGAGATCATCGACGATGAtagttatattcaagcataTCATCGTCGATGATCTCCGGAgcg	aattcgcTCCGGAGATCATCGACGATGAtatgcttgaatataactaTCATCGTCGATGATCTCCGGAactg	pVALIUM20	attP2
TH00583.N		CG2701	CG2701	FBgn0024973	ctagcagtCTGGTCCTACATGGTGTACGAtagttatattcaagcataTCGTACACCATGTAGGACCAGgcg	aattcgcCTGGTCCTACATGGTGTACGAtatgcttgaatataactaTCGTACACCATGTAGGACCAGactg	pVALIUM20	attP2
TH00584.N	TM3,Sb	CG13692	CG13692	FBgn0031254	ctagcagtTCCCTCAGAAGCTCCAGCTAAtagttatattcaagcataTTAGCTGGAGCTTCTGAGGGAgcg	aattcgcTCCCTCAGAAGCTCCAGCTAAtatgcttgaatataactaTTAGCTGGAGCTTCTGAGGGAactg	pVALIUM20	attP2
TH00585.N		CG4003	pont	FBgn0040078	ctagcagtCAGGATGTTACTCTGCACGATtagttatattcaagcataATCGTGCAGAGTAACATCCTGgcg	aattcgcCAGGATGTTACTCTGCACGATtatgcttgaatataactaATCGTGCAGAGTAACATCCTGactg	pVALIUM20	attP40
TH00586.N		CG4003	pont	FBgn0040078	ctagcagtAGGGCGATGTCCACAAGAAGAtagttatattcaagcataTCTTCTTGTGGACATCGCCCTgcg	aattcgcAGGGCGATGTCCACAAGAAGAtatgcttgaatataactaTCTTCTTGTGGACATCGCCCTactg	pVALIUM20	attP40
TH00587.N		CG8290	CG8290	FBgn0026573	ctagcagtTGGGTTCAAAGTAGATTTAAAtagttatattcaagcataTTTAAATCTACTTTGAACCCAgcg	aattcgcTGGGTTCAAAGTAGATTTAAAtatgcttgaatataactaTTTAAATCTACTTTGAACCCAactg	pVALIUM20	attP2
TH00588.N		CG8290	CG8290	FBgn0026573	ctagcagtTGGGTTCAAAGTAGATTTAAAtagttatattcaagcataTTTAAATCTACTTTGAACCCAgcg	aattcgcTGGGTTCAAAGTAGATTTAAAtatgcttgaatataactaTTTAAATCTACTTTGAACCCAactg	pVALIUM20	attP40
TH00591.N		CG8290	CG8290	FBgn0026573	ctagcagtTCGGAGCTATCTGGAACTGAAtagttatattcaagcataTTCAGTTCCAGATAGCTCCGAgcg	aattcgcTCGGAGCTATCTGGAACTGAAtatgcttgaatataactaTTCAGTTCCAGATAGCTCCGAactg	pVALIUM20	attP2
TH00592.N		CG33864	His1:CG33864	FBgn0053864	ctagcagtACCAGCGACAGTTGAGAAGAAtagttatattcaagcataTTCTTCTCAACTGTCGCTGGTgcg	aattcgcACCAGCGACAGTTGAGAAGAAtatgcttgaatataactaTTCTTCTCAACTGTCGCTGGTactg	pVALIUM20	attP2
TH00593.N		CG5694	CG5694	FBgn0032197	ctagcagtTCCGATAATAGTTTATCTAAAtagttatattcaagcataTTTAGATAAACTATTATCGGAgcg	aattcgcTCCGATAATAGTTTATCTAAAtatgcttgaatataactaTTTAGATAAACTATTATCGGAactg	pVALIUM20	attP40
TH00594.N		CG5694	CG5694	FBgn0032197	ctagcagtCGCGAGCTTAAGATTCATAAAtagttatattcaagcataTTTATGAATCTTAAGCTCGCGgcg	aattcgcCGCGAGCTTAAGATTCATAAAtatgcttgaatataactaTTTATGAATCTTAAGCTCGCGactg	pVALIUM20	attP40
TH00612.N		CG10967	Atg1	FBgn0260945	ctagcagtACCGATGAGAATGCTTAGTTAtagttatattcaagcataTAACTAAGCATTCTCATCGGTgcg	aattcgcACCGATGAGAATGCTTAGTTAtatgcttgaatataactaTAACTAAGCATTCTCATCGGTactg	pVALIUM20	attP2
TH00635.N		CG2038		FBgn0028836	ctagcagtACGCGAATGCCGAGAAATCTAtagttatattcaagcataTAGATTTCTCGGCATTCGCGTgcg	aattcgcACGCGAATGCCGAGAAATCTAtatgcttgaatataactaTAGATTTCTCGGCATTCGCGTactg	pVALIUM20	attP2
TH00636.N		CG10679		FBgn0032725	ctagcagtCGAGGAGGTGATTCAATCCTAtagttatattcaagcataTAGGATTGAATCACCTCCTCGgcg	aattcgcCGAGGAGGTGATTCAATCCTAtatgcttgaatataactaTAGGATTGAATCACCTCCTCGactg	pVALIUM20	attP2
TH00637.N		CG12878		FBgn0045862	ctagcagtCCCGTGCAGAGTTGCTGCAAAtagttatattcaagcataTTTGCAGCAACTCTGCACGGGgcg	aattcgcCCCGTGCAGAGTTGCTGCAAAtatgcttgaatataactaTTTGCAGCAACTCTGCACGGGactg	pVALIUM20	attP2
TH00638.N		CG2253		FBgn0029992	ctagcagtTGGGCGAGATGTACAACTACAtagttatattcaagcataTGTAGTTGTACATCTCGCCCAgcg	aattcgcTGGGCGAGATGTACAACTACAtatgcttgaatataactaTGTAGTTGTACATCTCGCCCAactg	pVALIUM20	attP2
TH00639.N		CG2253		FBgn0029992	ctagcagtCAGCTAAAGACTACCAATAATtagttatattcaagcataATTATTGGTAGTCTTTAGCTGgcg	aattcgcCAGCTAAAGACTACCAATAATtatgcttgaatataactaATTATTGGTAGTCTTTAGCTGactg	pVALIUM20	attP2
TH00640.N		CG1559		FBgn0030354	ctagcagtCGGCAATAAGAAGACCAACAAtagttatattcaagcataTTGTTGGTCTTCTTATTGCCGgcg	aattcgcCGGCAATAAGAAGACCAACAAtatgcttgaatataactaTTGTTGGTCTTCTTATTGCCGactg	pVALIUM20	attP2
TH00641.N		CG1559		FBgn0030354	ctagcagtTCGCAGATGGACGGTTTGCTAtagttatattcaagcataTAGCAAACCGTCCATCTGCGAgcg	aattcgcTCGCAGATGGACGGTTTGCTAtatgcttgaatataactaTAGCAAACCGTCCATCTGCGAactg	pVALIUM20	attP2
TH00642.N		CG6540		FBgn0030943	ctagcagtCAGAGCAGCTATCACACGAATtagttatattcaagcataATTCGTGTGATAGCTGCTCTGgcg	aattcgcCAGAGCAGCTATCACACGAATtatgcttgaatataactaATTCGTGTGATAGCTGCTCTGactg	pVALIUM20	attP2
TH00643.N		CG6540		FBgn0030943	ctagcagtTAGGTCGGTGATCGATAAGGAtagttatattcaagcataTCCTTATCGATCACCGACCTAgcg	aattcgcTAGGTCGGTGATCGATAAGGAtatgcttgaatataactaTCCTTATCGATCACCGACCTAactg	pVALIUM20	attP2
TH00644.N		CG11886		FBgn0041186	ctagcagtCCCGAACAAGTATGGAAAGTAtagttatattcaagcataTACTTTCCATACTTGTTCGGGgcg	aattcgcCCCGAACAAGTATGGAAAGTAtatgcttgaatataactaTACTTTCCATACTTGTTCGGGactg	pVALIUM20	attP2
TH00645.N		CG9401		FBgn0002736	ctagcagtTTCAAGATCAAGCCCATATAAtagttatattcaagcataTTATATGGGCTTGATCTTGAAgcg	aattcgcTTCAAGATCAAGCCCATATAAtatgcttgaatataactaTTATATGGGCTTGATCTTGAAactg	pVALIUM20	attP2
TH00646.N		CG16788		FBgn0037707	ctagcagtCCGCCGATAGCAATAATGTTAtagttatattcaagcataTAACATTATTGCTATCGGCGGgcg	aattcgcCCGCCGATAGCAATAATGTTAtatgcttgaatataactaTAACATTATTGCTATCGGCGGactg	pVALIUM20	attP2
TH00647.N		CG16788		FBgn0037707	ctagcagtACCATGTGTTCGAGATATTTAtagttatattcaagcataTAAATATCTCGAACACATGGTgcg	aattcgcACCATGTGTTCGAGATATTTAtatgcttgaatataactaTAAATATCTCGAACACATGGTactg	pVALIUM20	attP2
TH00648.N		CG5341		FBgn0266671	ctagcagtCCGGATCTTAATGTGGATGTAtagttatattcaagcataTACATCCACATTAAGATCCGGgcg	aattcgcCCGGATCTTAATGTGGATGTAtatgcttgaatataactaTACATCCACATTAAGATCCGGactg	pVALIUM20	attP40
TH00649.N		CG9539		FBgn0086357	ctagcagtCCGCGTGGACCTACCCATCAAtagttatattcaagcataTTGATGGGTAGGTCCACGCGGgcg	aattcgcCCGCGTGGACCTACCCATCAAtatgcttgaatataactaTTGATGGGTAGGTCCACGCGGactg	pVALIUM20	attP40
TH00650.N		CG6773		FBgn0024509	ctagcagtAGCGGTGGTTGCGATAATTTAtagttatattcaagcataTAAATTATCGCAACCACCGCTgcg	aattcgcAGCGGTGGTTGCGATAATTTAtatgcttgaatataactaTAAATTATCGCAACCACCGCTactg	pVALIUM20	attP40
TH00651.N		CG7034		FBgn0266674	ctagcagtATCGATGAGTTCTTCGAACTAtagttatattcaagcataTAGTTCGAAGAACTCATCGATgcg	aattcgcATCGATGAGTTCTTCGAACTAtatgcttgaatataactaTAGTTCGAAGAACTCATCGATactg	pVALIUM20	attP40
TH00652.N		CG6622		FBgn0003091	ctagcagtTTGCTCCTATGTGGTGCACAAtagttatattcaagcataTTGTGCACCACATAGGAGCAAgcg	aattcgcTTGCTCCTATGTGGTGCACAAtatgcttgaatataactaTTGTGCACCACATAGGAGCAAactg	pVALIUM20	attP40
TH00653.N		CG4637		FBgn0004644	ctagcagtCAGTTGCTATGCGGTGATCAAtagttatattcaagcataTTGATCACCGCATAGCAACTGgcg	aattcgcCAGTTGCTATGCGGTGATCAAtatgcttgaatataactaTTGATCACCGCATAGCAACTGactg	pVALIUM20	attP2
TH00654.N		CG4637		FBgn0004644	ctagcagtAAGCAGACAATTCCCAATCTAtagttatattcaagcataTAGATTGGGAATTGTCTGCTTgcg	aattcgcAAGCAGACAATTCCCAATCTAtatgcttgaatataactaTAGATTGGGAATTGTCTGCTTactg	pVALIUM20	attP2
TH00655.N		CG11561		FBgn0003444	ctagcagtTCCGGCAGTAATTGTGTTCTAtagttatattcaagcataTAGAACACAATTACTGCCGGAgcg	aattcgcTCCGGCAGTAATTGTGTTCTAtatgcttgaatataactaTAGAACACAATTACTGCCGGAactg	pVALIUM20	attP2
TH00656.N		CG11561		FBgn0003444	ctagcagtAAGCAGACAATTCCCAATCTAtagttatattcaagcataTAGATTGGGAATTGTCTGCTTgcg	aattcgcCAGCATATGTCTTCTGTCTAAtatgcttgaatataactaTTAGACAGAAGACATATGCTGactg	pVALIUM20	attP2
TH00657.N		CG2125		FBgn0004859	ctagcagtCCGCTTGGATGAGTATATTAAtagttatattcaagcataTTAATATACTCATCCAAGCGGgcg	aattcgcCCGCTTGGATGAGTATATTAAtatgcttgaatataactaTTAATATACTCATCCAAGCGGactg	pVALIUM20	attP2
TH00658.N		CG2125		FBgn0004859	ctagcagtTACGCAAGATGAACTTGTTAAtagttatattcaagcataTTAACAAGTTCATCTTGCGTAgcg	aattcgcTACGCAAGATGAACTTGTTAAtatgcttgaatataactaTTAACAAGTTCATCTTGCGTAactg	pVALIUM20	attP2
TH00659.N		CG2411		FBgn0003892	ctagcagtAACGAGTACGATCTTAAGATAtagttatattcaagcataTATCTTAAGATCGTACTCGTTgcg	aattcgcAACGAGTACGATCTTAAGATAtatgcttgaatataactaTATCTTAAGATCGTACTCGTTactg	pVALIUM20	attP2
TH00660.N		CG2411		FBgn0003892	ctagcagtACCAAGCTGATTCTCAAGAAAtagttatattcaagcataTTTCTTGAGAATCAGCTTGGTgcg	aattcgcACCAAGCTGATTCTCAAGAAAtatgcttgaatataactaTTTCTTGAGAATCAGCTTGGTactg	pVALIUM20	attP2
TH00668.N		CG9755-1	pTm	FBgn0003165	ctagcagtCTCGCGGTTTATCCAACAGAAtagttatattcaagcataTTCTGTTGGATAAACCGCGAGgcg	aattcgcCTCGCGGTTTATCCAACAGAAtatgcttgaatataactaTTCTGTTGGATAAACCGCGAGactg	pVALIUM20	attP2
TH00669.N		CG9755-2	pTm	FBgn0003165	ctagcagtCTGGACGGACATGTGCTGAAAtagttatattcaagcataTTTCAGCACATGTCCGTCCAGgcg	aattcgcCTGGACGGACATGTGCTGAAAtatgcttgaatataactaTTTCAGCACATGTCCGTCCAGactg	pVALIUM20	attP2
TH00670.N		CG5637-1	nos	FBgn0002962	ctagcagtAAGAGCAGTTACTACAAGCAAtagttatattcaagcataTTGCTTGTAGTAACTGCTCTTgcg	aattcgcAAGAGCAGTTACTACAAGCAAtatgcttgaatataactaTTGCTTGTAGTAACTGCTCTTactg	pVALIUM20	attP2
TH00671.N		CG5637-2	nos	FBgn0002962	ctagcagtCTAGTGCGAGTCACCAGCAAAtagttatattcaagcataTTTGCTGGTGACTCGCACTAGgcg	aattcgcCTAGTGCGAGTCACCAGCAAAtatgcttgaatataactaTTTGCTGGTGACTCGCACTAGactg	pVALIUM20	attP2
TH00672.N		CG4429	Rbp2	FBgn0262734	ctagcagtCCGGGAAACGGATCAGTTCAAtagttatattcaagcataTTGAACTGATCCGTTTCCCGGgcg	aattcgcCCGGGAAACGGATCAGTTCAAtatgcttgaatataactaTTGAACTGATCCGTTTCCCGGactg	pVALIUM20	attP2
TH00673.N		CG32169	Rbp6	FBgn0260943	ctagcagtTGCAATGTTGATGTTCGATAAtagttatattcaagcataTTATCGAACATCAACATTGCAgcg	aattcgcTGCAATGTTGATGTTCGATAAtatgcttgaatataactaTTATCGAACATCAACATTGCAactg	pVALIUM20	attP2
TH00674.N		CG3151	Rbp9	FBgn0010263	ctagcagtTCGGAGCAGTGCAATCTGTTAtagttatattcaagcataTAACAGATTGCACTGCTCCGAgcg	aattcgcTCGGAGCAGTGCAATCTGTTAtatgcttgaatataactaTAACAGATTGCACTGCTCCGAactg	pVALIUM20	attP2
TH00675.N		CG5099	msi	FBgn0011666	ctagcagtTGGCAAGAAGATCGATCCCAAtagttatattcaagcataTTGGGATCGATCTTCTTGCCAgcg	aattcgcTGGCAAGAAGATCGATCCCAAtatgcttgaatataactaTTGGGATCGATCTTCTTGCCAactg	pVALIUM20	attP2
TH00676.N		CG7100-1	CadN	FBgn0015609	ctagcagtACCGAGGAAGTTTGTGCTCAAtagttatattcaagcataTTGAGCACAAACTTCCTCGGTgcg	aattcgcACCGAGGAAGTTTGTGCTCAAtatgcttgaatataactaTTGAGCACAAACTTCCTCGGTactg	pVALIUM20	attP2
TH00677.N		CG7100-2	CadN	FBgn0015609	ctagcagtCTCGAGGATGTTAATGATGAAtagttatattcaagcataTTCATCATTAACATCCTCGAGgcg	aattcgcCTCGAGGATGTTAATGATGAAtatgcttgaatataactaTTCATCATTAACATCCTCGAGactg	pVALIUM20	attP2
TH00678.N		CG9755-1	pTm	FBgn0003165	ctagcagtCTCGCGGTTTATCCAACAGAAtagttatattcaagcataTTCTGTTGGATAAACCGCGAGgcg	aattcgcCTCGCGGTTTATCCAACAGAAtatgcttgaatataactaTTCTGTTGGATAAACCGCGAGactg	pVALIUM20	attP40
TH00679.N		CG9755-2	pTm	FBgn0003165	ctagcagtCTGGACGGACATGTGCTGAAAtagttatattcaagcataTTTCAGCACATGTCCGTCCAGgcg	aattcgcCTGGACGGACATGTGCTGAAAtatgcttgaatataactaTTTCAGCACATGTCCGTCCAGactg	pVALIUM20	attP40
TH00680.N		CG5637-1	nos	FBgn0002962	ctagcagtAAGAGCAGTTACTACAAGCAAtagttatattcaagcataTTGCTTGTAGTAACTGCTCTTgcg	aattcgcAAGAGCAGTTACTACAAGCAAtatgcttgaatataactaTTGCTTGTAGTAACTGCTCTTactg	pVALIUM20	attP40
TH00681.N		CG5637-2	nos	FBgn0002962	ctagcagtCTAGTGCGAGTCACCAGCAAAtagttatattcaagcataTTTGCTGGTGACTCGCACTAGgcg	aattcgcCTAGTGCGAGTCACCAGCAAAtatgcttgaatataactaTTTGCTGGTGACTCGCACTAGactg	pVALIUM20	attP40
TH00682.N		CG4429	Rbp2	FBgn0262734	ctagcagtCCGGGAAACGGATCAGTTCAAtagttatattcaagcataTTGAACTGATCCGTTTCCCGGgcg	aattcgcCCGGGAAACGGATCAGTTCAAtatgcttgaatataactaTTGAACTGATCCGTTTCCCGGactg	pVALIUM20	attP40
TH00683.N		CG32169	Rbp6	FBgn0260943	ctagcagtTGCAATGTTGATGTTCGATAAtagttatattcaagcataTTATCGAACATCAACATTGCAgcg	aattcgcTGCAATGTTGATGTTCGATAAtatgcttgaatataactaTTATCGAACATCAACATTGCAactg	pVALIUM20	attP40
TH00684.N		CG3151	Rbp9	FBgn0010263	ctagcagtTCGGAGCAGTGCAATCTGTTAtagttatattcaagcataTAACAGATTGCACTGCTCCGAgcg	aattcgcTCGGAGCAGTGCAATCTGTTAtatgcttgaatataactaTAACAGATTGCACTGCTCCGAactg	pVALIUM20	attP40
TH00685.N		CG5099	msi	FBgn0011666	ctagcagtTGGCAAGAAGATCGATCCCAAtagttatattcaagcataTTGGGATCGATCTTCTTGCCAgcg	aattcgcTGGCAAGAAGATCGATCCCAAtatgcttgaatataactaTTGGGATCGATCTTCTTGCCAactg	pVALIUM20	attP40
TH00686.N		CG7100-1	CadN	FBgn0015609	ctagcagtACCGAGGAAGTTTGTGCTCAAtagttatattcaagcataTTGAGCACAAACTTCCTCGGTgcg	aattcgcACCGAGGAAGTTTGTGCTCAAtatgcttgaatataactaTTGAGCACAAACTTCCTCGGTactg	pVALIUM20	attP40
TH00687.N		CG7100-2	CadN	FBgn0015609	ctagcagtCTCGAGGATGTTAATGATGAAtagttatattcaagcataTTCATCATTAACATCCTCGAGgcg	aattcgcCTCGAGGATGTTAATGATGAAtatgcttgaatataactaTTCATCATTAACATCCTCGAGactg	pVALIUM20	attP40
TH00694.N		CG12690	CHES-1-like	FBgn0029504	ctagcagtAAGTGACTTCTTCATATTGTAtagttatattcaagcataTACAATATGAAGAAGTCACTTgcg	aattcgcAAGTGACTTCTTCATATTGTAtatgcttgaatataactaTACAATATGAAGAAGTCACTTactg	pVALIUM20	attP40
TH00695.N		CG12690	CHES-1-like	FBgn0029504	ctagcagtATCACAGAGCATTTAGACTAAtagttatattcaagcataTTAGTCTAAATGCTCTGTGATgcg	aattcgcATCACAGAGCATTTAGACTAAtatgcttgaatataactaTTAGTCTAAATGCTCTGTGATactg	pVALIUM20	attP40
TH00698.N		CG33976	Octβ2R	FBgn0038063	ctagcagtCGGGTCTGAACTTCAACGAAAtagttatattcaagcataTTTCGTTGAAGTTCAGACCCGgcg	aattcgcCGGGTCTGAACTTCAACGAAAtatgcttgaatataactaTTTCGTTGAAGTTCAGACCCGactg	pVALIUM20	attP2
TH00699.N		CG42244	Octβ3R	FBgn0250910	ctagcagtACCGTTCATGTGCAACGTGTAtagttatattcaagcataTACACGTTGCACATGAACGGTgcg	aattcgcACCGTTCATGTGCAACGTGTAtatgcttgaatataactaTACACGTTGCACATGAACGGTactg	pVALIUM20	attP2
TH00700.N		CG9621	Adgf-D	FBgn0038172	ctagcagtTGGACTGCTAGTGTTCACCTAtagttatattcaagcataTAGGTGAACACTAGCAGTCCAgcg	aattcgcTGGACTGCTAGTGTTCACCTAtatgcttgaatataactaTAGGTGAACACTAGCAGTCCAactg	pVALIUM20	attP2
TH00701.N		CG5992	Adgf-A	FBgn0036752	ctagcagtCTGGATCTAAATAGCAGAGAAtagttatattcaagcataTTCTCTGCTATTTAGATCCAGgcg	aattcgcCTGGATCTAAATAGCAGAGAAtatgcttgaatataactaTTCTCTGCTATTTAGATCCAGactg	pVALIUM20	attP2
TH00702.N		CG2668-1		FBgn0004181	ctagcagtACGGTTCGGTAGTTCCAAATAtagttatattcaagcataTATTTGGAACTACCGAACCGTgcg	aattcgcACGGTTCGGTAGTTCCAAATAtatgcttgaatataactaTATTTGGAACTACCGAACCGTactg	pVALIUM20	attP2
TH00703.N		CG2668-2		FBgn0004181	ctagcagtCAGCTAAAGTAGCAAATATATtagttatattcaagcataATATATTTGCTACTTTAGCTGgcg	aattcgcCAGCTAAAGTAGCAAATATATtatgcttgaatataactaATATATTTGCTACTTTAGCTGactg	pVALIUM20	attP2
TH00704.N		CG9334-1		FBgn0028986	ctagcagtCCGGACAAGGTTGATGGTCTAtagttatattcaagcataTAGACCATCAACCTTGTCCGGgcg	aattcgcCCGGACAAGGTTGATGGTCTAtatgcttgaatataactaTAGACCATCAACCTTGTCCGGactg	pVALIUM20	attP2
TH00705.N		CG9334-2		FBgn0028986	ctagcagtCCGGAGTACAATCAAATGGTAtagttatattcaagcataTACCATTTGATTGTACTCCGGgcg	aattcgcCCGGAGTACAATCAAATGGTAtatgcttgaatataactaTACCATTTGATTGTACTCCGGactg	pVALIUM20	attP2
TH00710.N		CG4379	PKA	FBgn0000273	ctagcagtCACGAGCAATTTCGATGACTAtagttatattcaagcataTAGTCATCGAAATTGCTCGTGgcg	aattcgcCACGAGCAATTTCGATGACTAtatgcttgaatataactaTAGTCATCGAAATTGCTCGTGactg	pVALIUM20	attP2
TH00711.N		CG2028	CK1	FBgn0015024	ctagcagtCTGGACAATGCTGAAGCAGAAtagttatattcaagcataTTCTGCTTCAGCATTGTCCAGgcg	aattcgcCTGGACAATGCTGAAGCAGAAtatgcttgaatataactaTTCTGCTTCAGCATTGTCCAGactg	pVALIUM20	attP2
TH00712.N		CG2411	ptc	FBgn0003892	ctagcagtCGGCGATGTGGTCGATGAGAAtagttatattcaagcataTTCTCATCGACCACATCGCCGgcg	aattcgcCGGCGATGTGGTCGATGAGAAtatgcttgaatataactaTTCTCATCGACCACATCGCCGactg	pVALIUM20	attP2
TH00727.N		CG7597	CDK12	FBgn0037093	ctagcagtCAGCATCGATTCGATGTCAGAtagttatattcaagcataTCTGACATCGAATCGATGCTGgcg	aattcgcCAGCATCGATTCGATGTCAGAtatgcttgaatataactaTCTGACATCGAATCGATGCTGactg	pVALIUM20	attP40
TH00728.N		CG15218		FBgn0025674	ctagcagtAACGATGGAAATACTCGAAGAtagttatattcaagcataTCTTCGAGTATTTCCATCGTTgcg	aattcgcAACGATGGAAATACTCGAAGAtatgcttgaatataactaTCTTCGAGTATTTCCATCGTTactg	pVALIUM20	attP40
TH00817.N		CG8318	NF1	FBgn0015269	ctagcagtCCGGACTACAACGACATAGAAtagttatattcaagcataTTCTATGTCGTTGTAGTCCGGgcg	aattcgcCCGGACTACAACGACATAGAAtatgcttgaatataactaTTCTATGTCGTTGTAGTCCGGactg	pVALIUM20	attP40
TH00818.N		Nf1	Nf1	FBgn0015269	ctagcagtATGGTTAAAGAACCTAGTCAAtagttatattcaagcataTTGACTAGGTTCTTTAACCATgcg	aattcgcATGGTTAAAGAACCTAGTCAAtatgcttgaatataactaTTGACTAGGTTCTTTAACCATactg	pVALIUM20	attP40
TH00819.N		CG8318	NF1	FBgn0015269	ctagcagtAACGACATAGAATTAATTCAAtagttatattcaagcataTTGAATTAATTCTATGTCGTTgcg	aattcgcAACGACATAGAATTAATTCAAtatgcttgaatataactaTTGAATTAATTCTATGTCGTTactg	pVALIUM20	attP40
TH00820.N		CG8318	NF1	FBgn0015269	ctagcagtCCGCACCGAGTTTCTGCAGAAtagttatattcaagcataTTCTGCAGAAACTCGGTGCGGgcg	aattcgcCCGCACCGAGTTTCTGCAGAAtatgcttgaatataactaTTCTGCAGAAACTCGGTGCGGactg	pVALIUM20	attP40
TH00839.N		CG3324	pkg21d-4	FBgn0000442	ctagcagtACCCGAGATCATCCTGAACAAtagttatattcaagcataTTGTTCAGGATGATCTCGGGTgcg	aattcgcACCCGAGATCATCCTGAACAAtatgcttgaatataactaTTGTTCAGGATGATCTCGGGTactg	pVALIUM20	attp2
TH00840.N		CG3324	pkg21d-5	FBgn0000442	ctagcagtATGCAGCAATCCTACAGCATAtagttatattcaagcataTATGCTGTAGGATTGCTGCATgcg	aattcgcATGCAGCAATCCTACAGCATAtatgcttgaatataactaTATGCTGTAGGATTGCTGCATactg	pVALIUM20	attp2
TH00844.N		CG10465-1		FBgn0033017	ctagcagtCAGCACGAGTAGGAAGTGCAAtagttatattcaagcataTTGCACTTCCTACTCGTGCTGgcg	aattcgcCAGCACGAGTAGGAAGTGCAAtatgcttgaatataactaTTGCACTTCCTACTCGTGCTGactg	pVALIUM20	attp2
TH00845.N		CG10465-2		FBgn0033017	ctagcagtCACAAGTACATCAGACGACAAtagttatattcaagcataTTGTCGTCTGATGTACTTGTGgcg	aattcgcCACAAGTACATCAGACGACAAtatgcttgaatataactaTTGTCGTCTGATGTACTTGTGactg	pVALIUM20	attp2
TH00846.N		CG10465-3		FBgn0033017	ctagcagtTTGGTGGTCATTTATATTATAtagttatattcaagcataTATAATATAAATGACCACCAAgcg	aattcgcTTGGTGGTCATTTATATTATAtatgcttgaatataactaTATAATATAAATGACCACCAAactg	pVALIUM20	attp2
TH00847.N		CG6054-1		FBgn0005355	ctagcagtCGGGTTGTGCTTCGGAGACAAtagttatattcaagcataTTGTCTCCGAAGCACAACCCGgcg	aattcgcCGGGTTGTGCTTCGGAGACAAtatgcttgaatataactaTTGTCTCCGAAGCACAACCCGactg	pVALIUM20	attp2
TH00848.N		Su(fu)	Su(fu)	FBgn0005355	ctagcagtCTGACGGATACGCAAATGAAAtagttatattcaagcataTTTCATTTGCGTATCCGTCAGgcg	aattcgcCTGACGGATACGCAAATGAAAtatgcttgaatataactaTTTCATTTGCGTATCCGTCAGactg	pVALIUM20	attp2
TH00849.N		CG6054-3		FBgn0005355	ctagcagtAGGATCCGTTGGACTACATTAtagttatattcaagcataTAATGTAGTCCAACGGATCCTgcg	aattcgcAGGATCCGTTGGACTACATTAtatgcttgaatataactaTAATGTAGTCCAACGGATCCTactg	pVALIUM20	attp2
TH00850.N		CG3039	inx1-1	FBgn0004646	ctagcagtCAAGAAGTACTACACCTACTAtagttatattcaagcataTAGTAGGTGTAGTACTTCTTGgcg	aattcgcCAAGAAGTACTACACCTACTAtatgcttgaatataactaTAGTAGGTGTAGTACTTCTTGactg	pVALIUM20	attp2
TH00851.N		CG3039	inx1-2	FBgn0004646	ctagcagtTAGCCTGAAGAGCTACCTCAAtagttatattcaagcataTTGAGGTAGCTCTTCAGGCTAgcg	aattcgcTAGCCTGAAGAGCTACCTCAAtatgcttgaatataactaTTGAGGTAGCTCTTCAGGCTAactg	pVALIUM20	attp2
TH00852.N		CG4590	inx2-1	FBgn0027108	ctagcagtCGGCGATTGGTTCCTGCTCTAtagttatattcaagcataTAGAGCAGGAACCAATCGCCGgcg	aattcgcCGGCGATTGGTTCCTGCTCTAtatgcttgaatataactaTAGAGCAGGAACCAATCGCCGactg	pVALIUM20	attp2
TH00853.N		CG4590	inx2-2	FBgn0027108	ctagcagtAACGATGAGTGCAAGAACGATtagttatattcaagcataATCGTTCTTGCACTCATCGTTgcg	aattcgcAACGATGAGTGCAAGAACGATtatgcttgaatataactaATCGTTCTTGCACTCATCGTTactg	pVALIUM20	attp2
TH00854.N		CG1448	inx3-1	FBgn0265274	ctagcagtCGGCTTTATCAAGATACGCTAtagttatattcaagcataTAGCGTATCTTGATAAAGCCGgcg	aattcgcCGGCTTTATCAAGATACGCTAtatgcttgaatataactaTAGCGTATCTTGATAAAGCCGactg	pVALIUM20	attp2
TH00855.N		CG1448	inx3-2	FBgn0265274	ctagcagtCTGCTGGATCACCTACACGTAtagttatattcaagcataTACGTGTAGGTGATCCAGCAGgcg	aattcgcCTGCTGGATCACCTACACGTAtatgcttgaatataactaTACGTGTAGGTGATCCAGCAGactg	pVALIUM20	attp2
TH00856.N		CG8368	inx4-1	FBgn0286051	ctagcagtCAGCGGTTCTTCCAACATATAtagttatattcaagcataTATATGTTGGAAGAACCGCTGgcg	aattcgcCAGCGGTTCTTCCAACATATAtatgcttgaatataactaTATATGTTGGAAGAACCGCTGactg	pVALIUM20	attp2
TH00857.N		CG8368	inx4-2	FBgn0286051	ctagcagtCCCAGCGGTTCTTCCAACATAtagttatattcaagcataTATGTTGGAAGAACCGCTGGGgcg	aattcgcCCCAGCGGTTCTTCCAACATAtatgcttgaatataactaTATGTTGGAAGAACCGCTGGGactg	pVALIUM20	attp2
TH00858.N		CG7537	inx5-1	FBgn0030989	ctagcagtTTGTCCATAACGTTCGCCGTGtagttatattcaagcataTTGTCCATAACGTTCGCCGTGgcg	aattcgcTTGTCCATAACGTTCGCCGTGtatgcttgaatataactaTTGTCCATAACGTTCGCCGTGactg	pVALIUM20	attp2
TH00859.N		CG7537	inx5-2	FBgn0030989	ctagcagtCCGGCTGCGCATGCTGGTCAAtagttatattcaagcataTTGACCAGCATGCGCAGCCGGgcg	aattcgcCCGGCTGCGCATGCTGGTCAAtatgcttgaatataactaTTGACCAGCATGCGCAGCCGGactg	pVALIUM20	attp2
TH00860.N		CG17063	inx6-1	FBgn0027107	ctagcagtCTGGTGCTATTCGATCAAGTAtagttatattcaagcataTACTTGATCGAATAGCACCAGgcg	aattcgcCTGGTGCTATTCGATCAAGTAtatgcttgaatataactaTACTTGATCGAATAGCACCAGactg	pVALIUM20	attp2
TH00861.N		CG17063	inx6-2	FBgn0027107	ctagcagtCAAGTGCGAGATGTTCGTCTAtagttatattcaagcataTAGACGAACATCTCGCACTTGgcg	aattcgcCAAGTGCGAGATGTTCGTCTAtatgcttgaatataactaTAGACGAACATCTCGCACTTGactg	pVALIUM20	attp2
TH00862.N		CG2977	inx7-1	FBgn0027106	ctagcagtCCCGAAGATTACCAAGTGCAAtagttatattcaagcataTTGCACTTGGTAATCTTCGGGgcg	aattcgcCCCGAAGATTACCAAGTGCAAtatgcttgaatataactaTTGCACTTGGTAATCTTCGGGactg	pVALIUM20	attp2
TH00863.N		CG2977	inx7-2	FBgn0027106	ctagcagtTTCGGAGTTCCTATTCAAGAAtagttatattcaagcataTTCTTGAATAGGAACTCCGAAgcg	aattcgcTTCGGAGTTCCTATTCAAGAAtatgcttgaatataactaTTCTTGAATAGGAACTCCGAAactg	pVALIUM20	attp2
TH00864.N		CG7094	CG7094-3	FBgn0032650	ctagcagtTGGATGCGAGAAGAACTATAAtagttatattcaagcataTTATAGTTCTTCTCGCATCCAgcg	aattcgcTGGATGCGAGAAGAACTATAAtatgcttgaatataactaTTATAGTTCTTCTCGCATCCAactg	pVALIUM20	attp2
TH00865.N		CG17348	drl-3	FBgn0015380	ctagcagtATCGACCATCACTCCTACATAtagttatattcaagcataTATGTAGGAGTGATGGTCGATgcg	aattcgcATCGACCATCACTCCTACATAtatgcttgaatataactaTATGTAGGAGTGATGGTCGATactg	pVALIUM20	attp2
TH00895.N		CG2161	NOT2	FBgn0017550	ctagcagtTTGCGATAAGAGACAAACTAAtagttatattcaagcataTTAGTTTGTCTCTTATCGCAAgcg	aattcgcTTGCGATAAGAGACAAACTAAtatgcttgaatataactaTTAGTTTGTCTCTTATCGCAAactg	pVALIUM20	attp2
TH00896.N		CG5684	pop2	FBgn0036239	ctagcagtATGGACGACGATGGAAAGACAtagttatattcaagcataTGTCTTTCCATCGTCGTCCATgcg	aattcgcATGGACGACGATGGAAAGACAtatgcttgaatataactaTGTCTTTCCATCGTCGTCCATactg	pVALIUM20	attp2
TH00897.N		CG2904		FBgn0000542	ctagcagtCCGGCGAGTGCTCCATCGATAtagttatattcaagcataTATCGATGGAGCACTCGCCGGgcg	aattcgcCCGGCGAGTGCTCCATCGATAtatgcttgaatataactaTATCGATGGAGCACTCGCCGGactg	pVALIUM20	attp2
TH00898.N		CG8445		FBgn0262166	ctagcagtTAGCGAGGATTGGACAGATAAtagttatattcaagcataTTATCTGTCCAATCCTCGCTAgcg	aattcgcTAGCGAGGATTGGACAGATAAtatgcttgaatataactaTTATCTGTCCAATCCTCGCTAactg	pVALIUM20	attp2
TH00899.N		CG7194		FBgn0035868	ctagcagtTTGGCTAAGGATCATAATGTAtagttatattcaagcataTACATTATGATCCTTAGCCAAgcg	aattcgcTTGGCTAAGGATCATAATGTAtatgcttgaatataactaTACATTATGATCCTTAGCCAAactg	pVALIUM20	attp2
TH00900.N		CG4746		FBgn0029003	ctagcagtACCGAGGGATTCGACATGCTAtagttatattcaagcataTAGCATGTCGAATCCCTCGGTgcg	aattcgcACCGAGGGATTCGACATGCTAtatgcttgaatataactaTAGCATGTCGAATCCCTCGGTactg	pVALIUM20	attp2
TH00901.N		CG1667		FBgn0033453	ctagcagtTCCCGATGAGATGTTTGTCAAtagttatattcaagcataTTGACAAACATCTCATCGGGAgcg	aattcgcTCCCGATGAGATGTTTGTCAAtatgcttgaatataactaTTGACAAACATCTCATCGGGAactg	pVALIUM20	attp2
TH00902.N		CG4766		FBgn0027546	ctagcagtGAGCGTCATCATGCAGAACAAtagttatattcaagcataTTGTTCTGCATGATGACGCTCgcg	aattcgcGAGCGTCATCATGCAGAACAAtatgcttgaatataactaTTGTTCTGCATGATGACGCTCactg	pVALIUM20	attp2
TH00903.N		CG14637		FBgn0015331	ctagcagtCAGGTTGAGTACGTTAAGCAAtagttatattcaagcataTTGCTTAACGTACTCAACCTGgcg	aattcgcCAGGTTGAGTACGTTAAGCAAtatgcttgaatataactaTTGCTTAACGTACTCAACCTGactg	pVALIUM20	attp2
TH00904.N		CG3510	CycB	FBgn0000405	ctagcagtCAGGTGGTCAAGGACACCAAAtagttatattcaagcataTTTGGTGTCCTTGACCACCTGgcg	aattcgcCAGGTGGTCAAGGACACCAAAtatgcttgaatataactaTTTGGTGTCCTTGACCACCTGactg	pVALIUM20	attp2
TH00931.N		CG5595	Sce-1	FBgn0003330	ctagcagtCACGGAGATGTCGGCGGACAAtagttatattcaagcataTTGTCCGCCGACATCTCCGTGgcg	aattcgcCACGGAGATGTCGGCGGACAAtatgcttgaatataactaTTGTCCGCCGACATCTCCGTGactg	pVALIUM20	attp2
TH00932.N		CG5595	Sce-1	FBgn0003330	ctagcagtCACGGAGATGTCGGCGGACAAtagttatattcaagcataTTGTCCGCCGACATCTCCGTGgcg	aattcgcCACGGAGATGTCGGCGGACAAtatgcttgaatataactaTTGTCCGCCGACATCTCCGTGactg	pVALIUM20	attP40
TH00933.N		CG5595	Sce-2	FBgn0003330	ctagcagtCCGCAAGAAGCTCGTCTCCAAtagttatattcaagcataTTGGAGACGAGCTTCTTGCGGgcg	aattcgcCCGCAAGAAGCTCGTCTCCAAtatgcttgaatataactaTTGGAGACGAGCTTCTTGCGGactg	pVALIUM20	attp2
TH00934.N		CG5595	Sce-2	FBgn0003330	ctagcagtCCGCAAGAAGCTCGTCTCCAAtagttatattcaagcataTTGGAGACGAGCTTCTTGCGGgcg	aattcgcCCGCAAGAAGCTCGTCTCCAAtatgcttgaatataactaTTGGAGACGAGCTTCTTGCGGactg	pVALIUM20	attP40
TH00955.N		CG3324	Pkg21D	FBgn0000442	ctagcagtTAGATTCAATGTACTCCAAGAtagttatattcaagcataTCTTGGAGTACATTGAATCTAgcg	aattcgcTAGATTCAATGTACTCCAAGAtatgcttgaatataactaTCTTGGAGTACATTGAATCTAactg	pVALIUM20	attP2
TH00981.N		CG11254	maelstrom	FBgn0016034	ctagcagtTCGGAAGGTTTCAGACAACGAtagttatattcaagcataTCGTTGTCTGAAACCTTCCGAgcg	aattcgcTCGGAAGGTTTCAGACAACGAtatgcttgaatataactaTCGTTGTCTGAAACCTTCCGAactg	pVALIUM20	attp2
TH00982.N		CG11254	maelstrom	FBgn0016034	ctagcagtATGATCGAACCAAGTACTGTAtagttatattcaagcataTACAGTACTTGGTTCGATCATgcg	aattcgcATGATCGAACCAAGTACTGTAtatgcttgaatataactaTACAGTACTTGGTTCGATCATactg	pVALIUM20	attp2
TH00983.N		CG11254	maelstrom	FBgn0016034	ctagcagtCGAGAGCTTGATGGACATGAAtagttatattcaagcataTTCATGTCCATCAAGCTCTCGgcg	aattcgcCGAGAGCTTGATGGACATGAAtatgcttgaatataactaTTCATGTCCATCAAGCTCTCGactg	pVALIUM20	attp2
TH00984.N		CG11513	armi	FBgn0041164	ctagcagtACGGCGACAAGAGATGATCAAtagttatattcaagcataTTGATCATCTCTTGTCGCCGTgcg	aattcgcACGGCGACAAGAGATGATCAAtatgcttgaatataactaTTGATCATCTCTTGTCGCCGTactg	pVALIUM20	attp2
TH00985.N		CG11513	armi	FBgn0041164	ctagcagtCACGTCGGATGTGTAGTGGAAtagttatattcaagcataTTCCACTACACATCCGACGTGgcg	aattcgcCACGTCGGATGTGTAGTGGAAtatgcttgaatataactaTTCCACTACACATCCGACGTGactg	pVALIUM20	attp2
TH00986.N		CG11513	armi	FBgn0041164	ctagcagtTACGTGCTGAATTTCGATCTAtagttatattcaagcataTAGATCGAAATTCAGCACGTAgcg	aattcgcTACGTGCTGAATTTCGATCTAtatgcttgaatataactaTAGATCGAAATTCAGCACGTAactg	pVALIUM20	attp2
TH00987.N		CG2706	fs(1)Yb	FBgn0000928	ctagcagtTCCAGCTGCTGCTAAGTTCAAtagttatattcaagcataTTGAACTTAGCAGCAGCTGGAgcg	aattcgcTCCAGCTGCTGCTAAGTTCAAtatgcttgaatataactaTTGAACTTAGCAGCAGCTGGAactg	pVALIUM20	attp2
TH00988.N		CG2706	fs(3)Yb	FBgn0000928	ctagcagtTCGCACGATCTTCGTTCGCAAtagttatattcaagcataTTGCGAACGAAGATCGTGCGAgcg	aattcgcTCGCACGATCTTCGTTCGCAAtatgcttgaatataactaTTGCGAACGAAGATCGTGCGAactg	pVALIUM20	attp2
TH00989.N		CG2706	fs(5)Yb	FBgn0000928	ctagcagtAGCGTGGAGGATGCTACAGTAtagttatattcaagcataTACTGTAGCATCCTCCACGCTgcg	aattcgcAGCGTGGAGGATGCTACAGTAtatgcttgaatataactaTACTGTAGCATCCTCCACGCTactg	pVALIUM20	attp2
TH00990.N		CG6137	aub	FBgn0000146	ctagcagtCGCGACAGTGACGATTATCAAtagttatattcaagcataTTGATAATCGTCACTGTCGCGgcg	aattcgcCGCGACAGTGACGATTATCAAtatgcttgaatataactaTTGATAATCGTCACTGTCGCGactg	pVALIUM20	attp2
TH00991.N		CG6137	aub	FBgn0000146	ctagcagtAAGGCTGTTGGATCTGTGCAAtagttatattcaagcataTTGCACAGATCCAACAGCCTTgcg	aattcgcAAGGCTGTTGGATCTGTGCAAtatgcttgaatataactaTTGCACAGATCCAACAGCCTTactg	pVALIUM20	attp2
TH00992.N		CG6137	aub	FBgn0000146	ctagcagtCAGGCTCGACGAAATTTACAAtagttatattcaagcataTTGTAAATTTCGTCGAGCCTGgcg	aattcgcCAGGCTCGACGAAATTTACAAtatgcttgaatataactaTTGTAAATTTCGTCGAGCCTGactg	pVALIUM20	attp2
TH00993.N		CG7908		FBgn0039734	ctagcagtTCAGTCCGATCAGTACGAGTAtagttatattcaagcataTACTCGTACTGATCGGACTGAgcg	aattcgcTCAGTCCGATCAGTACGAGTAtatgcttgaatataactaTACTCGTACTGATCGGACTGAactg	pVALIUM20	attp2
TH01461.N		CG4356		FBgn0000037	ctagcagtACGATACGATATATACAAGTAtagttatattcaagcataTACTTGTATATATCGTATCGTgcg	aattcgcACGATACGATATATACAAGTAtatgcttgaatataactaTACTTGTATATATCGTATCGTactg	pVALIUM20	attP2
TH01463.N		CG9441		FBgn0003162	ctagcagtTTCGACGAGGATCATGACAAAtagttatattcaagcataTTTATCATGATCCTCGTCCAAgcg	aattcgcTTCGACGAGGATCATGACAAAtatgcttgaatataactaTTTATCATGATCCTCGTCCAAactg	pVALIUM20	attP2
TH01464.N		CG10118		FBgn0005626	ctagcagtCAGCTCAATTCTAGACGCAAAtagttatattcaagcataTTTGCGTCTAGAATTGAGCTGgcg	aattcgcCAGCTCAATTCTAGACGCAAAtatgcttgaatataactaTTTGCGTCTAGAATTGAGCTGactg	pVALIUM20	attP40
TH01465.N		CG9652		FBgn0011582	ctagcagtCCGAGACTAAGCAATCAACTAtagttatattcaagcataTAGTTGATTGCTTAGTCTCGGgcg	aattcgcCCGAGACTAAGCAATCAACTAtatgcttgaatataactaTAGTTGATTGCTTAGTCTCGGactg	pVALIUM20	attP2
TH01466.N		CG18741		FBgn0015129	ctagcagtAAGCGAATCAATATAGCTCAAtagttatattcaagcataTTGAGCTATATTGATTCGCTTgcg	aattcgcAAGCGAATCAATATAGCTCAAtatgcttgaatataactaTTGAGCTATATTGATTCGCTTactg	pVALIUM20	attP2
TH01467.N		CG3024		FBgn0025615	ctagcagtCAGGTCGAACTATGTAACCAAtagttatattcaagcataTTGGTTACATAGTTCGACCTGgcg	aattcgcCAGGTCGAACTATGTAACCAAtatgcttgaatataactaTTGGTTACATAGTTCGACCTGactg	pVALIUM20	attP2
TH01468.N		CG6706		FBgn0027575	ctagcagtAAGGTGATCAAGGACTATCAAtagttatattcaagcataTTGATAGTCCTTGATCACCTTgcg	aattcgcAAGGTGATCAAGGACTATCAAtatgcttgaatataactaTTGATAGTCCTTGATCACCTTactg	pVALIUM20	attP2
TH01469.N		CG10431		FBgn0032730	ctagcagtCTGCGAGTTCCCTATGCTAAAtagttatattcaagcataTTTAGCATAGGGAACTCGCAGgcg	aattcgcCTGCGAGTTCCCTATGCTAAAtatgcttgaatataactaTTTAGCATAGGGAACTCGCAGactg	pVALIUM20	attP2
TH01470.N		CG8380		FBgn0034136	ctagcagtAAGGTTTGTTCTAGACTAATTtagttatattcaagcataAATTAGTCTAGAACAAACCTTgcg	aattcgcAAGGTTTGTTCTAGACTAATTtatgcttgaatataactaAATTAGTCTAGAACAAACCTTactg	pVALIUM20	attP2
TH01471.N		CG1056		FBgn0087012	ctagcagtAGGCATGGTGTTGCAATGTAAtagttatattcaagcataTTACATTGCAACACCATGCCTgcg	aattcgcAGGCATGGTGTTGCAATGTAAtatgcttgaatataactaTTACATTGCAACACCATGCCTactg	pVALIUM20	attP2
TH01472.N		CG15274		FBgn0260446	ctagcagtCAGAACAATCAGACAACTATAtagttatattcaagcataTATAGTTGTCTGATTGTTCTGgcg	aattcgcCAGAACAATCAGACAACTATAtatgcttgaatataactaTATAGTTGTCTGATTGTTCTGactg	pVALIUM20	attP2
TH01473.N		CG33528		FBgn0260964	ctagcagtCAGCAGTTGGACAGCAATCAAtagttatattcaagcataTTGATTGCTGTCCAACTGCTGgcg	aattcgcCAGCAGTTGGACAGCAATCAAtatgcttgaatataactaTTGATTGCTGTCCAACTGCTGactg	pVALIUM20	attP2
TH01474.N		CG3022		FBgn0031275	ctagcagtCCGGTTATGGTTCCAGGATCAtagttatattcaagcataTGATCCTGGAACCATAACCGGgcg	aattcgcCCGGTTATGGTTCCAGGATCAtatgcttgaatataactaTGATCCTGGAACCATAACCGGactg	pVALIUM20	attP2
TH01475.N		CG33517		FBgn0053517	ctagcagtCCAGCAATAGTTATAGCAATAtagttatattcaagcataTATTGCTATAACTATTGCTGGgcg	aattcgcCCAGCAATAGTTATAGCAATAtatgcttgaatataactaTATTGCTATAACTATTGCTGGactg	pVALIUM20	attP2
TH01476.N		CG14965		FBgn0035414	ctagcagtTCGGAAGAGTTTCTAGACTTAtagttatattcaagcataTAAGTCTAGAAACTCTTCCGAgcg	aattcgcTCGGAAGAGTTTCTAGACTTAtatgcttgaatataactaTAAGTCTAGAAACTCTTCCGAactg	pVALIUM20	attP40
TH01477.N	TM3,Sb	CG12051		FBgn0000043	ctagcagtACAGTTGTACACGACGCATAAtagttatattcaagcataTTATGCGTCGTGTACAACTGTgcg	aattcgcACAGTTGTACACGACGCATAAtatgcttgaatataactaTTATGCGTCGTGTACAACTGTactg	pVALIUM20	attP2
TH01478.N		CG1708		FBgn0000352	ctagcagtCAGGACGATATTATAAGGTTAtagttatattcaagcataTAACCTTATAATATCGTCCTGgcg	aattcgcCAGGACGATATTATAAGGTTAtatgcttgaatataactaTAACCTTATAATATCGTCCTGactg	pVALIUM20	attP2
TH01479.N		CG4180		FBgn0001977	ctagcagtCAGGTTGTCATTCGCAAAGAAtagttatattcaagcataTTCTTTGCGAATGACAACCTGgcg	aattcgcCAGGTTGTCATTCGCAAAGAAtatgcttgaatataactaTTCTTTGCGAATGACAACCTGactg	pVALIUM20	attP2
TH01480.N	TM3,Sb	CG7622		FBgn0002579	ctagcagtCACCGGCGACAAGAAGGTCAAtagttatattcaagcataTTGACCTTCTTGTCGCCGGTGgcg	aattcgcCACCGGCGACAAGAAGGTCAAtatgcttgaatataactaTTGACCTTCTTGTCGCCGGTGactg	pVALIUM20	attP2
TH01481.N		CG2746		FBgn0285950	ctagcagtCCGCGACAGCAAGAAGATTGAtagttatattcaagcataTCAATCTTCTTGCTGTCGCGGgcg	aattcgcCCGCGACAGCAAGAAGATTGAtatgcttgaatataactaTCAATCTTCTTGCTGTCGCGGactg	pVALIUM20	attP2
TH01482.N		CG7939		FBgn0002626	ctagcagtCAAGAAGTTCCTGGTGCACAAtagttatattcaagcataTTGTGCACCAGGAACTTCTTGgcg	aattcgcCAAGAAGTTCCTGGTGCACAAtatgcttgaatataactaTTGTGCACCAGGAACTTCTTGactg	pVALIUM20	attP2
TH01483.N		CG10130		FBgn0010638	ctagcagtAAGAACTTGTAAGACATTCAAtagttatattcaagcataTTGAATGTCTTACAAGTTCTTgcg	aattcgcAAGAACTTGTAAGACATTCAAtatgcttgaatataactaTTGAATGTCTTACAAGTTCTTactg	pVALIUM20	attP2
TH01484.N		CG5371		FBgn0011703	ctagcagtCTCGGTCAAGTCCACGATTAAtagttatattcaagcataTTAATCGTGGACTTGACCGAGgcg	aattcgcCTCGGTCAAGTCCACGATTAAtatgcttgaatataactaTTAATCGTGGACTTGACCGAGactg	pVALIUM20	attP2
TH01485.N		CG5486		FBgn0016756	ctagcagtCAGCGACATCCCAATAGACAAtagttatattcaagcataTTGTCTATTGGGATGTCGCTGgcg	aattcgcCAGCGACATCCCAATAGACAAtatgcttgaatataactaTTGTCTATTGGGATGTCGCTGactg	pVALIUM20	attP2
TH01486.N	TM3,Sb	CG3740		FBgn0023530	ctagcagtTTGGACGGCTATCTCAGTCGAtagttatattcaagcataTCGACTGAGATAGCCGTCCAAgcg	aattcgcTTGGACGGCTATCTCAGTCGAtatgcttgaatataactaTCGACTGAGATAGCCGTCCAAactg	pVALIUM20	attP2
TH01487.N		CG5709		FBgn0025186	ctagcagtTTCGGACAAGACAAAGAACAAtagttatattcaagcataTTGTTCTTTGTCTTGTCCGAAgcg	aattcgcTTCGGACAAGACAAAGAACAAtatgcttgaatataactaTTGTTCTTTGTCTTGTCCGAAactg	pVALIUM20	attP2
TH01488.N	TM3,Sb	CG1821		FBgn0025286	ctagcagtCAGCGACGACTAAGCAACGTAtagttatattcaagcataTACGTTGCTTAGTCGTCGCTGgcg	aattcgcCAGCGACGACTAAGCAACGTAtatgcttgaatataactaTACGTTGCTTAGTCGTCGCTGactg	pVALIUM20	attP2
TH01489.N	TM3,Sb	CG7977		FBgn0026372	ctagcagtCATGAAGAAGATCGAGGACAAtagttatattcaagcataTTGTCCTCGATCTTCTTCATGgcg	aattcgcCATGAAGAAGATCGAGGACAAtatgcttgaatataactaTTGTCCTCGATCTTCTTCATGactg	pVALIUM20	attP2
TH01490.N		CG1957		FBgn0027873	ctagcagtCAGGCGAAGAGTTGACTTAGAtagttatattcaagcataTCTAAGTCAACTCTTCGCCTGgcg	aattcgcCAGGCGAAGAGTTGACTTAGAtatgcttgaatataactaTCTAAGTCAACTCTTCGCCTGactg	pVALIUM20	attP2
TH01491.N		CG4892		FBgn0028884	ctagcagtTCTGTTGTTCACTATGTTTAAtagttatattcaagcataTTAAACATAGTGAACAACAGAgcg	aattcgcTCTGTTGTTCACTATGTTTAAtatgcttgaatataactaTTAAACATAGTGAACAACAGAactg	pVALIUM20	attP2
TH01492.N	TM3,Sb	CG3446		FBgn0029868	ctagcagtTTGGCTGTGTCACCAAATTAAtagttatattcaagcataTTAATTTGGTGACACAGCCAAgcg	aattcgcTTGGCTGTGTCACCAAATTAAtatgcttgaatataactaTTAATTTGGTGACACAGCCAAactg	pVALIUM20	attP2
TH01493.N		CG2263		FBgn0030007	ctagcagtCAGCATGGAGATCTTCTGCTAtagttatattcaagcataTAGCAGAAGATCTCCATGCTGgcg	aattcgcCAGCATGGAGATCTTCTGCTAtatgcttgaatataactaTAGCAGAAGATCTCCATGCTGactg	pVALIUM20	attP2
TH01494.N		CG9053		FBgn0030606	ctagcagtAAGATGTGTGTCCCAGAGCAAtagttatattcaagcataTTGCTCTGGGACACACATCTTgcg	aattcgcAAGATGTGTGTCCCAGAGCAAtatgcttgaatataactaTTGCTCTGGGACACACATCTTactg	pVALIUM20	attP2
TH01495.N		CG5322		FBgn0032253	ctagcagtCACGACGACGTTGGATGGCTAtagttatattcaagcataTAGCCATCCAACGTCGTCGTGgcg	aattcgcCACGACGACGTTGGATGGCTAtatgcttgaatataactaTAGCCATCCAACGTCGTCGTGactg	pVALIUM20	attP2
TH01496.N		CG16758		FBgn0035348	ctagcagtTAGCGTTGGATTCTAAATTTAtagttatattcaagcataTAAATTTAGAATCCAACGCTAgcg	aattcgcTAGCGTTGGATTCTAAATTTAtatgcttgaatataactaTAAATTTAGAATCCAACGCTAactg	pVALIUM20	attP2
TH01497.N		CG10616		FBgn0036286	ctagcagtACGAATATAGTTAACATTAAAtagttatattcaagcataTTTAATGTTAACTATATTCGTgcg	aattcgcACGAATATAGTTAACATTAAAtatgcttgaatataactaTTTAATGTTAACTATATTCGTactg	pVALIUM20	attP2
TH01498.N		CG14077		FBgn0036830	ctagcagtTCGAATGAAAGAATTCGACAAtagttatattcaagcataTTGTCGAATTCTTTCATTCGAgcg	aattcgcTCGAATGAAAGAATTCGACAAtatgcttgaatataactaTTGTCGAATTCTTTCATTCGAactg	pVALIUM20	attP2
TH01499.N		CG5195		FBgn0036995	ctagcagtTACGAAGTATTTCAATCGAAAtagttatattcaagcataTTTCGATTGAAATACTTCGTAgcg	aattcgcTACGAAGTATTTCAATCGAAAtatgcttgaatataactaTTTCGATTGAAATACTTCGTAactg	pVALIUM20	attP2
TH01500.N		CG11426		FBgn0037166	ctagcagtCAGAAACGTGATGACATATAAtagttatattcaagcataTTATATGTCATCACGTTTCTGgcg	aattcgcCAGAAACGTGATGACATATAAtatgcttgaatataactaTTATATGTCATCACGTTTCTGactg	pVALIUM20	attP2
TH01502.N		CG1475		FBgn0037351	ctagcagtTACGAGGTTTAAGGACAACAAtagttatattcaagcataTTGTTGTCCTTAAACCTCGTAgcg	aattcgcTACGAGGTTTAAGGACAACAAtatgcttgaatataactaTTGTTGTCCTTAAACCTCGTAactg	pVALIUM20	attP40
TH01503.N		CG6439		FBgn0038922	ctagcagtCACCTTGAAAGTTCTTAGTTAtagttatattcaagcataTAACTAAGAACTTTCAAGGTGgcg	aattcgcCACCTTGAAAGTTCTTAGTTAtatgcttgaatataactaTAACTAAGAACTTTCAAGGTGactg	pVALIUM20	attP2
TH01504.N		CG4759		FBgn0039359	ctagcagtCAAGAACAAGCTGAAGAAGAAtagttatattcaagcataTTCTTCTTCAGCTTGTTCTTGgcg	aattcgcCAAGAACAAGCTGAAGAAGAAtatgcttgaatataactaTTCTTCTTCAGCTTGTTCTTGactg	pVALIUM20	attP40
TH01505.N		CG11877		FBgn0039636	ctagcagtATCGATAGCGATAATAGCAAAtagttatattcaagcataTTTGCTATTATCGCTATCGATgcg	aattcgcATCGATAGCGATAATAGCAAAtatgcttgaatataactaTTTGCTATTATCGCTATCGATactg	pVALIUM20	attP2
TH01506.N	TM3,Sb	CG1937		FBgn0039875	ctagcagtATGGTCAATCACTCAAAGAAAtagttatattcaagcataTTTCTTTGAGTGATTGACCATgcg	aattcgcATGGTCAATCACTCAAAGAAAtatgcttgaatataactaTTTCTTTGAGTGATTGACCATactg	pVALIUM20	attP2
TH01507.N		CG2126		FBgn0039876	ctagcagtTCGATCGACTGTTGTTATCTAtagttatattcaagcataTAGATAACAACAGTCGATCGAgcg	aattcgcTCGATCGACTGTTGTTATCTAtatgcttgaatataactaTAGATAACAACAGTCGATCGAactg	pVALIUM20	attP2
TH01508.N		CG5254		FBgn0040383	ctagcagtCCGATTGTGATTCGTCAATAAtagttatattcaagcataTTATTGACGAATCACAATCGGgcg	aattcgcCCGATTGTGATTCGTCAATAAtatgcttgaatataactaTTATTGACGAATCACAATCGGactg	pVALIUM20	attP2
TH01509.N		CG18809		FBgn0042132	ctagcagtACAGACAAGAGTTAAACACAAtagttatattcaagcataTTGTGCTTAACTCTTGactgTgcg	aattcgcACAGACAAGAGTTAAACACAAtatgcttgaatataactaTTGTGCTTAACTCTTGactgTactg	pVALIUM20	attP2
TH01510.N		CG15736		FBgn0043001	ctagcagtTAGACTAGACGATAAGTATAAtagttatattcaagcataTTATACTTATCGTCTAGTCTAgcg	aattcgcTAGACTAGACGATAAGTATAAtatgcttgaatataactaTTATACTTATCGTCTAGTCTAactg	pVALIUM20	attP2
TH01511.N		CG31217		FBgn0051217	ctagcagtTCAGTTCTTTGTAAAGGACAAtagttatattcaagcataTTGTCCTTTACAAAGAACTGAgcg	aattcgcTCAGTTCTTTGTAAAGGACAAtatgcttgaatataactaTTGTCCTTTACAAAGAACTGAactg	pVALIUM20	attP2
TH01512.N		CG31729		FBgn0051729	ctagcagtCACGATGACGTTGCAGGTGAAtagttatattcaagcataTTCACCTGCAACGTCATCGTGgcg	aattcgcCACGATGACGTTGCAGGTGAAtatgcttgaatataactaTTCACCTGCAACGTCATCGTGactg	pVALIUM20	attP2
TH01513.N	TM3,Sb	CG34359		FBgn0085388	ctagcagtCTGCTGCTGTAGTGTAATTTAtagttatattcaagcataTAAATTACACTACAGCAGCAGgcg	aattcgcCTGCTGCTGTAGTGTAATTTAtatgcttgaatataactaTAAATTACACTACAGCAGCAGactg	pVALIUM20	attP2
TH01514.N	TM3,Sb	CG1263		FBgn0261602	ctagcagtCAAGTACAAGGTGAAGCGCAAtagttatattcaagcataTTGCGCTTCACCTTGTACTTGgcg	aattcgcCAAGTACAAGGTGAAGCGCAAtatgcttgaatataactaTTGCGCTTCACCTTGTACTTGactg	pVALIUM20	attP2
TH01515.N		CG15442		FBgn0261606	ctagcagtCCGCATCAACTTCGACAAATAtagttatattcaagcataTATTTGTCGAAGTTGATGCGGgcg	aattcgcCCGCATCAACTTCGACAAATAtatgcttgaatataactaTATTTGTCGAAGTTGATGCGGactg	pVALIUM20	attP40
TH01516.N		CG43227, CG31630		FBgn0262872	ctagcagtCTGCACGTTCACCTACACCAAtagttatattcaagcataTTGGTGTAGGTGAACGTGCAGgcg	aattcgcCTGCACGTTCACCTACACCAAtatgcttgaatataactaTTGGTGTAGGTGAACGTGCAGactg	pVALIUM20	attP2
TH01517.N		CG3180		FBgn0262955	ctagcagtAAGCTAAATGCTAGCAGTTAAtagttatattcaagcataTTAACTGCTAGCATTTAGCTTgcg	aattcgcAAGCTAAATGCTAGCAGTTAAtatgcttgaatataactaTTAACTGCTAGCATTTAGCTTactg	pVALIUM20	attP2
TH01561.N		CG15627		FBgn0031634	ctagcagtTAGGAGTTTCCTTACCATCAAtagttatattcaagcataTTGATGGTAAGGAAACTCCTAgcg	aattcgcTAGGAGTTTCCTTACCATCAAtatgcttgaatataactaTTGATGGTAAGGAAACTCCTAactg	pVALIUM20	attP40
TH01562.N		CG7221		FBgn0031972	ctagcagtCAGCTATTCATTACAAAGATAtagttatattcaagcataTATCTTTGTAATGAATAGCTGgcg	aattcgcCAGCTATTCATTACAAAGATAtatgcttgaatataactaTATCTTTGTAATGAATAGCTGactg	pVALIUM20	attP40
TH01563.N		CG10623		FBgn0032727	ctagcagtCTAGACCTATTTAGTTTGCTAtagttatattcaagcataTAGCAAACTAAATAGGTCTAGgcg	aattcgcCTAGACCTATTTAGTTTGCTAtatgcttgaatataactaTAGCAAACTAAATAGGTCTAGactg	pVALIUM20	attP40
TH01564.N		CG2070		FBgn0033203	ctagcagtAAGATACTTCAGCGATTGCAAtagttatattcaagcataTTGCAATCGCTGAAGTATCTTgcg	aattcgcAAGATACTTCAGCGATTGCAAtatgcttgaatataactaTTGCAATCGCTGAAGTATCTTactg	pVALIUM20	attP40
TH01565.N		CG18740		FBgn0002783	ctagcagtAAGGACGGAAGTCCAAATATAtagttatattcaagcataTATATTCAGACTTCCGTCCTTgcg	aattcgcAAGGACGGAAGTCCAAATATAtatgcttgaatataactaTATATTCAGACTTCCGTCCTTactg	pVALIUM20	attP40
TH01566.N		CG2064		FBgn0033205	ctagcagtAAGCTAATAACTAAAGAAGAAtagttatattcaagcataTTCTTCTTTAGTTATTAGCTTgcg	aattcgcAAGCTAATAACTAAAGAAGAAtatgcttgaatataactaTTCTTCTTTAGTTATTAGCTTactg	pVALIUM20	attP40
TH01567.N		CG8520		FBgn0033734	ctagcagtGCGGAGGATTCTTCAGTTCAAtagttatattcaagcataTTGAACTGAAGAATCCTCCGCgcg	aattcgcGCGGAGGATTCTTCAGTTCAAtatgcttgaatataactaTTGAACTGAAGAATCCTCCGCactg	pVALIUM20	attP40
TH01568.N		CG16827		FBgn0034005	ctagcagtAACGATCATGTTGTCCTTAAAtagttatattcaagcataTTTAAGGACAACATGATCGTTgcg	aattcgcAACGATCATGTTGTCCTTAAAtatgcttgaatataactaTTTAAGGACAACATGATCGTTactg	pVALIUM20	attP40
TH01569.N		CG5372		FBgn0034880	ctagcagtAAGCTTCAAAGTGGACCTAAAtagttatattcaagcataTTTAGGTCCACTTTGAAGCTTgcg	aattcgcAAGCTTCAAAGTGGACCTAAAtatgcttgaatataactaTTTAGGTCCACTTTGAAGCTTactg	pVALIUM20	attP40
TH01570.N	CyO	CG4871		FBgn0035050	ctagcagtCCGACTCAAGGTCTCGAAGAAtagttatattcaagcataTTCTTCGAGACCTTGAGTCGGgcg	aattcgcCCGACTCAAGGTCTCGAAGAAtatgcttgaatataactaTTCTTCGAGACCTTGAGTCGGactg	pVALIUM20	attP40
TH01571.N		CG12079		FBgn0035404	ctagcagtTAGCATTACATAAATTGTCAAtagttatattcaagcataTTGACAATTTATGTAATGCTAgcg	aattcgcTAGCATTACATAAATTGTCAAtatgcttgaatataactaTTGACAATTTATGTAATGCTAactg	pVALIUM20	attP40
TH01572.N		CG14991		FBgn0035498	ctagcagtCAAGAAGTTGTCCAACGATTAtagttatattcaagcataTAATCGTTGGACAACTTCTTGgcg	aattcgcCAAGAAGTTGTCCAACGATTAtatgcttgaatataactaTAATCGTTGGACAACTTCTTGactg	pVALIUM20	attP40
TH01573.N		CG6449		FBgn0036101	ctagcagtCCGGGCGAACAGGATCAATAAtagttatattcaagcataTTATTGATCCTGTTCGCCCGGgcg	aattcgcCCGGGCGAACAGGATCAATAAtatgcttgaatataactaTTATTGATCCTGTTCGCCCGGactg	pVALIUM20	attP40
TH01574.N		CG6869		FBgn0036485	ctagcagtCAGCCTGTTGACTAACTACTAtagttatattcaagcataTAGTAGTTAGTCAACAGGCTGgcg	aattcgcCAGCCTGTTGACTAACTACTAtatgcttgaatataactaTAGTAGTTAGTCAACAGGCTGactg	pVALIUM20	attP40
TH01575.N		CG6498		FBgn0036511	ctagcagtCACGATGGAGTGGTCAACAAAtagttatattcaagcataTTTGTTGACCACTCCATCGTGgcg	aattcgcCACGATGGAGTGGTCAACAAAtatgcttgaatataactaTTTGTTGACCACTCCATCGTGactg	pVALIUM20	attP40
TH01576.N		CG11637		FBgn0036822	ctagcagtCAGGTGCATGAAAGCCATATAtagttatattcaagcataTATATGGCTTTCATGCACCTGgcg	aattcgcCAGGTGCATGAAAGCCATATAtatgcttgaatataactaTATATGGCTTTCATGCACCTGactg	pVALIUM20	attP40
TH01577.N	CyO	CG5701		FBgn0036980	ctagcagtACGATTGTCACCCTTAGCAAAtagttatattcaagcataTTTGCTAAGGGTGACAATCGTgcg	aattcgcACGATTGTCACCCTTAGCAAAtatgcttgaatataactaTTTGCTAAGGGTGACAATCGTactg	pVALIUM20	attP40
TH01578.N		CG1239		FBgn0037368	ctagcagtTAAGAGATAACTACAATGCAAtagttatattcaagcataTTGCATTGTAGTTATCTCTTAgcg	aattcgcTAAGAGATAACTACAATGCAAtatgcttgaatataactaTTGCATTGTAGTTATCTCTTAactg	pVALIUM20	attP40
TH01579.N	CyO	CG12817		FBgn0037798	ctagcagtCACAATGTATAGGATGTGCAAtagttatattcaagcataTTGCACATCCTATACATTGTGgcg	aattcgcCACAATGTATAGGATGTGCAAtatgcttgaatataactaTTGCACATCCTATACATTGTGactg	pVALIUM20	attP40
TH01580.N	CyO	CG6567		FBgn0037842	ctagcagtATGGTTATTCCGATAGTGCAAtagttatattcaagcataTTGCACTATCGGAATAACCATgcg	aattcgcATGGTTATTCCGATAGTGCAAtatgcttgaatataactaTTGCACTATCGGAATAACCATactg	pVALIUM20	attP40
TH01581.N	CyO	CG6359		FBgn0038065	ctagcagtACGAACAAACCTGCTACGAAAtagttatattcaagcataTTTCGTAGCAGGTTTGTTCGTgcg	aattcgcACGAACAAACCTGCTACGAAAtatgcttgaatataactaTTTCGTAGCAGGTTTGTTCGTactg	pVALIUM20	attP40
TH01582.N		CG14394		FBgn0038079	ctagcagtAGCACCAGTTCTACAAGCTGAtagttatattcaagcataTCAGCTTGTAGAACTGGTGCTgcg	aattcgcAGCACCAGTTCTACAAGCTGAtatgcttgaatataactaTCAGCTTGTAGAACTGGTGCTactg	pVALIUM20	attP40
TH01583.N		CG12753		FBgn0038427	ctagcagtAAGACGCTAAGTCTAAAGTTAtagttatattcaagcataTAACTTTAGACTTAGCGTCTTgcg	aattcgcAAGACGCTAAGTCTAAAGTTAtatgcttgaatataactaTAACTTTAGACTTAGCGTCTTactg	pVALIUM20	attP40
TH01584.N	CyO	CG17271		FBgn0038829	ctagcagtCAGGTTCAAGTTCCCGTGCAAtagttatattcaagcataTTGCACGGGAACTTGAACCTGgcg	aattcgcCAGGTTCAAGTTCCCGTGCAAtatgcttgaatataactaTTGCACGGGAACTTGAACCTGactg	pVALIUM20	attP40
TH01585.N	CyO	CG13830		FBgn0039054	ctagcagtACGACGAAGATAAGAGCCTAAtagttatattcaagcataTTAGGCTCTTATCTTCGTCGTgcg	aattcgcACGACGAAGATAAGAGCCTAAtatgcttgaatataactaTTAGGCTCTTATCTTCGTCGTactg	pVALIUM20	attP40
TH01586.N		CG10371		FBgn0039111	ctagcagtCACAAACAATGTGGAGACGAAtagttatattcaagcataTTCGTCTCCACATTGTTTGTGgcg	aattcgcCACAAACAATGTGGAGACGAAtatgcttgaatataactaTTCGTCTCCACATTGTTTGTGactg	pVALIUM20	attP40
TH01587.N	CyO	CG13604		FBgn0039137	ctagcagtTACGATCGAGATAACGACCAAtagttatattcaagcataTTGGTCGTTATCTCGATCGTAgcg	aattcgcTACGATCGAGATAACGACCAAtatgcttgaatataactaTTGGTCGTTATCTCGATCGTAactg	pVALIUM20	attP40
TH01588.N		CG7816		FBgn0039714	ctagcagtACGGCACATACTCCACCGAAAtagttatattcaagcataTTTCGGTGGAGTATGTGCCGTgcg	aattcgcACGGCACATACTCCACCGAAAtatgcttgaatataactaTTTCGGTGGAGTATGTGCCGTactg	pVALIUM20	attP40
TH01589.N		CG1909		FBgn0039911	ctagcagtCAGCGGAGATGTAGAGTTGTAtagttatattcaagcataTACAACTCTACATCTCCGCTGgcg	aattcgcCAGCGGAGATGTAGAGTTGTAtatgcttgaatataactaTACAACTCTACATCTCCGCTGactg	pVALIUM20	attP40
TH01590.N		CG5423		FBgn0041097	ctagcagtCAGCTACAATGTGGTCGTCAAtagttatattcaagcataTTGACGACCACATTGTAGCTGgcg	aattcgcCAGCTACAATGTGGTCGTCAAtatgcttgaatataactaTTGACGACCACATTGTAGCTGactg	pVALIUM20	attP40
TH01591.N		CG40305		FBgn0044872	ctagcagtCAGATCCGGATTTGTATGTAAtagttatattcaagcataTTACATACAAATCCGGATCTGgcg	aattcgcCAGATCCGGATTTGTATGTAAtatgcttgaatataactaTTACATACAAATCCGGATCTGactg	pVALIUM20	attP40
TH01592.N		CG30060		FBgn0050060	ctagcagtACGAAGGTGATCAGTGTGCTAtagttatattcaagcataTAGCACACTGATCACCTTCGTgcg	aattcgcACGAAGGTGATCAGTGTGCTAtatgcttgaatataactaTAGCACACTGATCACCTTCGTactg	pVALIUM20	attP40
TH01593.N		CG30491		FBgn0050491	ctagcagtCCCAGTCGGATTGTAAATGTAtagttatattcaagcataTACATTTACAATCCGACTGGGgcg	aattcgcCCCAGTCGGATTGTAAATGTAtatgcttgaatataactaTACATTTACAATCCGACTGGGactg	pVALIUM20	attP40
TH01594.N	CyO	CG30495		FBgn0050495	ctagcagtTAGGTAATAAGAACAATTAAAtagttatattcaagcataTTTAATTGTTCTTATTACCTAgcg	aattcgcTAGGTAATAAGAACAATTAAAtatgcttgaatataactaTTTAATTGTTCTTATTACCTAactg	pVALIUM20	attP40
TH01595.N		CG32627		FBgn0052627	ctagcagtTAGATTACTTCTGTAGATCTAtagttatattcaagcataTAGATCTACAGAAGTAATCTAgcg	aattcgcTAGATTACTTCTGTAGATCTAtatgcttgaatataactaTAGATCTACAGAAGTAATCTAactg	pVALIUM20	attP40
TH01596.N		CG33547		FBgn0053547	ctagcagtAAGCGAGTAGTGTTAGTGTTAtagttatattcaagcataTAACACTAACACTACTCGCTTgcg	aattcgcAAGCGAGTAGTGTTAGTGTTAtatgcttgaatataactaTAACACTAACACTACTCGCTTactg	pVALIUM20	attP40
TH01597.N		CG34123		FBgn0083959	ctagcagtCAGCGGGACAATGGTCTCAAAtagttatattcaagcataTTTGAGACCATTGTCCCGCTGgcg	aattcgcCAGCGGGACAATGGTCTCAAAtatgcttgaatataactaTTTGAGACCATTGTCCCGCTGactg	pVALIUM20	attP40
TH01598.N		CG3696		FBgn0086902	ctagcagtAAGGATAAGTCTAGCACTGAAtagttatattcaagcataTTCAGTGCTAGACTTATCCTTgcg	aattcgcAAGGATAAGTCTAGCACTGAAtatgcttgaatataactaTTCAGTGCTAGACTTATCCTTactg	pVALIUM20	attP40
TH01599.N		CG40300		FBgn0250816	ctagcagtTACAAACAATATCACAATATAtagttatattcaagcataTATATTGTGATATTGTTTGTAgcg	aattcgcTACAAACAATATCACAATATAtatgcttgaatataactaTATATTGTGATATTGTTTGTAactg	pVALIUM20	attP40
TH01600.N		CG42574		FBgn0260794	ctagcagtCTGCGAGTTATTCATGCTCTAtagttatattcaagcataTAGAGCATGAATAACTCGCAGgcg	aattcgcCTGCGAGTTATTCATGCTCTAtatgcttgaatataactaTAGAGCATGAATAACTCGCAGactg	pVALIUM20	attP40
TH01601.N		CG43065		FBgn0262475	ctagcagtAAGGAAATAAATATTATAATAtagttatattcaagcataTATTATAATATTTATTTCCTTgcg	aattcgcAAGGAAATAAATATTATAATAtatgcttgaatataactaTATTATAATATTTATTTCCTTactg	pVALIUM20	attP40
TH01602.N		CG5352		FBgn0262601	ctagcagtTAGAATTAACATAGAAATCAAtagttatattcaagcataTTGATTTCTATGTTAATTCTAgcg	aattcgcTAGAATTAACATAGAAATCAAtatgcttgaatataactaTTGATTTCTATGTTAATTCTAactg	pVALIUM20	attP40
TH01603.N		CG43154		FBgn0262684	ctagcagtCAAGTTAGTTATAATGCATAAtagttatattcaagcataTTATGCATTATAACTAACTTGgcg	aattcgcCAAGTTAGTTATAATGCATAAtatgcttgaatataactaTTATGCATTATAACTAACTTGactg	pVALIUM20	attP40
TH01604.N		CG17596		FBgn0262866	ctagcagtAAAGGTGTTTCTAGTGCGAAAtagttatattcaagcataTTTCGCACTAGAAACACCTTTgcg	aattcgcAAAGGTGTTTCTAGTGCGAAAtatgcttgaatataactaTTTCGCACTAGAAACACCTTTactg	pVALIUM20	attP40
TH01605.N		CG8276		FBgn0263144	ctagcagtTCCGAACAAGTTTCACGAATAtagttatattcaagcataTATTCGTGAAACTTGTTCGGAgcg	aattcgcTCCGAACAAGTTTCACGAATAtatgcttgaatataactaTATTCGTGAAACTTGTTCGGAactg	pVALIUM20	attP40
TH01606.N		CG4140		FBgn0261881	ctagcagtCGGCTTATTATTAATATATTAtagttatattcaagcataTAATATATTAATAATAAGCCGgcg	aattcgcCGGCTTATTATTAATATATTAtatgcttgaatataactaTAATATATTAATAATAAGCCGactg	pVALIUM20	attP40
TH01607.N		CG8325		FBgn0021847	ctagcagtCTGGTTCTACGTTGAATGTAAtagttatattcaagcataTTACATTCAACGTAGAACCAGgcg	aattcgcCTGGTTCTACGTTGAATGTAAtatgcttgaatataactaTTACATTCAACGTAGAACCAGactg	pVALIUM20	attP40
TH01608.N		CG10370		FBgn0028684	ctagcagtCAGTTCCACTGCAGATATTAAtagttatattcaagcataTTAATATCTGCAGTGGAACTGgcg	aattcgcCAGTTCCACTGCAGATATTAAtatgcttgaatataactaTTAATATCTGCAGTGGAACTGactg	pVALIUM20	attP40
TH01609.N		CG2520		FBgn0086372	ctagcagtACGATTGTTTGCTTGCTACAAtagttatattcaagcataTTGTAGCAAGCAAACAATCGTgcg	aattcgcACGATTGTTTGCTTGCTACAAtatgcttgaatataactaTTGTAGCAAGCAAACAATCGTactg	pVALIUM20	attP2
TH01610.N		CG31762		FBgn0000114	ctagcagtAACACTGAGATTTGTGAAATAtagttatattcaagcataTATTTCACAAATCTCAGTGTTgcg	aattcgcAACACTGAGATTTGTGAAATAtatgcttgaatataactaTATTTCACAAATCTCAGTGTTactg	pVALIUM20	attP2
TH01611.N		CG11770		FBgn0002552	ctagcagtCAAGCTGGAGACGTTCATAAAtagttatattcaagcataTTTATGAACGTCTCCAGCTTGgcg	aattcgcCAAGCTGGAGACGTTCATAAAtatgcttgaatataactaTTTATGAACGTCTCCAGCTTGactg	pVALIUM20	attP2
TH01612.N		CG1715		FBgn0010808	ctagcagtTCCGACGATGTGGTCAAGCGAtagttatattcaagcataTCGCTTGACCACATCGTCGGAgcg	aattcgcTCCGACGATGTGGTCAAGCGAtatgcttgaatataactaTCGCTTGACCACATCGTCGGAactg	pVALIUM20	attP2
TH01613.N		CG32300		FBgn0015360	ctagcagtTCGAGAGTTAACTGTACATAAtagttatattcaagcataTTATGTACAGTTAACTCTCGAgcg	aattcgcTCGAGAGTTAACTGTACATAAtatgcttgaatataactaTTATGTACAGTTAACTCTCGAactg	pVALIUM20	attP2
TH01614.N		CG16928		FBgn0020270	ctagcagtAAGGTGGTTAAGCGTACCAAAtagttatattcaagcataTTTGGTACGCTTAACCACCTTgcg	aattcgcAAGGTGGTTAAGCGTACCAAAtatgcttgaatataactaTTTGGTACGCTTAACCACCTTactg	pVALIUM20	attP2
TH01615.N		CG3365		FBgn0020304	ctagcagtCCAGTTGACGCTCATACCAAAtagttatattcaagcataTTTGGTATGAGCGTCAACTGGgcg	aattcgcCCAGTTGACGCTCATACCAAAtatgcttgaatataactaTTTGGTATGAGCGTCAACTGGactg	pVALIUM20	attP2
TH01616.N		CG7067		FBgn0024945	ctagcagtTACGCGAATCAGATACAGTTAtagttatattcaagcataTAACTGTATCTGATTCGCGTAgcg	aattcgcTACGCGAATCAGATACAGTTAtatgcttgaatataactaTAACTGTATCTGATTCGCGTAactg	pVALIUM20	attP2
TH01617.N		CG3842		FBgn0029866	ctagcagtCAGCAGTTCGGTGTCAATCATtagttatattcaagcataATGATTGACACCGAACTGCTGgcg	aattcgcCAGCAGTTCGGTGTCAATCATtatgcttgaatataactaATGATTGACACCGAACTGCTGactg	pVALIUM20	attP2
TH01618.N		CG10920		FBgn0029963	ctagcagtCTGGTGGAATCTGACAAGGAAtagttatattcaagcataTTCCTTGTCAGATTCCACCAGgcg	aattcgcCTGGTGGAATCTGACAAGGAAtatgcttgaatataactaTTCCTTGTCAGATTCCACCAGactg	pVALIUM20	attP2
TH01619.N		CG7221		FBgn0031972	ctagcagtCAGCGATTTGTCACGAAACTAtagttatattcaagcataTAGTTTCGTGACAAATCGCTGgcg	aattcgcCAGCGATTTGTCACGAAACTAtatgcttgaatataactaTAGTTTCGTGACAAATCGCTGactg	pVALIUM20	attP2
TH01620.N		CG10623		FBgn0032727	ctagcagtCACCGAATTAGTACTGGACAAtagttatattcaagcataTTGTCCAGTACTAATTCGGTGgcg	aattcgcCACCGAATTAGTACTGGACAAtatgcttgaatataactaTTGTCCAGTACTAATTCGGTGactg	pVALIUM20	attP2
TH01621.N		CG2070		FBgn0033203	ctagcagtCAGTATGACGATGATGCCCAAtagttatattcaagcataTTGGGCATCATCGTCATACTGgcg	aattcgcCAGTATGACGATGATGCCCAAtatgcttgaatataactaTTGGGCATCATCGTCATACTGactg	pVALIUM20	attP2
TH01622.N		CG8520		FBgn0033734	ctagcagtGCGGATTTAGCTCCTAGTTAAtagttatattcaagcataTTAACTAGGAGCTAAATCCGCgcg	aattcgcGCGGATTTAGCTCCTAGTTAAtatgcttgaatataactaTTAACTAGGAGCTAAATCCGCactg	pVALIUM20	attP2
TH01624.N		CG4871		FBgn0035050	ctagcagtCAGCTTCGAGGAGCAGTACTAtagttatattcaagcataTAGTACTGCTCCTCGAAGCTGgcg	aattcgcCAGCTTCGAGGAGCAGTACTAtatgcttgaatataactaTAGTACTGCTCCTCGAAGCTGactg	pVALIUM20	attP40
TH01625.N		CG12079		FBgn0035404	ctagcagtTACGATGATGAGAAGAAGCGAtagttatattcaagcataTCGCTTCTTCTCATCATCGTAgcg	aattcgcTACGATGATGAGAAGAAGCGAtatgcttgaatataactaTCGCTTCTTCTCATCATCGTAactg	pVALIUM20	attP2
TH01626.N		CG6449		FBgn0036101	ctagcagtACTGTGGTCAATGTTCTAATAtagttatattcaagcataTATTAGAACATTGACCACAGTgcg	aattcgcACTGTGGTCAATGTTCTAATAtatgcttgaatataactaTATTAGAACATTGACCACAGTactg	pVALIUM20	attP2
TH01627.N	TM3,Sb	CG6869		FBgn0036485	ctagcagtTTGTAGTTAGTTAGTAAGCTAtagttatattcaagcataTAGCTTACTAACTAACTACAAgcg	aattcgcTTGTAGTTAGTTAGTAAGCTAtatgcttgaatataactaTAGCTTACTAACTAACTACAAactg	pVALIUM20	attP2
TH01628.N		CG7729		FBgn0036688	ctagcagtCAGGCAGTTTCAATTGTTCGAtagttatattcaagcataTCGAACAATTGAAACTGCCTGgcg	aattcgcCAGGCAGTTTCAATTGTTCGAtatgcttgaatataactaTCGAACAATTGAAACTGCCTGactg	pVALIUM20	attP2
TH01629.N		CG11637		FBgn0036822	ctagcagtCCGAAGTTACGAAAGAACCAAtagttatattcaagcataTTGGTTCTTTCGTAACTTCGGgcg	aattcgcCCGAAGTTACGAAAGAACCAAtatgcttgaatataactaTTGGTTCTTTCGTAACTTCGGactg	pVALIUM20	attP2
TH01630.N		CG1239		FBgn0037368	ctagcagtCTGGACGTGCTTGGCACGCAAtagttatattcaagcataTTGCGTGCCAAGCACGTCCAGgcg	aattcgcCTGGACGTGCTTGGCACGCAAtatgcttgaatataactaTTGCGTGCCAAGCACGTCCAGactg	pVALIUM20	attP2
TH01631.N	TM3,Sb	CG12817		FBgn0037798	ctagcagtTAGGATGTGCAATCTATCGAAtagttatattcaagcataTTCGATAGATTGCACATCCTAgcg	aattcgcTAGGATGTGCAATCTATCGAAtatgcttgaatataactaTTCGATAGATTGCACATCCTAactg	pVALIUM20	attP2
TH01633.N		CG14394		FBgn0038079	ctagcagtCAGTCTGTCCATAGTCATGCAtagttatattcaagcataTGCATGACTATGGACAGACTGgcg	aattcgcCAGTCTGTCCATAGTCATGCAtatgcttgaatataactaTGCATGACTATGGACAGACTGactg	pVALIUM20	attP2
TH01634.N		CG12753		FBgn0038427	ctagcagtACGGTTTAAGATAGACTAGAAtagttatattcaagcataTTCTAGTCTATCTTAAACCGTgcg	aattcgcACGGTTTAAGATAGACTAGAAtatgcttgaatataactaTTCTAGTCTATCTTAAACCGTactg	pVALIUM20	attP2
TH01635.N		CG17271		FBgn0038829	ctagcagtCAGAAGCGATATAGATCCCAAtagttatattcaagcataTTGGGATCTATATCGCTTCTGgcg	aattcgcCAGAAGCGATATAGATCCCAAtatgcttgaatataactaTTGGGATCTATATCGCTTCTGactg	pVALIUM20	attP2
TH01636.N		CG7816		FBgn0039714	ctagcagtCAGGAACAGAAGTCAAAGGAAtagttatattcaagcataTTCCTTTGACTTCTGTTCCTGgcg	aattcgcCAGGAACAGAAGTCAAAGGAAtatgcttgaatataactaTTCCTTTGACTTCTGTTCCTGactg	pVALIUM20	attP2
TH01637.N	CyO	CG40305		FBgn0044872	ctagcagtCAGTGCGAGATTAGCAACCAAtagttatattcaagcataTTGGTTGCTAATCTCGCACTGgcg	aattcgcCAGTGCGAGATTAGCAACCAAtatgcttgaatataactaTTGGTTGCTAATCTCGCACTGactg	pVALIUM20	attP40
TH01638.N		CG30491		FBgn0050491	ctagcagtCAGGTGTGGTGGACACAGAAAtagttatattcaagcataTTTCTGTGTCCACCACACCTGgcg	aattcgcCAGGTGTGGTGGACACAGAAAtatgcttgaatataactaTTTCTGTGTCCACCACACCTGactg	pVALIUM20	attP2
TH01639.N		CG30495		FBgn0050495	ctagcagtTAGGTTGATTGTTACTTTACAtagttatattcaagcataTGTAAAGTAACAATCAACCTAgcg	aattcgcTAGGTTGATTGTTACTTTACAtatgcttgaatataactaTGTAAAGTAACAATCAACCTAactg	pVALIUM20	attP2
TH01640.N		CG34123		FBgn0083959	ctagcagtCCGCAAGAATACCAACTTCAAtagttatattcaagcataTTGAAGTTGGTATTCTTGCGGgcg	aattcgcCCGCAAGAATACCAACTTCAAtatgcttgaatataactaTTGAAGTTGGTATTCTTGCGGactg	pVALIUM20	attP2
TH01641.N		CG43065		FBgn0262475	ctagcagtTCGGCTTTGTGTCCTACGATAtagttatattcaagcataTATCGTAGGACACAAAGCCGAgcg	aattcgcTCGGCTTTGTGTCCTACGATAtatgcttgaatataactaTATCGTAGGACACAAAGCCGAactg	pVALIUM20	attP2
TH01642.N		CG43154		FBgn0262684	ctagcagtCAGGAGAAAGAGAAAGAAGAAtagttatattcaagcataTTCTTCTTTCTCTTTCTCCTGgcg	aattcgcCAGGAGAAAGAGAAAGAAGAAtatgcttgaatataactaTTCTTCTTTCTCTTTCTCCTGactg	pVALIUM20	attP2
TH01643.N		CG8276		FBgn0263144	ctagcagtACGACGAACAGAAGTCTTCAAtagttatattcaagcataTTGAAGACTTCTGTTCGTCGTgcg	aattcgcACGACGAACAGAAGTCTTCAAtatgcttgaatataactaTTGAAGACTTCTGTTCGTCGTactg	pVALIUM20	attP2
TH01644.N		CG8325		FBgn0021847	ctagcagtAACAGCAATACTAGAATTATAtagttatattcaagcataTATAATTCTAGTATTGCTGTTgcg	aattcgcAACAGCAATACTAGAATTATAtatgcttgaatataactaTATAATTCTAGTATTGCTGTTactg	pVALIUM20	attP2
TH01645.N		CG4140		FBgn0261881	ctagcagtTTCCGGCTTATTATTAATATAtagttatattcaagcataTATATTAATAATAAGCCGGAAgcg	aattcgcTTCCGGCTTATTATTAATATAtatgcttgaatataactaTATATTAATAATAAGCCGGAAactg	pVALIUM20	attP2
TH01646.N		CG6953		FBgn0026721	ctagcagtGCGACAATGGATACAAATTAAtagttatattcaagcataTTAATTTGTATCCATTGTCGCgcg	aattcgcGCGACAATGGATACAAATTAAtatgcttgaatataactaTTAATTTGTATCCATTGTCGCactg	pVALIUM20	attP2
TH01647.N	TM3,Sb	CG7756		FBgn0001217	ctagcagtTGGACGGAAGTTCGACGACAAtagttatattcaagcataTTGTCGTCGAACTTCCGTCCAgcg	aattcgcTGGACGGAAGTTCGACGACAAtatgcttgaatataactaTTGTCGTCGAACTTCCGTCCAactg	pVALIUM20	attP2
TH01648.N		CG5436		FBgn0001230	ctagcagtTAGTTCCAATATGCTATTAAAtagttatattcaagcataTTTAATAGCATATTGGAACTAgcg	aattcgcTAGTTCCAATATGCTATTAAAtatgcttgaatataactaTTTAATAGCATATTGGAACTAactg	pVALIUM20	attP2
TH01649.N	TM3,Sb	CG8579		FBgn0001285	ctagcagtTAGCAACTACATCACCGACAAtagttatattcaagcataTTGTCGGTGATGTAGTTGCTAgcg	aattcgcTAGCAACTACATCACCGACAAtatgcttgaatataactaTTGTCGGTGATGTAGTTGCTAactg	pVALIUM20	attP2
TH01650.N		CG31783		FBgn0002939	ctagcagtTCCGGTGTATGTCTACATGTAtagttatattcaagcataTACATGTAGACATACACCGGAgcg	aattcgcTCCGGTGTATGTCTACATGTAtatgcttgaatataactaTACATGTAGACATACACCGGAactg	pVALIUM20	attP2
TH01651.N		CG31034		FBgn0003356	ctagcagtAAGCAGTTGATGTTCAATAAAtagttatattcaagcataTTTATTGAACATCAACTGCTTgcg	aattcgcAAGCAGTTGATGTTCAATAAAtatgcttgaatataactaTTTATTGAACATCAACTGCTTactg	pVALIUM20	attP2
TH01652.N		CG31362		FBgn0003357	ctagcagtACGATTATAGCAAGCAACTCAtagttatattcaagcataTGAGTTGCTTGCTATAATCGTgcg	aattcgcACGATTATAGCAAGCAACTCAtatgcttgaatataactaTGAGTTGCTTGCTATAATCGTactg	pVALIUM20	attP2
TH01653.N		CG3047		FBgn0003372	ctagcagtTACGACTGGGATAGTATGCAAtagttatattcaagcataTTGCATACTATCCCAGTCGTAgcg	aattcgcTACGACTGGGATAGTATGCAAtatgcttgaatataactaTTGCATACTATCCCAGTCGTAactg	pVALIUM20	attP2
TH01654.N		CG2155		FBgn0003965	ctagcagtCCGAGTGGTTCTGATTCTAAAtagttatattcaagcataTTTAGAATCAGAACCACTCGGgcg	aattcgcCCGAGTGGTTCTGATTCTAAAtatgcttgaatataactaTTTAGAATCAGAACCACTCGGactg	pVALIUM20	attP2
TH01655.N		CG33650		FBgn0004407	ctagcagtCTGGTGGATCTGGATAGCGAAtagttatattcaagcataTTCGCTATCCAGATCCACCAGgcg	aattcgcCTGGTGGATCTGGATAGCGAAtatgcttgaatataactaTTCGCTATCCAGATCCACCAGactg	pVALIUM20	attP2
TH01656.N		CG1449		FBgn0004607	ctagcagtATGGATGTTACTAAAGACTTAtagttatattcaagcataTAAGTCTTTAGTAACATCCATgcg	aattcgcATGGATGTTACTAAAGACTTAtatgcttgaatataactaTAAGTCTTTAGTAACATCCATactg	pVALIUM20	attP2
TH01657.N		CG4122		FBgn0004648	ctagcagtCCGGTGGAATGCAGGACTTTAtagttatattcaagcataTAAAGTCCTGCATTCCACCGGgcg	aattcgcCCGGTGGAATGCAGGACTTTAtatgcttgaatataactaTAAAGTCCTGCATTCCACCGGactg	pVALIUM20	attP2
TH01658.N	TM3,Sb	CG4153		FBgn0004926	ctagcagtGACGACAAGAGCGAAGACAAAtagttatattcaagcataTTTGTCTTCGCTCTTGTCGTCgcg	aattcgcGACGACAAGAGCGAAGACAAAtatgcttgaatataactaTTTGTCTTCGCTCTTGTCGTCactg	pVALIUM20	attP2
TH01659.N		CG10739		FBgn0010309	ctagcagtATGAAGTATTGTGTCAAATTAtagttatattcaagcataTAATTTGACACAATACTTCATgcg	aattcgcATGAAGTATTGTGTCAAATTAtatgcttgaatataactaTAATTTGACACAATACTTCATactg	pVALIUM20	attP2
TH01660.N		CG2851		FBgn0010323	ctagcagtACGATTAATTCTAATGTTAAAtagttatattcaagcataTTTAACATTAGAATTAATCGTgcg	aattcgcACGATTAATTCTAATGTTAAAtatgcttgaatataactaTTTAACATTAGAATTAATCGTactg	pVALIUM20	attP2
TH01661.N		CG11140		FBgn0010548	ctagcagtTACGACAAATAAACAGTCAAAtagttatattcaagcataTTTGACTGTTTATTTGTCGTAgcg	aattcgcTACGACAAATAAACAGTCAAAtatgcttgaatataactaTTTGACTGTTTATTTGTCGTAactg	pVALIUM20	attP2
TH01662.N	TM3,Sb	CG7129		FBgn0010877	ctagcagtCAGCTTCAGTTCGGACAGCAAtagttatattcaagcataTTGCTGTCCGAACTGAAGCTGgcg	aattcgcCAGCTTCAGTTCGGACAGCAAtatgcttgaatataactaTTGCTGTCCGAACTGAAGCTGactg	pVALIUM20	attP2
TH01663.N		CG4457		FBgn0015298	ctagcagtCAAGGAGAACTGTGTAGACAAtagttatattcaagcataTTGTCTACACAGTTCTCCTTGgcg	aattcgcCAAGGAGAACTGTGTAGACAAtatgcttgaatataactaTTGTCTACACAGTTCTCCTTGactg	pVALIUM20	attP2
TH01664.N		CG31062		FBgn0016061	ctagcagtTCAGTTGGACCTACAACAATAtagttatattcaagcataTATTGTTGTAGGTCCAACTGAgcg	aattcgcTCAGTTGGACCTACAACAATAtatgcttgaatataactaTATTGTTGTAGGTCCAACTGAactg	pVALIUM20	attP2
TH01665.N		CG16858		FBgn0016075	ctagcagtTTCGAACTAAGTAGCAGTTAAtagttatattcaagcataTTAACTGCTACTTAGTTCGAAgcg	aattcgcTTCGAACTAAGTAGCAGTTAAtatgcttgaatataactaTTAACTGCTACTTAGTTCGAAactg	pVALIUM20	attP2
TH01666.N	TM3,Sb	CG4412		FBgn0016119	ctagcagtCACGAAAGTTAGCATTTGCAAtagttatattcaagcataTTGCAAATGCTAACTTTCGTGgcg	aattcgcCACGAAAGTTAGCATTTGCAAtatgcttgaatataactaTTGCAAATGCTAACTTTCGTGactg	pVALIUM20	attP2
TH01667.N		CG13598		FBgn0016754	ctagcagtCAGCAAGATGATGTTAATGAAtagttatattcaagcataTTCATTAACATCATCTTGCTGgcg	aattcgcCAGCAAGATGATGTTAATGAAtatgcttgaatataactaTTCATTAACATCATCTTGCTGactg	pVALIUM20	attP2
TH01668.N		CG4083		FBgn0017572	ctagcagtTACCGAGAGTTTCGAATTTAAtagttatattcaagcataTTAAATTCGAAACTCTCGGTAgcg	aattcgcTACCGAGAGTTTCGAATTTAAtatgcttgaatataactaTTAAATTCGAAACTCTCGGTAactg	pVALIUM20	attP2
TH01669.N	TM3,Sb	CG3017		FBgn0020764	ctagcagtCTGGTTACCGATCTAAAGAAAtagttatattcaagcataTTTCTTTAGATCGGTAACCAGgcg	aattcgcCTGGTTACCGATCTAAAGAAAtatgcttgaatataactaTTTCTTTAGATCGGTAACCAGactg	pVALIUM20	attP2
TH01670.N		CG7400		FBgn0021953	ctagcagtCTCCGCGAAGAAGATTGTTAAtagttatattcaagcataTTAACAATCTTCTTCGCGGAGgcg	aattcgcCTCCGCGAAGAAGATTGTTAAtatgcttgaatataactaTTAACAATCTTCTTCGCGGAGactg	pVALIUM20	attP2
TH01671.N		CG6298		FBgn0023197	ctagcagtTAGTTTGATCTCCGACCGATAtagttatattcaagcataTATCGGTCGGAGATCAAACTAgcg	aattcgcTAGTTTGATCTCCGACCGATAtatgcttgaatataactaTATCGGTCGGAGATCAAACTAactg	pVALIUM20	attP2
TH01672.N	TM3,Sb	CG2675		FBgn0024994	ctagcagtAGCAGCGATAAGAATACTTAAtagttatattcaagcataTTAAGTATTCTTATCGCTGCTgcg	aattcgcAGCAGCGATAAGAATACTTAAtatgcttgaatataactaTTAAGTATTCTTATCGCTGCTactg	pVALIUM20	attP2
TH01673.N		CG2685		FBgn0024998	ctagcagtCAGCATCAGTCAAATCATCTAtagttatattcaagcataTAGATGATTTGACTGATGCTGgcg	aattcgcCAGCATCAGTCAAATCATCTAtatgcttgaatataactaTAGATGATTTGACTGATGCTGactg	pVALIUM20	attP2
TH01674.N		CG14796		FBgn0025390	ctagcagtCAGGCGATGCTCAATATATTAtagttatattcaagcataTAATATATTGAGCATCGCCTGgcg	aattcgcCAGGCGATGCTCAATATATTAtatgcttgaatataactaTAATATATTGAGCATCGCCTGactg	pVALIUM20	attP2
TH01675.N		CG8474		FBgn0025874	ctagcagtAAGGAGCAAGGTGATACACAAtagttatattcaagcataTTGTGTATCACCTTGCTCCTTgcg	aattcgcAAGGAGCAAGGTGATACACAAtatgcttgaatataactaTTGTGTATCACCTTGCTCCTTactg	pVALIUM20	attP2
TH01676.N		CG4994		FBgn0026409	ctagcagtACGAAACTAAGCTACACTCAAtagttatattcaagcataTTGAGTGTAGCTTAGTTTCGTgcg	aattcgcACGAAACTAAGCTACACTCAAtatgcttgaatataactaTTGAGTGTAGCTTAGTTTCGTactg	pVALIUM20	attP2
TH01677.N		CG4766		FBgn0027546	ctagcagtCAGATCCTAGATCAAAGCAAAtagttatattcaagcataTTTGCTTTGATCTAGGATCTGgcg	aattcgcCAGATCCTAGATCAAAGCAAAtatgcttgaatataactaTTTGCTTTGATCTAGGATCTGactg	pVALIUM20	attP2
TH01678.N		CG10345		FBgn0027562	ctagcagtTAGAGTGGTAACAATAAGCAAtagttatattcaagcataTTGCTTATTGTTACCACTCTAgcg	aattcgcTAGAGTGGTAACAATAAGCAAtatgcttgaatataactaTTGCTTATTGTTACCACTCTAactg	pVALIUM20	attP2
TH01679.N		CG17818		FBgn0027872	ctagcagtTTGGTGTACAAATACAAACAAtagttatattcaagcataTTGTTTGTATTTGTACACCAAgcg	aattcgcTTGGTGTACAAATACAAACAAtatgcttgaatataactaTTGTTTGTATTTGTACACCAAactg	pVALIUM20	attP2
TH01680.N		CG3653		FBgn0028369	ctagcagtAAGAGCGAACAGAGCAAGAAAtagttatattcaagcataTTTCTTGCTCTGTTCGCTCTTgcg	aattcgcAAGAGCGAACAGAGCAAGAAAtatgcttgaatataactaTTTCTTGCTCTGTTCGCTCTTactg	pVALIUM20	attP2
TH01681.N		CG4341		FBgn0028481	ctagcagtAAGAGTTACTGTACAGCTATAtagttatattcaagcataTATAGCTGTACAGTAACTCTTgcg	aattcgcAAGAGTTACTGTACAGCTATAtatgcttgaatataactaTATAGCTGTACAGTAACTCTTactg	pVALIUM20	attP2
TH01682.N		CG10203		FBgn0028554	ctagcagtCTAGTCAGGATTGCTATGTAAtagttatattcaagcataTTACATAGCAATCCTGACTAGgcg	aattcgcCTAGTCAGGATTGCTATGTAAtatgcttgaatataactaTTACATAGCAATCCTGACTAGactg	pVALIUM20	attP2
TH01683.N	TM3,Sb	CG5036		FBgn0028743	ctagcagtTACGTTCTAGTCGTTAGCTAAtagttatattcaagcataTTAGCTAACGACTAGAACGTAgcg	aattcgcTACGTTCTAGTCGTTAGCTAAtatgcttgaatataactaTTAGCTAACGACTAGAACGTAactg	pVALIUM20	attP2
TH01684.N		CG16873		FBgn0028936	ctagcagtCAGTATAGACATTATTACTAAtagttatattcaagcataTTAGTAATAATGTCTATACTGgcg	aattcgcCAGTATAGACATTATTACTAAtatgcttgaatataactaTTAGTAATAATGTCTATACTGactg	pVALIUM20	attP2
TH01685.N		CG4746		FBgn0029003	ctagcagtAAGAATCTAAATATCACAATAtagttatattcaagcataTATTGTGATATTTAGATTCTTgcg	aattcgcAAGAATCTAAATATCACAATAtatgcttgaatataactaTATTGTGATATTTAGATTCTTactg	pVALIUM20	attP2
TH01686.N	TM3,Sb	CG7002		FBgn0029167	ctagcagtCAGGATTGTGCTGATGACGAAtagttatattcaagcataTTCGTCATCAGCACAATCCTGgcg	aattcgcCAGGATTGTGCTGATGACGAAtatgcttgaatataactaTTCGTCATCAGCACAATCCTGactg	pVALIUM20	attP2
TH01687.N		CG4096		FBgn0029791	ctagcagtAGCGATGTGGACGACACGATAtagttatattcaagcataTATCGTGTCGTCCACATCGCTgcg	aattcgcAGCGATGTGGACGACACGATAtatgcttgaatataactaTATCGTGTCGTCCACATCGCTactg	pVALIUM20	attP2
TH01688.N		CG14443		FBgn0029880	ctagcagtAACATTGATAAGTATGTTCAAtagttatattcaagcataTTGAACATACTTATCAATGTTgcg	aattcgcAACATTGATAAGTATGTTCAAtatgcttgaatataactaTTGAACATACTTATCAATGTTactg	pVALIUM20	attP2
TH01689.N		CG3973		FBgn0029881	ctagcagtTCGAGTAAAGTTAGAAAGAAAtagttatattcaagcataTTTCTTTCTAACTTTACTCGAgcg	aattcgcTCGAGTAAAGTTAGAAAGAAAtatgcttgaatataactaTTTCTTTCTAACTTTACTCGAactg	pVALIUM20	attP2
TH01690.N		CG10555		FBgn0030034	ctagcagtCAGACGAAGCAGATTGCGTTAtagttatattcaagcataTAACGCAATCTGCTTCGTCTGgcg	aattcgcCAGACGAAGCAGATTGCGTTAtatgcttgaatataactaTAACGCAATCTGCTTCGTCTGactg	pVALIUM20	attP2
TH01691.N	TM3,Sb	CG1440		FBgn0030038	ctagcagtTACAATATATATAAAGCTTTAtagttatattcaagcataTAAAGCTTTATATATATTGTAgcg	aattcgcTACAATATATATAAAGCTTTAtatgcttgaatataactaTAAAGCTTTATATATATTGTAactg	pVALIUM20	attP2
TH01692.N		CG1847		FBgn0030345	ctagcagtAAGGGTCTAAATATAATGTAAtagttatattcaagcataTTACATTATATTTAGACCCTTgcg	aattcgcAAGGGTCTAAATATAATGTAAtatgcttgaatataactaTTACATTATATTTAGACCCTTactg	pVALIUM20	attP2
TH01693.N		CG15721		FBgn0030438	ctagcagtCAGACTATAAGTCCAGTGTAAtagttatattcaagcataTTACACTGGACTTATAGTCTGgcg	aattcgcCAGACTATAAGTCCAGTGTAAtatgcttgaatataactaTTACACTGGACTTATAGTCTGactg	pVALIUM20	attP40
TH01694.N		CG11172		FBgn0030505	ctagcagtCCGACTGACCGGATACGATAAtagttatattcaagcataTTATCGTATCCGGTCAGTCGGgcg	aattcgcCCGACTGACCGGATACGATAAtatgcttgaatataactaTTATCGTATCCGGTCAGTCGGactg	pVALIUM20	attP2
TH01695.N		CG9675		FBgn0030774	ctagcagtCAGAACTCGAGTCATCGATAAtagttatattcaagcataTTATCGATGACTCGAGTTCTGgcg	aattcgcCAGAACTCGAGTCATCGATAAtatgcttgaatataactaTTATCGATGACTCGAGTTCTGactg	pVALIUM20	attP2
TH01696.N		CG4678		FBgn0030778	ctagcagtCTGCGATGCAAAGACGGTCAAtagttatattcaagcataTTGACCGTCTTTGCATCGCAGgcg	aattcgcCTGCGATGCAAAGACGGTCAAtatgcttgaatataactaTTGACCGTCTTTGCATCGCAGactg	pVALIUM20	attP2
TH01697.N	TM3,Sb	CG17652		FBgn0031361	ctagcagtATGGTTGATCAAGTAGATAAAtagttatattcaagcataTTTATCTACTTGATCAACCATgcg	aattcgcATGGTTGATCAAGTAGATAAAtatgcttgaatataactaTTTATCTACTTGATCAACCATactg	pVALIUM20	attP2
TH01698.N		CG18641		FBgn0031426	ctagcagtCAACATCATCATAGTGGACTAtagttatattcaagcataTAGTCCACTATGATGATGTTGgcg	aattcgcCAACATCATCATAGTGGACTAtatgcttgaatataactaTAGTCCACTATGATGATGTTGactg	pVALIUM20	attP2
TH01699.N	TM3,Sb	CG8869		FBgn0031654	ctagcagtAACCGATGTGATCACCGACAAtagttatattcaagcataTTGTCGGTGATCACATCGGTTgcg	aattcgcAACCGATGTGATCACCGACAAtatgcttgaatataactaTTGTCGGTGATCACATCGGTTactg	pVALIUM20	attP2
TH01700.N		CG4496		FBgn0031894	ctagcagtCGGGAAGAAAGTGCAATCTAAtagttatattcaagcataTTAGATTGCACTTTCTTCCCGgcg	aattcgcCGGGAAGAAAGTGCAATCTAAtatgcttgaatataactaTTAGATTGCACTTTCTTCCCGactg	pVALIUM20	attP2
TH01701.N		CG7228		FBgn0031969	ctagcagtCCCGATGTTGTAGTTAGATAAtagttatattcaagcataTTATCTAACTACAACATCGGGgcg	aattcgcCCCGATGTTGTAGTTAGATAAtatgcttgaatataactaTTATCTAACTACAACATCGGGactg	pVALIUM20	attP2
TH01702.N	TM3,Sb	CG7227		FBgn0031970	ctagcagtAAGACCAAGAATTACAAATTAtagttatattcaagcataTAATTTGTAATTCTTGGTCTTgcg	aattcgcAAGACCAAGAATTACAAATTAtatgcttgaatataactaTAATTTGTAATTCTTGGTCTTactg	pVALIUM20	attP2
TH01703.N		CG4435		FBgn0032117	ctagcagtTAGCAAAGAACTGCAAAGATAtagttatattcaagcataTATCTTTGCAGTTCTTTGCTAgcg	aattcgcTAGCAAAGAACTGCAAAGATAtatgcttgaatataactaTATCTTTGCAGTTCTTTGCTAactg	pVALIUM20	attP2
TH01704.N		CG17118		FBgn0032291	ctagcagtAAGAGGCCTACTATTAAGTTAtagttatattcaagcataTAACTTAATAGTAGGCCTCTTgcg	aattcgcAAGAGGCCTACTATTAAGTTAtatgcttgaatataactaTAACTTAATAGTAGGCCTCTTactg	pVALIUM20	attP2
TH01705.N		CG7309		FBgn0032314	ctagcagtAAGGATCAAACAGCAAACAAAtagttatattcaagcataTTTGTTTGCTGTTTGATCCTTgcg	aattcgcAAGGATCAAACAGCAAACAAAtatgcttgaatataactaTTTGTTTGCTGTTTGATCCTTactg	pVALIUM20	attP2
TH01706.N		CG5648		FBgn0032492	ctagcagtTTCGTTAATAATGTTATTAAAtagttatattcaagcataTTTAATAACATTATTAACGAAgcg	aattcgcTTCGTTAATAATGTTATTAAAtatgcttgaatataactaTTTAATAACATTATTAACGAAactg	pVALIUM20	attP2
TH01707.N		CG7881		FBgn0033048	ctagcagtTCGATCTAGTTCGATCTATTAtagttatattcaagcataTAATAGATCGAACTAGATCGAgcg	aattcgcTCGATCTAGTTCGATCTATTAtatgcttgaatataactaTAATAGATCGAACTAGATCGAactg	pVALIUM20	attP2
TH01708.N		CG8711		FBgn0033260	ctagcagtCAAGAAGATAGTGATTAAGAAtagttatattcaagcataTTCTTAATCACTATCTTCTTGgcg	aattcgcCAAGAAGATAGTGATTAAGAAtatgcttgaatataactaTTCTTAATCACTATCTTCTTGactg	pVALIUM20	attP2
TH01709.N		CG12909		FBgn0033507	ctagcagtCAGGCGAAGAAGTTTCAGAAAtagttatattcaagcataTTTCTGAAACTTCTTCGCCTGgcg	aattcgcCAGGCGAAGAAGTTTCAGAAAtatgcttgaatataactaTTTCTGAAACTTCTTCGCCTGactg	pVALIUM20	attP2
TH01710.N		CG13232		FBgn0033578	ctagcagtCAGGAATATCGAGACTTACAAtagttatattcaagcataTTGTAAGTCTCGATATTCCTGgcg	aattcgcCAGGAATATCGAGACTTACAAtatgcttgaatataactaTTGTAAGTCTCGATATTCCTGactg	pVALIUM20	attP2
TH01711.N		CG13168		FBgn0033705	ctagcagtTCCGAGAGTCGTTTAAATTAAtagttatattcaagcataTTAATTTAAACGACTCTCGGAgcg	aattcgcTCCGAGAGTCGTTTAAATTAAtatgcttgaatataactaTTAATTTAAACGACTCTCGGAactg	pVALIUM20	attP2
TH01712.N	TM3,Sb	CG17760		FBgn0033756	ctagcagtCAGGACATTCTTCATGTTCGAtagttatattcaagcataTCGAACATGAAGAATGTCCTGgcg	aattcgcCAGGACATTCTTCATGTTCGAtatgcttgaatataactaTCGAACATGAAGAATGTCCTGactg	pVALIUM20	attP2
TH01713.N		CG8950		FBgn0034186	ctagcagtCTGCGAGATCCCAGATGACTAtagttatattcaagcataTAGTCATCTGGGATCTCGCAGgcg	aattcgcCTGCGAGATCCCAGATGACTAtatgcttgaatataactaTAGTCATCTGGGATCTCGCAGactg	pVALIUM20	attP2
TH01714.N		CG6536		FBgn0034219	ctagcagtAAGCAGCTCGATATAATTCAAtagttatattcaagcataTTGAATTATATCGAGCTGCTTgcg	aattcgcAAGCAGCTCGATATAATTCAAtatgcttgaatataactaTTGAATTATATCGAGCTGCTTactg	pVALIUM20	attP2
TH01715.N		CG5190		FBgn0034351	ctagcagtCACGTTGTTTCTGTTATTCAAtagttatattcaagcataTTGAATAACAGAAACAACGTGgcg	aattcgcCACGTTGTTTCTGTTATTCAAtatgcttgaatataactaTTGAATAACAGAAACAACGTGactg	pVALIUM20	attP2
TH01716.N		CG18609		FBgn0034382	ctagcagtCGGACCGAAGATATAACTAAAtagttatattcaagcataTTTAGTTATATCTTCGGTCCGgcg	aattcgcCGGACCGAAGATATAACTAAAtatgcttgaatataactaTTTAGTTATATCTTCGGTCCGactg	pVALIUM20	attP2
TH01717.N		CG17821		FBgn0034383	ctagcagtTACAACTTCTGTCAAGTTCTAtagttatattcaagcataTAGAACTTGACAGAAGTTGTAgcg	aattcgcTACAACTTCTGTCAAGTTCTAtatgcttgaatataactaTAGAACTTGACAGAAGTTGTAactg	pVALIUM20	attP2
TH01718.N	TM3,Sb	CG9090		FBgn0034497	ctagcagtCAGAATGTTAATCGAATTAAAtagttatattcaagcataTTTAATTCGATTAACATTCTGgcg	aattcgcCAGAATGTTAATCGAATTAAAtatgcttgaatataactaTTTAATTCGATTAACATTCTGactg	pVALIUM20	attP2
TH01719.N		CG13423		FBgn0034513	ctagcagtTCGGACCGAAAGATAGGTCTAtagttatattcaagcataTAGACCTATCTTTCGGTCCGAgcg	aattcgcTCGGACCGAAAGATAGGTCTAtatgcttgaatataactaTAGACCTATCTTTCGGTCCGAactg	pVALIUM20	attP2
TH01720.N		CG10306		FBgn0034654	ctagcagtCGCGTTCATAGTCCTTGTCTAtagttatattcaagcataTAGACAAGGACTATGAACGCGgcg	aattcgcCGCGTTCATAGTCCTTGTCTAtatgcttgaatataactaTAGACAAGGACTATGAACGCGactg	pVALIUM20	attP2
TH01721.N		CG17952		FBgn0034657	ctagcagtCCCGCGAGACCTACAAGTTTAtagttatattcaagcataTAAACTTGTAGGTCTCGCGGGgcg	aattcgcCCCGCGAGACCTACAAGTTTAtatgcttgaatataactaTAAACTTGTAGGTCTCGCGGGactg	pVALIUM20	attP2
TH01722.N	TM3,Sb	CG11061		FBgn0034697	ctagcagtAGCGATTTGTTCAGTTGACAAtagttatattcaagcataTTGTCAACTGAACAAATCGCTgcg	aattcgcAGCGATTTGTTCAGTTGACAAtatgcttgaatataactaTTGTCAACTGAACAAATCGCTactg	pVALIUM20	attP2
TH01723.N		CG12490		FBgn0034782	ctagcagtTAGCACTTAAGTCTTCAGTTAtagttatattcaagcataTAACTGAAGACTTAAGTGCTAgcg	aattcgcTAGCACTTAAGTCTTCAGTTAtatgcttgaatataactaTAACTGAAGACTTAAGTGCTAactg	pVALIUM20	attP2
TH01724.N		CG9825		FBgn0034783	ctagcagtTAGTTGTTGGATGGATTGTTAtagttatattcaagcataTAACAATCCATCCAACAACTAgcg	aattcgcTAGTTGTTGGATGGATTGTTAtatgcttgaatataactaTAACAATCCATCCAACAACTAactg	pVALIUM20	attP2
TH01725.N		CG3649		FBgn0034785	ctagcagtCAGATGATGAGTGGATACCTAtagttatattcaagcataTAGGTATCCACTCATCATCTGgcg	aattcgcCAGATGATGAGTGGATACCTAtatgcttgaatataactaTAGGTATCCACTCATCATCTGactg	pVALIUM20	attP2
TH01726.N		CG3499		FBgn0034792	ctagcagtCAGACGGACAGTTAAGAAATAtagttatattcaagcataTATTTCTTAACTGTCCGTCTGgcg	aattcgcCAGACGGACAGTTAAGAAATAtatgcttgaatataactaTATTTCTTAACTGTCCGTCTGactg	pVALIUM20	attP2
TH01727.N		CG2736		FBgn0035090	ctagcagtCAGCGACGAAAGTCAAGCATAtagttatattcaagcataTATGCTTGACTTTCGTCGCTGgcg	aattcgcCAGCGACGAAAGTCAAGCATAtatgcttgaatataactaTATGCTTGACTTTCGTCGCTGactg	pVALIUM20	attP2
TH01728.N		CG3829		FBgn0035091	ctagcagtCGCGACGAAATTGTTAATTAAtagttatattcaagcataTTAATTAACAATTTCGTCGCGgcg	aattcgcCGCGACGAAATTGTTAATTAAtatgcttgaatataactaTTAATTAACAATTTCGTCGCGactg	pVALIUM20	attP2
TH01729.N		CG16940		FBgn0035111	ctagcagtCTGGTGCTCAGGGTAGTTCAAtagttatattcaagcataTTGAACTACCCTGAGCACCAGgcg	aattcgcCTGGTGCTCAGGGTAGTTCAAtatgcttgaatataactaTTGAACTACCCTGAGCACCAGactg	pVALIUM20	attP2
TH01730.N	TM3,Sb	CG17084		FBgn0035131	ctagcagtTAGAGAGAGGCAAGACGACTAtagttatattcaagcataTAGTCGTCTTGCCTCTCTCTAgcg	aattcgcTAGAGAGAGGCAAGACGACTAtatgcttgaatataactaTAGTCGTCTTGCCTCTCTCTAactg	pVALIUM20	attP2
TH01731.N		CG17061		FBgn0035132	ctagcagtCAGGACGATCATAGCACGGTAtagttatattcaagcataTACCGTGCTATGATCGTCCTGgcg	aattcgcCAGGACGATCATAGCACGGTAtatgcttgaatataactaTACCGTGCTATGATCGTCCTGactg	pVALIUM20	attP2
TH01732.N	TM3,Sb	CG6905		FBgn0035136	ctagcagtCTGCGGCAAGATCGAGAAGAAtagttatattcaagcataTTCTTCTCGATCTTGCCGCAGgcg	aattcgcCTGCGGCAAGATCGAGAAGAAtatgcttgaatataactaTTCTTCTCGATCTTGCCGCAGactg	pVALIUM20	attP2
TH01733.N		CG12030		FBgn0035147	ctagcagtCACGGTTCTGGAGATGCTCAAtagttatattcaagcataTTGAGCATCTCCAGAACCGTGgcg	aattcgcCACGGTTCTGGAGATGCTCAAtatgcttgaatataactaTTGAGCATCTCCAGAACCGTGactg	pVALIUM20	attP2
TH01734.N		CG9153		FBgn0035207	ctagcagtCACAACTTTGTTTGTAGACAAtagttatattcaagcataTTGTCTACAAACAAAGTTGTGgcg	aattcgcCACAACTTTGTTTGTAGACAAtatgcttgaatataactaTTGTCTACAAACAAAGTTGTGactg	pVALIUM20	attP2
TH01735.N	TM3,Sb	CG7955		FBgn0035244	ctagcagtTATGTGTTTGTTATAATGTTAtagttatattcaagcataTAACATTATAACAAACACATAgcg	aattcgcTATGTGTTTGTTATAATGTTAtatgcttgaatataactaTAACATTATAACAAACACATAactg	pVALIUM20	attP2
TH01736.N		CG1887		FBgn0035290	ctagcagtCAGCATAAGAAGATACTGCAAtagttatattcaagcataTTGCAGTATCTTCTTATGCTGgcg	aattcgcCAGCATAAGAAGATACTGCAAtatgcttgaatataactaTTGCAGTATCTTCTTATGCTGactg	pVALIUM20	attP2
TH01737.N	TM3,Sb	CG10357		FBgn0035453	ctagcagtCAGCGGTTTCTTGCAGTTTAAtagttatattcaagcataTTAAACTGCAAGAAACCGCTGgcg	aattcgcCAGCGGTTTCTTGCAGTTTAAtatgcttgaatataactaTTAAACTGCAAGAAACCGCTGactg	pVALIUM20	attP2
TH01738.N	CyO	CG12027		FBgn0035585	ctagcagtAAGAATAGAGATAAAGAAGTAtagttatattcaagcataTACTTCTTTATCTCTATTCTTgcg	aattcgcAAGAATAGAGATAAAGAAGTAtatgcttgaatataactaTACTTCTTTATCTCTATTCTTactg	pVALIUM20	attP40
TH01739.N		CG10590		FBgn0035622	ctagcagtAAGATTCAGTTTAACGATGTAtagttatattcaagcataTACATCGTTAAACTGAATCTTgcg	aattcgcAAGATTCAGTTTAACGATGTAtatgcttgaatataactaTACATCGTTAAACTGAATCTTactg	pVALIUM20	attP2
TH01740.N		CG10477		FBgn0035661	ctagcagtTTGGCTTTGAACAATAGACTAtagttatattcaagcataTAGTCTATTGTTCAAAGCCAAgcg	aattcgcTTGGCTTTGAACAATAGACTAtatgcttgaatataactaTAGTCTATTGTTCAAAGCCAAactg	pVALIUM20	attP2
TH01741.N		CG6483		FBgn0035665	ctagcagtCTCCTACTAAGCACAGCATAAtagttatattcaagcataTTATGCTGTGCTTAGTAGGAGgcg	aattcgcCTCCTACTAAGCACAGCATAAtatgcttgaatataactaTTATGCTGTGCTTAGTAGGAGactg	pVALIUM20	attP2
TH01742.N		CG10475		FBgn0035667	ctagcagtCTCCGTGTGCGAGAACTACTAtagttatattcaagcataTAGTAGTTCTCGCACACGGAGgcg	aattcgcCTCCGTGTGCGAGAACTACTAtatgcttgaatataactaTAGTAGTTCTCGCACACGGAGactg	pVALIUM20	attP2
TH01743.N		CG6592		FBgn0035669	ctagcagtAAGGATGACATTGCTATAGTAtagttatattcaagcataTACTATAGCAATGTCATCCTTgcg	aattcgcAAGGATGACATTGCTATAGTAtatgcttgaatataactaTACTATAGCAATGTCATCCTTactg	pVALIUM20	attP2
TH01744.N	TM3,Sb	CG10472		FBgn0035670	ctagcagtCCAGGTGGGACTactgCTGTAtagttatattcaagcataTACAGCAGTAGTCCCACCTGGgcg	aattcgcCCAGGTGGGACTactgCTGTAtatgcttgaatataactaTACAGCAGTAGTCCCACCTGGactg	pVALIUM20	attP2
TH01745.N	TM3,Sb	CG10469		FBgn0035678	ctagcagtTCGATGGCGAGTGCAAGCTAAtagttatattcaagcataTTAGCTTGCACTCGCCATCGAgcg	aattcgcTCGATGGCGAGTGCAAGCTAAtatgcttgaatataactaTTAGCTTGCACTCGCCATCGAactg	pVALIUM20	attP2
TH01746.N		CG16992		FBgn0035789	ctagcagtCACGTTTATCCTGACAGTAAAtagttatattcaagcataTTTACTGTCAGGATAAACGTGgcg	aattcgcCACGTTTATCCTGACAGTAAAtatgcttgaatataactaTTTACTGTCAGGATAAACGTGactg	pVALIUM20	attP2
TH01747.N		CG7422		FBgn0035815	ctagcagtCAGATCGGTGCAGTTATTCTAtagttatattcaagcataTAGAATAACTGCACCGATCTGgcg	aattcgcCAGATCGGTGCAGTTATTCTAtatgcttgaatataactaTAGAATAACTGCACCGATCTGactg	pVALIUM20	attP2
TH01748.N	TM3,Sb	CG7409		FBgn0035817	ctagcagtAAGCAACGTTTGTTTAGTTAAtagttatattcaagcataTTAACTAAACAAACGTTGCTTgcg	aattcgcAAGCAACGTTTGTTTAGTTAAtatgcttgaatataactaTTAACTAAACAAACGTTGCTTactg	pVALIUM20	attP2
TH01749.N		CG7476		FBgn0035847	ctagcagtCCGGTTCAAACCCTATATATAtagttatattcaagcataTATATATAGGGTTTGAACCGGgcg	aattcgcCCGGTTCAAACCCTATATATAtatgcttgaatataactaTATATATAGGGTTTGAACCGGactg	pVALIUM20	attP2
TH01750.N		CG7118		FBgn0035886	ctagcagtCAAGCTTGTGGGAGTCACCAAtagttatattcaagcataTTGGTGACTCCCACAAGCTTGgcg	aattcgcCAAGCTTGTGGGAGTCACCAAtatgcttgaatataactaTTGGTGACTCCCACAAGCTTGactg	pVALIUM20	attP2
TH01751.N		CG7170		FBgn0035887	ctagcagtTCGGAGATGCTGACTCCGTAAtagttatattcaagcataTTACGGAGTCAGCATCTCCGAgcg	aattcgcTCGGAGATGCTGACTCCGTAAtatgcttgaatataactaTTACGGAGTCAGCATCTCCGAactg	pVALIUM20	attP2
TH01752.N		CG8329		FBgn0036022	ctagcagtTCGATCAATGATGAATCTAAAtagttatattcaagcataTTTAGATTCATCATTGATCGAgcg	aattcgcTCGATCAATGATGAATCTAAAtatgcttgaatataactaTTTAGATTCATCATTGATCGAactg	pVALIUM20	attP2
TH01753.N	TM3,Sb	CG6391		FBgn0036111	ctagcagtCTCGATCAATGCTAAGCGATAtagttatattcaagcataTATCGCTTAGCATTGATCGAGgcg	aattcgcCTCGATCAATGCTAAGCGATAtatgcttgaatataactaTATCGCTTAGCATTGATCGAGactg	pVALIUM20	attP2
TH01754.N	TM3,Sb	CG11801		FBgn0036128	ctagcagtTCGATGGGTAATGATACGAAAtagttatattcaagcataTTTCGTATCATTACCCATCGAgcg	aattcgcTCGATGGGTAATGATACGAAAtatgcttgaatataactaTTTCGTATCATTACCCATCGAactg	pVALIUM20	attP2
TH01755.N		CG18331		FBgn0036181	ctagcagtCAGGAAGAAAGTTAAATTCTAtagttatattcaagcataTAGAATTTAACTTTCTTCCTGgcg	aattcgcCAGGAAGAAAGTTAAATTCTAtatgcttgaatataactaTAGAATTTAACTTTCTTCCTGactg	pVALIUM20	attP2
TH01756.N		CG10361		FBgn0036208	ctagcagtACCGTGCAAGGTAGCGATAAAtagttatattcaagcataTTTATCGCTACCTTGCACGGTgcg	aattcgcACCGTGCAAGGTAGCGATAAAtatgcttgaatataactaTTTATCGCTACCTTGCACGGTactg	pVALIUM20	attP2
TH01757.N		CG5642	CG5642	FBgn0036258	ctagcagtACCGATTTGTTTCGATATCAATtagttatattcaagcataTTGATATCGAAACAAATCGGTgcg	aattcgcACCGATTTGTTTCGATATCAATatgcttgaatataactaTTGATATCGAAACAAATCGGTactg	pVALIUM20	attP2
TH01758.N		CG11529		FBgn0036264	ctagcagtCTCGTTCTCAAGGACACTCAAtagttatattcaagcataTTGAGTGTCCTTGAGAACGAGgcg	aattcgcCTCGTTCTCAAGGACACTCAAtatgcttgaatataactaTTGAGTGTCCTTGAGAACGAGactg	pVALIUM20	attP2
TH01759.N		CG9384		FBgn0036446	ctagcagtAGCGAACGATGTTCAAGATTAtagttatattcaagcataTAATCTTGAACATCGTTCGCTgcg	aattcgcAGCGAACGATGTTCAAGATTAtatgcttgaatataactaTAATCTTGAACATCGTTCGCTactg	pVALIUM20	attP2
TH01760.N		CG6876		FBgn0036487	ctagcagtCTGACAGAGTTCCGCAAGCAAtagttatattcaagcataTTGCTTGCGGAACTCTGTCAGgcg	aattcgcCTGACAGAGTTCCGCAAGCAAtatgcttgaatataactaTTGCTTGCGGAACTCTGTCAGactg	pVALIUM20	attP40
TH01761.N		CG7580		FBgn0036728	ctagcagtCAGATAGTTATGTTAAACTAAtagttatattcaagcataTTAGTTTAACATAACTATCTGgcg	aattcgcCAGATAGTTATGTTAAACTAAtatgcttgaatataactaTTAGTTTAACATAACTATCTGactg	pVALIUM20	attP2
TH01762.N		CG7542		FBgn0036738	ctagcagtCCGATGTGGAACCCTATATTAtagttatattcaagcataTAATATAGGGTTCCACATCGGgcg	aattcgcCCGATGTGGAACCCTATATTAtatgcttgaatataactaTAATATAGGGTTCCACATCGGactg	pVALIUM20	attP2
TH01763.N		CG7510		FBgn0036741	ctagcagtCACGTCAAAGTTGTCAGACTAtagttatattcaagcataTAGTCTGACAACTTTGACGTGgcg	aattcgcCACGTCAAAGTTGTCAGACTAtatgcttgaatataactaTAGTCTGACAACTTTGACGTGactg	pVALIUM20	attP2
TH01764.N		CG5485		FBgn0036770	ctagcagtAAGGCGATCAATGGCAAGTTAtagttatattcaagcataTAACTTGCCATTGATCGCCTTgcg	aattcgcAAGGCGATCAATGGCAAGTTAtatgcttgaatataactaTAACTTGCCATTGATCGCCTTactg	pVALIUM20	attP2
TH01765.N		CG14353		FBgn0036771	ctagcagtTACACGGTGTACGATACGAAAtagttatattcaagcataTTTCGTATCGTACACCGTGTAgcg	aattcgcTACACGGTGTACGATACGAAAtatgcttgaatataactaTTTCGTATCGTACACCGTGTAactg	pVALIUM20	attP2
TH01766.N		CG3979		FBgn0036816	ctagcagtAAGTTAGAACAGTTTGTTCAAtagttatattcaagcataTTGAACAAACTGTTCTAACTTgcg	aattcgcAAGTTAGAACAGTTTGTTCAAtatgcttgaatataactaTTGAACAAACTGTTCTAACTTactg	pVALIUM20	attP2
TH01767.N		CG5262		FBgn0036988	ctagcagtTAGTTCAGTACTGAAATTTAAtagttatattcaagcataTTAAATTTCAGTACTGAACTAgcg	aattcgcTAGTTCAGTACTGAAATTTAAtatgcttgaatataactaTTAAATTTCAGTACTGAACTAactg	pVALIUM20	attP2
TH01768.N		CG7414		FBgn0037135	ctagcagtTCGCGTCGAGATGTTGTGGAAtagttatattcaagcataTTCCACAACATCTCGACGCGAgcg	aattcgcTCGCGTCGAGATGTTGTGGAAtatgcttgaatataactaTTCCACAACATCTCGACGCGAactg	pVALIUM20	attP2
TH01769.N		CG1172		FBgn0037321	ctagcagtCCCGATGTATATGTAATGTAAtagttatattcaagcataTTACATTACATATACATCGGGgcg	aattcgcCCCGATGTATATGTAATGTAAtatgcttgaatataactaTTACATTACATATACATCGGGactg	pVALIUM20	attP2
TH01770.N	TM3,Sb	CG1137		FBgn0037454	ctagcagtCAGGAAGAGCTTGGCTGATAAtagttatattcaagcataTTATCAGCCAAGCTCTTCCTGgcg	aattcgcCAGGAAGAGCTTGGCTGATAAtatgcttgaatataactaTTATCAGCCAAGCTCTTCCTGactg	pVALIUM20	attP2
TH01771.N		CG10059		FBgn0037481	ctagcagtCAGCTAAGTGCTTACGATGATtagttatattcaagcataATCATCGTAAGCACTTAGCTGgcg	aattcgcCAGCTAAGTGCTTACGATGATtatgcttgaatataactaATCATCGTAAGCACTTAGCTGactg	pVALIUM20	attP2
TH01772.N		CG10032		FBgn0037493	ctagcagtTGGAAAGTGTGTCGACTAGAAtagttatattcaagcataTTCTAGTCGACACACTTTCCAgcg	aattcgcTGGAAAGTGTGTCGACTAGAAtatgcttgaatataactaTTCTAGTCGACACACTTTCCAactg	pVALIUM20	attP2
TH01773.N		CG2781		FBgn0037534	ctagcagtACCAAGATCAATTGAAGACAAtagttatattcaagcataTTGTCTTCAATTGATCTTGGTgcg	aattcgcACCAAGATCAATTGAAGACAAtatgcttgaatataactaTTGTCTTCAATTGATCTTGGTactg	pVALIUM20	attP2
TH01774.N		CG18005		FBgn0037660	ctagcagtCACCAATGACATTGTGATCAAtagttatattcaagcataTTGATCACAATGTCATTGGTGgcg	aattcgcCACCAATGACATTGTGATCAAtatgcttgaatataactaTTGATCACAATGTCATTGGTGactg	pVALIUM20	attP2
TH01775.N		CG16779		FBgn0037698	ctagcagtCACGATCACGATAACCACCAAtagttatattcaagcataTTGGTGGTTATCGTGATCGTGgcg	aattcgcCACGATCACGATAACCACCAAtatgcttgaatataactaTTGGTGGTTATCGTGATCGTGactg	pVALIUM20	attP2
TH01776.N		CG8534		FBgn0037761	ctagcagtCTGCTGTTTGTCTTGAAGTTAtagttatattcaagcataTAACTTCAAGACAAACAGCAGgcg	aattcgcCTGCTGTTTGTCTTGAAGTTAtatgcttgaatataactaTAACTTCAAGACAAACAGCAGactg	pVALIUM20	attP2
TH01777.N		CG16905		FBgn0037762	ctagcagtCCGATAGATCCTGTAAAGATAtagttatattcaagcataTATCTTTACAGGATCTATCGGgcg	aattcgcCCGATAGATCCTGTAAAGATAtatgcttgaatataactaTATCTTTACAGGATCTATCGGactg	pVALIUM20	attP2
TH01778.N		CG16904		FBgn0037763	ctagcagtCAAGTTCTACATAAAGACCTAtagttatattcaagcataTAGGTCTTTATGTAGAACTTGgcg	aattcgcCAAGTTCTACATAAAGACCTAtatgcttgaatataactaTAGGTCTTTATGTAGAACTTGactg	pVALIUM20	attP40
TH01779.N		CG9459		FBgn0037764	ctagcagtTAGAGCTATCAAGATCTACAAtagttatattcaagcataTTGTAGATCTTGATAGCTCTAgcg	aattcgcTAGAGCTATCAAGATCTACAAtatgcttgaatataactaTTGTAGATCTTGATAGCTCTAactg	pVALIUM20	attP2
TH01780.N		CG9458		FBgn0037765	ctagcagtTCCGTTGTGTTCATCATCTTAtagttatattcaagcataTAAGATGATGAACACAACGGAgcg	aattcgcTCCGTTGTGTTCATCATCTTAtatgcttgaatataactaTAAGATGATGAACACAACGGAactg	pVALIUM20	attP2
TH01781.N		CG4706		FBgn0037862	ctagcagtCACGAGACGAACCTAAAGAAAtagttatattcaagcataTTTCTTTAGGTTCGTCTCGTGgcg	aattcgcCACGAGACGAACCTAAAGAAAtatgcttgaatataactaTTTCTTTAGGTTCGTCTCGTGactg	pVALIUM20	attP2
TH01782.N		CG17187		FBgn0037882	ctagcagtACCCATGTTCCAGTTGTTGAAtagttatattcaagcataTTCAACAACTGGAACATGGGTgcg	aattcgcACCCATGTTCCAGTTGTTGAAtatgcttgaatataactaTTCAACAACTGGAACATGGGTactg	pVALIUM20	attP2
TH01783.N		CG5214		FBgn0037891	ctagcagtCTGAATGTTATTGTTAACCTAtagttatattcaagcataTAGGTTAACAATAACATTCAGgcg	aattcgcCTGAATGTTATTGTTAACCTAtatgcttgaatataactaTAGGTTAACAATAACATTCAGactg	pVALIUM20	attP2
TH01784.N		CG9920		FBgn0038200	ctagcagtTAAGGTCGATATGGACGACAAtagttatattcaagcataTTGTCGTCCATATCGACCTTAgcg	aattcgcTAAGGTCGATATGGACGACAAtatgcttgaatataactaTTGTCGTCCATATCGACCTTAactg	pVALIUM20	attP2
TH01785.N		CG3731		FBgn0038271	ctagcagtTTGTTGGACATTGTAGTTTAAtagttatattcaagcataTTAAACTACAATGTCCAACAAgcg	aattcgcTTGTTGGACATTGTAGTTTAAtatgcttgaatataactaTTAAACTACAATGTCCAACAAactg	pVALIUM20	attP2
TH01786.N		CG7262		FBgn0038274	ctagcagtTTGGACGATGTCGATGTTGTAtagttatattcaagcataTACAACATCGACATCGTCCAAgcg	aattcgcTTGGACGATGTCGATGTTGTAtatgcttgaatataactaTACAACATCGACATCGTCCAAactg	pVALIUM20	attP2
TH01787.N	TM3,Sb	CG4210		FBgn0038302	ctagcagtCTGGAGTTTAATGTACTGGAAtagttatattcaagcataTTCCAGTACATTAAACTCCAGgcg	aattcgcCTGGAGTTTAATGTACTGGAAtatgcttgaatataactaTTCCAGTACATTAAACTCCAGactg	pVALIUM20	attP2
TH01788.N		CG5555		FBgn0038686	ctagcagtCGCGAACTAGTTCACATAGAAtagttatattcaagcataTTCTATGTGAACTAGTTCGCGgcg	aattcgcCGCGAACTAGTTCACATAGAAtatgcttgaatataactaTTCTATGTGAACTAGTTCGCGactg	pVALIUM20	attP2
TH01789.N	CyO	CG4433		FBgn0038763	ctagcagtCTCGATCAATGTGGTCAGAAAtagttatattcaagcataTTTCTGACCACATTGATCGAGgcg	aattcgcCTCGATCAATGTGGTCAGAAAtatgcttgaatataactaTTTCTGACCACATTGATCGAGactg	pVALIUM20	attP40
TH01790.N		CG6022		FBgn0038925	ctagcagtACCGAGGATGGCAGCGTTCAAtagttatattcaagcataTTGAACGCTGCCATCCTCGGTgcg	aattcgcACCGAGGATGGCAGCGTTCAAtatgcttgaatataactaTTGAACGCTGCCATCCTCGGTactg	pVALIUM20	attP40
TH01791.N		CG5326		FBgn0038983	ctagcagtTAGGTCAAGATGGATATTATAtagttatattcaagcataTATAATATCCATCTTGACCTAgcg	aattcgcTAGGTCAAGATGGATATTATAtatgcttgaatataactaTATAATATCCATCTTGACCTAactg	pVALIUM20	attP2
TH01792.N		CG5278		FBgn0038986	ctagcagtATGTGCAACCTTGTTGACTAAtagttatattcaagcataTTAGTCAACAAGGTTGCACATgcg	aattcgcATGTGCAACCTTGTTGACTAAtatgcttgaatataactaTTAGTCAACAAGGTTGCACATactg	pVALIUM20	attP2
TH01793.N		CG6660		FBgn0039030	ctagcagtCTCCATGTTCTTCGACTTCTAtagttatattcaagcataTAGAAGTCGAAGAACATGGAGgcg	aattcgcCTCCATGTTCTTCGACTTCTAtatgcttgaatataactaTAGAAGTCGAAGAACATGGAGactg	pVALIUM20	attP2
TH01794.N		CG10694		FBgn0039147	ctagcagtCAGAACTAATACACAGACTAAtagttatattcaagcataTTAGTCTGTGTATTAGTTCTGgcg	aattcgcCAGAACTAATACACAGACTAAtatgcttgaatataactaTTAGTCTGTGTATTAGTTCTGactg	pVALIUM20	attP2
TH01795.N		CG6995		FBgn0039229	ctagcagtCAGGAAAGTCGTCGAATCAAAtagttatattcaagcataTTTGATTCGACGACTTTCCTGgcg	aattcgcCAGGAAAGTCGTCGAATCAAAtatgcttgaatataactaTTTGATTCGACGACTTTCCTGactg	pVALIUM20	attP2
TH01796.N		CG6295		FBgn0039471	ctagcagtCAGCAAGGATGAGTTCATCAAtagttatattcaagcataTTGATGAACTCATCCTTGCTGgcg	aattcgcCAGCAAGGATGAGTTCATCAAtatgcttgaatataactaTTGATGAACTCATCCTTGCTGactg	pVALIUM20	attP2
TH01797.N		CG1647		FBgn0039602	ctagcagtTAGGATGTCCCAGAAGATCTAtagttatattcaagcataTAGATCTTCTGGGACATCCTAgcg	aattcgcTAGGATGTCCCAGAAGATCTAtatgcttgaatataactaTAGATCTTCTGGGACATCCTAactg	pVALIUM20	attP2
TH01798.N	TM3,Sb	CG1401		FBgn0039632	ctagcagtTCGATCGATAGCGTTAATCTAtagttatattcaagcataTAGATTAACGCTATCGATCGAgcg	aattcgcTCGATCGATAGCGTTAATCTAtatgcttgaatataactaTAGATTAACGCTATCGATCGAactg	pVALIUM20	attP2
TH01799.N		CG1969		FBgn0039690	ctagcagtTAGATATTTAGTTAAAGACAAtagttatattcaagcataTTGTCTTTAACTAAATATCTAgcg	aattcgcTAGATATTTAGTTAAAGACAAtatgcttgaatataactaTTGTCTTTAACTAAATATCTAactg	pVALIUM20	attP2
TH01800.N		CG7834		FBgn0039697	ctagcagtCTAGATGTTCCTCAACTAGAAtagttatattcaagcataTTCTAGTTGAGGAACATCTAGgcg	aattcgcCTAGATGTTCCTCAACTAGAAtatgcttgaatataactaTTCTAGTTGAGGAACATCTAGactg	pVALIUM20	attP2
TH01801.N		CG15525		FBgn0039732	ctagcagtAAGAAACATAACAATAATAAAtagttatattcaagcataTTTATTATTGTTATGTTTCTTgcg	aattcgcAAGAAACATAACAATAATAAAtatgcttgaatataactaTTTATTATTGTTATGTTTCTTactg	pVALIUM20	attP2
TH01802.N		CG2229		FBgn0039777	ctagcagtCTCGTGGTCTCTCCACGACAAtagttatattcaagcataTTGTCGTGGAGAGACCACGAGgcg	aattcgcCTCGTGGTCTCTCCACGACAAtatgcttgaatataactaTTGTCGTGGAGAGACCACGAGactg	pVALIUM20	attP2
TH01803.N	TM3,Sb	CG18030		FBgn0039778	ctagcagtACGGATGAGAGACTCCAAATAtagttatattcaagcataTATTTGGAGTCTCTCATCCGTgcg	aattcgcACGGATGAGAGACTCCAAATAtatgcttgaatataactaTATTTGGAGTCTCTCATCCGTactg	pVALIUM20	attP2
TH01804.N		CG2003		FBgn0039886	ctagcagtTACGATTGATTTATCACCAAAtagttatattcaagcataTTTGGTGATAAATCAATCGTAgcg	aattcgcTACGATTGATTTATCACCAAAtatgcttgaatataactaTTTGGTGATAAATCAATCGTAactg	pVALIUM20	attP2
TH01805.N		CG6457		FBgn0040060	ctagcagtCGGTATCTAAGTGTTGAAGTAtagttatattcaagcataTACTTCAACACTTAGATACCGgcg	aattcgcCGGTATCTAAGTGTTGAAGTAtatgcttgaatataactaTACTTCAACACTTAGATACCGactg	pVALIUM20	attP2
TH01806.N		CG9256		FBgn0040297	ctagcagtCAGATACTAGTGCAAATGAAAtagttatattcaagcataTTTCATTTGCACTAGTATCTGgcg	aattcgcCAGATACTAGTGCAAATGAAAtatgcttgaatataactaTTTCATTTGCACTAGTATCTGactg	pVALIUM20	attP2
TH01807.N	TM3,Sb	CG3704		FBgn0040346	ctagcagtTTGCAAATTAGTGATAACATAtagttatattcaagcataTATGTTATCACTAATTTGCAAgcg	aattcgcTTGCAAATTAGTGATAACATAtatgcttgaatataactaTATGTTATCACTAATTTGCAAactg	pVALIUM20	attP2
TH01808.N		CG10078		FBgn0041194	ctagcagtTAGCTTCAGCTTGTATATAAAtagttatattcaagcataTTTATATACAAGCTGAAGCTAgcg	aattcgcTAGCTTCAGCTTGTATATAAAtatgcttgaatataactaTTTATATACAAGCTGAAGCTAactg	pVALIUM20	attP2
TH01809.N		CG18787		FBgn0042125	ctagcagtCAGCAGATGCAATAGCAACAAtagttatattcaagcataTTGTTGCTATTGCATCTGCTGgcg	aattcgcCAGCAGATGCAATAGCAACAAtatgcttgaatataactaTTGTTGCTATTGCATCTGCTGactg	pVALIUM20	attP2
TH01810.N		CG18789		FBgn0042127	ctagcagtACGCAAAGTAAGACAATTATAtagttatattcaagcataTATAATTGTCTTACTTTGCGTgcg	aattcgcACGCAAAGTAAGACAATTATAtatgcttgaatataactaTATAATTGTCTTACTTTGCGTactg	pVALIUM20	attP2
TH01811.N		CG32853		FBgn0045442	ctagcagtTACGACCTGTCTTGAATTCAAtagttatattcaagcataTTGAATTCAAGACAGGTCGTAgcg	aattcgcTACGACCTGTCTTGAATTCAAtatgcttgaatataactaTTGAATTCAAGACAGGTCGTAactg	pVALIUM20	attP2
TH01812.N		CG31147		FBgn0045443	ctagcagtCAGGTCTTCTACAAGAACAAAtagttatattcaagcataTTTGTTCTTGTAGAAGACCTGgcg	aattcgcCAGGTCTTCTACAAGAACAAAtatgcttgaatataactaTTTGTTCTTGTAGAAGACCTGactg	pVALIUM20	attP2
TH01813.N		CG33338		FBgn0046322	ctagcagtTACGATGTCTGATTAACATAAtagttatattcaagcataTTATGTTAATCAGACATCGTAgcg	aattcgcTACGATGTCTGATTAACATAAtatgcttgaatataactaTTATGTTAATCAGACATCGTAactg	pVALIUM20	attP2
TH01814.N		CG31003		FBgn0046332	ctagcagtTCCGCATTACAAGCAGTTCAAtagttatattcaagcataTTGAACTGCTTGTAATGCGGAgcg	aattcgcTCCGCATTACAAGCAGTTCAAtatgcttgaatataactaTTGAACTGCTTGTAATGCGGAactg	pVALIUM20	attP2
TH01815.N	TM3,Sb	CG30008		FBgn0050008	ctagcagtCTCAAGCGACTTATCTTGCTAtagttatattcaagcataTAGCAAGATAAGTCGCTTGAGgcg	aattcgcCTCAAGCGACTTATCTTGCTAtatgcttgaatataactaTAGCAAGATAAGTCGCTTGAGactg	pVALIUM20	attP2
TH01816.N		CG30054		FBgn0050054	ctagcagtTACGTATGTTTCAAAGCATTAtagttatattcaagcataTAATGCTTTGAAACATACGTAgcg	aattcgcTACGTATGTTTCAAAGCATTAtatgcttgaatataactaTAATGCTTTGAAACATACGTAactg	pVALIUM20	attP2
TH01817.N		CG30194		FBgn0050194	ctagcagtCCGGAGATCATCGACGATGAAtagttatattcaagcataTTCATCGTCGATGATCTCCGGgcg	aattcgcCCGGAGATCATCGACGATGAAtatgcttgaatataactaTTCATCGTCGATGATCTCCGGactg	pVALIUM20	attP2
TH01818.N		CG30272		FBgn0050272	ctagcagtCCCGACTTTATGGATAAGCAAtagttatattcaagcataTTGCTTATCCATAAAGTCGGGgcg	aattcgcCCCGACTTTATGGATAAGCAAtatgcttgaatataactaTTGCTTATCCATAAAGTCGGGactg	pVALIUM20	attP2
TH01819.N	TM3,Sb	CG30463		FBgn0050463	ctagcagtACAGTGGACCCTCGAGAACTAtagttatattcaagcataTAGTTCTCGAGGGTCCACTGTgcg	aattcgcACAGTGGACCCTCGAGAACTAtatgcttgaatataactaTAGTTCTCGAGGGTCCACTGTactg	pVALIUM20	attP2
TH01820.N		CG31064		FBgn0051064	ctagcagtCTGGAGAAGGATATTCACGAAtagttatattcaagcataTTCGTGAATATCCTTCTCCAGgcg	aattcgcCTGGAGAAGGATATTCACGAAtatgcttgaatataactaTTCGTGAATATCCTTCTCCAGactg	pVALIUM20	attP2
TH01821.N		CG31141		FBgn0051141	ctagcagtTCCAGATATTCTACAATATAAtagttatattcaagcataTTATATTGTAGAATATCTGGAgcg	aattcgcTCCAGATATTCTACAATATAAtatgcttgaatataactaTTATATTGTAGAATATCTGGAactg	pVALIUM20	attP2
TH01822.N		CG31523		FBgn0051523	ctagcagtCTGGACAATTGTGACAACTAAtagttatattcaagcataTTAGTTGTCACAATTGTCCAGgcg	aattcgcCTGGACAATTGTGACAACTAAtatgcttgaatataactaTTAGTTGTCACAATTGTCCAGactg	pVALIUM20	attP2
TH01823.N		CG33265		FBgn0053265	ctagcagtCAGGACAAGTTTCTACAAGTAtagttatattcaagcataTACTTGTAGAAACTTGTCCTGgcg	aattcgcCAGGACAAGTTTCTACAAGTAtatgcttgaatataactaTACTTGTAGAAACTTGTCCTGactg	pVALIUM20	attP2
TH01824.N		CG31619		FBgn0051619	ctagcagtCAGATGGAACTACTCAGACTAtagttatattcaagcataTAGTCTGAGTAGTTCCATCTGgcg	aattcgcCAGATGGAACTACTCAGACTAtatgcttgaatataactaTAGTCTGAGTAGTTCCATCTGactg	pVALIUM20	attP2
TH01825.N		CG31678		FBgn0051678	ctagcagtTAGGTTAATTATGTACGTATAtagttatattcaagcataTATACGTACATAATTAACCTAgcg	aattcgcTAGGTTAATTATGTACGTATAtatgcttgaatataactaTATACGTACATAATTAACCTAactg	pVALIUM20	attP2
TH01826.N		CG31690		FBgn0051690	ctagcagtTGCGGATTGTGCGATGTCCTAtagttatattcaagcataTAGGACATCGCACAATCCGCAgcg	aattcgcTGCGGATTGTGCGATGTCCTAtatgcttgaatataactaTAGGACATCGCACAATCCGCAactg	pVALIUM20	attP2
TH01827.N		CG31741		FBgn0051741	ctagcagtTCGCTTGATGATGTAGTTATAtagttatattcaagcataTATAACTACATCATCAAGCGAgcg	aattcgcTCGCTTGATGATGTAGTTATAtatgcttgaatataactaTATAACTACATCATCAAGCGAactg	pVALIUM20	attP2
TH01828.N		CG31782		FBgn0051782	ctagcagtACGATTCAAGGTGTCATCAAAtagttatattcaagcataTTTGATGACACCTTGAATCGTgcg	aattcgcACGATTCAAGGTGTCATCAAAtatgcttgaatataactaTTTGATGACACCTTGAATCGTactg	pVALIUM20	attP2
TH01829.N	TM3,Sb	CG32072		FBgn0052072	ctagcagtTCGGGAAATTCTATATGCAAAtagttatattcaagcataTTTGCATATAGAATTTCCCGAgcg	aattcgcTCGGGAAATTCTATATGCAAAtatgcttgaatataactaTTTGCATATAGAATTTCCCGAactg	pVALIUM20	attP2
TH01830.N		CG32082		FBgn0052082	ctagcagtAAAGTCAAAGTTACAAGTTTAtagttatattcaagcataTAAACTTGTAACTTTGACTTTgcg	aattcgcAAAGTCAAAGTTACAAGTTTAtatgcttgaatataactaTAAACTTGTAACTTTGACTTTactg	pVALIUM20	attP2
TH01831.N		CG32281		FBgn0052281	ctagcagtGACGATGTTCTCTATGATGTAtagttatattcaagcataTACATCATAGAGAACATCGTCgcg	aattcgcGACGATGTTCTCTATGATGTAtatgcttgaatataactaTACATCATAGAGAACATCGTCactg	pVALIUM20	attP2
TH01832.N		CG32354		FBgn0052354	ctagcagtCACGTGCGAGATGAAGCTGAAtagttatattcaagcataTTCAGCTTCATCTCGCACGTGgcg	aattcgcCACGTGCGAGATGAAGCTGAAtatgcttgaatataactaTTCAGCTTCATCTCGCACGTGactg	pVALIUM20	attP2
TH01833.N		CG32580		FBgn0052580	ctagcagtCACGTTCTCAATCAAGTTCAAtagttatattcaagcataTTGAACTTGATTGAGAACGTGgcg	aattcgcCACGTTCTCAATCAAGTTCAAtatgcttgaatataactaTTGAACTTGATTGAGAACGTGactg	pVALIUM20	attP2
TH01834.N	TM3,Sb	CG32602		FBgn0052602	ctagcagtACGGCGAAGCCTACAACTTTAtagttatattcaagcataTAAAGTTGTAGGCTTCGCCGTgcg	aattcgcACGGCGAAGCCTACAACTTTAtatgcttgaatataactaTAAAGTTGTAGGCTTCGCCGTactg	pVALIUM20	attP2
TH01835.N		CG33110		FBgn0053110	ctagcagtTACGGCGAGCACGAAATTAAAtagttatattcaagcataTTTAATTTCGTGCTCGCCGTAgcg	aattcgcTACGGCGAGCACGAAATTAAAtatgcttgaatataactaTTTAATTTCGTGCTCGCCGTAactg	pVALIUM20	attP2
TH01836.N		CG4145		FBgn0000299	ctagcagtCACGATGGAATCAACGGACAAtagttatattcaagcataTTGTCCGTTGATTCCATCGTGgcg	aattcgcCACGATGGAATCAACGGACAAtatgcttgaatataactaTTGTCCGTTGATTCCATCGTGactg	pVALIUM20	attP2
TH01837.N		CG18315	Aprt	FBgn0000109	ctagcagtAAGACAAGCTAGACTATGTAAtagttatattcaagcataTTACATAGTCTAGCTTGTCTTgcg	aattcgcAAGACAAGCTAGACTATGTAAtatgcttgaatataactaTTACATAGTCTAGCTTGTCTTactg	pVALIUM20	attP2
TH01838.N		CG4722	bib	FBgn0000180	ctagcagtTCGGAAGTCGATACAAATATAtagttatattcaagcataTATATTTGTATCGACTTCCGAgcg	aattcgcTCGGAAGTCGATACAAATATAtatgcttgaatataactaTATATTTGTATCGACTTCCGAactg	pVALIUM20	attP2
TH01839.N		CG9858	clt	FBgn0000326	ctagcagtCAGGAAGCTGCTTCCGACATAtagttatattcaagcataTATGTCGGAAGCAGCTTCCTGgcg	aattcgcCAGGAAGCTGCTTCCGACATAtatgcttgaatataactaTATGTCGGAAGCAGCTTCCTGactg	pVALIUM20	attP40
TH01840.N		CG2189	Dfd	FBgn0000439	ctagcagtCAGGTTTAAGAGTTTGTATAAtagttatattcaagcataTTATACAAACTCTTAAACCTGgcg	aattcgcCAGGTTTAAGAGTTTGTATAAtatgcttgaatataactaTTATACAAACTCTTAAACCTGactg	pVALIUM20	attP2
TH01841.N		CG1765	EcR	FBgn0000546	ctagcagtCCGAGATGTGTTTCTCACTAAtagttatattcaagcataTTAGTGAGAAACACATCTCGGgcg	aattcgcCCGAGATGTGTTTCTCACTAAtatgcttgaatataactaTTAGTGAGAAACACATCTCGGactg	pVALIUM20	attP2
TH01842.N		CG2835	G-salpha60A	FBgn0001123	ctagcagtTAGACAGTTGCAGAAGGACAAtagttatattcaagcataTTGTCCTTCTGCAACTGTCTAgcg	aattcgcTAGACAGTTGCAGAAGGACAAtatgcttgaatataactaTTGTCCTTCTGCAACTGTCTAactg	pVALIUM20	attP2
TH01843.N		CG10367	Hmgcr	FBgn0263782	ctagcagtCAAGACACTGGTCGAATGTAAtagttatattcaagcataTTACATTCGACCAGTGTCTTGgcg	aattcgcCAAGACACTGGTCGAATGTAAtatgcttgaatataactaTTACATTCGACCAGTGTCTTGactg	pVALIUM20	attP40
TH01844.N		CG4163	Cyp303a1	FBgn0001992	ctagcagtAACGAGTGTTTATGTACTGAAtagttatattcaagcataTTCAGTACATAAACACTCGTTgcg	aattcgcAACGAGTGTTTATGTACTGAAtatgcttgaatataactaTTCAGTACATAAACACTCGTTactg	pVALIUM20	attP2
TH01845.N		CG18572	r	FBgn0003189	ctagcagtTTCGGACAAGCAGATAGCTAAtagttatattcaagcataTTAGCTATCTGCTTGTCCGAAgcg	aattcgcTTCGGACAAGCAGATAGCTAAtatgcttgaatataactaTTAGCTATCTGCTTGTCCGAAactg	pVALIUM20	attP2
TH01846.N		CG1799	ras	FBgn0003204	ctagcagtCACGACAAAGGTGAAGGTGAAtagttatattcaagcataTTCACCTTCACCTTTGTCGTGgcg	aattcgcCACGACAAAGGTGAAGGTGAAtatgcttgaatataactaTTCACCTTCACCTTTGTCGTGactg	pVALIUM20	attP2
TH01847.N		CG17579	sca	FBgn0003326	ctagcagtTGGCAGGACAATGGAGAGCAAtagttatattcaagcataTTGCTCTCCATTGTCCTGCCAgcg	aattcgcTGGCAGGACAATGGAGAGCAAtatgcttgaatataactaTTGCTCTCCATTGTCCTGCCAactg	pVALIUM20	attP2
TH01848.N		CG10594	spo	FBgn0003486	ctagcagtTACGATGATGTGGACTTCCAAtagttatattcaagcataTTGGAAGTCCACATCATCGTAgcg	aattcgcTACGATGATGTGGACTTCCAAtatgcttgaatataactaTTGGAAGTCCACATCATCGTAactg	pVALIUM20	attP2
TH01849.N		CG18444	alphaTry	FBgn0003863	ctagcagtCAGCTCAAGCATCAAGGCTATtagttatattcaagcataATAGCCTTGATGCTTGAGCTGgcg	aattcgcCAGCTCAAGCATCAAGGCTATtatgcttgaatataactaATAGCCTTGATGCTTGAGCTGactg	pVALIUM20	attP2
TH01850.N		CG12529	Zw	FBgn0004057	ctagcagtCCGCGATGACCTGCTGCCCAAtagttatattcaagcataTTGGGCAGCAGGTCATCGCGGgcg	aattcgcCCGCGATGACCTGCTGCCCAAtatgcttgaatataactaTTGGGCAGCAGGTCATCGCGGactg	pVALIUM20	attP2
TH01851.N		CG15101	Jheh1	FBgn0010053	ctagcagtATGGTTTATGATGACAACAAAtagttatattcaagcataTTTGTTGTCATCATAAACCATgcg	aattcgcATGGTTTATGATGACAACAAAtatgcttgaatataactaTTTGTTGTCATCATAAACCATactg	pVALIUM20	attP2
TH01852.N		CG17336	Lcch3	FBgn0010240	ctagcagtTACGATAACAATGTATTTAAAtagttatattcaagcataTTTAAATACATTGTTATCGTAgcg	aattcgcTACGATAACAATGTATTTAAAtatgcttgaatataactaTTTAAATACATTGTTATCGTAactg	pVALIUM20	attP2
TH01853.N		CG6816	Cyp18a1	FBgn0010383	ctagcagtCCGACAGTTCGGGATGACCTAtagttatattcaagcataTAGGTCATCCCGAACTGTCGGgcg	aattcgcCCGACAGTTCGGGATGACCTAtatgcttgaatataactaTAGGTCATCCCGAACTGTCGGactg	pVALIUM20	attP2
TH01854.N	CyO	CG4533	l(2)efl	FBgn0011296	ctagcagtCACCGTCAAGGTGGCCGACAAtagttatattcaagcataTTGTCGGCCACCTTGACGGTGgcg	aattcgcCACCGTCAAGGTGGCCGACAAtatgcttgaatataactaTTGTCGGCCACCTTGACGGTGactg	pVALIUM20	attP40
TH01855.N		CG6713	Nos	FBgn0011676	ctagcagtTCGGAGCAATATGCGAAGCAAtagttatattcaagcataTTGCTTCGCATATTGCTCCGAgcg	aattcgcTCGGAGCAATATGCGAAGCAAtatgcttgaatataactaTTGCTTCGCATATTGCTCCGAactg	pVALIUM20	attP2
TH01856.N		CG14396	Ret	FBgn0011829	ctagcagtATGGTAGACCCGAGAATACTAtagttatattcaagcataTAGTATTCTCGGGTCTACCATgcg	aattcgcATGGTAGACCCGAGAATACTAtatgcttgaatataactaTAGTATTCTCGGGTCTACCATactg	pVALIUM20	attP40
TH01857.N		CG6760	pex1	FBgn0013563	ctagcagtACGAGTGGTTCTAAGACCTAAtagttatattcaagcataTTAGGTCTTAGAACCACTCGTgcg	aattcgcACGAGTGGTTCTAAGACCTAAtatgcttgaatataactaTTAGGTCTTAGAACCACTCGTactg	pVALIUM20	attP2
TH01858.N		CG34073	mt:ATPase6	FBgn0013672	ctagcagtTCAGCTGTAGCTATAATTCAAtagttatattcaagcataTTGAATTATAGCTACAGCTGAgcg	aattcgcTCAGCTGTAGCTATAATTCAAtatgcttgaatataactaTTGAATTATAGCTACAGCTGAactg	pVALIUM20	attP2
TH01859.N		CG7959	Bgb	FBgn0013753	ctagcagtTCCAAGTTCGAGAGCGACGAAtagttatattcaagcataTTCGTCGCTCTCGAACTTGGAgcg	aattcgcTCCAAGTTCGAGAGCGACGAAtatgcttgaatataactaTTCGTCGCTCTCGAACTTGGAactg	pVALIUM20	attP40
TH01860.N		CG7960	Bro	FBgn0013755	ctagcagtCAGCTGCAGGAGCAGATTCAAtagttatattcaagcataTTGAATCTGCTCCTGCAGCTGgcg	aattcgcCAGCTGCAGGAGCAGATTCAAtatgcttgaatataactaTTGAATCTGCTCCTGCAGCTGactg	pVALIUM20	attP2
TH01861.N		CG2216	Fer1HCH	FBgn0015222	ctagcagtCAAGAAGATGATGGACACCAAtagttatattcaagcataTTGGTGTCCATCATCTTCTTGgcg	aattcgcCAAGAAGATGATGGACACCAAtatgcttgaatataactaTTGGTGTCCATCATCTTCTTGactg	pVALIUM20	attP2
TH01862.N		CG1082	alpha-Est4	FBgn0015572	ctagcagtTAAGCGAGGAATTGAAGTTTAtagttatattcaagcataTAAACTTCAATTCCTCGCTTAgcg	aattcgcTAAGCGAGGAATTGAAGTTTAtatgcttgaatataactaTAAACTTCAATTCCTCGCTTAactg	pVALIUM20	attP40
TH01863.N		CG1128	alpha-Est9	FBgn0015577	ctagcagtTAGACTATATATAATAATAAAtagttatattcaagcataTTTATTATTATATATAGTCTAgcg	aattcgcTAGACTATATATAATAATAAAtatgcttgaatataactaTTTATTATTATATATAGTCTAactg	pVALIUM20	attP2
TH01864.N		CG9023	Drip	FBgn0015872	ctagcagtACGAGCGGAAGTGTACCACAAtagttatattcaagcataTTGTGGTACACTTCCGCTCGTgcg	aattcgcACGAGCGGAAGTGTACCACAAtatgcttgaatataactaTTGTGGTACACTTCCGCTCGTactg	pVALIUM20	attP2
TH01865.N		CG10593	Acer	FBgn0016122	ctagcagtTCGAATCAATCAGTTGTTCAAtagttatattcaagcataTTGAACAACTGATTGATTCGAgcg	aattcgcTCGAATCAATCAGTTGTTCAAtatgcttgaatataactaTTGAACAACTGATTGATTCGAactg	pVALIUM20	attP40
TH01866.N	TM3,Sb	CG7665	Lgr1	FBgn0016650	ctagcagtAACAGCGAGGATTATGTTTAAtagttatattcaagcataTTAAACATAATCCTCGCTGTTgcg	aattcgcAACAGCGAGGATTATGTTTAAtatgcttgaatataactaTTAAACATAATCCTCGCTGTTactg	pVALIUM20	attP2
TH01867.N		CG10895	lok	FBgn0019686	ctagcagtCGGCAAGAACATTAAGATCAAtagttatattcaagcataTTGATCTTAATGTTCTTGCCGgcg	aattcgcCGGCAAGAACATTAAGATCAAtatgcttgaatataactaTTGATCTTAATGTTCTTGCCGactg	pVALIUM20	attP40
TH01868.N		CG4067	pug	FBgn0020385	ctagcagtCAAGATCGCTACGACGATGTAtagttatattcaagcataTACATCGTCGTAGCGATCTTGgcg	aattcgcCAAGATCGCTACGACGATGTAtatgcttgaatataactaTACATCGTCGTAGCGATCTTGactg	pVALIUM20	attP2
TH01869.N		CG1447	Ptx1	FBgn0020912	ctagcagtATCGACATCCTCGATATCGAAtagttatattcaagcataTTCGATATCGAGGATGTCGATgcg	aattcgcATCGACATCCTCGATATCGAAtatgcttgaatataactaTTCGATATCGAGGATGTCGATactg	pVALIUM20	attP2
TH01870.N		CG1659	unc-119	FBgn0025549	ctagcagtCCGACTCGTCATGCACAACAAtagttatattcaagcataTTGTTGTGCATGACGAGTCGGgcg	aattcgcCCGACTCGTCATGCACAACAAtatgcttgaatataactaTTGTTGTGCATGACGAGTCGGactg	pVALIUM20	attP2
TH01871.N		CG6291	ApepP	FBgn0026150	ctagcagtCTGCTCAACAGCTATCATCAAtagttatattcaagcataTTGATGATAGCTGTTGAGCAGgcg	aattcgcCTGCTCAACAGCTATCATCAAtatgcttgaatataactaTTGATGATAGCTGTTGAGCAGactg	pVALIUM20	attP2
TH01872.N		CG7499	Rh50	FBgn0028699	ctagcagtCAGAACGAAACGGGAAAGCTAtagttatattcaagcataTAGCTTTCCCGTTTCGTTCTGgcg	aattcgcCAGAACGAAACGGGAAAGCTAtatgcttgaatataactaTAGCTTTCCCGTTTCGTTCTGactg	pVALIUM20	attP2
TH01873.N		CG16890	CG16890	FBgn0028932	ctagcagtAAGGAGCGACACAACTATATAtagttatattcaagcataTATATAGTTGTGTCGCTCCTTgcg	aattcgcAAGGAGCGACACAACTATATAtatgcttgaatataactaTATATAGTTGTGTCGCTCCTTactg	pVALIUM20	attP2
TH01874.N		CG6414	CG6414	FBgn0029690	ctagcagtCCAGCTGTTGGCCGAGTTTAAtagttatattcaagcataTTAAACTCGGCCAACAGCTGGgcg	aattcgcCCAGCTGTTGGCCGAGTTTAAtatgcttgaatataactaTTAAACTCGGCCAACAGCTGGactg	pVALIUM20	attP40
TH01875.N		CG3599	Btd	FBgn0029848	ctagcagtCTGCTTCGACATGTTGTTCTAtagttatattcaagcataTAGAACAACATGTCGAAGCAGgcg	aattcgcCTGCTTCGACATGTTGTTCTAtatgcttgaatataactaTAGAACAACATGTCGAAGCAGactg	pVALIUM20	attP2
TH01876.N		CG4349	Fer3HCH	FBgn0030449	ctagcagtAAGTTGCGAGAAGAAGCTAAAtagttatattcaagcataTTTAGCTTCTTCTCGCAACTTgcg	aattcgcAAGTTGCGAGAAGAAGCTAAAtatgcttgaatataactaTTTAGCTTCTTCTCGCAACTTactg	pVALIUM20	attP2
TH01877.N		CG9095	CG9095	FBgn0030617	ctagcagtCAAGTGCTACATCTTCTACAAtagttatattcaagcataTTGTAGAAGATGTAGCACTTGgcg	aattcgcCAAGTGCTACATCTTCTACAAtatgcttgaatataactaTTGTAGAAGATGTAGCACTTGactg	pVALIUM20	attP2
TH01878.N	CyO	CG6847	CG6847	FBgn0030884	ctagcagtCAGGCGGTCCATGATCAGTTAtagttatattcaagcataTAACTGATCATGGACCGCCTGgcg	aattcgcCAGGCGGTCCATGATCAGTTAtatgcttgaatataactaTAACTGATCATGGACCGCCTGactg	pVALIUM20	attP40
TH01879.N		CG3639	pex12	FBgn0031282	ctagcagtGTGGACCTACGTGGTCCTAAAtagttatattcaagcataTTTAGGACCACGTAGGTCCACgcg	aattcgcGTGGACCTACGTGGTCCTAAAtatgcttgaatataactaTTTAGGACCACGTAGGTCCACactg	pVALIUM20	attP2
TH01880.N		CG7219	Spn28D	FBgn0031973	ctagcagtGTGGATGACATTGTTCACAAAtagttatattcaagcataTTTGTGAACAATGTCATCCACgcg	aattcgcGTGGATGACATTGTTCACAAAtatgcttgaatataactaTTTGTGAACAATGTCATCCACactg	pVALIUM20	attP2
TH01881.N		CG15828	CG15828	FBgn0032136	ctagcagtTACGACGTCAACGATCAACTAtagttatattcaagcataTAGTTGATCGTTGACGTCGTAgcg	aattcgcTACGACGTCAACGATCAACTAtatgcttgaatataactaTAGTTGATCGTTGACGTCGTAactg	pVALIUM20	attP2
TH01882.N	TM3,Sb	CG5325	CG5325	FBgn0032407	ctagcagtCAGCATGTTTGGTTCACTGAAtagttatattcaagcataTTCAGTGAACCAAACATGCTGgcg	aattcgcCAGCATGTTTGGTTCACTGAAtatgcttgaatataactaTTCAGTGAACCAAACATGCTGactg	pVALIUM20	attP2
TH01883.N		CG16869	Ance-2	FBgn0032535	ctagcagtTTGGAGGTTAACAGAACTTTAtagttatattcaagcataTAAAGTTCTGTTAACCTCCAAgcg	aattcgcTTGGAGGTTAACAGAACTTTAtatgcttgaatataactaTAAAGTTCTGTTAACCTCCAAactg	pVALIUM20	attP2
TH01884.N		CG17988	Ance-3	FBgn0032536	ctagcagtACGATCAGTACAACTACAATAtagttatattcaagcataTATTGTAGTTGTACTGATCGTgcg	aattcgcACGATCAGTACAACTACAATAtatgcttgaatataactaTATTGTAGTTGTACTGATCGTactg	pVALIUM20	attP2
TH01885.N		CG7777	CG7777	FBgn0033635	ctagcagtAAGGTGTTAGCTGTTGTTGTTtagttatattcaagcataAACAACAACAGCTAACACCTTgcg	aattcgcAAGGTGTTAGCTGTTGTTGTTtatgcttgaatataactaAACAACAACAGCTAACACCTTactg	pVALIUM20	attP40
TH01886.N		CG8839	CG8839	FBgn0033717	ctagcagtCAGCAAGTTGGTCGTCTCCAAtagttatattcaagcataTTGGAGACGACCAACTTGCTGgcg	aattcgcCAGCAAGTTGGTCGTCTCCAAtatgcttgaatataactaTTGGAGACGACCAACTTGCTGactg	pVALIUM20	attP2
TH01887.N		CG4663	pex13	FBgn0033812	ctagcagtATGGTCGACAACAATAACCTAtagttatattcaagcataTAGGTTATTGTTGTCGACCATgcg	aattcgcATGGTCGACAACAATAACCTAtatgcttgaatataactaTAGGTTATTGTTGTCGACCATactg	pVALIUM20	attP2
TH01888.N		CG15102	Jheh2	FBgn0034405	ctagcagtCAGCGAGTATGCGGACTTCTAtagttatattcaagcataTAGAAGTCCGCATACTCGCTGgcg	aattcgcCAGCGAGTATGCGGACTTCTAtatgcttgaatataactaTAGAAGTCCGCATACTCGCTGactg	pVALIUM20	attP2
TH01889.N		CG15106	Jheh3	FBgn0034406	ctagcagtCACAAGAAGTTCTTCATCCAAtagttatattcaagcataTTGGATGAAGAACTTCTTGTGgcg	aattcgcCACAAGAAGTTCTTCATCCAAtatgcttgaatataactaTTGGATGAAGAACTTCTTGTGactg	pVALIUM20	attP2
TH01890.N	TM3,Sb	CG10142	Ance-5	FBgn0035076	ctagcagtCAGATACTTGATAGAGCCAAAtagttatattcaagcataTTTGGCTCTATCAAGTATCTGgcg	aattcgcCAGATACTTGATAGAGCCAAAtatgcttgaatataactaTTTGGCTCTATCAAGTATCTGactg	pVALIUM20	attP2
TH01891.N		CG7864	pex10	FBgn0035233	ctagcagtACGGAACTGGATAAAGTACAAtagttatattcaagcataTTGTACTTTATCCAGTTCCGTgcg	aattcgcACGGAACTGGATAAAGTACAAtatgcttgaatataactaTTGTACTTTATCCAGTTCCGTactg	pVALIUM20	attP2
TH01892.N		CG7404	ERR	FBgn0035849	ctagcagtCAAGTCCACACGACTAGCATAtagttatattcaagcataTATGCTAGTCGTGTGGACTTGgcg	aattcgcCAAGTCCACACGACTAGCATAtatgcttgaatataactaTATGCTAGTCGTGTGGACTTGactg	pVALIUM20	attP2
TH01893.N		CG7081	pex2	FBgn0035876	ctagcagtCCGGACGACGGTTAGAGGATAtagttatattcaagcataTATCCTCTAACCGTCGTCCGGgcg	aattcgcCCGGACGACGGTTAGAGGATAtatgcttgaatataactaTATCCTCTAACCGTCGTCCGGactg	pVALIUM20	attP2
TH01894.N		CG6486	CG6486	FBgn0035922	ctagcagtACCGATGGACATCTTAACTTAtagttatattcaagcataTAAGTTAAGATGTCCATCGGTgcg	aattcgcACCGATGGACATCTTAACTTAtatgcttgaatataactaTAAGTTAAGATGTCCATCGGTactg	pVALIUM20	attP2
TH01895.N		CG4461	CG4461	FBgn0035982	ctagcagtATCGATGTGCGACAATTTCATtagttatattcaagcataATGAAATTGTCGCACATCGATgcg	aattcgcATCGATGTGCGACAATTTCATtatgcttgaatataactaATGAAATTGTCGCACATCGATactg	pVALIUM20	attP2
TH01896.N		CG6749	CG6749	FBgn0036040	ctagcagtTCGCACAATGCTCTAAAGCAAtagttatattcaagcataTTGCTTTAGAGCATTGTGCGAgcg	aattcgcTCGCACAATGCTCTAAAGCAAtatgcttgaatataactaTTGCTTTAGAGCATTGTGCGAactg	pVALIUM20	attP2
TH01897.N		CG8177	CG8177	FBgn0036043	ctagcagtCAAGAGGAAGTACAACAGCTAtagttatattcaagcataTAGCTGTTGTACTTCCTCTTGgcg	aattcgcCAAGAGGAAGTACAACAGCTAtatgcttgaatataactaTAGCTGTTGTACTTCCTCTTGactg	pVALIUM20	attP40
TH01898.N		CG6859	pex3	FBgn0036484	ctagcagtAAGAACAGAGCGTCAAGTTTAtagttatattcaagcataTAAACTTGACGCTCTGTTCTTgcg	aattcgcAAGAACAGAGCGTCAAGTTTAtatgcttgaatataactaTAAACTTGACGCTCTGTTCTTactg	pVALIUM20	attP2
TH01899.N		CG9701	CG9701	FBgn0036659	ctagcagtTTGGATCATCTTCATACCAAAtagttatattcaagcataTTTGGTATGAAGATGATCCAAgcg	aattcgcTTGGATCATCTTCATACCAAAtatgcttgaatataactaTTTGGTATGAAGATGATCCAAactg	pVALIUM20	attP40
TH01900.N		CG8733	Cyp305a1	FBgn0036910	ctagcagtCAGGAGAAGCTGTTCAGCCAAtagttatattcaagcataTTGGCTGAACAGCTTCTCCTGgcg	aattcgcCAGGAGAAGCTGTTCAGCCAAtatgcttgaatataactaTTGGCTGAACAGCTTCTCCTGactg	pVALIUM20	attP2
TH01901.N		CG3947	pex16	FBgn0037019	ctagcagtCACGTTGACGACGCTCGAATAtagttatattcaagcataTATTCGAGCGTCGTCAACGTGgcg	aattcgcCACGTTGACGACGCTCGAATAtatgcttgaatataactaTATTCGAGCGTCGTCAACGTGactg	pVALIUM20	attP2
TH01902.N		CG4289	CG4289	FBgn0037020	ctagcagtTACGATGTCTATACAATGTAAtagttatattcaagcataTTACATTGTATAGACATCGTAgcg	aattcgcTACGATGTCTATACAATGTAAtatgcttgaatataactaTTACATTGTATAGACATCGTAactg	pVALIUM20	attP40
TH01903.N		CG7140	CG7140	FBgn0037147	ctagcagtCAGGTGCTAACTCCCAACATAtagttatattcaagcataTATGTTGGGAGTTAGCACCTGgcg	aattcgcCAGGTGCTAACTCCCAACATAtatgcttgaatataactaTATGTTGGGAGTTAGCACCTGactg	pVALIUM20	attP2
TH01904.N		CG11401	Trxr-2	FBgn0037170	ctagcagtCAGCGACGATATATTCAGCTAtagttatattcaagcataTAGCTGAATATATCGTCGCTGgcg	aattcgcCAGCGACGATATATTCAGCTAtatgcttgaatataactaTAGCTGAATATATCGTCGCTGactg	pVALIUM20	attP2
TH01905.N	CyO	CG12951	CG12951	FBgn0037677	ctagcagtCAAGATCTCAGTCTGAGTTTAtagttatattcaagcataTAAACTCAGACTGAGATCTTGgcg	aattcgcCAAGATCTCAGTCTGAGTTTAtatgcttgaatataactaTAAACTCAGACTGAGATCTTGactg	pVALIUM20	attP40
TH01906.N		CG16749	CG16749	FBgn0037678	ctagcagtCGGGTGTTTACTGCAAGGTCAtagttatattcaagcataTGACCTTGCAGTAAACACCCGgcg	aattcgcCGGGTGTTTACTGCAAGGTCAtatgcttgaatataactaTGACCTTGCAGTAAACACCCGactg	pVALIUM20	attP40
TH01907.N		CG6225	CG6225	FBgn0038072	ctagcagtCCGGAGATCTATGGCTACATAtagttatattcaagcataTATGTAGCCATAGATCTCCGGgcg	aattcgcCCGGAGATCTATGGCTACATAtatgcttgaatataactaTATGTAGCCATAGATCTCCGGactg	pVALIUM20	attP40
TH01908.N		CG16766	TyrRII	FBgn0038541	ctagcagtATGCGAGTTTCGACCACGAAAtagttatattcaagcataTTTCGTGGTCGAAACTCGCATgcg	aattcgcATGCGAGTTTCGACCACGAAAtatgcttgaatataactaTTTCGTGGTCGAAACTCGCATactg	pVALIUM20	attP2
TH01909.N		CG7431	TyrR	FBgn0038542	ctagcagtCACGACAATATGACCGACATAtagttatattcaagcataTATGTCGGTCATATTGTCGTGgcg	aattcgcCACGACAATATGACCGACATAtatgcttgaatataactaTATGTCGGTCATATTGTCGTGactg	pVALIUM20	attP2
TH01910.N		CG18208	CG18208	FBgn0038653	ctagcagtATCGGGATATGTCAATGTCAAtagttatattcaagcataTTGACATTGACATATCCCGATgcg	aattcgcATCGGGATATGTCAATGTCAAtatgcttgaatataactaTTGACATTGACATATCCCGATactg	pVALIUM20	attP2
TH01911.N	TM3,Sb	CG5911	ETHR	FBgn0038874	ctagcagtCAGCAGCAACATCTAGCGCAAtagttatattcaagcataTTGCGCTAGATGTTGCTGCTGgcg	aattcgcCAGCAGCAACATCTAGCGCAAtatgcttgaatataactaTTGCGCTAGATGTTGCTGCTGactg	pVALIUM20	attP2
TH01912.N		CG6919	oa2	FBgn0038980	ctagcagtATGCGAGTTCAAAGTGAACAAtagttatattcaagcataTTGTTCACTTTGAACTCGCATgcg	aattcgcATGCGAGTTCAAAGTGAACAAtatgcttgaatataactaTTGTTCACTTTGAACTCGCATactg	pVALIUM20	attP2
TH01913.N		CG5112	CG5112	FBgn0039341	ctagcagtCAGGACTGCACCATTCCACTAtagttatattcaagcataTAGTGGAATGGTGCAGTCCTGgcg	aattcgcCAGGACTGCACCATTCCACTAtatgcttgaatataactaTAGTGGAATGGTGCAGTCCTGactg	pVALIUM20	attP2
TH01914.N		CG6283	CG6283	FBgn0039474	ctagcagtCAAGGTTGGTGAGATGATCAAtagttatattcaagcataTTGATCATCTCACCAACCTTGgcg	aattcgcCAAGGTTGGTGAGATGATCAAtatgcttgaatataactaTTGATCATCTCACCAACCTTGactg	pVALIUM20	attP2
TH01915.N	TM3,Sb	CG6271	CG6271	FBgn0039476	ctagcagtCTCGAGCAGCAAGCACATCTAtagttatattcaagcataTAGATGTGCTTGCTGCTCGAGgcg	aattcgcCTCGAGCAGCAAGCACATCTAtatgcttgaatataactaTAGATGTGCTTGCTGCTCGAGactg	pVALIUM20	attP2
TH01916.N		CG9753	AdoR	FBgn0039747	ctagcagtCAGGATCTTCCCATAGATGAAtagttatattcaagcataTTCATCTATGGGAAGATCCTGgcg	aattcgcCAGGATCTTCCCATAGATGAAtatgcttgaatataactaTTCATCTATGGGAAGATCCTGactg	pVALIUM20	attP2
TH01917.N		CG32754	vanin-like	FBgn0040069	ctagcagtATCGATGATTGTGGCAAACTAtagttatattcaagcataTAGTTTGCCACAATCATCGATgcg	aattcgcATCGATGATTGTGGCAAACTAtatgcttgaatataactaTAGTTTGCCACAATCATCGATactg	pVALIUM20	attP2
TH01918.N		CG31075	CG31075	FBgn0051075	ctagcagtCAGCTTGGAGACCCAGGACAAtagttatattcaagcataTTGTCCTGGGTCTCCAAGCTGgcg	aattcgcCAGCTTGGAGACCCAGGACAAtatgcttgaatataactaTTGTCCTGGGTCTCCAAGCTGactg	pVALIUM20	attP2
TH01919.N		CG32055	CG32055	FBgn0052055	ctagcagtCTCAGCAAGAATAACATTCAAtagttatattcaagcataTTGAATGTTATTCTTGCTGAGgcg	aattcgcCTCAGCAAGAATAACATTCAAtatgcttgaatataactaTTGAATGTTATTCTTGCTGAGactg	pVALIUM20	attP2
TH01920.N		CG32203	Spn75F	FBgn0052203	ctagcagtTTGCTACGACAGAATAAGAAAtagttatattcaagcataTTTCTTATTCTGTCGTAGCAAgcg	aattcgcTTGCTACGACAGAATAAGAAAtatgcttgaatataactaTTTCTTATTCTGTCGTAGCAAactg	pVALIUM20	attP2
TH01921.N	TM3,Sb	CG32750	CG32750	FBgn0052750	ctagcagtAACGTAGTGTTCGATAGACAAtagttatattcaagcataTTGTCTATCGAACACTACGTTgcg	aattcgcAACGTAGTGTTCGATAGACAAtatgcttgaatataactaTTGTCTATCGAACACTACGTTactg	pVALIUM20	attP2
TH01922.N		CG32751	CG32751	FBgn0052751	ctagcagtCAGTTCAAGTTTCAACATCAAtagttatattcaagcataTTGATGTTGAAACTTGAACTGgcg	aattcgcCAGTTCAAGTTTCAACATCAAtatgcttgaatataactaTTGATGTTGAAACTTGAACTGactg	pVALIUM20	attP2
TH01923.N		CG32808	CG32808	FBgn0052808	ctagcagtAACTGCAAGTGTTCAGCGATAtagttatattcaagcataTATCGCTGAACACTTGCAGTTgcg	aattcgcAACTGCAAGTGTTCAGCGATAtatgcttgaatataactaTATCGCTGAACACTTGCAGTTactg	pVALIUM20	attP40
TH01924.N		CG2171	Tpi	FBgn0086355	ctagcagtCACCGATTGCACCGACAGCAAtagttatattcaagcataTTGCTGTCGGTGCAATCGGTGgcg	aattcgcCACCGATTGCACCGACAGCAAtatgcttgaatataactaTTGCTGTCGGTGCAATCGGTGactg	pVALIUM20	attP2
TH01925.N		CG41624	spok	FBgn0086917	ctagcagtAAGGACAGAGTTCATTAGAAAtagttatattcaagcataTTTCTAATGAACTCTGTCCTTgcg	aattcgcAAGGACAGAGTTCATTAGAAAtatgcttgaatataactaTTTCTAATGAACTCTGTCCTTactg	pVALIUM20	attP2
TH01926.N		CG42346	CG42346	FBgn0259677	ctagcagtTCGAATGACTGTTCTATCAAAtagttatattcaagcataTTTGATAGAACAGTCATTCGAgcg	aattcgcTCGAATGACTGTTCTATCAAAtatgcttgaatataactaTTTGATAGAACAGTCATTCGAactg	pVALIUM20	attP2
TH01927.N		CG14351	haf	FBgn0261509	ctagcagtCTCCGACCAAGTCAACTACAAtagttatattcaagcataTTGTAGTTGACTTGGTCGGAGgcg	aattcgcCTCCGACCAAGTCAACTACAAtatgcttgaatataactaTTGTAGTTGACTTGGTCGGAGactg	pVALIUM20	attP2
TH01928.N		CG33967	kibra	FBgn0262127	ctagcagtGCGCGAGATGTTCGATGTCAAtagttatattcaagcataTTGACATCGAACATCTCGCGCgcg	aattcgcGCGCGAGATGTTCGATGTCAAtatgcttgaatataactaTTGACATCGAACATCTCGCGCactg	pVALIUM20	attP2
TH01929.N		CG11153		FBgn0039938	ctagcagtTCAGCGCGAGCTAGACGACTAtagttatattcaagcataTAGTCGTCTAGCTCGCGCTGAgcg	aattcgcTCAGCGCGAGCTAGACGACTAtatgcttgaatataactaTAGTCGTCTAGCTCGCGCTGAactg	pVALIUM20	attP2
TH01930.N		CG43155	CG43155	FBgn0262685	ctagcagtCTGGCAGTCGATGAAGTGGAAtagttatattcaagcataTTCCACTTCATCGACTGCCAGgcg	aattcgcCTGGCAGTCGATGAAGTGGAAtatgcttgaatataactaTTCCACTTCATCGACTGCCAGactg	pVALIUM20	attP2
TH01931.N		CG11919	CG11919	FBgn0033564	ctagcagtATGGTGGTACATGAGAGTCAAtagttatattcaagcataTTGACTCTCATGTACCACCATgcg	aattcgcATGGTGGTACATGAGAGTCAAtatgcttgaatataactaTTGACTCTCATGTACCACCATactg	pVALIUM20	attP40
TH01932.N		CG1028	Antp	FBgn0260642	ctagcagtCACGATGACGATGAGTACAAAtagttatattcaagcataTTTGTACTCATCGTCATCGTGgcg	aattcgcCACGATGACGATGAGTACAAAtatgcttgaatataactaTTTGTACTCATCGTCATCGTGactg	pVALIUM20	attP2
TH01933.N		CG17803	CG17803	FBgn0038547	ctagcagtTAGAAGATAATGCACGAACAAtagttatattcaagcataTTGTTCGTGCATTATCTTCTAgcg	aattcgcTAGAAGATAATGCACGAACAAtatgcttgaatataactaTTGTTCGTGCATTATCTTCTAactg	pVALIUM20	attP2
TH01934.N		CG18619	CG18619	FBgn0032202	ctagcagtATGGAGATACAGAGCAACAAAtagttatattcaagcataTTTGTTGCTCTGTATCTCCATgcg	aattcgcATGGAGATACAGAGCAACAAAtatgcttgaatataactaTTTGTTGCTCTGTATCTCCATactg	pVALIUM20	attP2
TH01935.N		CG30431	CG30431	FBgn0050431	ctagcagtTAGACTGAGCTAAGACTACAAtagttatattcaagcataTTGTAGTCTTAGCTCAGTCTAgcg	aattcgcTAGACTGAGCTAAGACTACAAtatgcttgaatataactaTTGTAGTCTTAGCTCAGTCTAactg	pVALIUM20	attP2
TH01936.N		CG31670	erm	FBgn0031375	ctagcagtTCGATGTATAGATGTAGTTAAtagttatattcaagcataTTAACTACATCTATACATCGAgcg	aattcgcTCGATGTATAGATGTAGTTAAtatgcttgaatataactaTTAACTACATCTATACATCGAactg	pVALIUM20	attP2
TH01937.N		CG32006	CG32006	FBgn0052006	ctagcagtCAGAACCAACTCACAAGTCAAtagttatattcaagcataTTGACTTGTGAGTTGGTTCTGgcg	aattcgcCAGAACCAACTCACAAGTCAAtatgcttgaatataactaTTGACTTGTGAGTTGGTTCTGactg	pVALIUM20	attP2
TH01938.N	TM3,Sb	CG32105	CG32105	FBgn0052105	ctagcagtCAGAAGCGTAGTTAAAGTTAAtagttatattcaagcataTTAACTTTAACTACGCTTCTGgcg	aattcgcCAGAAGCGTAGTTAAAGTTAAtatgcttgaatataactaTTAACTTTAACTACGCTTCTGactg	pVALIUM20	attP2
TH01939.N		CG32264	CG32264	FBgn0052264	ctagcagtAAAGACAAGACTGATGCACAAtagttatattcaagcataTTGTGCATCAGTCTTGTCTTTgcg	aattcgcAAAGACAAGACTGATGCACAAtatgcttgaatataactaTTGTGCATCAGTCTTGTCTTTactg	pVALIUM20	attP2
TH01940.N		CG34376	CG34376	FBgn0085405	ctagcagtTAGCTAGTTTATCAAATTCGAtagttatattcaagcataTCGAATTTGATAAACTAGCTAgcg	aattcgcTAGCTAGTTTATCAAATTCGAtatgcttgaatataactaTCGAATTTGATAAACTAGCTAactg	pVALIUM20	attP2
TH01941.N		CG4318	CG4318	FBgn0030455	ctagcagtAAGAACGACCATGATGTTAAAtagttatattcaagcataTTTAACATCATGGTCGTTCTTgcg	aattcgcAAGAACGACCATGATGTTAAAtatgcttgaatataactaTTTAACATCATGGTCGTTCTTactg	pVALIUM20	attP2
TH01942.N		CG6765	CG6765	FBgn0035903	ctagcagtACGATACAGTTTAATCATTAAtagttatattcaagcataTTAATGATTAAACTGTATCGTgcg	aattcgcACGATACAGTTTAATCATTAAtatgcttgaatataactaTTAATGATTAAACTGTATCGTactg	pVALIUM20	attP2
TH01943.N	CyO	CG9571	fd19B	FBgn0031086	ctagcagtCAGGTCATCCCTATCAGCGAAtagttatattcaagcataTTCGCTGATAGGGATGACCTGgcg	aattcgcCAGGTCATCCCTATCAGCGAAtatgcttgaatataactaTTCGCTGATAGGGATGACCTGactg	pVALIUM20	attP40
TH01944.N		CG9876	CG9876	FBgn0034821	ctagcagtCGCGACAATTATCGTAATTAAtagttatattcaagcataTTAATTACGATAATTGTCGCGgcg	aattcgcCGCGACAATTATCGTAATTAAtatgcttgaatataactaTTAATTACGATAATTGTCGCGactg	pVALIUM20	attP2
TH01945.N		CG2125	ci	FBgn0004859	ctagcagtCACGGAGATCATGATAATGAAtagttatattcaagcataTTCATTATCATGATCTCCGTGgcg	aattcgcCACGGAGATCATGATAATGAAtatgcttgaatataactaTTCATTATCATGATCTCCGTGactg	pVALIUM20	attP2
TH01946.N		CG11849	dan	FBgn0039286	ctagcagtCCGAGTGATGTTATACTTTCAtagttatattcaagcataTGAAAGTATAACATCACTCGGgcg	aattcgcCCGAGTGATGTTATACTTTCAtatgcttgaatataactaTGAAAGTATAACATCACTCGGactg	pVALIUM20	attP2
TH01947.N		CG13651	danr	FBgn0039283	ctagcagtTAGTTGTAGTTCATAGTGTAAtagttatattcaagcataTTACACTATGAACTACAACTAgcg	aattcgcTAGTTGTAGTTCATAGTGTAAtatgcttgaatataactaTTACACTATGAACTACAACTAactg	pVALIUM20	attP40
TH01948.N		CG5441	tx	FBgn0263118	ctagcagtTACGTACGAACTGCACAACTAtagttatattcaagcataTAGTTGTGCAGTTCGTACGTAgcg	aattcgcTACGTACGAACTGCACAACTAtatgcttgaatataactaTAGTTGTGCAGTTCGTACGTAactg	pVALIUM20	attP40
TH01949.N		CG6794	Dif	FBgn0011274	ctagcagtCCGAGATCACACAAAGTGTTAtagttatattcaagcataTAACACTTTGTGTGATCTCGGgcg	aattcgcCCGAGATCACACAAAGTGTTAtatgcttgaatataactaTAACACTTTGTGTGATCTCGGactg	pVALIUM20	attP2
TH01950.N		CG5737	dmrt93B	FBgn0038851	ctagcagtCTGCACCTACAAGAACTGCAAtagttatattcaagcataTTGCAGTTCTTGTAGGTGCAGgcg	aattcgcCTGCACCTACAAGAACTGCAAtatgcttgaatataactaTTGCAGTTCTTGTAGGTGCAGactg	pVALIUM20	attP2
TH01951.N		CG15504	dmrt99B	FBgn0039683	ctagcagtAACAATCAAACTACAAGCTAAtagttatattcaagcataTTAGCTTGTAGTTTGATTGTTgcg	aattcgcAACAATCAAACTACAAGCTAAtatgcttgaatataactaTTAGCTTGTAGTTTGATTGTTactg	pVALIUM20	attP2
TH01952.N		CG5133	Doc1	FBgn0028789	ctagcagtAAGAACCAAGCTGCAATCATAtagttatattcaagcataTATGATTGCAGCTTGGTTCTTgcg	aattcgcAAGAACCAAGCTGCAATCATAtatgcttgaatataactaTATGATTGCAGCTTGGTTCTTactg	pVALIUM20	attP2
TH01953.N		CG5093	Doc3	FBgn0035954	ctagcagtCAGCAGATTATGCAACGTTTAtagttatattcaagcataTAAACGTTGCATAATCTGCTGgcg	aattcgcCAGCAGATTATGCAACGTTTAtatgcttgaatataactaTAAACGTTGCATAATCTGCTGactg	pVALIUM20	attP2
TH01954.N		CG8704	dpn	FBgn0010109	ctagcagtCAGCGTTGTCCAGAAGTTCAAtagttatattcaagcataTTGAACTTCTGGACAACGCTGgcg	aattcgcCAGCGTTGTCCAGAAGTTCAAtatgcttgaatataactaTTGAACTTCTGGACAACGCTGactg	pVALIUM20	attP2
TH01955.N		CG1897	Dr	FBgn0000492	ctagcagtTACGATAATACCACAGACCTAtagttatattcaagcataTAGGTCTGTGGTATTATCGTAgcg	aattcgcTACGATAATACCACAGACCTAtatgcttgaatataactaTAGGTCTGTGGTATTATCGTAactg	pVALIUM20	attP2
TH01956.N		CG2988	ems	FBgn0000576	ctagcagtTACGATTGTAAGAAACACAAAtagttatattcaagcataTTTGTGTTTCTTACAATCGTAgcg	aattcgcTACGATTGTAAGAAACACAAAtatgcttgaatataactaTTTGTGTTTCTTACAATCGTAactg	pVALIUM20	attP2
TH01957.N		CG3668	fd59A	FBgn0004896	ctagcagtCAGGTTCTAGACCTATATCTAtagttatattcaagcataTAGATATAGGTCTAGAACCTGgcg	aattcgcCAGGTTCTAGACCTATATCTAtatgcttgaatataactaTAGATATAGGTCTAGAACCTGactg	pVALIUM20	attP2
TH01958.N		CG11922	fd96Cb	FBgn0004898	ctagcagtTACGGAGATGGTGACCCACTAtagttatattcaagcataTAGTGGGTCACCATCTCCGTAgcg	aattcgcTACGGAGATGGTGACCCACTAtatgcttgaatataactaTAGTGGGTCACCATCTCCGTAactg	pVALIUM20	attP40
TH01959.N		CG33323	Fer1	FBgn0037475	ctagcagtTAGGTGATGTGCAATTCGAAAtagttatattcaagcataTTTCGAATTGCACATCACCTAgcg	aattcgcTAGGTGATGTGCAATTCGAAAtatgcttgaatataactaTTTCGAATTGCACATCACCTAactg	pVALIUM20	attP2
TH01960.N		CG6913	Fer3	FBgn0037937	ctagcagtTTGCAGTATCATCCAATACAAtagttatattcaagcataTTGTATTGGATGATACTGCAAgcg	aattcgcTTGCAGTATCATCCAATACAAtatgcttgaatataactaTTGTATTGGATGATACTGCAAactg	pVALIUM20	attP2
TH01961.N		CG12245	gcm	FBgn0014179	ctagcagtATGGAATGTACTCCTACGATAtagttatattcaagcataTATCGTAGGAGTACATTCCATgcg	aattcgcATGGAATGTACTCCTACGATAtatgcttgaatataactaTATCGTAGGAGTACATTCCATactg	pVALIUM20	attP2
TH01962.N		CG7672	gl	FBgn0004618	ctagcagtCAAGTTCGAACGATTCTACTAtagttatattcaagcataTAGTAGAATCGTTCGAACTTGgcg	aattcgcCAAGTTCGAACGATTCTACTAtatgcttgaatataactaTAGTAGAATCGTTCGAACTTGactg	pVALIUM20	attP2
TH01963.N		CG3388	gsb	FBgn0001148	ctagcagtCTGCGTCTCAAAGATTCTAAAtagttatattcaagcataTTTAGAATCTTTGAGACGCAGgcg	aattcgcCTGCGTCTCAAAGATTCTAAAtatgcttgaatataactaTTTAGAATCTTTGAGACGCAGactg	pVALIUM20	attP2
TH01964.N		CG2692	gsb-n	FBgn0001147	ctagcagtCCGGGACACTTTGGTAGTCAAtagttatattcaagcataTTGACTACCAAAGTGTCCCGGgcg	aattcgcCCGGGACACTTTGGTAGTCAAtatgcttgaatataactaTTGACTACCAAAGTGTCCCGGactg	pVALIUM20	attP40
TH01965.N		CG11607	H2.0	FBgn0001170	ctagcagtCCGGACAATGTTACTACACGAtagttatattcaagcataTCGTGTAGTAACATTGTCCGGgcg	aattcgcCCGGACAATGTTACTACACGAtatgcttgaatataactaTCGTGTAGTAACATTGTCCGGactg	pVALIUM20	attP2
TH01966.N	CyO	CG3052	HLH4C	FBgn0011277	ctagcagtCAGGCGAGCGACACTCAAATAtagttatattcaagcataTATTTGAGTGTCGCTCGCCTGgcg	aattcgcCAGGCGAGCGACACTCAAATAtatgcttgaatataactaTATTTGAGTGTCGCTCGCCTGactg	pVALIUM20	attP40
TH01967.N		CG8346	HLHm3	FBgn0002609	ctagcagtTCCGATAATGGTAATTTGTAAtagttatattcaagcataTTACAAATTACCATTATCGGAgcg	aattcgcTCCGATAATGGTAATTTGTAAtatgcttgaatataactaTTACAAATTACCATTATCGGAactg	pVALIUM20	attP2
TH01968.N	TM3,Sb	CG6096	HLHm5	FBgn0002631	ctagcagtCAGGTCCAGACTTCTGTTACAtagttatattcaagcataTGTAACAGAAGTCTGGACCTGgcg	aattcgcCAGGTCCAGACTTCTGTTACAtatgcttgaatataactaTGTAACAGAAGTCTGGACCTGactg	pVALIUM20	attP2
TH01969.N		CG14548	HLHmbeta	FBgn0002733	ctagcagtTACGTTCATGCTGCCAATGAAtagttatattcaagcataTTCATTGGCAGCATGAACGTAgcg	aattcgcTACGTTCATGCTGCCAATGAAtatgcttgaatataactaTTCATTGGCAGCATGAACGTAactg	pVALIUM20	attP2
TH01970.N		CG8328	HLHmdelta	FBgn0002734	ctagcagtCTGGAGAAAGCTGACATCTTAtagttatattcaagcataTAAGATGTCAGCTTTCTCCAGgcg	aattcgcCTGGAGAAAGCTGACATCTTAtatgcttgaatataactaTAAGATGTCAGCTTTCTCCAGactg	pVALIUM20	attP2
TH01971.N		CG8333	HLHmgamma	FBgn0002735	ctagcagtTCCCACCTAGTTATAAGTAAAtagttatattcaagcataTTTACTTATAACTAGGTGGGAgcg	aattcgcTCCCACCTAGTTATAAGTAAAtatgcttgaatataactaTTTACTTATAACTAGGTGGGAactg	pVALIUM20	attP2
TH01972.N		CG34419	Hmx	FBgn0085448	ctagcagtCAAGTGCAAGTTGAAGAACAAtagttatattcaagcataTTGTTCTTCAACTTGCACTTGgcg	aattcgcCAAGTGCAAGTTGAAGAACAAtatgcttgaatataactaTTGTTCTTCAACTTGCACTTGactg	pVALIUM20	attP40
TH01973.N		CG33183	Hr46	FBgn0000448	ctagcagtTACGATACATAAATTAGTTAAtagttatattcaagcataTTAACTAATTTATGTATCGTAgcg	aattcgcTACGATACATAAATTAGTTAAtatgcttgaatataactaTTAACTAATTTATGTATCGTAactg	pVALIUM20	attP2
TH01974.N		CG12296	klu	FBgn0013469	ctagcagtAACGTTGAAATTACTAAGTTAtagttatattcaagcataTAACTTAGTAATTTCAACGTTgcg	aattcgcAACGTTGAAATTACTAAGTTAtatgcttgaatataactaTAACTTAGTAATTTCAACGTTactg	pVALIUM20	attP2
TH01975.N	CyO	CG10197	kn	FBgn0001319	ctagcagtAAGTCAGTGTTTGATAAACTAtagttatattcaagcataTAGTTTATCAAACACTGACTTgcg	aattcgcAAGTCAGTGTTTGATAAACTAtatgcttgaatataactaTAGTTTATCAAACACTGACTTactg	pVALIUM20	attP40
TH01976.N		CG18783	Kr-h1	FBgn0028420	ctagcagtCAGAGTTAATACATAGATTTAtagttatattcaagcataTAAATCTATGTATTAACTCTGgcg	aattcgcCAGAGTTAATACATAGATTTAtatgcttgaatataactaTAAATCTATGTATTAACTCTGactg	pVALIUM20	attP2
TH01977.N	TM3,Sb	CG3839	l(1)sc	FBgn0002561	ctagcagtTAGCAGCAAGAAGTTATCCAAtagttatattcaagcataTTGGATAACTTCTTGCTGCTAgcg	aattcgcTAGCAGCAAGAAGTTATCCAAtatgcttgaatataactaTTGGATAACTTCTTGCTGCTAactg	pVALIUM20	attP2
TH01978.N	TM3,Sb	CG6930	l(3)neo38	FBgn0086910	ctagcagtCAAGTACTCGGAGACGATCAAtagttatattcaagcataTTGATCGTCTCCGAGTACTTGgcg	aattcgcCAAGTACTCGGAGACGATCAAtatgcttgaatataactaTTGATCGTCTCCGAGTACTTGactg	pVALIUM20	attP2
TH01979.N	TM3,Sb	CG14637		FBgn0015331	ctagcagtCAGGTTGAGTACGTTAAGCAAtagttatattcaagcataTTGCTTAACGTACTCAACCTGgcg	aattcgcCAGGTTGAGTACGTTAAGCAAtatgcttgaatataactaTTGCTTAACGTACTCAACCTGactg	pVALIUM20	attP2
TH01980.N		CG6545	lbe	FBgn0011278	ctagcagtTAGCAAGATTTGAGTGTACAAtagttatattcaagcataTTGTACACTCAAATCTTGCTAgcg	aattcgcTAGCAAGATTTGAGTGTACAAtatgcttgaatataactaTTGTACACTCAAATCTTGCTAactg	pVALIUM20	attP2
TH01981.N		CG11354	Lim1	FBgn0026411	ctagcagtAAGAATCAATTTCATATACAAtagttatattcaagcataTTGTATATGAAATTGATTCTTgcg	aattcgcAAGAATCAATTTCATATACAAtatgcttgaatataactaTTGTATATGAAATTGATTCTTactg	pVALIUM20	attP2
TH01982.N		CG17334	lin-28	FBgn0035626	ctagcagtCTGGTAGTTGGAAGTTAGAAAtagttatattcaagcataTTTCTAACTTCCAACTACCAGgcg	aattcgcCTGGTAGTTGGAAGTTAGAAAtatgcttgaatataactaTTTCTAACTTCCAACTACCAGactg	pVALIUM20	attP2
TH01983.N		CG1689	lz	FBgn0002576	ctagcagtACGATGAAGAAGAGAAGACTAtagttatattcaagcataTAGTCTTCTCTTCTTCATCGTgcg	aattcgcACGATGAAGAAGAGAAGACTAtatgcttgaatataactaTAGTCTTCTCTTCTTCATCGTactg	pVALIUM20	attP2
TH01984.N		CG1689	lz	FBgn0002576	ctagcagtACGATGAAGAAGAGAAGACTAtagttatattcaagcataTAGTCTTCTCTTCTTCATCGTgcg	aattcgcACGATGAAGAAGAGAAGACTAtatgcttgaatataactaTAGTCTTCTCTTCTTCATCGTactg	pVALIUM20	attP2
TH01985.N		CG6634	mid	FBgn0261963	ctagcagtCTCGATGGCGCTGTTCGAGAAtagttatattcaagcataTTCTCGAACAGCGCCATCGAGgcg	aattcgcCTCGATGGCGCTGTTCGAGAAtatgcttgaatataactaTTCTCGAACAGCGCCATCGAGactg	pVALIUM20	attP2
TH01987.N		CG10250	nau	FBgn0002922	ctagcagtCAGCAACTTGTTGAACTACCAtagttatattcaagcataTGGTAGTTCAACAAGTTGCTGgcg	aattcgcCAGCAACTTGTTGAACTACCAtatgcttgaatataactaTGGTAGTTCAACAAGTTGCTGactg	pVALIUM20	attP2
TH01988.N	TM3,Sb	CG13906	nerfin-1	FBgn0028999	ctagcagtCAGCGTCTCACTACCAGTCAAtagttatattcaagcataTTGACTGGTAGTGAGACGCTGgcg	aattcgcCAGCGTCTCACTACCAGTCAAtatgcttgaatataactaTTGACTGGTAGTGAGACGCTGactg	pVALIUM20	attP2
TH01989.N	TM3,Sb	CG12809	nerfin-2	FBgn0041105	ctagcagtTAGGAGGTCGAAGCTACGAAAtagttatattcaagcataTTTCGTAGCTTCGACCTCCTAgcg	aattcgcTAGGAGGTCGAAGCTACGAAAtatgcttgaatataactaTTTCGTAGCTTCGACCTCCTAactg	pVALIUM20	attP2
TH01990.N		CG11450	net	FBgn0002931	ctagcagtTAGCGTGTTCCTATATACTAAtagttatattcaagcataTTAGTATATAGGAACACGCTAgcg	aattcgcTAGCGTGTTCCTATATACTAAtatgcttgaatataactaTTAGTATATAGGAACACGCTAactg	pVALIUM20	attP2
TH01991.N		CG4491	noc	FBgn0005771	ctagcagtCACGAAGTTCACTCACTCTTAtagttatattcaagcataTAAGAGTGAGTGAACTTCGTGgcg	aattcgcCACGAAGTTCACTCACTCTTAtatgcttgaatataactaTAAGAGTGAGTGAACTTCGTGactg	pVALIUM20	attP2
TH01992.N		CG34395	nub	FBgn0085424	ctagcagtACGGATAGGTATCGACTCCAAtagttatattcaagcataTTGGAGTCGATACCTATCCGTgcg	aattcgcACGGATAGGTATCGACTCCAAtatgcttgaatataactaTTGGAGTCGATACCTATCCGTactg	pVALIUM20	attP2
TH01993.N		CG18455	Optix	FBgn0025360	ctagcagtTTCAATTGTATTTCTAAGTTAtagttatattcaagcataTAACTTAGAAATACAATTGAAgcg	aattcgcTTCAATTGTATTTCTAAGTTAtatgcttgaatataactaTAACTTAGAAATACAATTGAAactg	pVALIUM20	attP2
TH01995.N		CG31481	pb	FBgn0051481	ctagcagtTAGAACTACAACAGACAACAAtagttatattcaagcataTTGTTGTCTGTTGTAGTTCTAgcg	aattcgcTAGAACTACAACAGACAACAAtatgcttgaatataactaTTGTTGTCTGTTGTAGTTCTAactg	pVALIUM20	attP2
TH01996.N		CG12287	pdm2	FBgn0004394	ctagcagtATGGATGTATTTAGTAAACTAtagttatattcaagcataTAGTTTACTAAATACATCCATgcg	aattcgcATGGATGTATTTAGTAAACTAtatgcttgaatataactaTAGTTTACTAAATACATCCATactg	pVALIUM20	attP2
TH01997.N		CG11182	PHDP	FBgn0025334	ctagcagtATGCTTATACGATCAAATATAtagttatattcaagcataTATATTTGATCGTATAAGCATgcg	aattcgcATGCTTATACGATCAAATATAtatgcttgaatataactaTATATTTGATCGTATAAGCATactg	pVALIUM20	attP2
TH01998.N		CG2819	Pph13	FBgn0023489	ctagcagtCTAGTCAATGTTAATGTCTAAtagttatattcaagcataTTAGACATTAACATTGACTAGgcg	aattcgcCTAGTCAATGTTAATGTCTAAtatgcttgaatataactaTTAGACATTAACATTGACTAGactg	pVALIUM20	attP2
TH01999.N		CG8643	rgr	FBgn0033310	ctagcagtCCGGAGAAGAGTGCTATGGAAtagttatattcaagcataTTCCATAGCACTCTTCTCCGGgcg	aattcgcCCGGAGAAGAGTGCTATGGAAtatgcttgaatataactaTTCCATAGCACTCTTCTCCGGactg	pVALIUM20	attP2
TH02000.N		CG7230	rib	FBgn0003254	ctagcagtTAGGATATAGATAGTAGGATAtagttatattcaagcataTATCCTACTATCTATATCCTAgcg	aattcgcTAGGATATAGATAGTAGGATAtatgcttgaatataactaTATCCTACTATCTATATCCTAactg	pVALIUM20	attP2
TH02001.N		CG10052	Rx	FBgn0020617	ctagcagtCAGCAGAATCAACACAGCAAAtagttatattcaagcataTTTGCTGTGTTGATTCTGCTGgcg	aattcgcCAGCAGAATCAACACAGCAAAtatgcttgaatataactaTTTGCTGTGTTGATTCTGCTGactg	pVALIUM20	attP2
TH02002.N		CG11202		FBgn0021767	ctagcagtTTGGTGCGATCTACCATCATAtagttatattcaagcataTATGATGGTAGATCGCACCAAgcg	aattcgcTTGGTGCGATCTACCATCATAtatgcttgaatataactaTATGATGGTAGATCGCACCAAactg	pVALIUM20	attP2
TH02003.N		CG1030	Scr	FBgn0003339	ctagcagtTCGATTGTGTGTTCAATGCAAtagttatattcaagcataTTGCATTGAACACACAATCGAgcg	aattcgcTCGATTGTGTGTTCAATGCAAtatgcttgaatataactaTTGCATTGAACACACAATCGAactg	pVALIUM20	attP2
TH02004.N		CG1130	scrt	FBgn0004880	ctagcagtTAGAAGATACATACATCACAAtagttatattcaagcataTTGTGATGTATGTATCTTCTAgcg	aattcgcTAGAAGATACATACATCACAAtatgcttgaatataactaTTGTGATGTATGTATCTTCTAactg	pVALIUM20	attP2
TH02005.N		CG32120	sens	FBgn0002573	ctagcagtCAGGACGAGACACACACTCAAtagttatattcaagcataTTGAGTGTGTGTCTCGTCCTGgcg	aattcgcCAGGACGAGACACACACTCAAtatgcttgaatataactaTTGAGTGTGTGTCTCGTCCTGactg	pVALIUM20	attP2
TH02006.N	TM3,Sb	CG32904	seq	FBgn0028991	ctagcagtCACCATAGTGTTCGAGAACTAtagttatattcaagcataTAGTTCTCGAACACTATGGTGgcg	aattcgcCACCATAGTGTTCGAGAACTAtatgcttgaatataactaTAGTTCTCGAACACTATGGTGactg	pVALIUM20	attP2
TH02007.N		CG10446	Side	FBgn0032741	ctagcagtTAGCAGTTGCTTCGACCTGAAtagttatattcaagcataTTCAGGTCGAAGCAACTGCTAgcg	aattcgcTAGCAGTTGCTTCGACCTGAAtatgcttgaatataactaTTCAGGTCGAAGCAACTGCTAactg	pVALIUM20	attP2
TH02008.N		CG4354	slbo	FBgn0005638	ctagcagtCAGTGTCGAGTTAACAAAGTAtagttatattcaagcataTACTTTGTTAACTCGACACTGgcg	aattcgcCAGTGTCGAGTTAACAAAGTAtatgcttgaatataactaTACTTTGTTAACTCGACACTGactg	pVALIUM20	attP2
TH02009.N		CG11153	Sox102F	FBgn0039938	ctagcagtTCAGCGCGAGCTAGACGACTAtagttatattcaagcataTAGTCGTCTAGCTCGCGCTGAgcg	aattcgcTCAGCGCGAGCTAGACGACTAtatgcttgaatataactaTAGTCGTCTAGCTCGCGCTGAactg	pVALIUM20	attP40
TH02010.N		CG18024	SoxN	FBgn0029123	ctagcagtTCGGTTGTTCGCTGTCTCGAAtagttatattcaagcataTTCGAGACAGCGAACAACCGAgcg	aattcgcTCGGTTGTTCGCTGTCTCGAAtatgcttgaatataactaTTCGAGACAGCGAACAACCGAactg	pVALIUM20	attP2
TH02011.N		CG7847	sr	FBgn0003499	ctagcagtAAGACATTAAATAGTAAAGAAtagttatattcaagcataTTCTTTACTATTTAATGTCTTgcg	aattcgcAAGACATTAAATAGTAAAGAAtatgcttgaatataactaTTCTTTACTATTTAATGTCTTactg	pVALIUM20	attP2
TH02012.N		CG3850	sug	FBgn0033782	ctagcagtCACACCTAGATTACTATTTAAtagttatattcaagcataTTAAATAGTAATCTAGGTGTGgcg	aattcgcCACACCTAGATTACTATTTAAtatgcttgaatataactaTTAAATAGTAATCTAGGTGTGactg	pVALIUM20	attP2
TH02013.N		CG11049	sv	FBgn0005561	ctagcagtTAGATGCAATAGCAAACTATAtagttatattcaagcataTATAGTTTGCTATTGCATCTAgcg	aattcgcTAGATGCAATAGCAAACTATAtatgcttgaatataactaTATAGTTTGCTATTGCATCTAactg	pVALIUM20	attP2
TH02014.N		CG7895	tin	FBgn0004110	ctagcagtAAGAATACATGTTGTAGTCTAtagttatattcaagcataTAGACTACAACATGTATTCTTgcg	aattcgcAAGAATACATGTTGTAGTCTAtatgcttgaatataactaTAGACTACAACATGTATTCTTactg	pVALIUM20	attP2
TH02015.N		CG10704	toe	FBgn0036285	ctagcagtCGCGTGCTGAGTACAAATAAAtagttatattcaagcataTTTATTTGTACTCAGCACGCGgcg	aattcgcCGCGTGCTGAGTACAAATAAAtatgcttgaatataactaTTTATTTGTACTCAGCACGCGactg	pVALIUM20	attP2
TH02016.N		CG8484	topi	FBgn0037751	ctagcagtTGGCGAGATGCTGATAGACAAtagttatattcaagcataTTGTCTATCAGCATCTCGCCAgcg	aattcgcTGGCGAGATGCTGATAGACAAtatgcttgaatataactaTTGTCTATCAGCATCTCGCCAactg	pVALIUM20	attP2
TH02017.N		CG10619	tup	FBgn0003896	ctagcagtCTGGATGTGCAGACATATCAAtagttatattcaagcataTTGATATGTCTGCACATCCAGgcg	aattcgcCTGGATGTGCAGACATATCAAtatgcttgaatataactaTTGATATGTCTGCACATCCAGactg	pVALIUM20	attP2
TH02018.N		CG6172	vnd	FBgn0261930	ctagcagtCACGACGATAGCCTCAACGAAtagttatattcaagcataTTCGTTGAGGCTATCGTCGTGgcg	aattcgcCACGACGATAGCCTCAACGAAtatgcttgaatataactaTTCGTTGAGGCTATCGTCGTGactg	pVALIUM20	attP2
TH02019.N		CG4136	Vsx1	FBgn0263511	ctagcagtAAGGACAACGATAAACCTACAtagttatattcaagcataTGTAGGTTTATCGTTGTCCTTgcg	aattcgcAAGGACAACGATAAACCTACAtatgcttgaatataactaTGTAGGTTTATCGTTGTCCTTactg	pVALIUM20	attP2
TH02020.N		CG10037	vvl	FBgn0086680	ctagcagtATCGGTGTACAAAGTCGTTAAtagttatattcaagcataTTAACGACTTTGTACACCGATgcg	aattcgcATCGGTGTACAAAGTCGTTAAtatgcttgaatataactaTTAACGACTTTGTACACCGATactg	pVALIUM20	attP2
TH02021.N		CG4158	wor	FBgn0001983	ctagcagtTACGACATACCTACCAACTTAtagttatattcaagcataTAAGTTGGTAGGTATGTCGTAgcg	aattcgcTACGACATACCTACCAACTTAtatgcttgaatataactaTAAGTTGGTAGGTATGTCGTAactg	pVALIUM20	attP40
TH02022.N		CG10474	CG10474	FBgn0034427	ctagcagtCCGAAGACGATAGACAAGTTAtagttatattcaagcataTAACTTGTCTATCGTCTTCGGgcg	aattcgcCCGAAGACGATAGACAAGTTAtatgcttgaatataactaTAACTTGTCTATCGTCTTCGGactg	pVALIUM20	attP2
TH02023.N		CG1597	CG1597	FBgn0030289	ctagcagtCCCGAGGAGTTTGTCACGCAAtagttatattcaagcataTTGCGTGACAAACTCCTCGGGgcg	aattcgcCCCGAGGAGTTTGTCACGCAAtatgcttgaatataactaTTGCGTGACAAACTCCTCGGGactg	pVALIUM20	attP2
TH02024.N	CyO	CG1827	CG1827	FBgn0033431	ctagcagtTAGGTGGTCAGGACAAAGTAAtagttatattcaagcataTTACTTTGTCCTGACCACCTAgcg	aattcgcTAGGTGGTCAGGACAAAGTAAtatgcttgaatataactaTTACTTTGTCCTGACCACCTAactg	pVALIUM20	attP40
TH02025.N		CG6201	CG6201	FBgn0032343	ctagcagtATGGTTAATATGGATACTAAAtagttatattcaagcataTTTAGTATCCATATTAACCATgcg	aattcgcATGGTTAATATGGATACTAAAtatgcttgaatataactaTTTAGTATCCATATTAACCATactg	pVALIUM20	attP2
TH02026.N		CG9092	Gal	FBgn0001089	ctagcagtAACGAGCGAATAAGACAGCAAtagttatattcaagcataTTGCTGTCTTATTCGCTCGTTgcg	aattcgcAACGAGCGAATAAGACAGCAAtatgcttgaatataactaTTGCTGTCTTATTCGCTCGTTactg	pVALIUM20	attP2
TH02027.N		CG3796	ac	FBgn0000022	ctagcagtATGGAAGACAATTTATATTTAtagttatattcaagcataTAAATATAAATTGTCTTCCATgcg	aattcgcATGGAAGACAATTTATATTTAtatgcttgaatataactaTAAATATAAATTGTCTTCCATactg	pVALIUM20	attP2
TH02028.N		CG9653	brk	FBgn0024250	ctagcagtCGAGAAGTAGCTAACAAGAAAtagttatattcaagcataTTTCTTGTTAGCTACTTCTCGgcg	aattcgcCGAGAAGTAGCTAACAAGAAAtatgcttgaatataactaTTTCTTGTTAGCTACTTCTCGactg	pVALIUM20	attP2
TH02029.N		CG5680	bsk	FBgn0000229	ctagcagtCAAGCTAATGAAGCTTGTTAAtagttatattcaagcataTTAACAAGCTTCATTAGCTTGgcg	aattcgcCAAGCTAATGAAGCTTGTTAAtatgcttgaatataactaTTAACAAGCTTCATTAGCTTGactg	pVALIUM20	attP2
TH02030.N		CG9856	PTP-ER	FBgn0016641	ctagcagtAACGACTAGCGAGGAGTTCAAtagttatattcaagcataTTGAACTCCTCGCTAGTCGTTgcg	aattcgcAACGACTAGCGAGGAGTTCAAtatgcttgaatataactaTTGAACTCCTCGCTAGTCGTTactg	pVALIUM20	attP2
TH02031.N		CG6703	CASK	FBgn0013759	ctagcagtACGCGGTTCTGTTACCTTCAAtagttatattcaagcataTTGAAGGTAACAGAACCGCGTgcg	aattcgcACGCGGTTCTGTTACCTTCAAtatgcttgaatataactaTTGAAGGTAACAGAACCGCGTactg	pVALIUM20	attP2
TH02032.N		CG7726	RpL11	FBgn0013325	ctagcagtTTAAGAAGAATTCTACAATAAtagttatattcaagcataTTATTGTAGAATTCTTCTTAAgcg	aattcgcTTAAGAAGAATTCTACAATAAtatgcttgaatataactaTTATTGTAGAATTCTTCTTAAactg	pVALIUM20	attP40
TH02033.N		CG5842	nan	FBgn0036414	ctagcagtGAGATCGATCATGCTATCAAAtagttatattcaagcataTTTGATAGCATGATCGATCTCgcg	aattcgcGAGATCGATCATGCTATCAAAtatgcttgaatataactaTTTGATAGCATGATCGATCTCactg	pVALIUM20	attP2
TH02034.N		CG11020	nompC	FBgn0016920	ctagcagtCCCGATGGGTCACAAGTTCAAtagttatattcaagcataTTGAACTTGTGACCCATCGGGgcg	aattcgcCCCGATGGGTCACAAGTTCAAtatgcttgaatataactaTTGAACTTGTGACCCATCGGGactg	pVALIUM20	attP2
TH02035.N		CG7875	trp	FBgn0003861	ctagcagtCACGGACAAGTTCAACATTAAtagttatattcaagcataTTAATGTTGAACTTGTCCGTGgcg	aattcgcCACGGACAAGTTCAACATTAAtatgcttgaatataactaTTAATGTTGAACTTGTCCGTGactg	pVALIUM20	attP2
TH02036.N		CG5996	trpgamma	FBgn0032593	ctagcagtGACGATGTGAATGAGATCAAAtagttatattcaagcataTTTGATCTCATTCACATCGTCgcg	aattcgcGACGATGTGAATGAGATCAAAtatgcttgaatataactaTTTGATCTCATTCACATCGTCactg	pVALIUM20	attP2
TH02037.N		CG8743	-	FBgn0262516	ctagcagtACAGTCGATTATATCGAATAAtagttatattcaagcataTTATTCGATATAATCGACTGTgcg	aattcgcACAGTCGATTATATCGAATAAtatgcttgaatataactaTTATTCGATATAATCGACTGTactg	pVALIUM20	attP2
TH02038.N		CG6504	Pkd2	FBgn0041195	ctagcagtCTGGTATATAATGGTTATCTAtagttatattcaagcataTAGATAACCATTATATACCAGgcg	aattcgcCTGGTATATAATGGTTATCTAtatgcttgaatataactaTAGATAACCATTATATACCAGactg	pVALIUM20	attP2
TH02039.N		CG15860	pain	FBgn0060296	ctagcagtTAGACAGTAAATATTGTATAAtagttatattcaagcataTTATACAATATTTACTGTCTAgcg	aattcgcTAGACAGTAAATATTGTATAAtatgcttgaatataactaTTATACAATATTTACTGTCTAactg	pVALIUM20	attP2
TH02040.N		CG17142	pyx	FBgn0035113	ctagcagtACCGTGCGAACTGACGATTTAtagttatattcaagcataTAAATCGTCAGTTCGCACGGTgcg	aattcgcACCGTGCGAACTGACGATTTAtatgcttgaatataactaTAAATCGTCAGTTCGCACGGTactg	pVALIUM20	attP2
TH02041.N		CG31284	wtrw	FBgn0260005	ctagcagtCAGCGTGTTTGTTATATCCTAtagttatattcaagcataTAGGATATAACAAACACGCTGgcg	aattcgcCAGCGTGTTTGTTATATCCTAtatgcttgaatataactaTAGGATATAACAAACACGCTGactg	pVALIUM20	attP2
TH02042.N		CG10497	Sdc	FBgn0010415	ctagcagtCAGGTATTAAGTTGACCACAAtagttatattcaagcataTTGTGGTCAACTTAATACCTGgcg	aattcgcCAGGTATTAAGTTGACCACAAtatgcttgaatataactaTTGTGGTCAACTTAATACCTGactg	pVALIUM20	attP2
TH02043.N		CG12251	AQP	FBgn0033807	ctagcagtCAGGAATAAGAACGAAAGTTAtagttatattcaagcataTAACTTTCGTTCTTATTCCTGgcg	aattcgcCAGGAATAAGAACGAAAGTTAtatgcttgaatataactaTAACTTTCGTTCTTATTCCTGactg	pVALIUM20	attP2
TH02044.N		CG2168	RpS3A	FBgn0017545	ctagcagtCAGGAAGCTGTTTAAATTAAAtagttatattcaagcataTTTAATTTAAACAGCTTCCTGgcg	aattcgcCAGGAAGCTGTTTAAATTAAAtatgcttgaatataactaTTTAATTTAAACAGCTTCCTGactg	pVALIUM20	attP40
TH02045.N		CG8615	RpL18	FBgn0035753	ctagcagtCAGCTGCGGCTACAAGAAGTAtagttatattcaagcataTACTTCTTGTAGCCGCAGCTGgcg	aattcgcCAGCTGCGGCTACAAGAAGTAtatgcttgaatataactaTACTTCTTGTAGCCGCAGCTGactg	pVALIUM20	attP2
TH02046.N		CG7705	CG7705	FBgn0038639	ctagcagtAAGAACTGTAATTGAAATTAAtagttatattcaagcataTTAATTTCAATTACAGTTCTTgcg	aattcgcAAGAACTGTAATTGAAATTAAtatgcttgaatataactaTTAATTTCAATTACAGTTCTTactg	pVALIUM20	attP2
TH02047.N		CG12265	Det	FBgn0264291	ctagcagtATGAGTTTACGCGTAATCAAAtagttatattcaagcataTTTGATTACGCGTAAACTCATgcg	aattcgcATGAGTTTACGCGTAATCAAAtatgcttgaatataactaTTTGATTACGCGTAAACTCATactg	pVALIUM20	attP2
TH02048.N		CG42601	Cad86C	FBgn0261053	ctagcagtACCGCTCACAATAGTCTCAAAtagttatattcaagcataTTTGAGACTATTGTGAGCGGTgcg	aattcgcACCGCTCACAATAGTCTCAAAtatgcttgaatataactaTTTGAGACTATTGTGAGCGGTactg	pVALIUM20	attP2
TH02049.N		CG43720	sick	FBgn0263873	ctagcagtCCGAGTGAACAGCTATAGAAAtagttatattcaagcataTTTCTATAGCTGTTCACTCGGgcg	aattcgcCCGAGTGAACAGCTATAGAAAtatgcttgaatataactaTTTCTATAGCTGTTCACTCGGactg	pVALIUM20	attP2
TH02050.N		CG43224	mun	FBgn0262869	ctagcagtCAGGTCGACAGTATTGTTTCAtagttatattcaagcataTGAAACAATACTGTCGACCTGgcg	aattcgcCAGGTCGACAGTATTGTTTCAtatgcttgaatataactaTGAAACAATACTGTCGACCTGactg	pVALIUM20	attP2
TH02051.N	TM3,Sb	CG1783	Slip1	FBgn0024728	ctagcagtACGACGGAAGACGATACAATAtagttatattcaagcataTATTGTATCGTCTTCCGTCGTgcg	aattcgcACGACGGAAGACGATACAATAtatgcttgaatataactaTATTGTATCGTCTTCCGTCGTactg	pVALIUM20	attP2
TH02052.N		CG30438	CG30438	FBgn0050438	ctagcagtAACGAAGTCAAAGAAGATTTAtagttatattcaagcataTAAATCTTCTTTGACTTCGTTgcg	aattcgcAACGAAGTCAAAGAAGATTTAtatgcttgaatataactaTAAATCTTCTTTGACTTCGTTactg	pVALIUM20	attP2
TH02053.N		CG10359	CG10359	FBgn0035452	ctagcagtCCGGCTGGAAGTCATCGATAAtagttatattcaagcataTTATCGATGACTTCCAGCCGGgcg	aattcgcCCGGCTGGAAGTCATCGATAAtatgcttgaatataactaTTATCGATGACTTCCAGCCGGactg	pVALIUM20	attP2
TH02054.N		CG3339	CG3339	FBgn0039510	ctagcagtAAGCTGCGATGTCACCAAGAAtagttatattcaagcataTTCTTGGTGACATCGCAGCTTgcg	aattcgcAAGCTGCGATGTCACCAAGAAtatgcttgaatataactaTTCTTGGTGACATCGCAGCTTactg	pVALIUM20	attP2
TH02055.N		CG14869	CG14869	FBgn0038341	ctagcagtTACAATAGTTGTATTAGCTTAtagttatattcaagcataTAAGCTAATACAACTATTGTAgcg	aattcgcTACAATAGTTGTATTAGCTTAtatgcttgaatataactaTAAGCTAATACAACTATTGTAactg	pVALIUM20	attP2
TH02056.N		CG17629	kl-3	FBgn0001314	ctagcagtTAGGTGTTATATTACAACAAAtagttatattcaagcataTTTGTTGTAATATAACACCTAgcg	aattcgcTAGGTGTTATATTACAACAAAtatgcttgaatataactaTTTGTTGTAATATAACACCTAactg	pVALIUM20	attP2
TH02057.N	TM3,Sb	CG9492	CG9492	FBgn0037726	ctagcagtCTGGTGGATGATGAAGCTCTAtagttatattcaagcataTAGAGCTTCATCATCCACCAGgcg	aattcgcCTGGTGGATGATGAAGCTCTAtatgcttgaatataactaTAGAGCTTCATCATCCACCAGactg	pVALIUM20	attP2
TH02058.N	TM3,Sb	CG5526	Dhc36C	FBgn0013810	ctagcagtCTGGAGGACATTAGCAATTTAtagttatattcaagcataTAAATTGCTAATGTCCTCCAGgcg	aattcgcCTGGAGGACATTAGCAATTTAtatgcttgaatataactaTAAATTGCTAATGTCCTCCAGactg	pVALIUM20	attP2
TH02059.N	TM3,Sb	CG10564	Ac78C	FBgn0024150	ctagcagtCAGCACAATTCTAGTCGTTAAtagttatattcaagcataTTAACGACTAGAATTGTGCTGgcg	aattcgcCAGCACAATTCTAGTCGTTAAtatgcttgaatataactaTTAACGACTAGAATTGTGCTGactg	pVALIUM20	attP2
TH02060.N		CG1791	CG1791	FBgn0030163	ctagcagtACGAAGCTATCACATATTCAAtagttatattcaagcataTTGAATATGTGATAGCTTCGTgcg	aattcgcACGAAGCTATCACATATTCAAtatgcttgaatataactaTTGAATATGTGATAGCTTCGTactg	pVALIUM20	attP2
TH02061.N		CG9839	CG9839	FBgn0037633	ctagcagtCAGGATGAACTTCCAAACAAAtagttatattcaagcataTTTGTTTGGAAGTTCATCCTGgcg	aattcgcCAGGATGAACTTCCAAACAAAtatgcttgaatataactaTTTGTTTGGAAGTTCATCCTGactg	pVALIUM20	attP2
TH02062.N		CG15269	CG15269	FBgn0028878	ctagcagtTGGCAAGACATTCAACGATAAtagttatattcaagcataTTATCGTTGAATGTCTTGCCAgcg	aattcgcTGGCAAGACATTCAACGATAAtatgcttgaatataactaTTATCGTTGAATGTCTTGCCAactg	pVALIUM20	attP2
TH02063.N		CG17489	RpL5	FBgn0064225	ctagcagtTCAGGACAAGAACAAGTACAAtagttatattcaagcataTTGTACTTGTTCTTGTCCTGAgcg	aattcgcTCAGGACAAGAACAAGTACAAtatgcttgaatataactaTTGTACTTGTTCTTGTCCTGAactg	pVALIUM20	attP40
TH02064.N		CG9413	CG9413	FBgn0030574	ctagcagtTAGAGAGACGGTTATACTTTAtagttatattcaagcataTAAAGTATAACCGTCTCTCTAgcg	aattcgcTAGAGAGACGGTTATACTTTAtatgcttgaatataactaTAAAGTATAACCGTCTCTCTAactg	pVALIUM20	attP2
TH02065.N		CG11318	CG11318	FBgn0039818	ctagcagtCACATCAGTAGATATACTAAAtagttatattcaagcataTTTAGTATATCTACTGATGTGgcg	aattcgcCACATCAGTAGATATACTAAAtatgcttgaatataactaTTTAGTATATCTACTGATGTGactg	pVALIUM20	attP2
TH02066.N		CG9826	CG9826	FBgn0034784	ctagcagtCCGGAGCGGTATACTGTCAAAtagttatattcaagcataTTTGACAGTATACCGCTCCGGgcg	aattcgcCCGGAGCGGTATACTGTCAAAtatgcttgaatataactaTTTGACAGTATACCGCTCCGGactg	pVALIUM20	attP2
TH02067.N		CG31760	CG31760	FBgn0051760	ctagcagtAAGGATGTTGTATAGAAGAAAtagttatattcaagcataTTTCTTCTATACAACATCCTTgcg	aattcgcAAGGATGTTGTATAGAAGAAAtatgcttgaatataactaTTTCTTCTATACAACATCCTTactg	pVALIUM20	attP2
TH02068.N		CG6868	tld	FBgn0003719	ctagcagtCAGCAGAATTCTGGACATATAtagttatattcaagcataTATATGTCCAGAATTCTGCTGgcg	aattcgcCAGCAGAATTCTGGACATATAtatgcttgaatataactaTATATGTCCAGAATTCTGCTGactg	pVALIUM20	attP2
TH02069.N		CG17484	p120ctn	FBgn0260799	ctagcagtCAGGTGGGATAGATAGACTTAtagttatattcaagcataTAAGTCTATCTATCCCACCTGgcg	aattcgcCAGGTGGGATAGATAGACTTAtatgcttgaatataactaTAAGTCTATCTATCCCACCTGactg	pVALIUM20	attP2
TH02070.N		CG42256	Dscam2	FBgn0263218	ctagcagtAAGAATCTGAAAGATACATAAtagttatattcaagcataTTATGTATCTTTCAGATTCTTgcg	aattcgcAAGAATCTGAAAGATACATAAtatgcttgaatataactaTTATGTATCTTTCAGATTCTTactg	pVALIUM20	attP2
TH02072.N		CG42330	Dscam4	FBgn0263219	ctagcagtCTGCGACATAGTCAACTCCTAtagttatattcaagcataTAGGAGTTGACTATGTCGCAGgcg	aattcgcCTGCGACATAGTCAACTCCTAtatgcttgaatataactaTAGGAGTTGACTATGTCGCAGactg	pVALIUM20	attP2
TH02073.N		CG12002	Pxn	FBgn0011828	ctagcagtCTGGGCGAGCATCACTTCAAAtagttatattcaagcataTTTGAAGTGATGCTCGCCCAGgcg	aattcgcCTGGGCGAGCATCACTTCAAAtatgcttgaatataactaTTTGAAGTGATGCTCGCCCAGactg	pVALIUM20	attP2
TH02074.N		CG5557	sqz	FBgn0010768	ctagcagtAAGATTGTAACTATATATAAAtagttatattcaagcataTTTATATATAGTTACAATCTTgcg	aattcgcAAGATTGTAACTATATATAAAtatgcttgaatataactaTTTATATATAGTTACAATCTTactg	pVALIUM20	attP2
TH02075.N	TM3,Sb	CG12002		FBgn0011828	ctagcagtCTGGGCGAGCATCACTTCAAAtagttatattcaagcataTTTGAAGTGATGCTCGCCCAGgcg	aattcgcCTGGGCGAGCATCACTTCAAAtatgcttgaatataactaTTTGAAGTGATGCTCGCCCAGactg	pVALIUM20	attP2
TH02076.N		CG1842	Dhc98D	FBgn0013813	ctagcagtCTGGATTAAGTTCTACGATAAtagttatattcaagcataTTATCGTAGAACTTAATCCAGgcg	aattcgcCTGGATTAAGTTCTACGATAAtatgcttgaatataactaTTATCGTAGAACTTAATCCAGactg	pVALIUM20	attP40
TH02077.N		CG3723	Dhc93AB	FBgn0013812	ctagcagtCACGACAATACCATTCAATTAtagttatattcaagcataTAATTGAATGGTATTGTCGTGgcg	aattcgcCACGACAATACCATTCAATTAtatgcttgaatataactaTAATTGAATGGTATTGTCGTGactg	pVALIUM20	attP2
TH02078.N	CyO	CG8611	CG8611	FBgn0027602	ctagcagtATGATCTTATGTTCAATGTTAtagttatattcaagcataTAACATTGAACATAAGATCATgcg	aattcgcATGATCTTATGTTCAATGTTAtatgcttgaatataactaTAACATTGAACATAAGATCATactg	pVALIUM20	attP40
TH02079.N		CG43744	bru-3	FBgn0264001	ctagcagtAAGACTGAAAGTTCAATTGAAtagttatattcaagcataTTCAATTGAACTTTCAGTCTTgcg	aattcgcAAGACTGAAAGTTCAATTGAAtatgcttgaatataactaTTCAATTGAACTTTCAGTCTTactg	pVALIUM20	attP2
TH02080.N	CyO	CG18578	Ugt86Da	FBgn0040259	ctagcagtCAGGATCTGAATTTCATTCAAtagttatattcaagcataTTGAATGAAATTCAGATCCTGgcg	aattcgcCAGGATCTGAATTTCATTCAAtatgcttgaatataactaTTGAATGAAATTCAGATCCTGactg	pVALIUM20	attP40
TH02081.N		CG31832	CG31832	FBgn0051832	ctagcagtGACGACTAGATGGAAGTGTTAtagttatattcaagcataTAACACTTCCATCTAGTCGTCgcg	aattcgcGACGACTAGATGGAAGTGTTAtatgcttgaatataactaTAACACTTCCATCTAGTCGTCactg	pVALIUM20	attP40
TH02082.N		CG14535	CG14535	FBgn0031955	ctagcagtATGATGGATAGTCGAGATATAtagttatattcaagcataTATATCTCGACTATCCATCATgcg	aattcgcATGATGGATAGTCGAGATATAtatgcttgaatataactaTATATCTCGACTATCCATCATactg	pVALIUM20	attP2
TH02083.N		CG4312	MtnB	FBgn0002869	ctagcagtTCGAGAAATAGATACATACAAtagttatattcaagcataTTGTATGTATCTATTTCTCGAgcg	aattcgcTCGAGAAATAGATACATACAAtatgcttgaatataactaTTGTATGTATCTATTTCTCGAactg	pVALIUM20	attP2
TH02084.N	TM3,Sb	CG8585	Ih	FBgn0263397	ctagcagtCACACGATGGATTGCCTTCAAtagttatattcaagcataTTGAAGGCAATCCATCGTGTGgcg	aattcgcCACACGATGGATTGCCTTCAAtatgcttgaatataactaTTGAAGGCAATCCATCGTGTGactg	pVALIUM20	attP2
TH02085.N	TM3,Sb	CG8403	SP2353	FBgn0034070	ctagcagtTACGACGATGTCAACAATAATtagttatattcaagcataATTATTGTTGACATCGTCGTAgcg	aattcgcTACGACGATGTCAACAATAATtatgcttgaatataactaATTATTGTTGACATCGTCGTAactg	pVALIUM20	attP2
TH02086.N		CG1889	CG1889	FBgn0030164	ctagcagtCACGATAGGGTTAATGATGAAtagttatattcaagcataTTCATCATTAACCCTATCGTGgcg	aattcgcCACGATAGGGTTAATGATGAAtatgcttgaatataactaTTCATCATTAACCCTATCGTGactg	pVALIUM20	attP2
TH02087.N		CG3204	Rap2l	FBgn0025806	ctagcagtCACAGTGGTGTTAAATATAAAtagttatattcaagcataTTTATATTTAACACCACTGTGgcg	aattcgcCACAGTGGTGTTAAATATAAAtatgcttgaatataactaTTTATATTTAACACCACTGTGactg	pVALIUM20	attP2
TH02088.N		CG14902	decay	FBgn0028381	ctagcagtCTGCAAGACGCTCAAGAACAAtagttatattcaagcataTTGTTCTTGAGCGTCTTGCAGgcg	aattcgcCTGCAAGACGCTCAAGAACAAtatgcttgaatataactaTTGTTCTTGAGCGTCTTGCAGactg	pVALIUM20	attP40
TH02089.N		CG5634	dsd	FBgn0039528	ctagcagtAAGCGTGTTGTTAGAATTTATtagttatattcaagcataATAAATTCTAACAACACGCTTgcg	aattcgcAAGCGTGTTGTTAGAATTTATtatgcttgaatataactaATAAATTCTAACAACACGCTTactg	pVALIUM20	attP2
TH02090.N		CG43689	CG43689	FBgn0263772	ctagcagtCAGCAACTGCATCAACAATAAtagttatattcaagcataTTATTGTTGATGCAGTTGCTGgcg	aattcgcCAGCAACTGCATCAACAATAAtatgcttgaatataactaTTATTGTTGATGCAGTTGCTGactg	pVALIUM20	attP2
TH02091.N		CG12162	CG12162	FBgn0037329	ctagcagtAAGCGCGACGATAGCGATTAAtagttatattcaagcataTTAATCGCTATCGTCGCGCTTgcg	aattcgcAAGCGCGACGATAGCGATTAAtatgcttgaatataactaTTAATCGCTATCGTCGCGCTTactg	pVALIUM20	attP2
TH02092.N		CG31190	Dscam3	FBgn0261046	ctagcagtTGCGGTGATGCTGCAGGTCAAtagttatattcaagcataTTGACCTGCAGCATCACCGCAgcg	aattcgcTGCGGTGATGCTGCAGGTCAAtatgcttgaatataactaTTGACCTGCAGCATCACCGCAactg	pVALIUM20	attP2
TH02093.N		CG43368	cac	FBgn0263111	ctagcagtCACGATAGAAATGTTGCTGAAtagttatattcaagcataTTCAGCAACATTTCTATCGTGgcg	aattcgcCACGATAGAAATGTTGCTGAAtatgcttgaatataactaTTCAGCAACATTTCTATCGTGactg	pVALIUM20	attP40
TH02094.N		CG9431	kek4	FBgn0032484	ctagcagtAAGAATATCAGTACTAAAGAAtagttatattcaagcataTTCTTTAGTACTGATATTCTTgcg	aattcgcAAGAATATCAGTACTAAAGAAtatgcttgaatataactaTTCTTTAGTACTGATATTCTTactg	pVALIUM20	attP2
TH02095.N		CG30280	CG30280	FBgn0050280	ctagcagtCCCGGTTGGATTGTAATTCAAtagttatattcaagcataTTGAATTACAATCCAACCGGGgcg	aattcgcCCCGGTTGGATTGTAATTCAAtatgcttgaatataactaTTGAATTACAATCCAACCGGGactg	pVALIUM20	attP2
TH02096.N		CG4360	CG4360	FBgn0038787	ctagcagtTACGATTACATGAATACTATAtagttatattcaagcataTATAGTATTCATGTAATCGTAgcg	aattcgcTACGATTACATGAATACTATAtatgcttgaatataactaTATAGTATTCATGTAATCGTAactg	pVALIUM20	attP2
TH02097.N		CG40444	kl-5	FBgn0001315	ctagcagtCACGAAGATGTTATTAGACAAtagttatattcaagcataTTGTCTAATAACATCTTCGTGgcg	aattcgcCACGAAGATGTTATTAGACAAtatgcttgaatataactaTTGTCTAATAACATCTTCGTGactg	pVALIUM20	attP2
TH02098.N	TM3,Sb	CG6303	Bruce	FBgn0037808	ctagcagtTTCGACTACGATGACACTGAAtagttatattcaagcataTTCAGTGTCATCGTAGTCGAAgcg	aattcgcTTCGACTACGATGACACTGAAtatgcttgaatataactaTTCAGTGTCATCGTAGTCGAAactg	pVALIUM20	attP2
TH02099.N	TM3,Sb	CG5237	unc79	FBgn0038693	ctagcagtAAAGATCTTATCGATAATCTAtagttatattcaagcataTAGATTATCGATAAGATCTTTgcg	aattcgcAAAGATCTTATCGATAATCTAtatgcttgaatataactaTAGATTATCGATAAGATCTTTactg	pVALIUM20	attP2
TH02100.N		CG9593		FBgn0038365	ctagcagtCTGGCTAGACAGCGAGAGTTAtagttatattcaagcataTTACTCTCGCTGTCTAGCCAGgcg	aattcgcCTGGCTAGACAGCGAGAGTTAtatgcttgaatataactaTTACTCTCGCTGTCTAGCCAGactg	pVALIUM20	attP2
TH02101.N		CG43128	Shab	FBgn0262593	ctagcagtCAGCAACAAGCGACTCAGCAAtagttatattcaagcataTTGCTGAGTCGCTTGTTGCTGgcg	aattcgcCAGCAACAAGCGACTCAGCAAtatgcttgaatataactaTTGCTGAGTCGCTTGTTGCTGactg	pVALIUM20	attP2
TH02102.N		CG43795	CG43795	FBgn0264339	ctagcagtCCGAACAACAATTGTAGTTAAtagttatattcaagcataTTAACTACAATTGTTGTTCGGgcg	aattcgcCCGAACAACAATTGTAGTTAAtatgcttgaatataactaTTAACTACAATTGTTGTTCGGactg	pVALIUM20	attP2
TH02103.N		CG5097	MtnC	FBgn0038790	ctagcagtTTGCAAGAGCAAGTAGTTTAAtagttatattcaagcataTTAAACTACTTGCTCTTGCAAgcg	aattcgcTTGCAAGAGCAAGTAGTTTAAtatgcttgaatataactaTTAAACTACTTGCTCTTGCAAactg	pVALIUM20	attP2
TH02104.N	TM3,Sb	CG11099	CG11099	FBgn0034485	ctagcagtCACGATCAAACTATAAGCAAAtagttatattcaagcataTTTGCTTATAGTTTGATCGTGgcg	aattcgcCACGATCAAACTATAAGCAAAtatgcttgaatataactaTTTGCTTATAGTTTGATCGTGactg	pVALIUM20	attP2
TH02105.N		CG33298	CG33298	FBgn0032120	ctagcagtCACGACGACGACTATAATAAAtagttatattcaagcataTTTATTATAGTCGTCGTCGTGgcg	aattcgcCACGACGACGACTATAATAAAtatgcttgaatataactaTTTATTATAGTCGTCGTCGTGactg	pVALIUM20	attP2
TH02106.N		CG15002	mas	FBgn0011653	ctagcagtCGGGTTGGTGATTACGATCTAtagttatattcaagcataTAGATCGTAATCACCAACCCGgcg	aattcgcCGGGTTGGTGATTACGATCTAtatgcttgaatataactaTAGATCGTAATCACCAACCCGactg	pVALIUM20	attP2
TH02107.N		CG1883	RpS7	FBgn0039757	ctagcagtCAAGGTGCACCTGGACAAGAAtagttatattcaagcataTTCTTGTCCAGGTGCACCTTGgcg	aattcgcCAAGGTGCACCTGGACAAGAAtatgcttgaatataactaTTCTTGTCCAGGTGCACCTTGactg	pVALIUM20	attP2
TH02108.N		CG5920	RpS2	FBgn0004867	ctagcagtCAAAGAGTTCGAGATCATCGAtagttatattcaagcataTCGATGATCTCGAACTCTTTGgcg	aattcgcCAAAGAGTTCGAGATCATCGAtatgcttgaatataactaTCGATGATCTCGAACTCTTTGactg	pVALIUM20	attP2
TH02109.N		CG11331	Spn27A	FBgn0028990	ctagcagtCAGCGTAATGTTGCTGACCAAtagttatattcaagcataTTGGTCAGCAACATTACGCTGgcg	aattcgcCAGCGTAATGTTGCTGACCAAtatgcttgaatataactaTTGGTCAGCAACATTACGCTGactg	pVALIUM20	attP2
TH02110.N		CG3613	qkr58E-1	FBgn0022986	ctagcagtCAGGAAGAGACTATGTGCAAAtagttatattcaagcataTTTGCACATAGTCTCTTCCTGgcg	aattcgcCAGGAAGAGACTATGTGCAAAtatgcttgaatataactaTTTGCACATAGTCTCTTCCTGactg	pVALIUM20	attP40
TH02111.N	CyO	CG42797	CG42797	FBgn0261931	ctagcagtCAGACGAAGTTGTGCACATAAtagttatattcaagcataTTATGTGCACAACTTCGTCTGgcg	aattcgcCAGACGAAGTTGTGCACATAAtatgcttgaatataactaTTATGTGCACAACTTCGTCTGactg	pVALIUM20	attP40
TH02112.N		CG32772	CG32772	FBgn0052772	ctagcagtCCCGAACGATCAGCTGCTAAAtagttatattcaagcataTTTAGCAGCTGATCGTTCGGGgcg	aattcgcCCCGAACGATCAGCTGCTAAAtatgcttgaatataactaTTTAGCAGCTGATCGTTCGGGactg	pVALIUM20	attP40
TH02113.N		CG5747	mfr	FBgn0035935	ctagcagtCAGGAGTATTCGGTTGCTCAAtagttatattcaagcataTTGAGCAACCGAATACTCCTGgcg	aattcgcCAGGAGTATTCGGTTGCTCAAtatgcttgaatataactaTTGAGCAACCGAATACTCCTGactg	pVALIUM20	attP40
TH02114.N		CG44132	mamo	FBgn0264981	ctagcagtCTCGACGATGACTACGACGATtagttatattcaagcataATCGTCGTAGTCATCGTCGAGgcg	aattcgcCTCGACGATGACTACGACGATtatgcttgaatataactaATCGTCGTAGTCATCGTCGAGactg	pVALIUM20	attP40
TH02115.N		CG9450	tud	FBgn0003891	ctagcagtACCGATCAGTTTGAAATGTTAtagttatattcaagcataTAACATTTCAAACTGATCGGTgcg	aattcgcACCGATCAGTTTGAAATGTTAtatgcttgaatataactaTAACATTTCAAACTGATCGGTactg	pVALIUM20	attP40
TH02116.N		CG15113	5-HT1B	FBgn0263116	ctagcagtTACGTGTTAAGTGCTTGGCAAtagttatattcaagcataTTGCCAAGCACTTAACACGTAgcg	aattcgcTACGTGTTAAGTGCTTGGCAAtatgcttgaatataactaTTGCCAAGCACTTAACACGTAactg	pVALIUM20	attP40
TH02117.N		CG7524	Src64B	FBgn0262733	ctagcagtTAGCAGTTGATAGATGAACTAtagttatattcaagcataTAGTTCATCTATCAACTGCTAgcg	aattcgcTAGCAGTTGATAGATGAACTAtatgcttgaatataactaTAGTTCATCTATCAACTGCTAactg	pVALIUM20	attP40
TH02118.N		CG11734	HERC2	FBgn0031107	ctagcagtCACGGCGACTCCGAAGACCAAtagttatattcaagcataTTGGTCTTCGGAGTCGCCGTGgcg	aattcgcCACGGCGACTCCGAAGACCAAtatgcttgaatataactaTTGGTCTTCGGAGTCGCCGTGactg	pVALIUM20	attP40
TH02119.N		CG8103	Mi-2	FBgn0262519	ctagcagtCCGGTGGTCTCTACGAGATTAtagttatattcaagcataTAATCTCGTAGAGACCACCGGgcg	aattcgcCCGGTGGTCTCTACGAGATTAtatgcttgaatataactaTAATCTCGTAGAGACCACCGGactg	pVALIUM20	attP40
TH02120.N	CyO	CG6768	DNApol-epsilon	FBgn0264326	ctagcagtTCCGATAGTCACCAAGAGAAAtagttatattcaagcataTTTCTCTTGGTGACTATCGGAgcg	aattcgcTCCGATAGTCACCAAGAGAAAtatgcttgaatataactaTTTCTCTTGGTGACTATCGGAactg	pVALIUM20	attP40
TH02121.N		CG4488	wee	FBgn0011737	ctagcagtCAAGAACGAGATACTGATGAAtagttatattcaagcataTTCATCAGTATCTCGTTCTTGgcg	aattcgcCAAGAACGAGATACTGATGAAtatgcttgaatataactaTTCATCAGTATCTCGTTCTTGactg	pVALIUM20	attP40
TH02122.N		CG31660	pog	FBgn0051660	ctagcagtCCGAAGCGAAATTCAATCTAAtagttatattcaagcataTTAGATTGAATTTCGCTTCGGgcg	aattcgcCCGAAGCGAAATTCAATCTAAtatgcttgaatataactaTTAGATTGAATTTCGCTTCGGactg	pVALIUM20	attP40
TH02148.N		CG5272	gnu	FBgn0001120	ctagcagtCTAAGAGAGAAGACAGACCAAtagttatattcaagcataTTGGTCTGTCTTCTCTCTTAGgcg	aattcgcCTAAGAGAGAAGACAGACCAAtatgcttgaatataactaTTGGTCTGTCTTCTCTCTTAGactg	pVALIUM20	attP2
TH02149.N		CG10129	ndl	FBgn0002926	ctagcagtCCGGCGATGGTTGTAAATAAAtagttatattcaagcataTTTATTTACAACCATCGCCGGgcg	aattcgcCCGGCGATGGTTGTAAATAAAtatgcttgaatataactaTTTATTTACAACCATCGCCGGactg	pVALIUM20	attP40
TH02150.N		CG10379	mbc	FBgn0015513	ctagcagtTAGCGAGAACTATGTGGTCAAtagttatattcaagcataTTGACCACATAGTTCTCGCTAgcg	aattcgcTAGCGAGAACTATGTGGTCAAtatgcttgaatataactaTTGACCACATAGTTCTCGCTAactg	pVALIUM20	attP2
TH02151.N		CG4426	ast	FBgn0015905	ctagcagtTACGGAGAAGTTGTTCAGCAAtagttatattcaagcataTTGCTGAACAACTTCTCCGTAgcg	aattcgcTACGGAGAAGTTGTTCAGCAAtatgcttgaatataactaTTGCTGAACAACTTCTCCGTAactg	pVALIUM20	attP2
TH02152.N		CG17026	CG17026	FBgn0036550	ctagcagtAAGAATGACAATGTAACGAAAtagttatattcaagcataTTTCGTTACATTGTCATTCTTgcg	aattcgcAAGAATGACAATGTAACGAAAtatgcttgaatataactaTTTCGTTACATTGTCATTCTTactg	pVALIUM20	attP2
TH02153.N		CG17027	CG17027	FBgn0036553	ctagcagtTCGAGGAGTTGTACAACTTTAtagttatattcaagcataTAAAGTTGTACAACTCCTCGAgcg	aattcgcTCGAGGAGTTGTACAACTTTAtatgcttgaatataactaTAAAGTTGTACAACTCCTCGAactg	pVALIUM20	attP2
TH02154.N		CG17028	CG17028	FBgn0036552	ctagcagtACCGATTACGAAGTCAAGTCAtagttatattcaagcataTGACTTGACTTCGTAATCGGTgcg	aattcgcACCGATTACGAAGTCAAGTCAtatgcttgaatataactaTGACTTGACTTCGTAATCGGTactg	pVALIUM20	attP2
TH02155.N		CG17029	CG17029	FBgn0036551	ctagcagtCAAGGTCAAGGCGGACTTCTAtagttatattcaagcataTAGAAGTCCGCCTTGACCTTGgcg	aattcgcCAAGGTCAAGGCGGACTTCTAtatgcttgaatataactaTAGAAGTCCGCCTTGACCTTGactg	pVALIUM20	attP40
TH02156.N	TM3,Sb	CG4554	CG4554	FBgn0034734	ctagcagtCCGAAGTATACGACAAACTAAtagttatattcaagcataTTAGTTTGTCGTATACTTCGGgcg	aattcgcCCGAAGTATACGACAAACTAAtatgcttgaatataactaTTAGTTTGTCGTATACTTCGGactg	pVALIUM20	attP2
TH02157.N		CG9007	CG9007	FBgn0036398	ctagcagtCAGCAGTTAATGTTAATTCAAtagttatattcaagcataTTGAATTAACATTAACTGCTGgcg	aattcgcCAGCAGTTAATGTTAATTCAAtatgcttgaatataactaTTGAATTAACATTAACTGCTGactg	pVALIUM20	attP2
TH02158.N		CG17440	CG17440	FBgn0030120	ctagcagtCAGATACAGACTCAGCAGAAAtagttatattcaagcataTTTCTGCTGAGTCTGTATCTGgcg	aattcgcCAGATACAGACTCAGCAGAAAtatgcttgaatataactaTTTCTGCTGAGTCTGTATCTGactg	pVALIUM20	attP2
TH02159.N		CG32763	l(1)G0045	FBgn0026702	ctagcagtCAGATTCAACTTCAATTGCTAtagttatattcaagcataTAGCAATTGAAGTTGAATCTGgcg	aattcgcCAGATTCAACTTCAATTGCTAtatgcttgaatataactaTAGCAATTGAAGTTGAATCTGactg	pVALIUM20	attP2
TH02160.N		CG16838	CG16838	FBgn0036574	ctagcagtTCGACCAGATGTACGAAGATAtagttatattcaagcataTATCTTCGTACATCTGGTCGAgcg	aattcgcTCGACCAGATGTACGAAGATAtatgcttgaatataactaTATCTTCGTACATCTGGTCGAactg	pVALIUM20	attP2
TH02161.N		CG15803	CG15803	FBgn0038606	ctagcagtCTAGATAGGAGTCAAGATAAAtagttatattcaagcataTTTATCTTGACTCCTATCTAGgcg	aattcgcCTAGATAGGAGTCAAGATAAAtatgcttgaatataactaTTTATCTTGACTCCTATCTAGactg	pVALIUM20	attP2
TH02162.N		CG6741	a	FBgn0000008	ctagcagtCAGCAGTTGTTTGTACGAGAAtagttatattcaagcataTTCTCGTACAAACAACTGCTGgcg	aattcgcCAGCAGTTGTTTGTACGAGAAtatgcttgaatataactaTTCTCGTACAAACAACTGCTGactg	pVALIUM20	attP2
TH02163.N		CG3504	inaD	FBgn0001263	ctagcagtCGCGGCGATATTATCACCAAAtagttatattcaagcataTTTGGTGATAATATCGCCGCGgcg	aattcgcCGCGGCGATATTATCACCAAAtatgcttgaatataactaTTTGGTGATAATATCGCCGCGactg	pVALIUM20	attP2
TH02164.N		CG10800	Rca1	FBgn0017551	ctagcagtCAGGCTGTTTATCGCAGCCAAtagttatattcaagcataTTGGCTGCGATAAACAGCCTGgcg	aattcgcCAGGCTGTTTATCGCAGCCAAtatgcttgaatataactaTTGGCTGCGATAAACAGCCTGactg	pVALIUM20	attP2
TH02165.N		CG18179	CG18179	FBgn0036023	ctagcagtCTTCACCGACTTGATCAACAAtagttatattcaagcataTTGTTGATCAAGTCGGTGAAGgcg	aattcgcCTTCACCGACTTGATCAACAAtatgcttgaatataactaTTGTTGATCAAGTCGGTGAAGactg	pVALIUM20	attP2
TH02166.N		CG31205	CG31205	FBgn0051205	ctagcagtTTCCGACTCTAGCAATATCAAtagttatattcaagcataTTGATATTGCTAGAGTCGGAAgcg	aattcgcTTCCGACTCTAGCAATATCAAtatgcttgaatataactaTTGATATTGCTAGAGTCGGAAactg	pVALIUM20	attP2
TH02167.N		CG7910	CG7910	FBgn0037547	ctagcagtAAGGAGTCATGTGGTCTTAAAtagttatattcaagcataTTTAAGACCACATGACTCCTTgcg	aattcgcAAGGAGTCATGTGGTCTTAAAtatgcttgaatataactaTTTAAGACCACATGACTCCTTactg	pVALIUM20	attP2
TH02171.N		CG4863	RpL3	FBgn0020910	ctagcagtCCGTACCGAGATCAACAAGAAtagttatattcaagcataTTCTTGTTGATCTCGGTACGGgcg	aattcgcCCGTACCGAGATCAACAAGAAtatgcttgaatataactaTTCTTGTTGATCTCGGTACGGactg	pVALIUM20	attP40
TH02172.N		CG11199	Liprin-alpha	FBgn0046704	ctagcagtTTGCATGATCTCAACGAGAAAtagttatattcaagcataTTTCTCGTTGAGATCATGCAAgcg	aattcgcTTGCATGATCTCAACGAGAAAtatgcttgaatataactaTTTCTCGTTGAGATCATGCAAactg	pVALIUM20	attP40
TH02173.N		CG5869	CG5869	FBgn0028894	ctagcagtCCCAATGTGCTTCATATTCTAtagttatattcaagcataTAGAATATGAAGCACATTGGGgcg	aattcgcCCCAATGTGCTTCATATTCTAtatgcttgaatataactaTAGAATATGAAGCACATTGGGactg	pVALIUM20	attP40
TH02174.N	CyO	CG15015	Cip4	FBgn0035533	ctagcagtCCGAATCAACGAAGAAAGAAAtagttatattcaagcataTTTCTTTCTTCGTTGATTCGGgcg	aattcgcCCGAATCAACGAAGAAAGAAAtatgcttgaatataactaTTTCTTTCTTCGTTGATTCGGactg	pVALIUM20	attP40
TH02175.N		CG5272	gnu	FBgn0001120	ctagcagtCAGGAAGGGTACCGCGAGATAtagttatattcaagcataTATCTCGCGGTACCCTTCCTGgcg	aattcgcCAGGAAGGGTACCGCGAGATAtatgcttgaatataactaTATCTCGCGGTACCCTTCCTGactg	pVALIUM20	attP40
TH02176.N		CG9183	plu	FBgn0003114	ctagcagtCAGAGCTGCGAGGAATGATTAtagttatattcaagcataTAATCATTCCTCGCAGCTCTGgcg	aattcgcCAGAGCTGCGAGGAATGATTAtatgcttgaatataactaTAATCATTCCTCGCAGCTCTGactg	pVALIUM20	attP40
TH02177.N		CG5588	Mtl	FBgn0039532	ctagcagtTCGGAAAGACCTGCATGCTAAtagttatattcaagcataTTAGCATGCAGGTCTTTCCGAgcg	aattcgcTCGGAAAGACCTGCATGCTAAtatgcttgaatataactaTTAGCATGCAGGTCTTTCCGAactg	pVALIUM20	attP40
TH02178.N		CG9749	Abi	FBgn0020510	ctagcagtTACGTAGAGCCTTGTGTCTAAtagttatattcaagcataTTAGACACAAGGCTCTACGTAgcg	aattcgcTACGTAGAGCCTTGTGTCTAAtatgcttgaatataactaTTAGACACAAGGCTCTACGTAactg	pVALIUM20	attP40
TH02179.N		CG4636	SCAR	FBgn0041781	ctagcagtCTCGACAAGCTTAATGTCTATtagttatattcaagcataATAGACATTAAGCTTGTCGAGgcg	aattcgcCTCGACAAGCTTAATGTCTATtatgcttgaatataactaATAGACATTAAGCTTGTCGAGactg	pVALIUM20	attP40
TH02180.N	CyO	CG1520	WASp	FBgn0024273	ctagcagtTCGGTGAAGCAATACAGTGTAtagttatattcaagcataTACACTGTATTGCTTCACCGAgcg	aattcgcTCGGTGAAGCAATACAGTGTAtatgcttgaatataactaTACACTGTATTGCTTCACCGAactg	pVALIUM20	attP40
TH02181.N		CG5701	RhoBTB	FBgn0036980	ctagcagtCTGGATGACAAACCTGAAGAAtagttatattcaagcataTTCTTCAGGTTTGTCATCCAGgcg	aattcgcCTGGATGACAAACCTGAAGAAtatgcttgaatataactaTTCTTCAGGTTTGTCATCCAGactg	pVALIUM20	attP40
TH02182.N		CG10379	mbc	FBgn0015513	ctagcagtCTCGATGTGTACATTAATGAAtagttatattcaagcataTTCATTAATGTACACATCGAGgcg	aattcgcCTCGATGTGTACATTAATGAAtatgcttgaatataactaTTCATTAATGTACACATCGAGactg	pVALIUM20	attp40
TH02183.N		CG4528	snf	FBgn0003449	ctagcagtATGGAGATGCTACCCAACCAAtagttatattcaagcataTTGGTTGGGTAGCATCTCCATgcg	aattcgcATGGAGATGCTACCCAACCAAtatgcttgaatataactaTTGGTTGGGTAGCATCTCCATactg	pVALIUM20	attP40
TH02184.N		CG11949	cora	FBgn0010434	ctagcagtCCCGAGTGGAACAGAAGATAAtagttatattcaagcataTTATCTTCTGTTCCACTCGGGgcg	aattcgcCCCGAGTGGAACAGAAGATAAtatgcttgaatataactaTTATCTTCTGTTCCACTCGGGactg	pVALIUM20	attP40
TH02185.N		CG4319	rpr	FBgn0011706	ctagcagtCCGAACGAGAAGAAAGATAAAtagttatattcaagcataTTTATCTTTCTTCTCGTTCGGgcg	aattcgcCCGAACGAGAAGAAAGATAAAtatgcttgaatataactaTTTATCTTTCTTCTCGTTCGGactg	pVALIUM20	attP40
TH02186.N		CG10742	Tsp3A	FBgn0040334	ctagcagtCACATTCCTACTGAAGTTCTAtagttatattcaagcataTAGAACTTCAGTAGGAATGTGgcg	aattcgcCACATTCCTACTGAAGTTCTAtatgcttgaatataactaTAGAACTTCAGTAGGAATGTGactg	pVALIUM20	attP40
TH02187.N		CG31605	Bsg	FBgn0261822	ctagcagtCAGACGATAATGGTGTTCCTAtagttatattcaagcataTAGGAACACCATTATCGTCTGgcg	aattcgcCAGACGATAATGGTGTTCCTAtatgcttgaatataactaTAGGAACACCATTATCGTCTGactg	pVALIUM20	attP40
TH02188.N		CG9033	Tsp47F	FBgn0033629	ctagcagtATCAAGCGATCGAACAGCGAAtagttatattcaagcataTTCGCTGTTCGATCGCTTGATgcg	aattcgcATCAAGCGATCGAACAGCGAAtatgcttgaatataactaTTCGCTGTTCGATCGCTTGATactg	pVALIUM20	attP40
TH02189.N		CG4898	Tm1	FBgn0003721	ctagcagtCCAGTTGCTCGAAGAAGACTTtagttatattcaagcataAAGTCTTCTTCGAGCAACTGGgcg	aattcgcCCAGTTGCTCGAAGAAGACTTtatgcttgaatataactaAAGTCTTCTTCGAGCAACTGGactg	pVALIUM20	attP40
TH02190.N		CG7210	kel	FBgn0001301	ctagcagtATGTTGCATACTGTAGTTGTAtagttatattcaagcataTACAACTACAGTATGCAACATgcg	aattcgcATGTTGCATACTGTAGTTGTAtatgcttgaatataactaTACAACTACAGTATGCAACATactg	pVALIUM20	attP40
TH02191.N	CyO	CG32425	CG32425	FBgn0052425	ctagcagtTTCGACCATGACAACAACCAAtagttatattcaagcataTTGGTTGTTGTCATGGTCGAAgcg	aattcgcTTCGACCATGACAACAACCAAtatgcttgaatataactaTTGGTTGTTGTCATGGTCGAAactg	pVALIUM20	attP40
TH02192.N		CG3664	Rab5	FBgn0014010	ctagcagtCAGCTTAGCTCCCATGTATTAtagttatattcaagcataTAATACATGGGAGCTAAGCTGgcg	aattcgcCAGCTTAGCTCCCATGTATTAtatgcttgaatataactaTAATACATGGGAGCTAAGCTGactg	pVALIUM20	attP40
TH02193.N	CyO	CG17678	cta	FBgn0000384	ctagcagtTTCGATGTTGCGGAAATATTAtagttatattcaagcataTAATATTTCCGCAACATCGAAgcg	aattcgcTTCGATGTTGCGGAAATATTAtatgcttgaatataactaTAATATTTCCGCAACATCGAAactg	pVALIUM20	attP40
TH02194.N	CyO	CG6671	AGO1	FBgn0262739	ctagcagtCAAGTTCACGAAGGAGATCAAtagttatattcaagcataTTGATCTCCTTCGTGAACTTGgcg	aattcgcCAAGTTCACGAAGGAGATCAAtatgcttgaatataactaTTGATCTCCTTCGTGAACTTGactg	pVALIUM20	attP40
TH02195.N	CyO	CG10798	dm	FBgn0262656	ctagcagtAACGATCGCAGACGACAGATAtagttatattcaagcataTATCTGTCGTCTGCGATCGTTgcg	aattcgcAACGATCGCAGACGACAGATAtatgcttgaatataactaTATCTGTCGTCTGCGATCGTTactg	pVALIUM20	attP40
TH02196.N	CyO	CG31045	Mhcl	FBgn0026059	ctagcagtAAGCAACTAAATACAGAGCAAtagttatattcaagcataTTGCTCTGTATTTAGTTGCTTgcg	aattcgcAAGCAACTAAATACAGAGCAAtatgcttgaatataactaTTGCTCTGTATTTAGTTGCTTactg	pVALIUM20	attP40
TH02197.N		CG10697	Ddc	FBgn0000422	ctagcagtCCGGCTGTACGGTGTCGAGAAtagttatattcaagcataTTCTCGACACCGTACAGCCGGgcg	aattcgcCCGGCTGTACGGTGTCGAGAAtatgcttgaatataactaTTCTCGACACCGTACAGCCGGactg	pVALIUM20	attP40
TH02198.N		CG9741	Dhod	FBgn0000447	ctagcagtCCGGCTATGATGCATACGAAAtagttatattcaagcataTTTCGTATGCATCATAGCCGGgcg	aattcgcCCGGCTATGATGCATACGAAAtatgcttgaatataactaTTTCGTATGCATCATAGCCGGactg	pVALIUM20	attP40
TH02199.N		CG5663	Dip-C	FBgn0000455	ctagcagtCGACCAGAAGTTCATCTACAAtagttatattcaagcataTTGTAGATGAACTTCTGGTCGgcg	aattcgcCGACCAGAAGTTCATCTACAAtatgcttgaatataactaTTGTAGATGAACTTCTGGTCGactg	pVALIUM20	attP40
TH02200.N		CG5320	Gdh	FBgn0001098	ctagcagtCCGGTCTGAAGATCAACCCTAtagttatattcaagcataTAGGGTTGATCTTCAGACCGGgcg	aattcgcCCGGTCTGAAGATCAACCCTAtatgcttgaatataactaTAGGGTTGATCTTCAGACCGGactg	pVALIUM20	attP40
TH02201.N	CyO	CG9042	Gpdh	FBgn0001128	ctagcagtCAGCTCAAGCCTAATGATTTAtagttatattcaagcataTAAATCATTAGGCTTGAGCTGgcg	aattcgcCAGCTCAAGCCTAATGATTTAtatgcttgaatataactaTAAATCATTAGGCTTGAGCTGactg	pVALIUM20	attP40
TH02202.N		CG7399	Hn	FBgn0001208	ctagcagtCCCGATGATTACATTGAGAAAtagttatattcaagcataTTTCTCAATGTAATCATCGGGgcg	aattcgcCCCGATGATTACATTGAGAAAtatgcttgaatataactaTTTCTCAATGTAATCATCGGGactg	pVALIUM20	attP40
TH02203.N		CG4162	lace	FBgn0002524	ctagcagtCCCGAGGTTATTGCTCTGAAAtagttatattcaagcataTTTCAGAGCAATAACCTCGGGgcg	aattcgcCCCGAGGTTATTGCTCTGAAAtatgcttgaatataactaTTTCAGAGCAATAACCTCGGGactg	pVALIUM20	attP40
TH02204.N		CG3697	mei-9	FBgn0002707	ctagcagtCAGGATGGAAAGACCGATGAAtagttatattcaagcataTTCATCGGTCTTTCCATCCTGgcg	aattcgcCAGGATGGAAAGACCGATGAAtatgcttgaatataactaTTCATCGGTCTTTCCATCCTGactg	pVALIUM20	attP40
TH02205.N		CG8251	Pgi	FBgn0003074	ctagcagtCAAGACGACACCATTCGAGAAtagttatattcaagcataTTCTCGAATGGTGTCGTCTTGgcg	aattcgcCAAGACGACACCATTCGAGAAtatgcttgaatataactaTTCTCGAATGGTGTCGTCTTGactg	pVALIUM20	attP40
TH02206.N		CG6097	rt	FBgn0003292	ctagcagtCAAGATGCTGTTCCAAACGAAtagttatattcaagcataTTCGTTTGGAACAGCATCTTGgcg	aattcgcCAAGATGCTGTTCCAAACGAAtatgcttgaatataactaTTCGTTTGGAACAGCATCTTGactg	pVALIUM20	attP40
TH02207.N		CG1417	slgA	FBgn0003423	ctagcagtAAGGAGTTCCTGAACAATGTAtagttatattcaagcataTACATTGTTCAGGAACTCCTTgcg	aattcgcAAGGAGTTCCTGAACAATGTAtatgcttgaatataactaTACATTGTTCAGGAACTCCTTactg	pVALIUM20	attP40
TH02208.N		CG7948	spn-A	FBgn0003479	ctagcagtAGAGCTAATTGTGCTCACTTAtagttatattcaagcataTAAGTGAGCACAATTAGCTCTgcg	aattcgcAGAGCTAATTGTGCTCACTTAtatgcttgaatataactaTAAGTGAGCACAATTAGCTCTactg	pVALIUM20	attP40
TH02209.N		CG3325	spn-B	FBgn0003480	ctagcagtCAGCTACGCGGATAAGTACAAtagttatattcaagcataTTGTACTTATCCGCGTAGCTGgcg	aattcgcCAGCTACGCGGATAAGTACAAtatgcttgaatataactaTTGTACTTATCCGCGTAGCTGactg	pVALIUM20	attP40
TH02210.N	CyO	CG9364	Treh	FBgn0003748	ctagcagtCGAGTTCGAGTTCTTTGTGAAtagttatattcaagcataTTCACAAAGAACTCGAACTCGgcg	aattcgcCGAGTTCGAGTTCTTTGTGAAtatgcttgaatataactaTTCACAAAGAACTCGAACTCGactg	pVALIUM20	attP40
TH02211.N		CG9209	vap	FBgn0003969	ctagcagtCAGCCCGAGTTCAATCAGCAAtagttatattcaagcataTTGCTGATTGAACTCGGGCTGgcg	aattcgcCAGCCCGAGTTCAATCAGCAAtatgcttgaatataactaTTGCTGATTGAACTCGGGCTGactg	pVALIUM20	attP40
TH02212.N		CG8987	tam	FBgn0004406	ctagcagtCAGAGCGACCGCACTACACTAtagttatattcaagcataTAGTGTAGTGCGGTCGCTCTGgcg	aattcgcCAGAGCGACCGCACTACACTAtatgcttgaatataactaTAGTGTAGTGCGGTCGCTCTGactg	pVALIUM20	attP40
TH02213.N		CG8251		FBgn0003074	ctagcagtCAAGACGACACCATTCGAGAAtagttatattcaagcataTTCTCGAATGGTGTCGTCTTGgcg	aattcgcCAAGACGACACCATTCGAGAAtatgcttgaatataactaTTCTCGAATGGTGTCGTCTTGactg	pVALIUM20	attP40
TH02214.N		CG14994	Gad1	FBgn0004516	ctagcagtCAAGATGTTCCCGAACTACAAtagttatattcaagcataTTGTAGTTCGGGAACATCTTGgcg	aattcgcCAAGATGTTCCCGAACTACAAtatgcttgaatataactaTTGTAGTTCGGGAACATCTTGactg	pVALIUM20	attP40
TH02215.N	CyO	CG15811	Rop	FBgn0004574	ctagcagtATCGAGCGAATTGCCGAGCAAtagttatattcaagcataTTGCTCGGCAATTCGCTCGATgcg	aattcgcATCGAGCGAATTGCCGAGCAAtatgcttgaatataactaTTGCTCGGCAATTCGCTCGATactg	pVALIUM20	attP40
TH02216.N		CG6358	Xpac	FBgn0004832	ctagcagtCTGGACGACGCCATTGCTATAtagttatattcaagcataTATAGCAATGGCGTCGTCCAGgcg	aattcgcCTGGACGACGCCATTGCTATAtatgcttgaatataactaTATAGCAATGGCGTCGTCCAGactg	pVALIUM20	attP40
TH02217.N		CG1065	Scsalpha	FBgn0004888	ctagcagtAAGCGTCTGGAGTTAGTGTAAtagttatattcaagcataTTACACTAACTCCAGACGCTTgcg	aattcgcAAGCGTCTGGAGTTAGTGTAAtatgcttgaatataactaTTACACTAACTCCAGACGCTTactg	pVALIUM20	attP40
TH02218.N	CyO	CG6146	Top1	FBgn0004924	ctagcagtCTGCACCAAGGAAGTGTTCAAtagttatattcaagcataTTGAACACTTCCTTGGTGCAGgcg	aattcgcCTGCACCAAGGAAGTGTTCAAtatgcttgaatataactaTTGAACACTTCCTTGGTGCAGactg	pVALIUM20	attP40
TH02219.N		CG6054	Su(fu)	FBgn0005355	ctagcagtCAGGTCCTGATTCCCGATGAAtagttatattcaagcataTTCATCGGGAATCAGGACCTGgcg	aattcgcCAGGTCCTGATTCCCGATGAAtatgcttgaatataactaTTCATCGGGAATCAGGACCTGactg	pVALIUM20	attP40
TH02220.N		CG1063	Itp-r83A	FBgn0010051	ctagcagtTTGGAGCGAGATACCCTCAAAtagttatattcaagcataTTTGAGGGTATCTCGCTCCAAgcg	aattcgcTTGGAGCGAGATACCCTCAAAtatgcttgaatataactaTTTGAGGGTATCTCGCTCCAAactg	pVALIUM20	attP40
TH02221.N		CG1543	Tbh	FBgn0010329	ctagcagtCAGCGATGAGATGTGCGTCAAtagttatattcaagcataTTGACGCACATCTCATCGCTGgcg	aattcgcCAGCGATGAGATGTGCGTCAAtatgcttgaatataactaTTGACGCACATCTCATCGCTGactg	pVALIUM20	attP40
TH02222.N	CyO	CG17645	Pglym87	FBgn0011270	ctagcagtCAGGATTGTGATGGTTCGTCAtagttatattcaagcataTGACGAACCATCACAATCCTGgcg	aattcgcCAGGATTGTGATGGTTCGTCAtatgcttgaatataactaTGACGAACCATCACAATCCTGactg	pVALIUM20	attP40
TH02223.N		CG3671	Mvl	FBgn0011672	ctagcagtCACGTTGGATACTGTGGATAAtagttatattcaagcataTTATCCACAGTATCCAACGTGgcg	aattcgcCACGTTGGATACTGTGGATAAtatgcttgaatataactaTTATCCACAGTATCCAACGTGactg	pVALIUM20	attP40
TH02224.N		CG3283	SdhB	FBgn0014028	ctagcagtCCCGGACATGAACAACTTCTAtagttatattcaagcataTAGAAGTTGTTCATGTCCGGGgcg	aattcgcCCCGGACATGAACAACTTCTAtatgcttgaatataactaTAGAAGTTGTTCATGTCCGGGactg	pVALIUM20	attP40
TH02225.N		CG3926	Spat	FBgn0014031	ctagcagtACCGCTCTATGTGCCCAGCAAtagttatattcaagcataTTGCTGGGCACATAGAGCGGTgcg	aattcgcACCGCTCTATGTGCCCAGCAAtatgcttgaatataactaTTGCTGGGCACATAGAGCGGTactg	pVALIUM20	attP40
TH02226.N	CyO	CG12117	Sptr	FBgn0014032	ctagcagtAACGACGGAGCGATTCATCAAtagttatattcaagcataTTGATGAATCGCTCCGTCGTTgcg	aattcgcAACGACGGAGCGATTCATCAAtatgcttgaatataactaTTGATGAATCGCTCCGTCGTTactg	pVALIUM20	attP40
TH02227.N		CG13397	CG13397	FBgn0014417	ctagcagtAACGATCTTCTCAATTGTTTAtagttatattcaagcataTAAACAATTGAGAAGATCGTTgcg	aattcgcAACGATCTTCTCAATTGTTTAtatgcttgaatataactaTAAACAATTGAGAAGATCGTTactg	pVALIUM20	attP40
TH02228.N	CyO	CG11899	CG11899	FBgn0014427	ctagcagtCAGGGACGATTTGATAGGCAAtagttatattcaagcataTTGCCTATCAAATCGTCCCTGgcg	aattcgcCAGGGACGATTTGATAGGCAAtatgcttgaatataactaTTGCCTATCAAATCGTCCCTGactg	pVALIUM20	attP40
TH02229.N	CyO	CG11654	Ahcy13	FBgn0014455	ctagcagtCAACCTGTACAAGATGTTCAAtagttatattcaagcataTTGAACATCTTGTACAGGTTGgcg	aattcgcCAACCTGTACAAGATGTTCAAtatgcttgaatataactaTTGAACATCTTGTACAGGTTGactg	pVALIUM20	attP40
TH02230.N		CG8318	Nf1	FBgn0015269	ctagcagtCCGGACTACAACGACATAGAAtagttatattcaagcataTTCTATGTCGTTGTAGTCCGGgcg	aattcgcCCGGACTACAACGACATAGAAtatgcttgaatataactaTTCTATGTCGTTGTAGTCCGGactg	pVALIUM20	attP40
TH02231.N		CG6657	veg	FBgn0015562	ctagcagtCTGGATAGACAAGGTGATTAAtagttatattcaagcataTTAATCACCTTGTCTATCCAGgcg	aattcgcCTGGATAGACAAGGTGATTAAtatgcttgaatataactaTTAATCACCTTGTCTATCCAGactg	pVALIUM20	attP40
TH02232.N	CyO	CG11567	Cpr	FBgn0015623	ctagcagtCAAGACCTATGAGCACTACAAtagttatattcaagcataTTGTAGTGCTCATAGGTCTTGgcg	aattcgcCAAGACCTATGAGCACTACAAtatgcttgaatataactaTTGTAGTGCTCATAGGTCTTGactg	pVALIUM20	attP40
TH02233.N	CyO	CG17320	ScpX	FBgn0015808	ctagcagtCAGGATGTCCAGGTTGTGGAAtagttatattcaagcataTTCCACAACCTGGACATCCTGgcg	aattcgcCAGGATGTCCAGGTTGTGGAAtatgcttgaatataactaTTCCACAACCTGGACATCCTGactg	pVALIUM20	attP40
TH02234.N	CyO	CG14993	Faa	FBgn0016013	ctagcagtAAGCTTCTGGATTTCGAACTAtagttatattcaagcataTAGTTCGAAATCCAGAAGCTTgcg	aattcgcAAGCTTCTGGATTTCGAACTAtatgcttgaatataactaTAGTTCGAAATCCAGAAGCTTactg	pVALIUM20	attP40
TH02235.N		CG3944	ND23	FBgn0017567	ctagcagtAGCGAGCAGAACCCAAAGATAtagttatattcaagcataTATCTTTGGGTTCTGCTCGCTgcg	aattcgcAGCGAGCAGAACCCAAAGATAtatgcttgaatataactaTATCTTTGGGTTCTGCTCGCTactg	pVALIUM20	attP40
TH02236.N	CyO	CG3057	colt	FBgn0019830	ctagcagtCTAGTTTGTCTAATAAAGAAAtagttatattcaagcataTTTCTTTATTAGACAAACTAGgcg	aattcgcCTAGTTTGTCTAATAAAGAAAtatgcttgaatataactaTTTCTTTATTAGACAAACTAGactg	pVALIUM20	attP40
TH02237.N	CyO	CG5796	Ppox	FBgn0020018	ctagcagtTTCGCGATCTGTTCACAGCAAtagttatattcaagcataTTGCTGTGAACAGATCGCGAAgcg	aattcgcTTCGCGATCTGTTCACAGCAAtatgcttgaatataactaTTGCTGTGAACAGATCGCGAAactg	pVALIUM20	attP40
TH02238.N	CyO	CG10117	ttv	FBgn0020245	ctagcagtTACGTCCAAGTGGACAAACTAtagttatattcaagcataTAGTTTGTCCACTTGGACGTAgcg	aattcgcTACGTCCAAGTGGACAAACTAtatgcttgaatataactaTAGTTTGTCCACTTGGACGTAactg	pVALIUM20	attP40
TH02239.N	CyO	CG3433	Coprox	FBgn0021944	ctagcagtTAAGAAGTGGTGCGACGACTAtagttatattcaagcataTAGTCGTCGCACCACTTCTTAgcg	aattcgcTAAGAAGTGGTGCGACGACTAtatgcttgaatataactaTAGTCGTCGCACCACTTCTTAactg	pVALIUM20	attP40
TH02240.N		CG8256	Gpo-1	FBgn0022160	ctagcagtCCAGCTGATCGACAAAGACAAtagttatattcaagcataTTGTCTTTGTCGATCAGCTGGgcg	aattcgcCCAGCTGATCGACAAAGACAAtatgcttgaatataactaTTGTCTTTGTCGATCAGCTGGactg	pVALIUM20	attP40
TH02241.N		CG3140	Adk2	FBgn0022708	ctagcagtCAGGACTGTCGTTCAAGCTGAtagttatattcaagcataTCAGCTTGAACGACAGTCCTGgcg	aattcgcCAGGACTGTCGTTCAAGCTGAtatgcttgaatataactaTCAGCTTGAACGACAGTCCTGactg	pVALIUM20	attP40
TH02242.N		CG17146	Adk1	FBgn0022709	ctagcagtCCCAGTGCTAGTAGAATGCTAtagttatattcaagcataTAGCATTCTACTAGCACTGGGgcg	aattcgcCCCAGTGCTAGTAGAATGCTAtatgcttgaatataactaTAGCATTCTACTAGCACTGGGactg	pVALIUM20	attP40
TH02243.N		CG8782	Oat	FBgn0022774	ctagcagtCTGGTCATCAATGAGACCCAAtagttatattcaagcataTTGGGTCTCATTGATGACCAGgcg	aattcgcCTGGTCATCAATGAGACCCAAtatgcttgaatataactaTTGGGTCTCATTGATGACCAGactg	pVALIUM20	attP40
TH02244.N		CG1782	Uba1	FBgn0023143	ctagcagtCAGAGCTGGTACAGAAGGTTAtagttatattcaagcataTAACCTTCTGTACCAGCTCTGgcg	aattcgcCAGAGCTGGTACAGAAGGTTAtatgcttgaatataactaTAACCTTCTGTACCAGCTCTGactg	pVALIUM20	attP40
TH02245.N		CG2827	Tal	FBgn0023477	ctagcagtCCGCTTGTCCTTCGACACCAAtagttatattcaagcataTTGGTGTCGAAGGACAAGCGGgcg	aattcgcCCGCTTGTCCTTCGACACCAAtatgcttgaatataactaTTGGTGTCGAAGGACAAGCGGactg	pVALIUM20	attP40
TH02246.N		CG3806	eIF2B-epsilon	FBgn0023512	ctagcagtTTGGATCAATCCAGCGAAGAAtagttatattcaagcataTTCTTCGCTGGATTGATCCAAgcg	aattcgcTTGGATCAATCCAGCGAAGAAtatgcttgaatataactaTTCTTCGCTGGATTGATCCAAactg	pVALIUM20	attP40
TH02247.N		CG14815	Pex5	FBgn0023516	ctagcagtCCGCAGCGATCTCCAGAGTTAtagttatattcaagcataTAACTCTGGAGATCGCTGCGGgcg	aattcgcCCGCAGCGATCTCCAGAGTTAtatgcttgaatataactaTAACTCTGGAGATCGCTGCGGactg	pVALIUM20	attP40
TH02248.N	CyO	CG17896	CG17896	FBgn0023537	ctagcagtCTGATGGAGCTTCTTAACGAAtagttatattcaagcataTTCGTTAAGAAGCTCCATCAGgcg	aattcgcCTGATGGAGCTTCTTAACGAAtatgcttgaatataactaTTCGTTAAGAAGCTCCATCAGactg	pVALIUM20	attP40
TH02249.N	CyO	CG2098	ferrochelatase	FBgn0024891	ctagcagtTCGGAGATTGGTGCTAGCGTAtagttatattcaagcataTACGCTAGCACCAATCTCCGAgcg	aattcgcTCGGAGATTGGTGCTAGCGTAtatgcttgaatataactaTACGCTAGCACCAATCTCCGAactg	pVALIUM20	attP40
TH02250.N		CG2658	CG2658	FBgn0024992	ctagcagtTCGAGCTGATATCCTAGACAAtagttatattcaagcataTTGTCTAGGATATCAGCTCGAgcg	aattcgcTCGAGCTGATATCCTAGACAAtatgcttgaatataactaTTGTCTAGGATATCAGCTCGAactg	pVALIUM20	attP40
TH02251.N		CG14808	Scgdelta	FBgn0025391	ctagcagtCACGCCCAAGCGACCCAACAAtagttatattcaagcataTTGTTGGGTCGCTTGGGCGTGgcg	aattcgcCACGCCCAAGCGACCCAACAAtatgcttgaatataactaTTGTTGGGTCGCTTGGGCGTGactg	pVALIUM20	attP40
TH02252.N		CG18374	Gyk	FBgn0025592	ctagcagtTCCGACCTAGTAGGAATTCAAtagttatattcaagcataTTGAATTCCTACTAGGTCGGAgcg	aattcgcTCCGACCTAGTAGGAATTCAAtatgcttgaatataactaTTGAATTCCTACTAGGTCGGAactg	pVALIUM20	attP40
TH02253.N		CG11325	GRHR	FBgn0025595	ctagcagtTCCGCTGATCATGTTCATCTAtagttatattcaagcataTAGATGAACATGATCAGCGGAgcg	aattcgcTCCGCTGATCATGTTCATCTAtatgcttgaatataactaTAGATGAACATGATCAGCGGAactg	pVALIUM20	attP40
TH02254.N		CG7144	LKR	FBgn0025687	ctagcagtCCAGAAGTTGGTCAAGCAGAAtagttatattcaagcataTTCTGCTTGACCAACTTCTGGgcg	aattcgcCCAGAAGTTGGTCAAGCAGAAtatgcttgaatataactaTTCTGCTTGACCAACTTCTGGactg	pVALIUM20	attP40
TH02255.N		CG4039	Mcm6	FBgn0025815	ctagcagtTAGAGCAGCAGTTCAAGTTCAtagttatattcaagcataTGAACTTGAACTGCTGCTCTAgcg	aattcgcTAGAGCAGCAGTTCAAGTTCAtatgcttgaatataactaTGAACTTGAACTGCTGCTCTAactg	pVALIUM20	attP40
TH02256.N	CyO	CG4317	Mipp2	FBgn0026060	ctagcagtTCGACTATCAGAGATAAAGAAtagttatattcaagcataTTCTTTATCTCTGATAGTCGAgcg	aattcgcTCGACTATCAGAGATAAAGAAtatgcttgaatataactaTTCTTTATCTCTGATAGTCGAactg	pVALIUM20	attP40
TH02257.N	CyO	CG8432	Rep	FBgn0026378	ctagcagtTACAAGAGTAGTCATACTAAAtagttatattcaagcataTTTAGTATGACTACTCTTGTAgcg	aattcgcTACAAGAGTAGTCATACTAAAtatgcttgaatataactaTTTAGTATGACTACTCTTGTAactg	pVALIUM20	attP40
TH02258.N		CG3210	Drp1	FBgn0026479	ctagcagtCTCGTTCGAACTGCTAGTGAAtagttatattcaagcataTTCACTAGCAGTTCGAACGAGgcg	aattcgcCTCGTTCGAACTGCTAGTGAAtatgcttgaatataactaTTCACTAGCAGTTCGAACGAGactg	pVALIUM20	attP40
TH02259.N		CG1315	CG1315	FBgn0026565	ctagcagtCAAGTGGTTGCTGGACAAGCAtagttatattcaagcataTGCTTGTCCAGCAACCACTTGgcg	aattcgcCAAGTGGTTGCTGGACAAGCAtatgcttgaatataactaTGCTTGTCCAGCAACCACTTGactg	pVALIUM20	attP40
TH02260.N	CyO	CG8766	Taz	FBgn0026619	ctagcagtCGGAAGCTCATTACAGACAAAtagttatattcaagcataTTTGTCTGTAATGAGCTTCCGgcg	aattcgcCGGAAGCTCATTACAGACAAAtatgcttgaatataactaTTTGTCTGTAATGAGCTTCCGactg	pVALIUM20	attP40
TH02261.N	CyO	CG11403	CG11403	FBgn0026876	ctagcagtCTGGATATGGCTACCAAGAAAtagttatattcaagcataTTTCTTGGTAGCCATATCCAGgcg	aattcgcCTGGATATGGCTACCAAGAAAtatgcttgaatataactaTTTCTTGGTAGCCATATCCAGactg	pVALIUM20	attP40
TH02262.N	CyO	CG4561	Aats-tyr	FBgn0027080	ctagcagtCAGCGACTATCAGCTGTCCAAtagttatattcaagcataTTGGACAGCTGATAGTCGCTGgcg	aattcgcCAGCGACTATCAGCTGTCCAAtatgcttgaatataactaTTGGACAGCTGATAGTCGCTGactg	pVALIUM20	attP40
TH02263.N		CG6335,CG15048	Aats-his,CG15048	FBgn0027087,FBgn0030935	ctagcagtCTGGAGCAAATCAAAGTGCAAtagttatattcaagcataTTGCACTTTGATTTGCTCCAGgcg	aattcgcCTGGAGCAAATCAAAGTGCAAtatgcttgaatataactaTTGCACTTTGATTTGCTCCAGactg	pVALIUM20	attP40
TH02264.N		CG6778	Aats-gly	FBgn0027088	ctagcagtCAGCGAGATTGTGCCAAACAAtagttatattcaagcataTTGTTTGGCACAATCTCGCTGgcg	aattcgcCAGCGAGATTGTGCCAAACAAtatgcttgaatataactaTTGTTTGGCACAATCTCGCTGactg	pVALIUM20	attP40
TH02265.N		CG13391	Aats-ala	FBgn0027094	ctagcagtTACGGTGTGTGCAATAGTAAAtagttatattcaagcataTTTACTATTGCACACACCGTAgcg	aattcgcTACGGTGTGTGCAATAGTAAAtatgcttgaatataactaTTTACTATTGCACACACCGTAactg	pVALIUM20	attP40
TH02266.N		CG7061	rab3-GAP	FBgn0027505	ctagcagtCAGAAGTATAAGTTCAAGCAAtagttatattcaagcataTTGCTTGAACTTATACTTCTGgcg	aattcgcCAGAAGTATAAGTTCAAGCAAtatgcttgaatataactaTTGCTTGAACTTATACTTCTGactg	pVALIUM20	attP40
TH02267.N		CG3149	CG3149	FBgn0027564	ctagcagtCACCTACGATGTGGTCAACAAtagttatattcaagcataTTGTTGACCACATCGTAGGTGgcg	aattcgcCACCTACGATGTGGTCAACAAtatgcttgaatataactaTTGTTGACCACATCGTAGGTGactg	pVALIUM20	attP40
TH02268.N	CyO	CG8230	CG8230	FBgn0027607	ctagcagtCTGCTAATATTTACTGCTCTAtagttatattcaagcataTAGAGCAGTAAATATTAGCAGgcg	aattcgcCTGCTAATATTTACTGCTCTAtatgcttgaatataactaTAGAGCAGTAAATATTAGCAGactg	pVALIUM20	attP40
TH02269.N		CG6206	CG6206	FBgn0027611	ctagcagtACCGATCAAGTCGAAATTGAAtagttatattcaagcataTTCAATTTCGACTTGATCGGTgcg	aattcgcACCGATCAAGTCGAAATTGAAtatgcttgaatataactaTTCAATTTCGACTTGATCGGTactg	pVALIUM20	attP40
TH02270.N		CG1795	Ogg1	FBgn0027864	ctagcagtTGCGATGGTAATAGAACGAAAtagttatattcaagcataTTTCGTTCTATTACCATCGCAgcg	aattcgcTGCGATGGTAATAGAACGAAAtatgcttgaatataactaTTTCGTTCTATTACCATCGCAactg	pVALIUM20	attP40
TH02271.N		CG6386	ball	FBgn0027889	ctagcagtAACGTAATTGTGAATGTCAAAtagttatattcaagcataTTTGACATTCACAATTACGTTgcg	aattcgcAACGTAATTGTGAATGTCAAAtatgcttgaatataactaTTTGACATTCACAATTACGTTactg	pVALIUM20	attP40
TH02272.N		CG7758	ppl	FBgn0027945	ctagcagtTCGGATCACTTGTCACCGAAAtagttatattcaagcataTTTCGGTGACAAGTGATCCGAgcg	aattcgcTCGGATCACTTGTCACCGAAAtatgcttgaatataactaTTTCGGTGACAAGTGATCCGAactg	pVALIUM20	attP40
TH02273.N		CG4094	l(1)G0255	FBgn0028336	ctagcagtTCGGACTGGACAGCAAGGTTAtagttatattcaagcataTAACCTTGCTGTCCAGTCCGAgcg	aattcgcTCGGACTGGACAGCAAGGTTAtatgcttgaatataactaTAACCTTGCTGTCCAGTCCGAactg	pVALIUM20	attP40
TH02274.N		CG5876	heix	FBgn0028375	ctagcagtCAAGATGCTGTGTATACAATAtagttatattcaagcataTATTGTATACACAGCATCTTGgcg	aattcgcCAAGATGCTGTGTATACAATAtatgcttgaatataactaTATTGTATACACAGCATCTTGactg	pVALIUM20	attP40
TH02275.N		CG3298	JhI-1	FBgn0028426	ctagcagtCAGAGTCAGACTCTCAGTCTAtagttatattcaagcataTAGACTGAGAGTCTGACTCTGgcg	aattcgcCAGAGTCAGACTCTCAGTCTAtatgcttgaatataactaTAGACTGAGAGTCTGACTCTGactg	pVALIUM20	attP40
TH02276.N	CyO	CG33981,CG6355	CG33981,fab1	FBgn0250851,FBgn0028741	ctagcagtTTCGATCTAAGCGACCAATTAtagttatattcaagcataTAATTGGTCGCTTAGATCGAAgcg	aattcgcTTCGATCTAAGCGACCAATTAtatgcttgaatataactaTAATTGGTCGCTTAGATCGAAactg	pVALIUM20	attP40
TH02277.N		CG9943	Surf1	FBgn0029117	ctagcagtTCCGAGATTAATCACCAGAAAtagttatattcaagcataTTTCTGGTGATTAATCTCGGAgcg	aattcgcTCCGAGATTAATCACCAGAAAtatgcttgaatataactaTTTCTGGTGATTAATCTCGGAactg	pVALIUM20	attP40
TH02278.N		CG5258	NHP2	FBgn0029148	ctagcagtAAGGAGGAGCTGTCTGCACTAtagttatattcaagcataTAGTGCAGACAGCTCCTCCTTgcg	aattcgcAAGGAGGAGCTGTCTGCACTAtatgcttgaatataactaTAGTGCAGACAGCTCCTCCTTactg	pVALIUM20	attP40
TH02279.N		CG10932	CG10932	FBgn0029969	ctagcagtCCCGGTGAAGATTCAGCAGAAtagttatattcaagcataTTCTGCTGAATCTTCACCGGGgcg	aattcgcCCCGGTGAAGATTCAGCAGAAtatgcttgaatataactaTTCTGCTGAATCTTCACCGGGactg	pVALIUM20	attP40
TH02280.N		CG10778	CG10778	FBgn0029980	ctagcagtATCCGTGTTGTACTTCAGCAAtagttatattcaagcataTTGCTGAAGTACAACACGGATgcg	aattcgcATCCGTGTTGTACTTCAGCAAtatgcttgaatataactaTTGCTGAAGTACAACACGGATactg	pVALIUM20	attP40
TH02281.N		CG12108		FBgn0030057	ctagcagtCTGGACAAGATGCATCGACAAtagttatattcaagcataTTGTCGATGCATCTTGTCCAGgcg	aattcgcCTGGACAAGATGCATCGACAAtatgcttgaatataactaTTGTCGATGCATCTTGTCCAGactg	pVALIUM20	attP40
TH02282.N	CyO	CG1885	CG1885	FBgn0030066	ctagcagtTTGGAAGATGTTGCATAACTAtagttatattcaagcataTAGTTATGCAACATCTTCCAAgcg	aattcgcTTGGAAGATGTTGCATAACTAtatgcttgaatataactaTAGTTATGCAACATCTTCCAAactg	pVALIUM20	attP40
TH02283.N		CG16892	CG16892	FBgn0030122	ctagcagtTTCGACTGATCTTAAAGCTTAtagttatattcaagcataTAAGCTTTAAGATCAGTCGAAgcg	aattcgcTTCGACTGATCTTAAAGCTTAtatgcttgaatataactaTAAGCTTTAAGATCAGTCGAAactg	pVALIUM20	attP40
TH02284.N		CG1628	CG1628	FBgn0030218	ctagcagtCACGGAGCTGATCAAGTGTAAtagttatattcaagcataTTACACTTGATCAGCTCCGTGgcg	aattcgcCACGGAGCTGATCAAGTGTAAtatgcttgaatataactaTTACACTTGATCAGCTCCGTGactg	pVALIUM20	attP40
TH02285.N		CG15738	CG15738	FBgn0030352	ctagcagtCTGGCACGACTCCATAGACAAtagttatattcaagcataTTGTCTATGGAGTCGTGCCAGgcg	aattcgcCTGGCACGACTCCATAGACAAtatgcttgaatataactaTTGTCTATGGAGTCGTGCCAGactg	pVALIUM20	attP40
TH02286.N	CyO	CG15743	CG15743	FBgn0030465	ctagcagtCAGGATGTCACTGTTTGGGTAtagttatattcaagcataTACCCAAACAGTGACATCCTGgcg	aattcgcCAGGATGTCACTGTTTGGGTAtatgcttgaatataactaTACCCAAACAGTGACATCCTGactg	pVALIUM20	attP40
TH02287.N		CG12176	Lig4	FBgn0030506	ctagcagtCACGGTGATAGCTACACCAAAtagttatattcaagcataTTTGGTGTAGCTATCACCGTGgcg	aattcgcCACGGTGATAGCTACACCAAAtatgcttgaatataactaTTTGGTGTAGCTATCACCGTGactg	pVALIUM20	attP40
TH02288.N		CG1461	CG1461	FBgn0030558	ctagcagtCGGGTTTCTGTTTGTACTATAtagttatattcaagcataTATAGTACAAACAGAAACCCGgcg	aattcgcCGGGTTTCTGTTTGTACTATAtatgcttgaatataactaTATAGTACAAACAGAAACCCGactg	pVALIUM20	attP40
TH02289.N		CG14407	CG14407	FBgn0030584	ctagcagtCAGGTGTTCATCAATGGCGAAtagttatattcaagcataTTCGCCATTGATGAACACCTGgcg	aattcgcCAGGTGTTCATCAATGGCGAAtatgcttgaatataactaTTCGCCATTGATGAACACCTGactg	pVALIUM20	attP40
TH02290.N		CG9220	CG9220	FBgn0030662	ctagcagtCCCGAAAGCGATTCCACCAAAtagttatattcaagcataTTTGGTGGAATCGCTTTCGGGgcg	aattcgcCCCGAAAGCGATTCCACCAAAtatgcttgaatataactaTTTGGTGGAATCGCTTTCGGGactg	pVALIUM20	attP40
TH02291.N	CyO	CG8948	Graf	FBgn0030685	ctagcagtCTGGACCACACTAGTCATCAAtagttatattcaagcataTTGATGACTAGTGTGGTCCAGgcg	aattcgcCTGGACCACACTAGTCATCAAtatgcttgaatataactaTTGATGACTAGTGTGGTCCAGactg	pVALIUM20	attP40
TH02292.N		CG8909	CG8909	FBgn0030706	ctagcagtAACGATGTTGATATGATTGTAtagttatattcaagcataTACAATCATATCAACATCGTTgcg	aattcgcAACGATGTTGATATGATTGTAtatgcttgaatataactaTACAATCATATCAACATCGTTactg	pVALIUM20	attP40
TH02293.N		CG3415	Mfe2	FBgn0030731	ctagcagtCACCGACAAGCTGCTCAGCAAtagttatattcaagcataTTGCTGAGCAGCTTGTCGGTGgcg	aattcgcCACCGACAAGCTGCTCAGCAAtatgcttgaatataactaTTGCTGAGCAGCTTGTCGGTGactg	pVALIUM20	attP40
TH02294.N		CG4872	CG4872	FBgn0030799	ctagcagtGTGCTGCTGTTCGACAATCAAtagttatattcaagcataTTGATTGTCGAACAGCAGCACgcg	aattcgcGTGCTGCTGTTCGACAATCAAtatgcttgaatataactaTTGATTGTCGAACAGCAGCACactg	pVALIUM20	attP40
TH02295.N	CyO	CG5703	CG5703	FBgn0030853	ctagcagtCAGCGACAATCTGTTCGTCCAtagttatattcaagcataTGGACGAACAGATTGTCGCTGgcg	aattcgcCAGCGACAATCTGTTCGTCCAtatgcttgaatataactaTGGACGAACAGATTGTCGCTGactg	pVALIUM20	attP40
TH02296.N		CG7280	CG7280	FBgn0030966	ctagcagtCAGGTCGGAGCAACTGTTCTAtagttatattcaagcataTAGAACAGTTGCTCCGACCTGgcg	aattcgcCAGGTCGGAGCAACTGTTCTAtatgcttgaatataactaTAGAACAGTTGCTCCGACCTGactg	pVALIUM20	attP40
TH02297.N		CG12203	CG12203	FBgn0031021	ctagcagtCTGGCAAATCGAGTTCGACAAtagttatattcaagcataTTGTCGAACTCGATTTGCCAGgcg	aattcgcCTGGCAAATCGAGTTCGACAAtatgcttgaatataactaTTGTCGAACTCGATTTGCCAGactg	pVALIUM20	attP40
TH02298.N		CG14235	CoVIb	FBgn0031066	ctagcagtTCCAGAAGGTCTACAAGTCGAtagttatattcaagcataTCGACTTGTAGACCTTCTGGAgcg	aattcgcTCCAGAAGGTCTACAAGTCGAtatgcttgaatataactaTCGACTTGTAGACCTTCTGGAactg	pVALIUM20	attP40
TH02299.N		CG9565	Nep3	FBgn0031081	ctagcagtAAGGCTAAGGTTTACTATGAAtagttatattcaagcataTTCATAGTAAACCTTAGCCTTgcg	aattcgcAAGGCTAAGGTTTACTATGAAtatgcttgaatataactaTTCATAGTAAACCTTAGCCTTactg	pVALIUM20	attP40
TH02300.N		CG1467	Syx16	FBgn0031106	ctagcagtCAAGATAGTCAAGTCCATCTAtagttatattcaagcataTAGATGGACTTGACTATCTTGgcg	aattcgcCAAGATAGTCAAGTCCATCTAtatgcttgaatataactaTAGATGGACTTGACTATCTTGactg	pVALIUM20	attP40
TH02301.N		CG13690	CG13690	FBgn0031252	ctagcagtCAAGCTCACAAAGTTCTTTAAtagttatattcaagcataTTAAAGAACTTTGTGAGCTTGgcg	aattcgcCAAGCTCACAAAGTTCTTTAAtatgcttgaatataactaTTAAAGAACTTTGTGAGCTTGactg	pVALIUM20	attP40
TH02302.N		CG9886	CG9886	FBgn0031428	ctagcagtCAGCAGCGTGGTGGAATCCTAtagttatattcaagcataTAGGATTCCACCACGCTGCTGgcg	aattcgcCAGCAGCGTGGTGGAATCCTAtatgcttgaatataactaTAGGATTCCACCACGCTGCTGactg	pVALIUM20	attP40
TH02303.N	CyO	CG3756	CG3756	FBgn0031657	ctagcagtAAAGGTGTACATATACAACAAtagttatattcaagcataTTGTTGTATATGTACACCTTTgcg	aattcgcAAAGGTGTACATATACAACAAtatgcttgaatataactaTTGTTGTATATGTACACCTTTactg	pVALIUM20	attP40
TH02304.N		CG14043	CG14043	FBgn0031659	ctagcagtACGAAGCTACTGAGTATTCAAtagttatattcaagcataTTGAATACTCAGTAGCTTCGTgcg	aattcgcACGAAGCTACTGAGTATTCAAtatgcttgaatataactaTTGAATACTCAGTAGCTTCGTactg	pVALIUM20	attP40
TH02305.N		CG8891	CG8891	FBgn0031663	ctagcagtTTCGAGAAACAGGACAAGTTAtagttatattcaagcataTAACTTGTCCTGTTTCTCGAAgcg	aattcgcTTCGAGAAACAGGACAAGTTAtatgcttgaatataactaTAACTTGTCCTGTTTCTCGAAactg	pVALIUM20	attP40
TH02306.N	CyO	CG8680	CG8680	FBgn0031684	ctagcagtCAAGCGGTATGTGAACGAGAAtagttatattcaagcataTTCTCGTTCACATACCGCTTGgcg	aattcgcCAAGCGGTATGTGAACGAGAAtatgcttgaatataactaTTCTCGTTCACATACCGCTTGactg	pVALIUM20	attP40
TH02307.N		CG9109	CG9109	FBgn0031765	ctagcagtCAGGCCAGAAGTGATTGTTTAtagttatattcaagcataTAAACAATCACTTCTGGCCTGgcg	aattcgcCAGGCCAGAAGTGATTGTTTAtatgcttgaatataactaTAAACAATCACTTCTGGCCTGactg	pVALIUM20	attP40
TH02308.N		CG9547	CG9547	FBgn0031824	ctagcagtCTGGAGACGTTCGACAAGAAAtagttatattcaagcataTTTCTTGTCGAACGTCTCCAGgcg	aattcgcCTGGAGACGTTCGACAAGAAAtatgcttgaatataactaTTTCTTGTCGAACGTCTCCAGactg	pVALIUM20	attP40
TH02309.N		CG10399	CG10399	FBgn0031877	ctagcagtCACCAAGATCGAGCTGATCAAtagttatattcaagcataTTGATCAGCTCGATCTTGGTGgcg	aattcgcCACCAAGATCGAGCTGATCAAtatgcttgaatataactaTTGATCAGCTCGATCTTGGTGactg	pVALIUM20	attP40
TH02310.N		CG13778	Mnn1	FBgn0031885	ctagcagtTCGGCGAGAAGTATTCTACGAtagttatattcaagcataTCGTAGAATACTTCTCGCCGAgcg	aattcgcTCGGCGAGAAGTATTCTACGAtatgcttgaatataactaTCGTAGAATACTTCTCGCCGAactg	pVALIUM20	attP40
TH02311.N		CG7356	Tg	FBgn0031975	ctagcagtCAGCACGAAAGCGGTACTCAAtagttatattcaagcataTTGAGTACCGCTTTCGTGCTGgcg	aattcgcCAGCACGAAAGCGGTACTCAAtatgcttgaatataactaTTGAGTACCGCTTTCGTGCTGactg	pVALIUM20	attP40
TH02312.N		CG4908	CG4908	FBgn0032195	ctagcagtAACGACAATGGCACAATCAAAtagttatattcaagcataTTTGATTGTGCCATTGTCGTTgcg	aattcgcAACGACAATGGCACAATCAAAtatgcttgaatataactaTTTGATTGTGCCATTGTCGTTactg	pVALIUM20	attP40
TH02313.N		CG5037	CG5037	FBgn0032222	ctagcagtCACGATATACACACCGATGAAtagttatattcaagcataTTCATCGGTGTGTATATCGTGgcg	aattcgcCACGATATACACACCGATGAAtatgcttgaatataactaTTCATCGGTGTGTATATCGTGactg	pVALIUM20	attP40
TH02314.N		CG5091	gny	FBgn0032234	ctagcagtTAGGTCGATTATCTCGCTGTAtagttatattcaagcataTACAGCGAGATAATCGACCTAgcg	aattcgcTAGGTCGATTATCTCGCTGTAtatgcttgaatataactaTACAGCGAGATAATCGACCTAactg	pVALIUM20	attP40
TH02315.N		CG7456	CG7456	FBgn0032258	ctagcagtCAGGCATATAATGCTATACAAtagttatattcaagcataTTGTATAGCATTATATGCCTGgcg	aattcgcCAGGCATATAATGCTATACAAtatgcttgaatataactaTTGTATAGCATTATATGCCTGactg	pVALIUM20	attP40
TH02316.N		CG6415	CG6415	FBgn0032287	ctagcagtCGCGATGTTCAGACTAAGCTAtagttatattcaagcataTAGCTTAGTCTGAACATCGCGgcg	aattcgcCGCGATGTTCAGACTAAGCTAtatgcttgaatataactaTAGCTTAGTCTGAACATCGCGactg	pVALIUM20	attP40
TH02317.N		CG17036	CG17036	FBgn0032449	ctagcagtACGCGGGTTCCGAGAAGATTAtagttatattcaagcataTAATCTTCTCGGAACCCGCGTgcg	aattcgcACGCGGGTTCCGAGAAGATTAtatgcttgaatataactaTAATCTTCTCGGAACCCGCGTactg	pVALIUM20	attP40
TH02318.N		CG5287	CG5287	FBgn0032477	ctagcagtCGGAGTTGTTAGGACCAACAAtagttatattcaagcataTTGTTGGTCCTAACAACTCCGgcg	aattcgcCGGAGTTGTTAGGACCAACAAtatgcttgaatataactaTTGTTGGTCCTAACAACTCCGactg	pVALIUM20	attP40
TH02319.N		CG6412	CG6412	FBgn0032646	ctagcagtCAGCACCAGAGCAGCAATTAAtagttatattcaagcataTTAATTGCTGCTCTGGTGCTGgcg	aattcgcCAGCACCAGAGCAGCAATTAAtatgcttgaatataactaTTAATTGCTGCTCTGGTGCTGactg	pVALIUM20	attP40
TH02320.N		CG10639	CG10639	FBgn0032729	ctagcagtCAGCAAGTTTACCGAGACCAAtagttatattcaagcataTTGGTCTCGGTAAACTTGCTGgcg	aattcgcCAGCAAGTTTACCGAGACCAAtatgcttgaatataactaTTGGTCTCGGTAAACTTGCTGactg	pVALIUM20	attP40
TH02321.N		CG10470	CG10470	FBgn0032746	ctagcagtCTGCTCCTTTATATTCCTCTAtagttatattcaagcataTAGAGGAATATAAAGGAGCAGgcg	aattcgcCTGCTCCTTTATATTCCTCTAtatgcttgaatataactaTAGAGGAATATAAAGGAGCAGactg	pVALIUM20	attP40
TH02322.N		CG10166	CG10166	FBgn0032799	ctagcagtCAAGAAGGATGTACTGGAGAAtagttatattcaagcataTTCTCCAGTACATCCTTCTTGgcg	aattcgcCAAGAAGGATGTACTGGAGAAtatgcttgaatataactaTTCTCCAGTACATCCTTCTTGactg	pVALIUM20	attP40
TH02323.N		CG31692	fbp	FBgn0032820	ctagcagtGTGATTGTTGTGACTACAGTAtagttatattcaagcataTACTGTAGTCACAACAATCACgcg	aattcgcGTGATTGTTGTGACTACAGTAtatgcttgaatataactaTACTGTAGTCACAACAATCACactg	pVALIUM20	attP40
TH02324.N	CyO	CG43739,CG9339	CG43739,sky	FBgn0263996,FBgn0032901	ctagcagtCAAGACTGAAATGCTACTAAAtagttatattcaagcataTTTAGTAGCATTTCAGTCTTGgcg	aattcgcCAAGACTGAAATGCTACTAAAtatgcttgaatataactaTTTAGTAGCATTTCAGTCTTGactg	pVALIUM20	attP40
TH02325.N	CyO	CG9342	Mtp	FBgn0032904	ctagcagtAAGCTACAGAATCAAGTGATAtagttatattcaagcataTATCACTTGATTCTGTAGCTTgcg	aattcgcAAGCTACAGAATCAAGTGATAtatgcttgaatataactaTATCACTTGATTCTGTAGCTTactg	pVALIUM20	attP40
TH02326.N		CG3262	CG3262	FBgn0032986	ctagcagtCAACCGATTATTGGAGTACAAtagttatattcaagcataTTGTACTCCAATAATCGGTTGgcg	aattcgcCAACCGATTATTGGAGTACAAtatgcttgaatataactaTTGTACTCCAATAATCGGTTGactg	pVALIUM20	attP40
TH02327.N		CG1358	CG1358	FBgn0033196	ctagcagtCCGAAGGAATAGAGTGTTATAtagttatattcaagcataTATAACACTCTATTCCTTCGGgcg	aattcgcCCGAAGGAATAGAGTGTTATAtatgcttgaatataactaTATAACACTCTATTCCTTCGGactg	pVALIUM20	attP40
TH02328.N	CyO	CG14757	CG14757	FBgn0033274	ctagcagtCAACGACGTGATTGTGGACTAtagttatattcaagcataTAGTCCACAATCACGTCGTTGgcg	aattcgcCAACGACGTGATTGTGGACTAtatgcttgaatataactaTAGTCCACAATCACGTCGTTGactg	pVALIUM20	attP40
TH02329.N		CG8235	CG8235	FBgn0033351	ctagcagtCAGCTTGTATCTGGAGAAGATtagttatattcaagcataATCTTCTCCAGATACAAGCTGgcg	aattcgcCAGCTTGTATCTGGAGAAGATtatgcttgaatataactaATCTTCTCCAGATACAAGCTGactg	pVALIUM20	attP40
TH02330.N		CG8800	CG8800	FBgn0033408	ctagcagtCAGCTACAACCTAATCGAGAAtagttatattcaagcataTTCTCGATTAGGTTGTAGCTGgcg	aattcgcCAGCTACAACCTAATCGAGAAtatgcttgaatataactaTTCTCGATTAGGTTGTAGCTGactg	pVALIUM20	attP40
TH02331.N		CG1818	Updo	FBgn0033428	ctagcagtCAAGACCATGTCGAAAGCTAAtagttatattcaagcataTTAGCTTTCGACATGGTCTTGgcg	aattcgcCAAGACCATGTCGAAAGCTAAtatgcttgaatataactaTTAGCTTTCGACATGGTCTTGactg	pVALIUM20	attP40
TH02332.N	CyO	CG12140	CG12140	FBgn0033465	ctagcagtCTGCAAGACCTGTGATATCAAtagttatattcaagcataTTGATATCACAGGTCTTGCAGgcg	aattcgcCTGCAAGACCTGTGATATCAAtatgcttgaatataactaTTGATATCACAGGTCTTGCAGactg	pVALIUM20	attP40
TH02333.N		CG2292	CG2292	FBgn0033479	ctagcagtTTGGGAGGAAATAGACTTCAAtagttatattcaagcataTTGAAGTCTATTTCCTCCCAAgcg	aattcgcTTGGGAGGAAATAGACTTCAAtatgcttgaatataactaTTGAAGTCTATTTCCTCCCAAactg	pVALIUM20	attP40
TH02334.N	CyO	CG12895	CG12895	FBgn0033523	ctagcagtCGAGTACGATCAGTTGATCAAtagttatattcaagcataTTGATCAACTGATCGTACTCGgcg	aattcgcCGAGTACGATCAGTTGATCAAtatgcttgaatataactaTTGATCAACTGATCGTACTCGactg	pVALIUM20	attP40
TH02335.N	CyO	CG8594	ClC-b	FBgn0033755	ctagcagtAAGGTTCTCGAAGCTGTTGTAtagttatattcaagcataTACAACAGCTTCGAGAACCTTgcg	aattcgcAAGGTTCTCGAAGCTGTTGTAtatgcttgaatataactaTACAACAGCTTCGAGAACCTTactg	pVALIUM20	attP40
TH02336.N		CG18278	CG18278	FBgn0033836	ctagcagtCACTACGAGTCCACCTACCTAtagttatattcaagcataTAGGTAGGTGGACTCGTAGTGgcg	aattcgcCACTACGAGTCCACCTACCTAtatgcttgaatataactaTAGGTAGGTGGACTCGTAGTGactg	pVALIUM20	attP40
TH02337.N		CG8067	CG8067	FBgn0033891	ctagcagtAAGTCGGAATATGTTAAGAAAtagttatattcaagcataTTTCTTAACATATTCCGACTTgcg	aattcgcAAGTCGGAATATGTTAAGAAAtatgcttgaatataactaTTTCTTAACATATTCCGACTTactg	pVALIUM20	attP40
TH02338.N	CyO	CG8566	unc-104	FBgn0034155	ctagcagtCACACAATCGATGGTGTACAAtagttatattcaagcataTTGTACACCATCGATTGTGTGgcg	aattcgcCACACAATCGATGGTGTACAAtatgcttgaatataactaTTGTACACCATCGATTGTGTGactg	pVALIUM20	attP40
TH02339.N		CG9000	ste24a	FBgn0034176	ctagcagtCAGGTGGTGGATAAACTGCAAtagttatattcaagcataTTGCAGTTTATCCACCACCTGgcg	aattcgcCAGGTGGTGGATAAACTGCAAtatgcttgaatataactaTTGCAGTTTATCCACCACCTGactg	pVALIUM20	attP40
TH02340.N		CG15609	Ehbp1	FBgn0034180	ctagcagtCAGACGAGTCGAGCTACGTTAtagttatattcaagcataTAACGTAGCTCGACTCGTCTGgcg	aattcgcCAGACGAGTCGAGCTACGTTAtatgcttgaatataactaTAACGTAGCTCGACTCGTCTGactg	pVALIUM20	attP40
TH02341.N		CG6550	CG6550	FBgn0034214	ctagcagtCAGCTTGTAGTTCGACTCTTAtagttatattcaagcataTAAGAGTCGAACTACAAGCTGgcg	aattcgcCAGCTTGTAGTTCGACTCTTAtatgcttgaatataactaTAAGAGTCGAACTACAAGCTGactg	pVALIUM20	attP40
TH02342.N		CG6401	CG6401	FBgn0034270	ctagcagtCAGCGTCCGAGCAATGATATAtagttatattcaagcataTATATCATTGCTCGGACGCTGgcg	aattcgcCAGCGTCCGAGCAATGATATAtatgcttgaatataactaTATATCATTGCTCGGACGCTGactg	pVALIUM20	attP40
TH02343.N		CG6385	CG6385	FBgn0034276	ctagcagtTTGGGTGTGATTTCTATTCAAtagttatattcaagcataTTGAATAGAAATCACACCCAAgcg	aattcgcTTGGGTGTGATTTCTATTCAAtatgcttgaatataactaTTGAATAGAAATCACACCCAAactg	pVALIUM20	attP40
TH02344.N		CG30120,CG5189	CG30120,CG5189	FBgn0050120,FBgn0034350	ctagcagtTTCGTGCTCATCGATTGTGAAtagttatattcaagcataTTCACAATCGATGAGCACGAAgcg	aattcgcTTCGTGCTCATCGATTGTGAAtatgcttgaatataactaTTCACAATCGATGAGCACGAAactg	pVALIUM20	attP40
TH02345.N	CyO	CG15111	CG15111	FBgn0034419	ctagcagtCCGAAAGTATGGACACAAATAtagttatattcaagcataTATTTGTGTCCATACTTTCGGgcg	aattcgcCCGAAAGTATGGACACAAATAtatgcttgaatataactaTATTTGTGTCCATACTTTCGGactg	pVALIUM20	attP40
TH02346.N		CG7735	CG7735	FBgn0034446	ctagcagtCTCGATAATTAATCATTTCAAtagttatattcaagcataTTGAAATGATTAATTATCGAGgcg	aattcgcCTCGATAATTAATCATTTCAAtatgcttgaatataactaTTGAAATGATTAATTATCGAGactg	pVALIUM20	attP40
TH02347.N		CG11237	Oseg6	FBgn0034452	ctagcagtAACGATGGTCACTATGAGGAAtagttatattcaagcataTTCCTCATAGTGACCATCGTTgcg	aattcgcAACGATGGTCACTATGAGGAAtatgcttgaatataactaTTCCTCATAGTGACCATCGTTactg	pVALIUM20	attP40
TH02348.N		CG9313	CG9313	FBgn0034566	ctagcagtCTGGAAGTTTCAGTACGACAAtagttatattcaagcataTTGTCGTACTGAAACTTCCAGgcg	aattcgcCTGGAAGTTTCAGTACGACAAtatgcttgaatataactaTTGTCGTACTGAAACTTCCAGactg	pVALIUM20	attP40
TH02349.N		CG15651	CG15651	FBgn0034567	ctagcagtCAAGCTGAGGACGACCTTCAAtagttatattcaagcataTTGAAGGTCGTCCTCAGCTTGgcg	aattcgcCAAGCTGAGGACGACCTTCAAtatgcttgaatataactaTTGAAGGTCGTCCTCAGCTTGactg	pVALIUM20	attP40
TH02350.N		CG9865,CG42379,CG42380,CG42381	CG9865,CG42379,CG42380,CG42381	FBgn0034649,FBgn0259725,FBgn0259726,FBgn0259727	ctagcagtAAGATAAGCTACAGAAAGTTAtagttatattcaagcataTAACTTTCTGTAGCTTATCTTgcg	aattcgcAAGATAAGCTACAGAAAGTTAtatgcttgaatataactaTAACTTTCTGTAGCTTATCTTactg	pVALIUM20	attP40
TH02351.N	CyO	CG3695,CG3700	MED23,CG3700	FBgn0034795,FBgn0034796	ctagcagtCAGCTTGACGGTGCACAGTAAtagttatattcaagcataTTACTGTGCACCGTCAAGCTGgcg	aattcgcCAGCTTGACGGTGCACAGTAAtatgcttgaatataactaTTACTGTGCACCGTCAAGCTGactg	pVALIUM20	attP40
TH02352.N	CyO	CG10315	eIF2B-delta	FBgn0034858	ctagcagtTTCATCGATACTTACATTGAAtagttatattcaagcataTTCAATGTAAGTATCGATGAAgcg	aattcgcTTCATCGATACTTACATTGAAtatgcttgaatataactaTTCAATGTAAGTATCGATGAAactg	pVALIUM20	attP40
TH02353.N		CG5411	Pde8	FBgn0034886	ctagcagtCAAGAGCAACACATATCACAAtagttatattcaagcataTTGTGATATGTGTTGCTCTTGgcg	aattcgcCAAGAGCAACACATATCACAAtatgcttgaatataactaTTGTGATATGTGTTGCTCTTGactg	pVALIUM20	attP40
TH02354.N		CG11173	usnp	FBgn0034913	ctagcagtCTGGATAACATGAACTACAAAtagttatattcaagcataTTTGTAGTTCATGTTATCCAGgcg	aattcgcCTGGATAACATGAACTACAAAtatgcttgaatataactaTTTGTAGTTCATGTTATCCAGactg	pVALIUM20	attP40
TH02355.N		CG5569	CG5569	FBgn0034919	ctagcagtAACGAGAACGACATTCTGCAAtagttatattcaagcataTTGCAGAATGTCGTTCTCGTTgcg	aattcgcAACGAGAACGACATTCTGCAAtatgcttgaatataactaTTGCAGAATGTCGTTCTCGTTactg	pVALIUM20	attP40
TH02356.N		CG16912	CG16912	FBgn0035064	ctagcagtCTGGCAATAGTTAACAGTAAAtagttatattcaagcataTTTACTGTTAACTATTGCCAGgcg	aattcgcCTGGCAATAGTTAACAGTAAAtatgcttgaatataactaTTTACTGTTAACTATTGCCAGactg	pVALIUM20	attP40
TH02357.N	CyO	CG7049	CG7049	FBgn0035102	ctagcagtCACGTTAAGATGACAACAATTtagttatattcaagcataAATTGTTGTCATCTTAACGTGgcg	aattcgcCACGTTAAGATGACAACAATTtatgcttgaatataactaAATTGTTGTCATCTTAACGTGactg	pVALIUM20	attP40
TH02358.N	CyO	CG9149	CG9149	FBgn0035203	ctagcagtCAGCAAGGATGAGTACATCAAtagttatattcaagcataTTGATGTACTCATCCTTGCTGgcg	aattcgcCAGCAAGGATGAGTACATCAAtatgcttgaatataactaTTGATGTACTCATCCTTGCTGactg	pVALIUM20	attP40
TH02359.N		CG13927	GC	FBgn0035245	ctagcagtCTGGAACTACTTCCTAATCAAtagttatattcaagcataTTGATTAGGAAGTAGTTCCAGgcg	aattcgcCTGGAACTACTTCCTAATCAAtatgcttgaatataactaTTGATTAGGAAGTAGTTCCAGactg	pVALIUM20	attP40
TH02360.N	CyO	CG2069	Oseg4	FBgn0035264	ctagcagtCTGCGCGATACCGACGATCTAtagttatattcaagcataTAGATCGTCGGTATCGCGCAGgcg	aattcgcCTGCGCGATACCGACGATCTAtatgcttgaatataactaTAGATCGTCGGTATCGCGCAGactg	pVALIUM20	attP40
TH02361.N		CG1140	CG1140	FBgn0035298	ctagcagtCAAGTTCACAGTGTCGCCCAAtagttatattcaagcataTTGGGCGACACTGTGAACTTGgcg	aattcgcCAAGTTCACAGTGTCGCCCAAtatgcttgaatataactaTTGGGCGACACTGTGAACTTGactg	pVALIUM20	attP40
TH02362.N		CG2107	CG2107	FBgn0035383	ctagcagtAAGATGGAGTCTTTAACGAAAtagttatattcaagcataTTTCGTTAAAGACTCCATCTTgcg	aattcgcAAGATGGAGTCTTTAACGAAAtatgcttgaatataactaTTTCGTTAAAGACTCCATCTTactg	pVALIUM20	attP40
TH02363.N		CG12014	CG12014	FBgn0035445	ctagcagtCAGAACCGATATATATAGGTAtagttatattcaagcataTACCTATATATATCGGTTCTGgcg	aattcgcCAGAACCGATATATATAGGTAtatgcttgaatataactaTACCTATATATATCGGTTCTGactg	pVALIUM20	attP40
TH02364.N	CyO	CG10849	Sc2	FBgn0035471	ctagcagtCGGCGACAAGATCTATGTGAAtagttatattcaagcataTTCACATAGATCTTGTCGCCGgcg	aattcgcCGGCGACAAGATCTATGTGAAtatgcttgaatataactaTTCACATAGATCTTGTCGCCGactg	pVALIUM20	attP40
TH02365.N	CyO	CG4623	CG4623	FBgn0035587	ctagcagtCAAGATGAGCGAGCAGACAAAtagttatattcaagcataTTTGTCTGCTCGCTCATCTTGgcg	aattcgcCAAGATGAGCGAGCAGACAAAtatgcttgaatataactaTTTGTCTGCTCGCTCATCTTGactg	pVALIUM20	attP40
TH02366.N		CG8549	CG8549	FBgn0035714	ctagcagtTTGCAAGGAGATCCTCAGCAAtagttatattcaagcataTTGCTGAGGATCTCCTTGCAAgcg	aattcgcTTGCAAGGAGATCCTCAGCAAtatgcttgaatataactaTTGCTGAGGATCTCCTTGCAAactg	pVALIUM20	attP40
TH02367.N		CG7506	CG7506	FBgn0035805	ctagcagtCCCGAGCACTATGTTAAGATAtagttatattcaagcataTATCTTAACATAGTGCTCGGGgcg	aattcgcCCCGAGCACTATGTTAAGATAtatgcttgaatataactaTATCTTAACATAGTGCTCGGGactg	pVALIUM20	attP40
TH02368.N		CG8111	CG8111	FBgn0035825	ctagcagtCCGATCCTCAGTTCCCGGTTAtagttatattcaagcataTAACCGGGAACTGAGGATCGGgcg	aattcgcCCGATCCTCAGTTCCCGGTTAtatgcttgaatataactaTAACCGGGAACTGAGGATCGGactg	pVALIUM20	attP40
TH02369.N	CyO	CG7161	Oseg1	FBgn0035891	ctagcagtCAGGTTACCTATTGTCCTCAAtagttatattcaagcataTTGAGGACAATAGGTAACCTGgcg	aattcgcCAGGTTACCTATTGTCCTCAAtatgcttgaatataactaTTGAGGACAATAGGTAACCTGactg	pVALIUM20	attP40
TH02370.N		CG6638	CG6638	FBgn0035911	ctagcagtATCCTGCGAGATGCTAAACTAtagttatattcaagcataTAGTTTAGCATCTCGCAGGATgcg	aattcgcATCCTGCGAGATGCTAAACTAtatgcttgaatataactaTAGTTTAGCATCTCGCAGGATactg	pVALIUM20	attP40
TH02371.N		CG4665	Dhpr	FBgn0035964	ctagcagtCAGCATCGATCTGACGGAGAAtagttatattcaagcataTTCTCCGTCAGATCGATGCTGgcg	aattcgcCAGCATCGATCTGACGGAGAAtatgcttgaatataactaTTCTCCGTCAGATCGATGCTGactg	pVALIUM20	attP40
TH02372.N		CG42455,CG11989	CG42455,vnc	FBgn0259932,FBgn0263251	ctagcagtCACCAACGCCCTCAAGTTCAAtagttatattcaagcataTTGAACTTGAGGGCGTTGGTGgcg	aattcgcCACCAACGCCCTCAAGTTCAAtatgcttgaatataactaTTGAACTTGAGGGCGTTGGTGactg	pVALIUM20	attP40
TH02373.N		CG10688	CG10688	FBgn0036300	ctagcagtCAGGAAGATACTCAACGAGTTtagttatattcaagcataAACTCGTTGAGTATCTTCCTGgcg	aattcgcCAGGAAGATACTCAACGAGTTtatgcttgaatataactaAACTCGTTGAGTATCTTCCTGactg	pVALIUM20	attP40
TH02374.N		CG11255	CG11255	FBgn0036337	ctagcagtCAGGAATTCCCGGTCACGAAAtagttatattcaagcataTTTCGTGACCGGGAATTCCTGgcg	aattcgcCAGGAATTCCCGGTCACGAAAtatgcttgaatataactaTTTCGTGACCGGGAATTCCTGactg	pVALIUM20	attP40
TH02375.N	CyO	CG12272	CG12272	FBgn0036571	ctagcagtACGCGAGACATGCTCAATCAAtagttatattcaagcataTTGATTGAGCATGTCTCGCGTgcg	aattcgcACGCGAGACATGCTCAATCAAtatgcttgaatataactaTTGATTGAGCATGTCTCGCGTactg	pVALIUM20	attP40
TH02376.N		CG5161	l(3)72Dh	FBgn0263604	ctagcagtTCGGAAGTATTTGTTATCATAtagttatattcaagcataTATGATAACAAATACTTCCGAgcg	aattcgcTCGGAAGTATTTGTTATCATAtatgcttgaatataactaTATGATAACAAATACTTCCGAactg	pVALIUM20	attP40
TH02377.N	CyO	CG5018	l(3)72Dn	FBgn0263605	ctagcagtCTGTTGGTTATCGACGATCAAtagttatattcaagcataTTGATCGTCGATAACCAACAGgcg	aattcgcCTGTTGGTTATCGACGATCAAtatgcttgaatataactaTTGATCGTCGATAACCAACAGactg	pVALIUM20	attP40
TH02378.N		CG9706	CG9706	FBgn0036662	ctagcagtCAGATCCTGGTTGGTGGTCAAtagttatattcaagcataTTGACCACCAACCAGGATCTGgcg	aattcgcCAGATCCTGGTTGGTGGTCAAtatgcttgaatataactaTTGACCACCAACCAGGATCTGactg	pVALIUM20	attP40
TH02379.N		CG6841	CG6841	FBgn0036828	ctagcagtACGATTCGATAGACAAGCGAAtagttatattcaagcataTTCGCTTGTCTATCGAATCGTgcg	aattcgcACGATTCGATAGACAAGCGAAtatgcttgaatataactaTTCGCTTGTCTATCGAATCGTactg	pVALIUM20	attP40
TH02380.N		CG9629	CG9629	FBgn0036857	ctagcagtTTGCGGTATAGTTAACATCAAtagttatattcaagcataTTGATGTTAACTATACCGCAAgcg	aattcgcTTGCGGTATAGTTAACATCAAtatgcttgaatataactaTTGATGTTAACTATACCGCAAactg	pVALIUM20	attP40
TH02381.N	CyO	CG7757	CG7757	FBgn0036915	ctagcagtCACGGTGACACCTACATTGAAtagttatattcaagcataTTCAATGTAGGTGTCACCGTGgcg	aattcgcCACGGTGACACCTACATTGAAtatgcttgaatataactaTTCAATGTAGGTGTCACCGTGactg	pVALIUM20	attP40
TH02382.N		CG7433	CG7433	FBgn0036927	ctagcagtAAGGTCTTTAACAATGAGCAAtagttatattcaagcataTTGCTCATTGTTAAAGACCTTgcg	aattcgcAAGGTCTTTAACAATGAGCAAtatgcttgaatataactaTTGCTCATTGTTAAAGACCTTactg	pVALIUM20	attP40
TH02383.N		CG4365	CG4365	FBgn0037024	ctagcagtCAGGACGACACCTTCACCATTtagttatattcaagcataAATGGTGAAGGTGTCGTCCTGgcg	aattcgcCAGGACGACACCTTCACCATTtatgcttgaatataactaAATGGTGAAGGTGTCGTCCTGactg	pVALIUM20	attP40
TH02384.N		CG10585	CG10585	FBgn0037044	ctagcagtCTGGTTAGTGCTCCAGTCCTAtagttatattcaagcataTAGGACTGGAGCACTAACCAGgcg	aattcgcCTGGTTAGTGCTCCAGTCCTAtatgcttgaatataactaTAGGACTGGAGCACTAACCAGactg	pVALIUM20	attP40
TH02385.N		CG7145	P5CDh1	FBgn0037138	ctagcagtTCCGACCATTGTACTCAGCAAtagttatattcaagcataTTGCTGAGTACAATGGTCGGAgcg	aattcgcTCCGACCATTGTACTCAGCAAtatgcttgaatataactaTTGCTGAGTACAATGGTCGGAactg	pVALIUM20	attP40
TH02386.N		CG7470	CG7470	FBgn0037146	ctagcagtACGGATGTCATTGTTACGGAAtagttatattcaagcataTTCCGTAACAATGACATCCGTgcg	aattcgcACGGATGTCATTGTTACGGAAtatgcttgaatataactaTTCCGTAACAATGACATCCGTactg	pVALIUM20	attP40
TH02387.N		CG12582	CG12582	FBgn0037215	ctagcagtTTGGACGATAACTAATCAGAAtagttatattcaagcataTTCTGATTAGTTATCGTCCAAgcg	aattcgcTTGGACGATAACTAATCAGAAtatgcttgaatataactaTTCTGATTAGTTATCGTCCAAactg	pVALIUM20	attP40
TH02388.N	CyO	CG17387	CG17387	FBgn0037276	ctagcagtATGGTCAGGTTCAAGATTAAAtagttatattcaagcataTTTAATCTTGAACCTGACCATgcg	aattcgcATGGTCAGGTTCAAGATTAAAtatgcttgaatataactaTTTAATCTTGAACCTGACCATactg	pVALIUM20	attP40
TH02389.N		CG1236	CG1236	FBgn0037370	ctagcagtACGGACAAGGTTGACAAGGAAtagttatattcaagcataTTCCTTGTCAACCTTGTCCGTgcg	aattcgcACGGACAAGGTTGACAAGGAAtatgcttgaatataactaTTCCTTGTCAACCTTGTCCGTactg	pVALIUM20	attP40
TH02390.N		CG10092	CG10092	FBgn0037526	ctagcagtCTGGATAATTTCCGAGATGTAtagttatattcaagcataTACATCTCGGAAATTATCCAGgcg	aattcgcCTGGATAATTTCCGAGATGTAtatgcttgaatataactaTACATCTCGGAAATTATCCAGactg	pVALIUM20	attP40
TH02391.N		CG9620	Gfr	FBgn0037567	ctagcagtTAGCTACTACAATAATCTCTAtagttatattcaagcataTAGAGATTATTGTAGTAGCTAgcg	aattcgcTAGCTACTACAATAATCTCTAtatgcttgaatataactaTAGAGATTATTGTAGTAGCTAactg	pVALIUM20	attP40
TH02392.N		CG9613	Coq2	FBgn0037574	ctagcagtACCATTGTCTACGACACGATAtagttatattcaagcataTATCGTGTCGTAGACAATGGTgcg	aattcgcACCATTGTCTACGACACGATAtatgcttgaatataactaTATCGTGTCGTAGACAATGGTactg	pVALIUM20	attP40
TH02393.N		CG9836	CG9836	FBgn0037637	ctagcagtTCGTCTGTCATTGATACTAAAtagttatattcaagcataTTTAGTATCAATGACAGACGAgcg	aattcgcTCGTCTGTCATTGATACTAAAtatgcttgaatataactaTTTAGTATCAATGACAGACGAactg	pVALIUM20	attP40
TH02394.N	CyO	CG11990	hyx	FBgn0037657	ctagcagtAAGGACATTATCAGCAGAGAAtagttatattcaagcataTTCTCTGCTGATAATGTCCTTgcg	aattcgcAAGGACATTATCAGCAGAGAAtatgcttgaatataactaTTCTCTGCTGATAATGTCCTTactg	pVALIUM20	attP40
TH02395.N	CyO	CG8444	VhaM8.9	FBgn0037671	ctagcagtCTGGAACGGACTGACCATCAAtagttatattcaagcataTTGATGGTCAGTCCGTTCCAGgcg	aattcgcCTGGAACGGACTGACCATCAAtatgcttgaatataactaTTGATGGTCAGTCCGTTCCAGactg	pVALIUM20	attP40
TH02396.N		CG9361	Task7	FBgn0037690	ctagcagtACGGTTGTACTGGCAATGATAtagttatattcaagcataTATCATTGCCAGTACAACCGTgcg	aattcgcACGGTTGTACTGGCAATGATAtatgcttgaatataactaTATCATTGCCAGTACAACCGTactg	pVALIUM20	attP40
TH02397.N		CG9362	GstZ1	FBgn0037696	ctagcagtCAAGAACTTGATGTCTTCAAAtagttatattcaagcataTTTGAAGACATCAAGTTCTTGgcg	aattcgcCAAGAACTTGATGTCTTCAAAtatgcttgaatataactaTTTGAAGACATCAAGTTCTTGactg	pVALIUM20	attP40
TH02398.N		CG16790	CG16790	FBgn0037713	ctagcagtTCGAACAGTGGTGCTGCAGTAtagttatattcaagcataTACTGCAGCACCACTGTTCGAgcg	aattcgcTCGAACAGTGGTGCTGCAGTAtatgcttgaatataactaTACTGCAGCACCACTGTTCGAactg	pVALIUM20	attP40
TH02399.N		CG3925	CG3925	FBgn0037780	ctagcagtCCGAGGATTGGTGTTCTACAAtagttatattcaagcataTTGTAGAACACCAATCCTCGGgcg	aattcgcCCGAGGATTGGTGTTCTACAAtatgcttgaatataactaTTGTAGAACACCAATCCTCGGactg	pVALIUM20	attP40
TH02400.N		CG6608	Tpc1	FBgn0037852	ctagcagtCAGCATTTACGATAAGCTCAAtagttatattcaagcataTTGAGCTTATCGTAAATGCTGgcg	aattcgcCAGCATTTACGATAAGCTCAAtatgcttgaatataactaTTGAGCTTATCGTAAATGCTGactg	pVALIUM20	attP40
TH02401.N		CG6666	SdhC	FBgn0037873	ctagcagtCGGACGGTTCCTGAAGATCAAtagttatattcaagcataTTGATCTTCAGGAACCGTCCGgcg	aattcgcCGGACGGTTCCTGAAGATCAAtatgcttgaatataactaTTGATCTTCAGGAACCGTCCGactg	pVALIUM20	attP40
TH02402.N		CG6188	CG6188	FBgn0038074	ctagcagtCCAGTTGTATGGTGACTTCAAtagttatattcaagcataTTGAAGTCACCATACAACTGGgcg	aattcgcCCAGTTGTATGGTGACTTCAAtatgcttgaatataactaTTGAAGTCACCATACAACTGGactg	pVALIUM20	attP40
TH02403.N		CG9799	CG9799	FBgn0038146	ctagcagtATGGTTGACTTTGAGATCAAAtagttatattcaagcataTTTGATCTCAAAGTCAACCATgcg	aattcgcATGGTTGACTTTGAGATCAAAtatgcttgaatataactaTTTGATCTCAAAGTCAACCATactg	pVALIUM20	attP40
TH02404.N		CG5073	CG5073	FBgn0038331	ctagcagtTCAAATAATGCTGACAGTTAAtagttatattcaagcataTTAACTGTCAGCATTATTTGAgcg	aattcgcTCAAATAATGCTGACAGTTAAtatgcttgaatataactaTTAACTGTCAGCATTATTTGAactg	pVALIUM20	attP40
TH02405.N	CyO	CG4225	Hmt-1	FBgn0038376	ctagcagtCAGCATCTGTTTGATACTCAAtagttatattcaagcataTTGAGTATCAAACAGATGCTGgcg	aattcgcCAGCATCTGTTTGATACTCAAtatgcttgaatataactaTTGAGTATCAAACAGATGCTGactg	pVALIUM20	attP40
TH02406.N	CyO	CG5220	CG5220	FBgn0038471	ctagcagtAAGCAAGTCTATGATGAACAAtagttatattcaagcataTTGTTCATCATAGACTTGCTTgcg	aattcgcAAGCAAGTCTATGATGAACAAtatgcttgaatataactaTTGTTCATCATAGACTTGCTTactg	pVALIUM20	attP40
TH02407.N		CG18012	CG18012	FBgn0038552	ctagcagtCTGGCTAGAGATCGAGGACTAtagttatattcaagcataTAGTCCTCGATCTCTAGCCAGgcg	aattcgcCTGGCTAGAGATCGAGGACTAtatgcttgaatataactaTAGTCCTCGATCTCTAGCCAGactg	pVALIUM20	attP40
TH02408.N		CG14291	CG14291	FBgn0038660	ctagcagtAAGGAGGATCGTCATCATGAAtagttatattcaagcataTTCATGATGACGATCCTCCTTgcg	aattcgcAAGGAGGATCGTCATCATGAAtatgcttgaatataactaTTCATGATGACGATCCTCCTTactg	pVALIUM20	attP40
TH02409.N		CG4703	Arc42	FBgn0038742	ctagcagtCTAAAGGAATATGCTAGTTAAtagttatattcaagcataTTAACTAGCATATTCCTTTAGgcg	aattcgcCTAAAGGAATATGCTAGTTAAtatgcttgaatataactaTTAACTAGCATATTCCTTTAGactg	pVALIUM20	attP40
TH02410.N		CG4159	CG4159	FBgn0038811	ctagcagtACGACAATGACGAATAAGATAtagttatattcaagcataTATCTTATTCGTCATTGTCGTgcg	aattcgcACGACAATGACGAATAAGATAtatgcttgaatataactaTATCTTATTCGTCATTGTCGTactg	pVALIUM20	attP40
TH02411.N	CyO	CG15923	CG15923	FBgn0038814	ctagcagtCCGACCGTATGTGCACTACAAtagttatattcaagcataTTGTAGTGCACATACGGTCGGgcg	aattcgcCCGACCGTATGTGCACTACAAtatgcttgaatataactaTTGTAGTGCACATACGGTCGGactg	pVALIUM20	attP40
TH02412.N		CG14080	Mkp3	FBgn0036844	ctagcagtATGTTCAAACCGATCAGTTAAtagttatattcaagcataTTAACTGATCGGTTTGAACATgcg	aattcgcATGTTCAAACCGATCAGTTAAtatgcttgaatataactaTTAACTGATCGGTTTGAACATactg	pVALIUM20	attP2
TH02413.N	TM3,Sb	CG2845	phl	FBgn0003079	ctagcagtATGGATAGCTACTATCAGCTAtagttatattcaagcataTAGCTGATAGTAGCTATCCATgcg	aattcgcATGGATAGCTACTATCAGCTAtatgcttgaatataactaTAGCTGATAGTAGCTATCCATactg	pVALIUM20	attP2
TH02414.N		CG5807	CG5807	FBgn0027539	ctagcagtGACGAGCTCAACGATAGACTAtagttatattcaagcataTAGTCTATCGTTGAGCTCGTCgcg	aattcgcGACGAGCTCAACGATAGACTAtatgcttgaatataactaTAGTCTATCGTTGAGCTCGTCactg	pVALIUM20	attP40
TH02415.N		CG12876	ALiX	FBgn0086346	ctagcagtGAGCGACAGACGATTAATTAAtagttatattcaagcataTTAATTAATCGTCTGTCGCTCgcg	aattcgcGAGCGACAGACGATTAATTAAtatgcttgaatataactaTTAATTAATCGTCTGTCGCTCactg	pVALIUM20	attP40
TH02416.N		CG2128	Hdac3	FBgn0025825	ctagcagtCGGGACGATACTACAGCGTTAtagttatattcaagcataTAACGCTGTAGTATCGTCCCGgcg	aattcgcCGGGACGATACTACAGCGTTAtatgcttgaatataactaTAACGCTGTAGTATCGTCCCGactg	pVALIUM20	attP40
TH02417.N		CG9802	Cap	FBgn0015615	ctagcagtAACGTTGTTGTTGGACGTAATtagttatattcaagcataATTACGTCCAACAACAACGTTgcg	aattcgcAACGTTGTTGTTGGACGTAATtatgcttgaatataactaATTACGTCCAACAACAACGTTactg	pVALIUM20	attP2
TH02418.N		CG9802	Cap	FBgn0015615	ctagcagtCTCCCGAGAGCTGCAGCTCAAtagttatattcaagcataTTGAGCTGCAGCTCTCGGGAGgcg	aattcgcCTCCCGAGAGCTGCAGCTCAAtatgcttgaatataactaTTGAGCTGCAGCTCTCGGGAGactg	pVALIUM20	attP40
TH02419.N		CG11115	Ssl1	FBgn0037202	ctagcagtCAGCGATGTCAGGGAATGTTAtagttatattcaagcataTAACATTCCCTGACATCGCTGgcg	aattcgcCAGCGATGTCAGGGAATGTTAtatgcttgaatataactaTAACATTCCCTGACATCGCTGactg	pVALIUM20	attP40
TH02420.N	CyO	CG11648	Abd-B	FBgn0000015	ctagcagtAAGTTTAGTTGTGTTGTGTAAtagttatattcaagcataTTACACAACACAACTAAACTTgcg	aattcgcAAGTTTAGTTGTGTTGTGTAAtatgcttgaatataactaTTACACAACACAACTAAACTTactg	pVALIUM20	attP40
TH02421.N		CG1641	sisA	FBgn0003411	ctagcagtCCGCTACAACAACAAGATCAAtagttatattcaagcataTTGATCTTGTTGTTGTAGCGGgcg	aattcgcCCGCTACAACAACAAGATCAAtatgcttgaatataactaTTGATCTTGTTGTTGTAGCGGactg	pVALIUM20	attP40
TH02422.N	CyO	CG16987	daw	FBgn0031461	ctagcagtCTGCCACTAGTTGATAGTTAAtagttatattcaagcataTTAACTATCAACTAGTGGCAGgcg	aattcgcCTGCCACTAGTTGATAGTTAAtatgcttgaatataactaTTAACTATCAACTAGTGGCAGactg	pVALIUM20	attP40
TH02423.N		CG2956	twi	FBgn0003900	ctagcagtCAGCAAGATCCAGACCCTCAAtagttatattcaagcataTTGAGGGTCTGGATCTTGCTGgcg	aattcgcCAGCAAGATCCAGACCCTCAAtatgcttgaatataactaTTGAGGGTCTGGATCTTGCTGactg	pVALIUM20	attP40
TH02424.N		CG31043	gukh	FBgn0026239	ctagcagtAGCGATCACGAAGTTCTACAAtagttatattcaagcataTTGTAGAACTTCGTGATCGCTgcg	aattcgcAGCGATCACGAAGTTCTACAAtatgcttgaatataactaTTGTAGAACTTCGTGATCGCTactg	pVALIUM20	attP2
TH02425.N		CG4347	UGP	FBgn0035978	ctagcagtATGTTAGTTGTAGTCGTTCAAtagttatattcaagcataTTGAACGACTACAACTAACATgcg	aattcgcATGTTAGTTGTAGTCGTTCAAtatgcttgaatataactaTTGAACGACTACAACTAACATactg	pVALIUM20	attP40
TH02426.N		CG10392	sxc	FBgn0261403	ctagcagtCACGAGAGCAATTCAAATTAAtagttatattcaagcataTTAATTTGAATTGCTCTCGTGgcg	aattcgcCACGAGAGCAATTCAAATTAAtatgcttgaatataactaTTAATTTGAATTGCTCTCGTGactg	pVALIUM20	attP40
TH02427.N		CG10673	CG10673	FBgn0035590	ctagcagtATGATTGGTTAACGAATAATAtagttatattcaagcataTATTATTCGTTAACCAATCATgcg	aattcgcATGATTGGTTAACGAATAATAtatgcttgaatataactaTATTATTCGTTAACCAATCATactg	pVALIUM20	attP40
TH02428.N		CG11139	p47	FBgn0033179	ctagcagtAAGTAACTAACTATAAGTCAAtagttatattcaagcataTTGACTTATAGTTAGTTACTTgcg	aattcgcAAGTAACTAACTATAAGTCAAtatgcttgaatataactaTTGACTTATAGTTAGTTACTTactg	pVALIUM20	attP40
TH02429.N		CG11276	RpS4	FBgn0011284	ctagcagtCAAGTTGTGCAAGGTCAAGAAtagttatattcaagcataTTCTTGACCTTGCACAACTTGgcg	aattcgcCAAGTTGTGCAAGGTCAAGAAtatgcttgaatataactaTTCTTGACCTTGCACAACTTGactg	pVALIUM20	attP40
TH02430.N		CG1263	RpL8	FBgn0261602	ctagcagtGTGGAAGAAATTGCTATTCTAtagttatattcaagcataTAGAATAGCAATTTCTTCCACgcg	aattcgcGTGGAAGAAATTGCTATTCTAtatgcttgaatataactaTAGAATAGCAATTTCTTCCACactg	pVALIUM20	attP40
TH02431.N		CG18001	RpL38	FBgn0040007	ctagcagtTAGGTTCTGTGGATTAATATAtagttatattcaagcataTATATTAATCCACAGAACCTAgcg	aattcgcTAGGTTCTGTGGATTAATATAtatgcttgaatataactaTATATTAATCCACAGAACCTAactg	pVALIUM20	attP40
TH02432.N		CG18011	CG18011	FBgn0033491	ctagcagtTAGCAATGTTGTTCTGTTTAAtagttatattcaagcataTTAAACAGAACAACATTGCTAgcg	aattcgcTAGCAATGTTGTTCTGTTTAAtatgcttgaatataactaTTAAACAGAACAACATTGCTAactg	pVALIUM20	attP40
TH02433.N		CG1821	RpL31	FBgn0025286	ctagcagtAGCGACGACTAAGCAACGTAAtagttatattcaagcataTTACGTTGCTTAGTCGTCGCTgcg	aattcgcAGCGACGACTAAGCAACGTAAtatgcttgaatataactaTTACGTTGCTTAGTCGTCGCTactg	pVALIUM20	attP40
TH02434.N		CG2746	RpL19	FBgn0002607	ctagcagtCAAGGATGGTCTGATCATCAAtagttatattcaagcataTTGATGATCAGACCATCCTTGgcg	aattcgcCAAGGATGGTCTGATCATCAAtatgcttgaatataactaTTGATGATCAGACCATCCTTGactg	pVALIUM20	attP40
TH02435.N		CG2986	RpS21	FBgn0015521	ctagcagtTAGATTTGTAAATTTCTACAAtagttatattcaagcataTTGTAGAAATTTACAAATCTAgcg	aattcgcTAGATTTGTAAATTTCTACAAtatgcttgaatataactaTTGTAGAAATTTACAAATCTAactg	pVALIUM20	attP40
TH02436.N		CG3195	RpL12	FBgn0034968	ctagcagtTACGCGATACAGTCTGTAATAtagttatattcaagcataTATTACAGACTGTATCGCGTAgcg	aattcgcTACGCGATACAGTCTGTAATAtatgcttgaatataactaTATTACAGACTGTATCGCGTAactg	pVALIUM20	attP40
TH02437.N		CG43663,CG43662	Ada2a,Rpb4	FBgn0263738,FBgn0263757	ctagcagtCTCGACGATATCGGCACTAAAtagttatattcaagcataTTTAGTGCCGATATCGTCGAGgcg	aattcgcCTCGACGATATCGGCACTAAAtatgcttgaatataactaTTTAGTGCCGATATCGTCGAGactg	pVALIUM20	attP40
TH02438.N	CyO	CG3661	RpL23	FBgn0010078	ctagcagtCCCGTATTGCATCCAATGCAAtagttatattcaagcataTTGCATTGGATGCAATACGGGgcg	aattcgcCCCGTATTGCATCCAATGCAAtatgcttgaatataactaTTGCATTGGATGCAATACGGGactg	pVALIUM20	attP40
TH02439.N		CG6860	Lrch	FBgn0032633	ctagcagtTCGCACGATGCTCCTACTAAAtagttatattcaagcataTTTAGTAGGAGCATCGTGCGAgcg	aattcgcTCGCACGATGCTCCTACTAAAtatgcttgaatataactaTTTAGTAGGAGCATCGTGCGAactg	pVALIUM20	attP40
TH02440.N		CG7808	RpS8	FBgn0039713	ctagcagtAAGAAGATCAAGTCTAAGAAAtagttatattcaagcataTTTCTTAGACTTGATCTTCTTgcg	aattcgcAAGAAGATCAAGTCTAAGAAAtatgcttgaatataactaTTTCTTAGACTTGATCTTCTTactg	pVALIUM20	attP40
TH02441.N	CyO	CG9246	CG9246	FBgn0032925	ctagcagtAACGAAAGTTACTCCAAGAAAtagttatattcaagcataTTTCTTGGAGTAACTTTCGTTgcg	aattcgcAACGAAAGTTACTCCAAGAAAtatgcttgaatataactaTTTCTTGGAGTAACTTTCGTTactg	pVALIUM20	attP40
TH02442.N		CG9591	omd	FBgn0038168	ctagcagtCACGTTGGATGTTCAAGTTAAtagttatattcaagcataTTAACTTGAACATCCAACGTGgcg	aattcgcCACGTTGGATGTTCAAGTTAAtatgcttgaatataactaTTAACTTGAACATCCAACGTGactg	pVALIUM20	attP40
TH02443.N		CG42320	Doa	FBgn0259220	ctagcagtCGGATTATACTTCTCACTATAtagttatattcaagcataTATAGTGAGAAGTATAATCCGgcg	aattcgcCGGATTATACTTCTCACTATAtatgcttgaatataactaTATAGTGAGAAGTATAATCCGactg	pVALIUM20	attP40
TH02444.N		CG11416	uri	FBgn0035025	ctagcagtCAGCTGGATATTACTAGTATAtagttatattcaagcataTATACTAGTAATATCCAGCTGgcg	aattcgcCAGCTGGATATTACTAGTATAtatgcttgaatataactaTATACTAGTAATATCCAGCTGactg	pVALIUM20	attP40
TH02445.N		CG34356	CG34356	FBgn0085385	ctagcagtCAGCACGGTGCTCGACATCAAtagttatattcaagcataTTGATGTCGAGCACCGTGCTGgcg	aattcgcCAGCACGGTGCTCGACATCAAtatgcttgaatataactaTTGATGTCGAGCACCGTGCTGactg	pVALIUM20	attP40
TH02446.N		CG7260	byn	FBgn0011723	ctagcagtCCCGTTGATGTTTCAAAGACAtagttatattcaagcataTGTCTTTGAAACATCAACGGGgcg	aattcgcCCCGTTGATGTTTCAAAGACAtatgcttgaatataactaTGTCTTTGAAACATCAACGGGactg	pVALIUM20	attP40
TH02447.N		CG12054	CG12054	FBgn0039831	ctagcagtCTCGGAGTTTATCATGCGCTAtagttatattcaagcataTAGCGCATGATAAACTCCGAGgcg	aattcgcCTCGGAGTTTATCATGCGCTAtatgcttgaatataactaTAGCGCATGATAAACTCCGAGactg	pVALIUM20	attP40
TH02448.N		CG32788,CG34412	Crg-1,tlk	FBgn0021738,FBgn0086899	ctagcagtAAGCTAAATGTTTCAATAATAtagttatattcaagcataTATTATTGAAACATTTAGCTTgcg	aattcgcAAGCTAAATGTTTCAATAATAtatgcttgaatataactaTATTATTGAAACATTTAGCTTactg	pVALIUM20	attP40
TH02449.N		CG10270	D19B	FBgn0022699	ctagcagtCAAGATCGAGATCATTGAGAAtagttatattcaagcataTTCTCAATGATCTCGATCTTGgcg	aattcgcCAAGATCGAGATCATTGAGAAtatgcttgaatataactaTTCTCAATGATCTCGATCTTGactg	pVALIUM20	attP40
TH02450.N		CG1871	e(r)	FBgn0011586	ctagcagtATGCGACAAGATACATACATAtagttatattcaagcataTATGTATGTATCTTGTCGCATgcg	aattcgcATGCGACAAGATACATACATAtatgcttgaatataactaTATGTATGTATCTTGTCGCATactg	pVALIUM20	attP40
TH02453.N		CG17269	Fancd2	FBgn0038827	ctagcagtCACGAGGTGAATAATCACCTAtagttatattcaagcataTAGGTGATTATTCACCTCGTGgcg	aattcgcCACGAGGTGAATAATCACCTAtatgcttgaatataactaTAGGTGATTATTCACCTCGTGactg	pVALIUM20	attP40
TH02454.N		CG4917	wfs1	FBgn0039003	ctagcagtAGCGAGGGCGATGTTGTACTAtagttatattcaagcataTAGTACAACATCGCCCTCGCTgcg	aattcgcAGCGAGGGCGATGTTGTACTAtatgcttgaatataactaTAGTACAACATCGCCCTCGCTactg	pVALIUM20	attP40
TH02455.N		CG5977	spas	FBgn0039141	ctagcagtCAGAAGCTGGTGCAACTTATAtagttatattcaagcataTATAAGTTGCACCAGCTTCTGgcg	aattcgcCAGAAGCTGGTGCAACTTATAtatgcttgaatataactaTATAAGTTGCACCAGCTTCTGactg	pVALIUM20	attP40
TH02456.N		CG7012	nct	FBgn0039234	ctagcagtACGGAAGTTAATGACTTTAAAtagttatattcaagcataTTTAAAGTCATTAACTTCCGTgcg	aattcgcACGGAAGTTAATGACTTTAAAtatgcttgaatataactaTTTAAAGTCATTAACTTCCGTactg	pVALIUM20	attP40
TH02457.N		CG11089,CG31381	CG11089,CG31381	FBgn0039241,FBgn0043799	ctagcagtCCGCGGTGGAGCGCAAGACTAtagttatattcaagcataTAGTCTTGCGCTCCACCGCGGgcg	aattcgcCCGCGGTGGAGCGCAAGACTAtatgcttgaatataactaTAGTCTTGCGCTCCACCGCGGactg	pVALIUM20	attP40
TH02458.N		CG11780	beta4GalT7	FBgn0039258	ctagcagtCTCGATTGTGATGTTAATAAAtagttatattcaagcataTTTATTAACATCACAATCGAGgcg	aattcgcCTCGATTGTGATGTTAATAAAtatgcttgaatataactaTTTATTAACATCACAATCGAGactg	pVALIUM20	attP40
TH02459.N		CG10425	CG10425	FBgn0039304	ctagcagtAAGTACTTCAATAGTGTTATAtagttatattcaagcataTATAACACTATTGAAGTACTTgcg	aattcgcAAGTACTTCAATAGTGTTATAtatgcttgaatataactaTATAACACTATTGAAGTACTTactg	pVALIUM20	attP40
TH02460.N		CG4685	Ssadh	FBgn0039349	ctagcagtAACGAGATGCAGTTCAACAAAtagttatattcaagcataTTTGTTGAACTGCATCTCGTTgcg	aattcgcAACGAGATGCAGTTCAACAAAtatgcttgaatataactaTTTGTTGAACTGCATCTCGTTactg	pVALIUM20	attP40
TH02461.N		CG31096	Lgr3	FBgn0039354	ctagcagtTTGGATTTCAATCGAATCGAAtagttatattcaagcataTTCGATTCGATTGAAATCCAAgcg	aattcgcTTGGATTTCAATCGAATCGAAtatgcttgaatataactaTTCGATTCGATTGAAATCCAAactg	pVALIUM20	attP40
TH02462.N		CG12261	mRpS22	FBgn0039555	ctagcagtCTGCATCGACGACCTGCTGTAtagttatattcaagcataTACAGCAGGTCGTCGATGCAGgcg	aattcgcCTGCATCGACGACCTGCTGTAtatgcttgaatataactaTACAGCAGGTCGTCGATGCAGactg	pVALIUM20	attP40
TH02463.N	CyO	CG11876	CG11876	FBgn0039635	ctagcagtCCGACGATGCTCCGAACCCGAtagttatattcaagcataTCGGGTTCGGAGCATCGTCGGgcg	aattcgcCCGACGATGCTCCGAACCCGAtatgcttgaatataactaTCGGGTTCGGAGCATCGTCGGactg	pVALIUM20	attP40
TH02464.N		CG7883	eIF2B-alpha	FBgn0039726	ctagcagtCACCTAAACGATGTAAGCAAAtagttatattcaagcataTTTGCTTACATCGTTTAGGTGgcg	aattcgcCACCTAAACGATGTAAGCAAAtatgcttgaatataactaTTTGCTTACATCGTTTAGGTGactg	pVALIUM20	attP40
TH02465.N	CyO	CG7908	Tace	FBgn0039734	ctagcagtCAGGGATGTCCTGCACAGCAAtagttatattcaagcataTTGCTGTGCAGGACATCCCTGgcg	aattcgcCAGGGATGTCCTGCACAGCAAtatgcttgaatataactaTTGCTGTGCAGGACATCCCTGactg	pVALIUM20	attP40
TH02466.N		CG11576	CG11576	FBgn0039882	ctagcagtTCGGTGCGATTTCGCTGTTTAtagttatattcaagcataTAAACAGCGAAATCGCACCGAgcg	aattcgcTCGGTGCGATTTCGCTGTTTAtatgcttgaatataactaTAAACAGCGAAATCGCACCGAactg	pVALIUM20	attP40
TH02467.N		CG1970	CG1970	FBgn0039909	ctagcagtTCGATGATGTGCAACGAGCAAtagttatattcaagcataTTGCTCGTTGCACATCATCGAgcg	aattcgcTCGATGATGTGCAACGAGCAAtatgcttgaatataactaTTGCTCGTTGCACATCATCGAactg	pVALIUM20	attP40
TH02468.N		CG4132	pkaap	FBgn0040079	ctagcagtCACAAAGATGACAAAGATGTAtagttatattcaagcataTACATCTTTGTCATCTTTGTGgcg	aattcgcCACAAAGATGACAAAGATGTAtatgcttgaatataactaTACATCTTTGTCATCTTTGTGactg	pVALIUM20	attP40
TH02469.N		CG4779	hgo	FBgn0040211	ctagcagtCAGCAAGGAGTCTTAGATATAtagttatattcaagcataTATATCTAAGACTCCTTGCTGgcg	aattcgcCAGCAAGGAGTCTTAGATATAtatgcttgaatataactaTATATCTAAGACTCCTTGCTGactg	pVALIUM20	attP40
TH02470.N		CG2259	Gclc	FBgn0040319	ctagcagtCAAGTTCGACGATGAACAGAAtagttatattcaagcataTTCTGTTCATCGTCGAACTTGgcg	aattcgcCAAGTTCGACGATGAACAGAAtatgcttgaatataactaTTCTGTTCATCGTCGAACTTGactg	pVALIUM20	attP40
TH02471.N	CyO	CG3021	CG3021	FBgn0040337	ctagcagtCAGCCAGTTTCTGGACGATTAtagttatattcaagcataTAATCGTCCAGAAACTGGCTGgcg	aattcgcCAGCCAGTTTCTGGACGATTAtatgcttgaatataactaTAATCGTCCAGAAACTGGCTGactg	pVALIUM20	attP40
TH02472.N		CG11430	olf186-F	FBgn0041585	ctagcagtCTGGATCACGATACGAATGTAtagttatattcaagcataTACATTCGTATCGTGATCCAGgcg	aattcgcCTGGATCACGATACGAATGTAtatgcttgaatataactaTACATTCGTATCGTGATCCAGactg	pVALIUM20	attP40
TH02473.N		CG33052	CG33052	FBgn0053052	ctagcagtCACGACGAGATCCTCAAGATAtagttatattcaagcataTATCTTGAGGATCTCGTCGTGgcg	aattcgcCACGACGAGATCCTCAAGATAtatgcttgaatataactaTATCTTGAGGATCTCGTCGTGactg	pVALIUM20	attP40
TH02474.N		CG4919	Gclm	FBgn0046114	ctagcagtATGGACGGAATGAGATAAGTAtagttatattcaagcataTACTTATCTCATTCCGTCCATgcg	aattcgcATGGACGGAATGAGATAAGTAtatgcttgaatataactaTACTTATCTCATTCCGTCCATactg	pVALIUM20	attP40
TH02475.N		CG5938	CG5938	FBgn0046247	ctagcagtCCGGATCAACGGAGTGCTGAAtagttatattcaagcataTTCAGCACTCCGTTGATCCGGgcg	aattcgcCCGGATCAACGGAGTGCTGAAtatgcttgaatataactaTTCAGCACTCCGTTGATCCGGactg	pVALIUM20	attP40
TH02476.N		CG30022	CG30022	FBgn0050022	ctagcagtCTGCATGACCTATGTGATCAAtagttatattcaagcataTTGATCACATAGGTCATGCAGgcg	aattcgcCTGCATGACCTATGTGATCAAtatgcttgaatataactaTTGATCACATAGGTCATGCAGactg	pVALIUM20	attP40
TH02477.N		CG42372,CG30100	CG42372,CG30100	FBgn0259718,FBgn0050100	ctagcagtTGCGTTTATACAAGCATTTAAtagttatattcaagcataTTAAATGCTTGTATAAACGCAgcg	aattcgcTGCGTTTATACAAGCATTTAAtatgcttgaatataactaTTAAATGCTTGTATAAACGCAactg	pVALIUM20	attP40
TH02478.N		CG30104	NT5E-2	FBgn0050104	ctagcagtCAACATGGATGTGGAGTTCAAtagttatattcaagcataTTGAACTCCACATCCATGTTGgcg	aattcgcCAACATGGATGTGGAGTTCAAtatgcttgaatataactaTTGAACTCCACATCCATGTTGactg	pVALIUM20	attP40
TH02479.N		CG30493	CG30493	FBgn0050493	ctagcagtTGCGCTGTTTATACAAGCTTAtagttatattcaagcataTAAGCTTGTATAAACAGCGCAgcg	aattcgcTGCGCTGTTTATACAAGCTTAtatgcttgaatataactaTAAGCTTGTATAAACAGCGCAactg	pVALIUM20	attP40
TH02480.N		CG30496	CG30496	FBgn0050496	ctagcagtTAGCTTGTAGTTTGTCCACAAtagttatattcaagcataTTGTGGACAAACTACAAGCTAgcg	aattcgcTAGCTTGTAGTTTGTCCACAAtatgcttgaatataactaTTGTGGACAAACTACAAGCTAactg	pVALIUM20	attP40
TH02481.N		CG31005	qless	FBgn0051005	ctagcagtCAGATCGATCCCTACATCATAtagttatattcaagcataTATGATGTAGGGATCGATCTGgcg	aattcgcCAGATCGATCCCTACATCATAtatgcttgaatataactaTATGATGTAGGGATCGATCTGactg	pVALIUM20	attP40
TH02482.N		CG31040	Cog7	FBgn0051040	ctagcagtTCGAGTATTTCCACAAGTTTAtagttatattcaagcataTAAACTTGTGGAAATACTCGAgcg	aattcgcTCGAGTATTTCCACAAGTTTAtatgcttgaatataactaTAAACTTGTGGAAATACTCGAactg	pVALIUM20	attP40
TH02483.N		CG31116	ClC-a	FBgn0051116	ctagcagtTCGATATACGACAGTATTATAtagttatattcaagcataTATAATACTGTCGTATATCGAgcg	aattcgcTCGATATACGACAGTATTATAtatgcttgaatataactaTATAATACTGTCGTATATCGAactg	pVALIUM20	attP40
TH02484.N		CG31472	CG31472	FBgn0051472	ctagcagtCTCGGTGGAAGACTCCCTCAAtagttatattcaagcataTTGAGGGAGTCTTCCACCGAGgcg	aattcgcCTCGGTGGAAGACTCCCTCAAtatgcttgaatataactaTTGAGGGAGTCTTCCACCGAGactg	pVALIUM20	attP40
TH02485.N		CG31803	CG31803	FBgn0051803	ctagcagtCCGCAATGATCTCAAAGTCAAtagttatattcaagcataTTGACTTTGAGATCATTGCGGgcg	aattcgcCCGCAATGATCTCAAAGTCAAtatgcttgaatataactaTTGACTTTGAGATCATTGCGGactg	pVALIUM20	attP40
TH02486.N		CG31852	Tap42	FBgn0051852	ctagcagtACGGTCGACGATGAGGATAAAtagttatattcaagcataTTTATCCTCATCGTCGACCGTgcg	aattcgcACGGTCGACGATGAGGATAAAtatgcttgaatataactaTTTATCCTCATCGTCGACCGTactg	pVALIUM20	attP40
TH02487.N		CG31935	CG31935	FBgn0051935	ctagcagtAAGGCTATTCGACGACACCAAtagttatattcaagcataTTGGTGTCGTCGAATAGCCTTgcg	aattcgcAAGGCTATTCGACGACACCAAtatgcttgaatataactaTTGGTGTCGTCGAATAGCCTTactg	pVALIUM20	attP40
TH02488.N	CyO	CG6835,CG32495	GS,CG32495	FBgn0030882,FBgn0052495	ctagcagtCAGAACGATCATGTCCAGCGAtagttatattcaagcataTCGCTGGACATGATCGTTCTGgcg	aattcgcCAGAACGATCATGTCCAGCGAtatgcttgaatataactaTCGCTGGACATGATCGTTCTGactg	pVALIUM20	attP40
TH02489.N		CG33544	Vkor	FBgn0053544	ctagcagtTGCGACGTTAACGATAATATAtagttatattcaagcataTATATTATCGTTAACGTCGCAgcg	aattcgcTGCGACGTTAACGATAATATAtatgcttgaatataactaTATATTATCGTTAACGTCGCAactg	pVALIUM20	attP40
TH02490.N		CG6190	Ube3a	FBgn0061469	ctagcagtAAAGACGAAGACAGTACACAAtagttatattcaagcataTTGTGTACTGTCTTCGTCTTTgcg	aattcgcAAAGACGAAGACAGTACACAAtatgcttgaatataactaTTGTGTACTGTCTTCGTCTTTactg	pVALIUM20	attP40
TH02491.N		CG2194	su(r)	FBgn0086450	ctagcagtTACGAGCATTGCGAATAAGAAtagttatattcaagcataTTCTTATTCGCAATGCTCGTAgcg	aattcgcTACGAGCATTGCGAATAAGAAtatgcttgaatataactaTTCTTATTCGCAATGCTCGTAactg	pVALIUM20	attP40
TH02492.N		CG4016	Spt-I	FBgn0086532	ctagcagtCTGCGTTTGTTCATCGACGAAtagttatattcaagcataTTCGTCGATGAACAAACGCAGgcg	aattcgcCTGCGTTTGTTCATCGACGAAtatgcttgaatataactaTTCGTCGATGAACAAACGCAGactg	pVALIUM20	attP40
TH02493.N		CG4396	fne	FBgn0086675	ctagcagtCAGAATAAGGTTATTAAAGTAtagttatattcaagcataTACTTTAATAACCTTATTCTGgcg	aattcgcCAGAATAAGGTTATTAAAGTAtatgcttgaatataactaTACTTTAATAACCTTATTCTGactg	pVALIUM20	attP40
TH02494.N		CG4567	ico	FBgn0263133	ctagcagtTTCGATTGCACTCAAATCAAAtagttatattcaagcataTTTGATTTGAGTGCAATCGAAgcg	aattcgcTTCGATTGCACTCAAATCAAAtatgcttgaatataactaTTTGATTTGAGTGCAATCGAAactg	pVALIUM20	attP40
TH02495.N	CyO	CG6349	DNApol-alpha180	FBgn0259113	ctagcagtCTGACAAGAAATACAATTCTAtagttatattcaagcataTAGAATTGTATTTCTTGTCAGgcg	aattcgcCTGACAAGAAATACAATTCTAtatgcttgaatataactaTAGAATTGTATTTCTTGTCAGactg	pVALIUM20	attP40
TH02496.N		CG3333	Nop60B	FBgn0259937	ctagcagtCGACAGCAAGCTGTTGGACTAtagttatattcaagcataTAGTCCAACAGCTTGCTGTCGgcg	aattcgcCGACAGCAAGCTGTTGGACTAtatgcttgaatataactaTAGTCCAACAGCTTGCTGTCGactg	pVALIUM20	attP40
TH02497.N		CG4806	CG4806	FBgn0260456	ctagcagtAAGGAGAACAAGGACGAATTAtagttatattcaagcataTAATTCGTCCTTGTTCTCCTTgcg	aattcgcAAGGAGAACAAGGACGAATTAtatgcttgaatataactaTAATTCGTCCTTGTTCTCCTTactg	pVALIUM20	attP40
TH02498.N		CG8825	gkt	FBgn0260817	ctagcagtTACCTACAAGGTTGAGATTAAtagttatattcaagcataTTAATCTCAACCTTGTAGGTAgcg	aattcgcTACCTACAAGGTTGAGATTAAtatgcttgaatataactaTTAATCTCAACCTTGTAGGTAactg	pVALIUM20	attP40
TH02499.N		CG8616	BHD	FBgn0261111	ctagcagtCTCCATCATTGTGCTGATGAAtagttatattcaagcataTTCATCAGCACAATGATGGAGgcg	aattcgcCTCCATCATTGTGCTGATGAAtatgcttgaatataactaTTCATCAGCACAATGATGGAGactg	pVALIUM20	attP40
TH02500.N		CG17246	SdhA	FBgn0261439	ctagcagtCAGCGATTCGCTCCTATTAAAtagttatattcaagcataTTTAATAGGAGCGAATCGCTGgcg	aattcgcCAGCGATTCGCTCCTATTAAAtatgcttgaatataactaTTTAATAGGAGCGAATCGCTGactg	pVALIUM20	attP40
TH02501.N		CG14206	RpS10b	FBgn0261593	ctagcagtTCGTGTCGCGATCTACGAGTAtagttatattcaagcataTACTCGTAGATCGCGACACGAgcg	aattcgcTCGTGTCGCGATCTACGAGTAtatgcttgaatataactaTACTCGTAGATCGCGACACGAactg	pVALIUM20	attP40
TH02502.N		CG9433	Xpd	FBgn0261850	ctagcagtTTCGATGAGTGTGAAGATCAAtagttatattcaagcataTTGATCTTCACACTCATCGAAgcg	aattcgcTTCGATGAGTGTGAAGATCAAtatgcttgaatataactaTTGATCTTCACACTCATCGAAactg	pVALIUM20	attP40
TH02503.N		CG6058	Ald	FBgn0000064	ctagcagtTCAGCTGTTGTTCAGCACTGAtagttatattcaagcataTCAGTGCTGAACAACAGCTGAgcg	aattcgcTCAGCTGTTGTTCAGCACTGAtatgcttgaatataactaTCAGTGCTGAACAACAGCTGAactg	pVALIUM20	attP40
TH02504.N		CG5912	arr	FBgn0000119	ctagcagtCTGCTGGTGTTCAACGATAAAtagttatattcaagcataTTTATCGTTGAACACCAGCAGgcg	aattcgcCTGCTGGTGTTCAACGATAAAtatgcttgaatataactaTTTATCGTTGAACACCAGCAGactg	pVALIUM20	attP40
TH02505.N		CG12345	Cha	FBgn0000303	ctagcagtCCGGACGAGGATAACGGTCTAtagttatattcaagcataTAGACCGTTATCCTCGTCCGGgcg	aattcgcCCGGACGAGGATAACGGTCTAtatgcttgaatataactaTAGACCGTTATCCTCGTCCGGactg	pVALIUM20	attP40
TH02506.N	CyO	CG2945,CG42376	cin,CG42376	FBgn0000316,FBgn0259722	ctagcagtCAAGTTGCTGCAGTTAGATAAtagttatattcaagcataTTATCTAACTGCAGCAACTTGgcg	aattcgcCAAGTTGCTGCAGTTAGATAAtatgcttgaatataactaTTATCTAACTGCAGCAACTTGactg	pVALIUM20	attP40
TH02507.N		CG32498	dnc	FBgn0000479	ctagcagtAAGGATGTGATATATTCTGTAtagttatattcaagcataTACAGAATATATCACATCCTTgcg	aattcgcAAGGATGTGATATATTCTGTAtatgcttgaatataactaTACAGAATATATCACATCCTTactg	pVALIUM20	attP40
TH02508.N		CG17654	Eno	FBgn0000579	ctagcagtCTGCCTGCTCCTGAAGGTCAAtagttatattcaagcataTTGACCTTCAGGAGCAGGCAGgcg	aattcgcCTGCCTGCTCCTGAAGGTCAAtatgcttgaatataactaTTGACCTTCAGGAGCAGGCAGactg	pVALIUM20	attP40
TH02509.N		CG8171	dup	FBgn0000996	ctagcagtCAGGAGAAGTTACCAGGACAAtagttatattcaagcataTTGTCCTGGTAACTTCTCCTGgcg	aattcgcCAGGAGAAGTTACCAGGACAAtatgcttgaatataactaTTGTCCTGGTAACTTCTCCTGactg	pVALIUM20	attP40
TH02510.N		CG8019	hay	FBgn0001179	ctagcagtCACGAGCAACGAGGCGACAAAtagttatattcaagcataTTTGTCGCCTCGTTGCTCGTGgcg	aattcgcCACGAGCAACGAGGCGACAAAtatgcttgaatataactaTTTGTCGCCTCGTTGCTCGTGactg	pVALIUM20	attP40
TH02511.N		CG6944	Lam	FBgn0002525	ctagcagtCAAGTTCGTAAGGCTGTTCAAtagttatattcaagcataTTGAACAGCCTTACGAACTTGgcg	aattcgcCAAGTTCGTAAGGCTGTTCAAtatgcttgaatataactaTTGAACAGCCTTACGAACTTGactg	pVALIUM20	attP40
TH02512.N		CG5125	ninaC	FBgn0002938	ctagcagtCACAAGATGTGTCCTACAATAtagttatattcaagcataTATTGTAGGACACATCTTGTGgcg	aattcgcCACAAGATGTGTCCTACAATAtatgcttgaatataactaTATTGTAGGACACATCTTGTGactg	pVALIUM20	attP40
TH02513.N		CG17725	Pepck	FBgn0003067	ctagcagtAGGAACCTCAATGGAGACCAAtagttatattcaagcataTTGGTCTCCATTGAGGTTCCTgcg	aattcgcAGGAACCTCAATGGAGACCAAtatgcttgaatataactaTTGGTCTCCATTGAGGTTCCTactg	pVALIUM20	attP40
TH02514.N		CG16784	pr	FBgn0003141	ctagcagtCCCAAAGAACATTATCAGCTAtagttatattcaagcataTAGCTGATAATGTTCTTTGGGgcg	aattcgcCCCAAAGAACATTATCAGCTAtatgcttgaatataactaTAGCTGATAATGTTCTTTGGGactg	pVALIUM20	attP40
TH02515.N		CG3593	r-l	FBgn0003257	ctagcagtAACGACTTGCAGCGCACTAAAtagttatattcaagcataTTTAGTGCGCTGCAAGTCGTTgcg	aattcgcAACGACTTGCAGCGCACTAAAtatgcttgaatataactaTTTAGTGCGCTGCAAGTCGTTactg	pVALIUM20	attP40
TH02516.N		CG7642	ry	FBgn0003308	ctagcagtCTGGAAGGAGTGGATCAACAAtagttatattcaagcataTTGTTGATCCACTCCTTCCAGgcg	aattcgcCTGGAAGGAGTGGATCAACAAtatgcttgaatataactaTTGTTGATCCACTCCTTCCAGactg	pVALIUM20	attP40
TH02517.N		CG8544	sd	FBgn0003345	ctagcagtAAGGTGTATGGAGTCCAGATAtagttatattcaagcataTATCTGGACTCCATACACCTTgcg	aattcgcAAGGTGTATGGAGTCCAGATAtatgcttgaatataactaTATCTGGACTCCATACACCTTactg	pVALIUM20	attP40
TH02518.N		CG12348	Sh	FBgn0003380	ctagcagtCAGGGATGTCATGAATGTTATtagttatattcaagcataATAACATTCATGACATCCCTGgcg	aattcgcCAGGGATGTCATGAATGTTATtatgcttgaatataactaATAACATTCATGACATCCCTGactg	pVALIUM20	attP40
TH02519.N		CG10693	slo	FBgn0003429	ctagcagtTTGGTTTATGTTAGAAATGTAtagttatattcaagcataTACATTTCTAACATAAACCAAgcg	aattcgcTTGGTTTATGTTAGAAATGTAtatgcttgaatataactaTACATTTCTAACATAAACCAAactg	pVALIUM20	attP40
TH02520.N		CG11561	smo	FBgn0003444	ctagcagtTTGGTTTGTGTTCCTCACCTAtagttatattcaagcataTAGGTGAGGAACACAAACCAAgcg	aattcgcTTGGTTTGTGTTCCTCACCTAtatgcttgaatataactaTAGGTGAGGAACACAAACCAAactg	pVALIUM20	attP40
TH02521.N	CyO	CG14792	sta	FBgn0003517	ctagcagtCCCGGTCGAGGAGACCACCAAtagttatattcaagcataTTGGTGGTCTCCTCGACCGGGgcg	aattcgcCCCGGTCGAGGAGACCACCAAtatgcttgaatataactaTTGGTGGTCTCCTCGACCGGGactg	pVALIUM20	attP40
TH02522.N		CG2212	sws	FBgn0003656	ctagcagtATCGATAAGTACAAGACTCTAtagttatattcaagcataTAGAGTCTTGTACTTATCGATgcg	aattcgcATCGATAAGTACAAGACTCTAtatgcttgaatataactaTAGAGTCTTGTACTTATCGATactg	pVALIUM20	attP40
TH02523.N		CG9874	Tbp	FBgn0003687	ctagcagtCACGGTTAATCTGTGCTGCAAtagttatattcaagcataTTGCAGCACAGATTAACCGTGgcg	aattcgcCACGGTTAATCTGTGCTGCAAtatgcttgaatataactaTTGCAGCACAGATTAACCGTGactg	pVALIUM20	attP40
TH02524.N		CG2411	ptc	FBgn0003892	ctagcagtAACGAGTACGATCTTAAGATAtagttatattcaagcataTATCTTAAGATCGTACTCGTTgcg	aattcgcAACGAGTACGATCTTAAGATAtatgcttgaatataactaTATCTTAAGATCGTACTCGTTactg	pVALIUM20	attP40
TH02525.N		CG9116	LysP	FBgn0004429	ctagcagtCTCGATCAACAGTTGCTTCTAtagttatattcaagcataTAGAAGCAACTGTTGATCGAGgcg	aattcgcCTCGATCAACAGTTGCTTCTAtatgcttgaatataactaTAGAAGCAACTGTTGATCGAGactg	pVALIUM20	attP40
TH02526.N		CG7887	Takr99D	FBgn0004622	ctagcagtCTGGATCGTGATGACGACCAAtagttatattcaagcataTTGGTCGTCATCACGATCCAGgcg	aattcgcCTGGATCGTGATGACGACCAAtatgcttgaatataactaTTGGTCGTCATCACGATCCAGactg	pVALIUM20	attP40
TH02527.N		CG4422	Gdi	FBgn0004868	ctagcagtCACCCGCTATCTGGAGTTCAAtagttatattcaagcataTTGAACTCCAGATAGCGGGTGgcg	aattcgcCACCCGCTATCTGGAGTTCAAtatgcttgaatataactaTTGAACTCCAGATAGCGGGTGactg	pVALIUM20	attP40
TH02528.N		CG6205	por	FBgn0004957	ctagcagtCTCGCACTTCCTGGTCATGTAtagttatattcaagcataTACATGACCAGGAAGTGCGAGgcg	aattcgcCTCGCACTTCCTGGTCATGTAtatgcttgaatataactaTACATGACCAGGAAGTGCGAGactg	pVALIUM20	attP40
TH02529.N		CG10119	LamC	FBgn0010397	ctagcagtCAAGCTTGAGATCGATATCAAtagttatattcaagcataTTGATATCGATCTCAAGCTTGgcg	aattcgcCAAGCTTGAGATCGATATCAAtatgcttgaatataactaTTGATATCGATCTCAAGCTTGactg	pVALIUM20	attP40
TH02530.N	CyO	CG11546	kermit	FBgn0010504	ctagcagtCGGACTGACGATCACCGACAAtagttatattcaagcataTTGTCGGTGATCGTCAGTCCGgcg	aattcgcCGGACTGACGATCACCGACAAtatgcttgaatataactaTTGTCGGTGATCGTCAGTCCGactg	pVALIUM20	attP40
TH02531.N	CyO	CG10844	Rya-r44F	FBgn0011286	ctagcagtCCGATCAGTTGCGACGTTATAtagttatattcaagcataTATAACGTCGCAACTGATCGGgcg	aattcgcCCGATCAGTTGCGACGTTATAtatgcttgaatataactaTATAACGTCGCAACTGATCGGactg	pVALIUM20	attP40
TH02532.N		CG4084	l(2)not	FBgn0011297	ctagcagtCTGGCTGTCTGCGGAGTGATAtagttatattcaagcataTATCACTCCGCAGACAGCCAGgcg	aattcgcCTGGCTGTCTGCGGAGTGATAtatgcttgaatataactaTATCACTCCGCAGACAGCCAGactg	pVALIUM20	attP40
TH02533.N	CyO	CG8169	Pms2	FBgn0011660	ctagcagtAAGGACGACCAACACGAAGAAtagttatattcaagcataTTCTTCGTGTTGGTCGTCCTTgcg	aattcgcAAGGACGACCAACACGAAGAAtatgcttgaatataactaTTCTTCGTGTTGGTCGTCCTTactg	pVALIUM20	attP40
TH02534.N		CG4899	Pdh	FBgn0011693	ctagcagtTAACATCGATATTGTGGTCAAtagttatattcaagcataTTGACCACAATATCGATGTTAgcg	aattcgcTAACATCGATATTGTGGTCAAtatgcttgaatataactaTTGACCACAATATCGATGTTAactg	pVALIUM20	attP40
TH02535.N		CG8721	Odc1	FBgn0013307	ctagcagtCCCGACGAACGCGTTCACATAtagttatattcaagcataTATGTGAACGCGTTCGTCGGGgcg	aattcgcCCCGACGAACGCGTTCACATAtatgcttgaatataactaTATGTGAACGCGTTCGTCGGGactg	pVALIUM20	attP40
TH02536.N		CG1721	Pglym78	FBgn0014869	ctagcagtCACGGGCATTCCGTTCGTCTAtagttatattcaagcataTAGACGAACGGAATGCCCGTGgcg	aattcgcCACGGGCATTCCGTTCGTCTAtatgcttgaatataactaTAGACGAACGGAATGCCCGTGactg	pVALIUM20	attP40
TH02537.N		CG11987	tgo	FBgn0264075	ctagcagtACCGACGAAGTGGAATATATAtagttatattcaagcataTATATATTCCACTTCGTCGGTgcg	aattcgcACCGACGAAGTGGAATATATAtatgcttgaatataactaTATATATTCCACTTCGTCGGTactg	pVALIUM20	attP40
TH02538.N		CG1438	Cyp4c3	FBgn0015032	ctagcagtCAGCCAGAAGTTTGTGAACAAtagttatattcaagcataTTGTTCACAAACTTCTGGCTGgcg	aattcgcCAGCCAGAAGTTTGTGAACAAtatgcttgaatataactaTTGTTCACAAACTTCTGGCTGactg	pVALIUM20	attP40
TH02539.N		CG5915	Rab7	FBgn0015795	ctagcagtACGATATACCCTACTACGAAAtagttatattcaagcataTTTCGTAGTAGGGTATATCGTgcg	aattcgcACGATATACCCTACTACGAAAtatgcttgaatataactaTTTCGTAGTAGGGTATATCGTactg	pVALIUM20	attP40
TH02540.N		CG4007	Nrk	FBgn0020391	ctagcagtCAAGATCTATTTGCAGGACTAtagttatattcaagcataTAGTCCTGCAAATAGATCTTGgcg	aattcgcCAAGATCTATTTGCAGGACTAtatgcttgaatataactaTAGTCCTGCAAATAGATCTTGactg	pVALIUM20	attP40
TH02541.N		CG8674	l(2)k14505	FBgn0021856	ctagcagtTAGAGGAAGAATACCAACTTAtagttatattcaagcataTAAGTTGGTATTCTTCCTCTAgcg	aattcgcTAGAGGAAGAATACCAACTTAtatgcttgaatataactaTAAGTTGGTATTCTTCCTCTAactg	pVALIUM20	attP40
TH02542.N		CG5452	dnk	FBgn0022338	ctagcagtCCCAACCAACAAGAAGCTAAAtagttatattcaagcataTTTAGCTTCTTGTTGGTTGGGgcg	aattcgcCCCAACCAACAAGAAGCTAAAtatgcttgaatataactaTTTAGCTTCTTGTTGGTTGGGactg	pVALIUM20	attP40
TH02543.N		CG4649	Sodh-2	FBgn0022359	ctagcagtCAAGAAAGTGACCACCCTCAAtagttatattcaagcataTTGAGGGTGGTCACTTTCTTGgcg	aattcgcCAAGAAAGTGACCACCCTCAAtatgcttgaatataactaTTGAGGGTGGTCACTTTCTTGactg	pVALIUM20	attP40
TH02544.N		CG10667	Orc1	FBgn0022772	ctagcagtCAGAGTGGAAGAGATGGTCAAtagttatattcaagcataTTGACCATCTCTTCCACTCTGgcg	aattcgcCAGAGTGGAAGAGATGGTCAAtatgcttgaatataactaTTGACCATCTCTTCCACTCTGactg	pVALIUM20	attP40
TH02545.N		CG1411	CRMP	FBgn0023023	ctagcagtTCGACGATTTCTACCATGGAAtagttatattcaagcataTTCCATGGTAGAAATCGTCGAgcg	aattcgcTCGACGATTTCTACCATGGAAtatgcttgaatataactaTTCCATGGTAGAAATCGTCGAactg	pVALIUM20	attP40
TH02546.N		CG1584	Orc6	FBgn0023180	ctagcagtAAGCGGATGTTCGAGAAGCTAtagttatattcaagcataTAGCTTCTCGAACATCCGCTTgcg	aattcgcAAGCGGATGTTCGAGAAGCTAtatgcttgaatataactaTAGCTTCTCGAACATCCGCTTactg	pVALIUM20	attP40
TH02547.N		CG3835	CG3835	FBgn0023507	ctagcagtCGAGCAGTTCAAGTTCCTGAAtagttatattcaagcataTTCAGGAACTTGAACTGCTCGgcg	aattcgcCGAGCAGTTCAAGTTCCTGAAtatgcttgaatataactaTTCAGGAACTTGAACTGCTCGactg	pVALIUM20	attP40
TH02548.N	CyO	CG17856	CG17856	FBgn0039576	ctagcagtCCCTATCTTAACGAAGTGCAAtagttatattcaagcataTTGCACTTCGTTAAGATAGGGgcg	aattcgcCCCTATCTTAACGAAGTGCAAtatgcttgaatataactaTTGCACTTCGTTAAGATAGGGactg	pVALIUM20	attP40
TH02549.N		CG8445	calypso	FBgn0262166	ctagcagtTAGCGAGGATTGGACAGATAAtagttatattcaagcataTTATCTGTCCAATCCTCGCTAgcg	aattcgcTAGCGAGGATTGGACAGATAAtatgcttgaatataactaTTATCTGTCCAATCCTCGCTAactg	pVALIUM20	attP40
TH02550.N		CG2478	bru	FBgn0261787	ctagcagtCACGCTCGGTGTGAAGTCCAAtagttatattcaagcataTTGGACTTCACACCGAGCGTGgcg	aattcgcCACGCTCGGTGTGAAGTCCAAtatgcttgaatataactaTTGGACTTCACACCGAGCGTGactg	pVALIUM20	attP40
TH02551.N		CG2146	didum	FBgn0261397	ctagcagtAAGGAAGAGCTCAGTCGATTAtagttatattcaagcataTAATCGACTGAGCTCTTCCTTgcg	aattcgcAAGGAAGAGCTCAGTCGATTAtatgcttgaatataactaTAATCGACTGAGCTCTTCCTTactg	pVALIUM20	attP40
TH02552.N		CG3125	IntS6	FBgn0261383	ctagcagtCTGGCAGGTGATTGTGACCAAtagttatattcaagcataTTGGTCACAATCACCTGCCAGgcg	aattcgcCTGGCAGGTGATTGTGACCAAtatgcttgaatataactaTTGGTCACAATCACCTGCCAGactg	pVALIUM20	attP40
TH02553.N		CG3359	mfas	FBgn0260745	ctagcagtCTGCGAGAAGATCGACATCAAtagttatattcaagcataTTGATGTCGATCTTCTCGCAGgcg	aattcgcCTGCGAGAAGATCGACATCAAtatgcttgaatataactaTTGATGTCGATCTTCTCGCAGactg	pVALIUM20	attP40
TH02554.N		CG34157	Dys	FBgn0260003	ctagcagtAACGACAAGCTGATCGACATAtagttatattcaagcataTATGTCGATCAGCTTGTCGTTgcg	aattcgcAACGACAAGCTGATCGACATAtatgcttgaatataactaTATGTCGATCAGCTTGTCGTTactg	pVALIUM20	attP40
TH02555.N		CG42341	Pka-R1	FBgn0259243	ctagcagtCAAGGACTACAAGACGATGAAtagttatattcaagcataTTCATCGTCTTGTAGTCCTTGgcg	aattcgcCAAGGACTACAAGACGATGAAtatgcttgaatataactaTTCATCGTCTTGTAGTCCTTGactg	pVALIUM20	attP40
TH02556.N		CG17657	frtz	FBgn0086698	ctagcagtTCCGAACGACGAGTATCTAAAtagttatattcaagcataTTTAGATACTCGTCGTTCGGAgcg	aattcgcTCCGAACGACGAGTATCTAAAtatgcttgaatataactaTTTAGATACTCGTCGTTCGGAactg	pVALIUM20	attP40
TH02557.N		CG12311	tw	FBgn0086368	ctagcagtCTGGGAGTTCTAGTTAATATAtagttatattcaagcataTATATTAACTAGAACTCCCAGgcg	aattcgcCTGGGAGTTCTAGTTAATATAtatgcttgaatataactaTATATTAACTAGAACTCCCAGactg	pVALIUM20	attP40
TH02558.N	CyO	CG33722	CG33722	FBgn0064126	ctagcagtAAGGTCGAGAATAATGCTTTAtagttatattcaagcataTAAAGCATTATTCTCGACCTTgcg	aattcgcAAGGTCGAGAATAATGCTTTAtatgcttgaatataactaTAAAGCATTATTCTCGACCTTactg	pVALIUM20	attP40
TH02559.N		CG33502	CG33502	FBgn0053502	ctagcagtCGAGACGGTAATGATGATCAAtagttatattcaagcataTTGATCATCATTACCGTCTCGgcg	aattcgcCGAGACGGTAATGATGATCAAtatgcttgaatataactaTTGATCATCATTACCGTCTCGactg	pVALIUM20	attP40
TH02560.N		CG33198	pen-2	FBgn0053198	ctagcagtCAGTGCATAGACATAACTAGAtagttatattcaagcataTCTAGTTATGTCTATGCACTGgcg	aattcgcCAGTGCATAGACATAACTAGAtatgcttgaatataactaTCTAGTTATGTCTATGCACTGactg	pVALIUM20	attP40
TH02561.N		CG31739	CG31739	FBgn0051739	ctagcagtCAGAGCAAGAAGGACTGTTAAtagttatattcaagcataTTAACAGTCCTTCTTGCTCTGgcg	aattcgcCAGAGCAAGAAGGACTGTTAAtatgcttgaatataactaTTAACAGTCCTTCTTGCTCTGactg	pVALIUM20	attP40
TH02562.N		CG30359	Mal-A5	FBgn0050359	ctagcagtCACAGAGCGATCTCAAGTCAAtagttatattcaagcataTTGACTTGAGATCGCTCTGTGgcg	aattcgcCACAGAGCGATCTCAAGTCAAtatgcttgaatataactaTTGACTTGAGATCGCTCTGTGactg	pVALIUM20	attP40
TH02563.N		CG9126	Stim	FBgn0045073	ctagcagtTACGTTGATCTGTTCAAATTAtagttatattcaagcataTAATTTGAACAGATCAACGTAgcg	aattcgcTACGTTGATCTGTTCAAATTAtatgcttgaatataactaTAATTTGAACAGATCAACGTAactg	pVALIUM20	attP40
TH02564.N		CG3267	CG3267	FBgn0042083	ctagcagtTACGGAGTTTAAGAAGCTATAtagttatattcaagcataTATAGCTTCTTAAACTCCGTAgcg	aattcgcTACGGAGTTTAAGAAGCTATAtatgcttgaatataactaTATAGCTTCTTAAACTCCGTAactg	pVALIUM20	attP40
TH02565.N		CG15434	CG15434	FBgn0040705	ctagcagtAAGGTTCTATCCAAACCTGAAtagttatattcaagcataTTCAGGTTTGGATAGAACCTTgcg	aattcgcAAGGTTCTATCCAAACCTGAAtatgcttgaatataactaTTCAGGTTTGGATAGAACCTTactg	pVALIUM20	attP40
TH02566.N		CG4625	Dhap-at	FBgn0040212	ctagcagtCCGGATCAATGTGCAGGACAAtagttatattcaagcataTTGTCCTGCACATTGATCCGGgcg	aattcgcCCGGATCAATGTGCAGGACAAtatgcttgaatataactaTTGTCCTGCACATTGATCCGGactg	pVALIUM20	attP40
TH02567.N		CG11077	CG11077	FBgn0039930	ctagcagtCTCCATGATACTTAATAGCTAtagttatattcaagcataTAGCTATTAAGTATCATGGAGgcg	aattcgcCTCCATGATACTTAATAGCTAtatgcttgaatataactaTAGCTATTAAGTATCATGGAGactg	pVALIUM20	attP40
TH02568.N		CG15523	CG15523	FBgn0039727	ctagcagtCACGAAGTCGCTGGATATCAAtagttatattcaagcataTTGATATCCAGCGACTTCGTGgcg	aattcgcCACGAAGTCGCTGGATATCAAtatgcttgaatataactaTTGATATCCAGCGACTTCGTGactg	pVALIUM20	attP40
TH02569.N		CG7598	CG7598	FBgn0039689	ctagcagtCAAGTTCTTCCTGTCTTCCAAtagttatattcaagcataTTGGAAGACAGGAAGAACTTGgcg	aattcgcCAAGTTCTTCCTGTCTTCCAAtatgcttgaatataactaTTGGAAGACAGGAAGAACTTGactg	pVALIUM20	attP40
TH02570.N		CG2304	Trc8	FBgn0039668	ctagcagtCAGAGCGATCATGATGTGCATtagttatattcaagcataATGCACATCATGATCGCTCTGgcg	aattcgcCAGAGCGATCATGATGTGCATtatgcttgaatataactaATGCACATCATGATCGCTCTGactg	pVALIUM20	attP40
TH02571.N		CG5338	RpS19b	FBgn0039129	ctagcagtTACCGACGACGACTGGTTCTAtagttatattcaagcataTAGAACCAGTCGTCGTCGGTAgcg	aattcgcTACCGACGACGACTGGTTCTAtatgcttgaatataactaTAGAACCAGTCGTCGTCGGTAactg	pVALIUM20	attP40
TH02572.N		CG10198	Nup98-96	FBgn0039120	ctagcagtACGATTAGTTATCAAACCCAAtagttatattcaagcataTTGGGTTTGATAACTAATCGTgcg	aattcgcACGATTAGTTATCAAACCCAAtatgcttgaatataactaTTGGGTTTGATAACTAATCGTactg	pVALIUM20	attP40
TH02573.N		CG13849	Nop56	FBgn0038964	ctagcagtCAAGTTCAACTCAATTGTTAAtagttatattcaagcataTTAACAATTGAGTTGAACTTGgcg	aattcgcCAAGTTCAACTCAATTGTTAAtatgcttgaatataactaTTAACAATTGAGTTGAACTTGactg	pVALIUM20	attP40
TH02574.N		CG10877	CG10877	FBgn0038804	ctagcagtAAGGATAACATTATTCAGTAAtagttatattcaagcataTTACTGAATAATGTTATCCTTgcg	aattcgcAAGGATAACATTATTCAGTAAtatgcttgaatataactaTTACTGAATAATGTTATCCTTactg	pVALIUM20	attP40
TH02575.N		CG14870	CG14870	FBgn0038342	ctagcagtCAGGGAGACACTACTCGGTTAtagttatattcaagcataTAACCGAGTAGTGTCTCCCTGgcg	aattcgcCAGGGAGACACTACTCGGTTAtatgcttgaatataactaTAACCGAGTAGTGTCTCCCTGactg	pVALIUM20	attP40
TH02576.N		CG5044	CG5044	FBgn0038326	ctagcagtCAAGATCTACAAGCACCTGAAtagttatattcaagcataTTCAGGTGCTTGTAGATCTTGgcg	aattcgcCAAGATCTACAAGCACCTGAAtatgcttgaatataactaTTCAGGTGCTTGTAGATCTTGactg	pVALIUM20	attP40
TH02577.N		CG8464	HtrA2	FBgn0038233	ctagcagtCCGCTTGGAAGTGATCTTCAAtagttatattcaagcataTTGAAGATCACTTCCAAGCGGgcg	aattcgcCCGCTTGGAAGTGATCTTCAAtatgcttgaatataactaTTGAAGATCACTTCCAAGCGGactg	pVALIUM20	attP40
TH02578.N		CG5276	CG5276	FBgn0037900	ctagcagtTAGGCGGTGTTCGAAAGAGAAtagttatattcaagcataTTCTCTTTCGAACACCGCCTAgcg	aattcgcTAGGCGGTGTTCGAAAGAGAAtatgcttgaatataactaTTCTCTTTCGAACACCGCCTAactg	pVALIUM20	attP40
TH02579.N		CG6584	SelR	FBgn0037847	ctagcagtCAGCGACTATGGATAACAAGAtagttatattcaagcataTCTTGTTATCCATAGTCGCTGgcg	aattcgcCAGCGACTATGGATAACAAGAtatgcttgaatataactaTCTTGTTATCCATAGTCGCTGactg	pVALIUM20	attP40
TH02580.N		CG11722	CG11722	FBgn0037777	ctagcagtCAAGTTCGTGGACAAGCTCAAtagttatattcaagcataTTGAGCTTGTCCACGAACTTGgcg	aattcgcCAAGTTCGTGGACAAGCTCAAtatgcttgaatataactaTTGAGCTTGTCCACGAACTTGactg	pVALIUM20	attP40
TH02581.N		CG9363	CG9363	FBgn0037697	ctagcagtCAAGCCGATCAGCCTGATCAAtagttatattcaagcataTTGATCAGGCTGATCGGCTTGgcg	aattcgcCAAGCCGATCAGCCTGATCAAtatgcttgaatataactaTTGATCAGGCTGATCGGCTTGactg	pVALIUM20	attP40
TH02582.N		CG1041	CG1041	FBgn0037440	ctagcagtATGGTTATGCATGCTGCTATAtagttatattcaagcataTATAGCAGCATGCATAACCATgcg	aattcgcATGGTTATGCATGCTGCTATAtatgcttgaatataactaTATAGCAGCATGCATAACCATactg	pVALIUM20	attP40
TH02583.N		CG2108	Rab23	FBgn0037364	ctagcagtAAAGCGAAAGATAGTGCTCAAtagttatattcaagcataTTGAGCACTATCTTTCGCTTTgcg	aattcgcAAAGCGAAAGATAGTGCTCAAtatgcttgaatataactaTTGAGCACTATCTTTCGCTTTactg	pVALIUM20	attP40
TH02584.N		CG6020	CG6020	FBgn0037001	ctagcagtCAGGGACTTCGAGACCAAGAAtagttatattcaagcataTTCTTGGTCTCGAAGTCCCTGgcg	aattcgcCAGGGACTTCGAGACCAAGAAtatgcttgaatataactaTTCTTGGTCTCGAAGTCCCTGactg	pVALIUM20	attP40
TH02585.N		CG11796	CG11796	FBgn0036992	ctagcagtTCGCCCAAAGATGTCCTTCTAtagttatattcaagcataTAGAAGGACATCTTTGGGCGAgcg	aattcgcTCGCCCAAAGATGTCCTTCTAtatgcttgaatataactaTAGAAGGACATCTTTGGGCGAactg	pVALIUM20	attP40
TH02586.N		CG7328	CG7328	FBgn0036942	ctagcagtAACCAAGTAAATATTGGTTTAtagttatattcaagcataTAAACCAATATTTACTTGGTTgcg	aattcgcAACCAAGTAAATATTGGTTTAtatgcttgaatataactaTAAACCAATATTTACTTGGTTactg	pVALIUM20	attP40
TH02587.N	CyO	CG6664	CG6664	FBgn0036685	ctagcagtTACCTTCAAGACCAAGTGCAAtagttatattcaagcataTTGCACTTGGTCTTGAAGGTAgcg	aattcgcTACCTTCAAGACCAAGTGCAAtatgcttgaatataactaTTGCACTTGGTCTTGAAGGTAactg	pVALIUM20	attP40
TH02588.N		CG4300	CG4300	FBgn0036272	ctagcagtCTTGTTGTACGAGCTACTCAAtagttatattcaagcataTTGAGTAGCTCGTACAACAAGgcg	aattcgcCTTGTTGTACGAGCTACTCAAtatgcttgaatataactaTTGAGTAGCTCGTACAACAAGactg	pVALIUM20	attP40
TH02589.N		CG4911	CG4911	FBgn0035959	ctagcagtTTGTTCTACGACAACGATTTAtagttatattcaagcataTAAATCGTTGTCGTAGAACAAgcg	aattcgcTTGTTCTACGACAACGATTTAtatgcttgaatataactaTAAATCGTTGTCGTAGAACAAactg	pVALIUM20	attP40
TH02590.N		CG5971	Cdc6	FBgn0035918	ctagcagtATGCACCGAACTGCAGCTCAAtagttatattcaagcataTTGAGCTGCAGTTCGGTGCATgcg	aattcgcATGCACCGAACTGCAGCTCAAtatgcttgaatataactaTTGAGCTGCAGTTCGGTGCATactg	pVALIUM20	attP40
TH02591.N		CG6822	ergic53	FBgn0035909	ctagcagtCTGGACAAAGTCACAGACGAAtagttatattcaagcataTTCGTCTGTGACTTTGTCCAGgcg	aattcgcCTGGACAAAGTCACAGACGAAtatgcttgaatataactaTTCGTCTGTGACTTTGTCCAGactg	pVALIUM20	attP40
TH02592.N		CG8583	sec63	FBgn0035771	ctagcagtCACGATGAAAGTGCTGGGCAAtagttatattcaagcataTTGCCCAGCACTTTCATCGTGgcg	aattcgcCACGATGAAAGTGCTGGGCAAtatgcttgaatataactaTTGCCCAGCACTTTCATCGTGactg	pVALIUM20	attP40
TH02593.N		CG8596	CG8596	FBgn0035767	ctagcagtCAAGATGCACTTCAACATGTAtagttatattcaagcataTACATGTTGAAGTGCATCTTGgcg	aattcgcCAAGATGCACTTCAACATGTAtatgcttgaatataactaTACATGTTGAAGTGCATCTTGactg	pVALIUM20	attP40
TH02594.N	CyO	CG1291	CG1291	FBgn0035401	ctagcagtCACGATCGGTCTAGCAGACAAtagttatattcaagcataTTGTCTGCTAGACCGATCGTGgcg	aattcgcCACGATCGGTCTAGCAGACAAtatgcttgaatataactaTTGTCTGCTAGACCGATCGTGactg	pVALIUM20	attP40
TH02595.N		CG8311	CG8311	FBgn0034141	ctagcagtAACGCTGTGTTTCTTCATCTAtagttatattcaagcataTAGATGAAGAAACACAGCGTTgcg	aattcgcAACGCTGTGTTTCTTCATCTAtatgcttgaatataactaTAGATGAAGAAACACAGCGTTactg	pVALIUM20	attP40
TH02596.N	CyO	CG6251	Nup62	FBgn0034118	ctagcagtAAGCAGATGTCCGAGGATCTAtagttatattcaagcataTAGATCCTCGGACATCTGCTTgcg	aattcgcAAGCAGATGTCCGAGGATCTAtatgcttgaatataactaTAGATCCTCGGACATCTGCTTactg	pVALIUM20	attP40
TH02597.N		CG8778	CG8778	FBgn0033761	ctagcagtCTGGTTAACCATGTAGTGAAAtagttatattcaagcataTTTCACTACATGGTTAACCAGgcg	aattcgcCTGGTTAACCATGTAGTGAAAtatgcttgaatataactaTTTCACTACATGGTTAACCAGactg	pVALIUM20	attP40
TH02598.N		CG6287	CG6287	FBgn0032350	ctagcagtCCGGCACAGAGCTGTATGGAAtagttatattcaagcataTTCCATACAGCTCTGTGCCGGgcg	aattcgcCCGGCACAGAGCTGTATGGAAtatgcttgaatataactaTTCCATACAGCTCTGTGCCGGactg	pVALIUM20	attP40
TH02599.N		CG12534	Alr	FBgn0031068	ctagcagtCACAACCGAGTGAACGACAAAtagttatattcaagcataTTTGTCGTTCACTCGGTTGTGgcg	aattcgcCACAACCGAGTGAACGACAAAtatgcttgaatataactaTTTGTCGTTCACTCGGTTGTGactg	pVALIUM20	attP40
TH02600.N		CG11164	CG11164	FBgn0030507	ctagcagtCAGCGACTCCAAGAAGATCAAtagttatattcaagcataTTGATCTTCTTGGAGTCGCTGgcg	aattcgcCAGCGACTCCAAGAAGATCAAtatgcttgaatataactaTTGATCTTCTTGGAGTCGCTGactg	pVALIUM20	attP40
TH02601.N		CG10215	Ercc1	FBgn0028434	ctagcagtCAGGATATCACTGTTAGCCGAtagttatattcaagcataTCGGCTAACAGTGATATCCTGgcg	aattcgcCAGGATATCACTGTTAGCCGAtatgcttgaatataactaTCGGCTAACAGTGATATCCTGactg	pVALIUM20	attP40
TH02602.N		CG2072	Mad1	FBgn0026326	ctagcagtTTGGAGGACGATAACGAGCAAtagttatattcaagcataTTGCTCGTTATCGTCCTCCAAgcg	aattcgcTTGGAGGACGATAACGAGCAAtatgcttgaatataactaTTGCTCGTTATCGTCCTCCAAactg	pVALIUM20	attP40
TH02603.N		CG6147	Tsc1	FBgn0026317	ctagcagtTTGGCTGTACAAGATCGAGAAtagttatattcaagcataTTCTCGATCTTGTACAGCCAAgcg	aattcgcTTGGCTGTACAAGATCGAGAAtatgcttgaatataactaTTCTCGATCTTGTACAGCCAAactg	pVALIUM20	attP40
TH02604.N	CyO	CG2677	eIF2B-beta	FBgn0024996	ctagcagtTGCGGAGGATGTGATACCCTAtagttatattcaagcataTAGGGTATCACATCCTCCGCAgcg	aattcgcTGCGGAGGATGTGATACCCTAtatgcttgaatataactaTAGGGTATCACATCCTCCGCAactg	pVALIUM20	attP40
TH02605.N		CG11963	skap	FBgn0037643	ctagcagtCAGCTTCTGGTCACCAAGCAAtagttatattcaagcataTTGCTTGGTGACCAGAAGCTGgcg	aattcgcCAGCTTCTGGTCACCAAGCAAtatgcttgaatataactaTTGCTTGGTGACCAGAAGCTGactg	pVALIUM20	attP40
TH02606.N	CyO	CG3560	CG3560	FBgn0030733	ctagcagtTACGTAAACCATGTCGAACTAtagttatattcaagcataTAGTTCGACATGGTTTACGTAgcg	aattcgcTACGTAAACCATGTCGAACTAtatgcttgaatataactaTAGTTCGACATGGTTTACGTAactg	pVALIUM20	attP40
TH02607.N		CG10473	Acn	FBgn0263198	ctagcagtAAGGATGATGATGTTGAGAAAtagttatattcaagcataTTTCTCAACATCATCATCCTTgcg	aattcgcAAGGATGATGATGTTGAGAAAtatgcttgaatataactaTTTCTCAACATCATCATCCTTactg	pVALIUM20	attP40
TH02608.N		CG5215	Zn72D	FBgn0263603	ctagcagtCCGACAATACAACGAAGAGTAtagttatattcaagcataTACTCTTCGTTGTATTGTCGGgcg	aattcgcCCGACAATACAACGAAGAGTAtatgcttgaatataactaTACTCTTCGTTGTATTGTCGGactg	pVALIUM20	attP40
TH02609.N		CG13277	LSm7	FBgn0261068	ctagcagtCTCGTCCTCATTTGTCCGCAAtagttatattcaagcataTTGCGGACAAATGAGGACGAGgcg	aattcgcCTCGTCCTCATTTGTCCGCAAtatgcttgaatataactaTTGCGGACAAATGAGGACGAGactg	pVALIUM20	attP40
TH02610.N		CG33522	scaf6	FBgn0261872	ctagcagtACCGCACAAGACAATATGCAAtagttatattcaagcataTTGCATATTGTCTTGTGCGGTgcg	aattcgcACCGCACAAGACAATATGCAAtatgcttgaatataactaTTGCATATTGTCTTGTGCGGTactg	pVALIUM20	attP40
TH02611.N		CG4211	nonA	FBgn0004227	ctagcagtCAGCTGCACAATTTGTTCAAAtagttatattcaagcataTTTGAACAAATTGTGCAGCTGgcg	aattcgcCAGCTGCACAATTTGTTCAAAtatgcttgaatataactaTTTGAACAAATTGTGCAGCTGactg	pVALIUM20	attP40
TH02612.N		CG7879	CG7879	FBgn0035235	ctagcagtCCGCAAGAAGCAGATATTTAAtagttatattcaagcataTTAAATATCTGCTTCTTGCGGgcg	aattcgcCCGCAAGAAGCAGATATTTAAtatgcttgaatataactaTTAAATATCTGCTTCTTGCGGactg	pVALIUM20	attP40
TH02613.N		CG10328	nonA-l	FBgn0015520	ctagcagtCCGGATAAGACGTTAAACAAAtagttatattcaagcataTTTGTTTAACGTCTTATCCGGgcg	aattcgcCCGGATAAGACGTTAAACAAAtatgcttgaatataactaTTTGTTTAACGTCTTATCCGGactg	pVALIUM20	attP40
TH02614.N		CG4266	CG4266	FBgn0034598	ctagcagtAACGAGCATCTCAGTCTGCTAtagttatattcaagcataTAGCAGACTGAGATGCTCGTTgcg	aattcgcAACGAGCATCTCAGTCTGCTAtatgcttgaatataactaTAGCAGACTGAGATGCTCGTTactg	pVALIUM20	attP40
TH02615.N		CG10084	swm	FBgn0002044	ctagcagtCAGGATCAGTTGCAAGCACAAtagttatattcaagcataTTGTGCTTGCAACTGATCCTGgcg	aattcgcCAGGATCAGTTGCAAGCACAAtatgcttgaatataactaTTGTGCTTGCAACTGATCCTGactg	pVALIUM20	attP40
TH02616.N		CG1677	CG1677	FBgn0029941	ctagcagtCAACTACACAATGTTCGACAAtagttatattcaagcataTTGTCGAACATTGTGTAGTTGgcg	aattcgcCAACTACACAATGTTCGACAAtatgcttgaatataactaTTGTCGAACATTGTGTAGTTGactg	pVALIUM20	attP40
TH02617.N		CG7971	CG7971	FBgn0035253	ctagcagtAAGTCGAAGAAGCACAAGAAAtagttatattcaagcataTTTCTTGTGCTTCTTCGACTTgcg	aattcgcAAGTCGAAGAAGCACAAGAAAtatgcttgaatataactaTTTCTTGTGCTTCTTCGACTTactg	pVALIUM20	attP40
TH02618.N		CG12924	Lsm11	FBgn0033450	ctagcagtCTGGAAGCGACGAAAGTACAAtagttatattcaagcataTTGTACTTTCGTCGCTTCCAGgcg	aattcgcCTGGAAGCGACGAAAGTACAAtatgcttgaatataactaTTGTACTTTCGTCGCTTCCAGactg	pVALIUM20	attP40
TH02619.N	CyO	CG3019	su(w[a])	FBgn0003638	ctagcagtCAGCAGAATACAGACAAGGAAtagttatattcaagcataTTCCTTGTCTGTATTCTGCTGgcg	aattcgcCAGCAGAATACAGACAAGGAAtatgcttgaatataactaTTCCTTGTCTGTATTCTGCTGactg	pVALIUM20	attP40
TH02620.N		CG31184	LSm3	FBgn0051184	ctagcagtCCGATTGAGTTTAGATGAGAAtagttatattcaagcataTTCTCATCTAAACTCAATCGGgcg	aattcgcCCGATTGAGTTTAGATGAGAAtatgcttgaatataactaTTCTCATCTAAACTCAATCGGactg	pVALIUM20	attP40
TH02621.N		CG5442	SC35	FBgn0040286	ctagcagtCTGTGTCATGCTGTACCCGAAtagttatattcaagcataTTCGGGTACAGCATGACACAGgcg	aattcgcCTGTGTCATGCTGTACCCGAAtatgcttgaatataactaTTCGGGTACAGCATGACACAGactg	pVALIUM20	attP40
TH02622.N		CG16792	SmF	FBgn0000426	ctagcagtCAACAACGTGCTGTATATCAAtagttatattcaagcataTTGATATACAGCACGTTGTTGgcg	aattcgcCAACAACGTGCTGTATATCAAtatgcttgaatataactaTTGATATACAGCACGTTGTTGactg	pVALIUM20	attP40
TH02623.N		CG12749	Hrb87F	FBgn0004237	ctagcagtCCAGTCGTACATGATCGACAAtagttatattcaagcataTTGTCGATCATGTACGACTGGgcg	aattcgcCCAGTCGTACATGATCGACAAtatgcttgaatataactaTTGTCGATCATGTACGACTGGactg	pVALIUM20	attP40
TH02624.N		CG4612	CG4612	FBgn0035016	ctagcagtCAGTGGCAAGATCTATATCAAtagttatattcaagcataTTGATATAGATCTTGCCACTGgcg	aattcgcCAGTGGCAAGATCTATATCAAtatgcttgaatataactaTTGATATAGATCTTGCCACTGactg	pVALIUM20	attP40
TH02625.N		CG7697	CstF-64	FBgn0027841	ctagcagtACGCCAGATGCTAATGCTCAAtagttatattcaagcataTTGAGCATTAGCATCTGGCGTgcg	aattcgcACGCCAGATGCTAATGCTCAAtatgcttgaatataactaTTGAGCATTAGCATCTGGCGTactg	pVALIUM20	attP40
TH02626.N	CyO	CG9998	U2af50	FBgn0005411	ctagcagtCAAGGTCTTTGTCGAATTCAAtagttatattcaagcataTTGAATTCGACAAAGACCTTGgcg	aattcgcCAAGGTCTTTGTCGAATTCAAtatgcttgaatataactaTTGAATTCGACAAAGACCTTGactg	pVALIUM20	attP40
TH02627.N		CG2021	CG2021	FBgn0035271	ctagcagtCAGACCATCAATATCATCATAtagttatattcaagcataTATGATGATATTGATGGTCTGgcg	aattcgcCAGACCATCAATATCATCATAtatgcttgaatataactaTATGATGATATTGATGGTCTGactg	pVALIUM20	attP40
TH02628.N		CG8597	lark	FBgn0011640	ctagcagtATGCGACATTGTGCGCAACTAtagttatattcaagcataTAGTTGCGCACAATGTCGCATgcg	aattcgcATGCGACATTGTGCGCAACTAtatgcttgaatataactaTAGTTGCGCACAATGTCGCATactg	pVALIUM20	attP40
TH02629.N		CG5836	SF1	FBgn0025571	ctagcagtCTGAATCAGGATCACGATCAAtagttatattcaagcataTTGATCGTGATCCTGATTCAGgcg	aattcgcCTGAATCAGGATCACGATCAAtatgcttgaatataactaTTGATCGTGATCCTGATTCAGactg	pVALIUM20	attP40
TH02630.N		CG2931	CG2931	FBgn0037342	ctagcagtCAGTCTTGACGTAGTTAAGAAtagttatattcaagcataTTCTTAACTACGTCAAGACTGgcg	aattcgcCAGTCTTGACGTAGTTAAGAAtatgcttgaatataactaTTCTTAACTACGTCAAGACTGactg	pVALIUM20	attP40
TH02631.N		CG13601	CG13601	FBgn0039126	ctagcagtCTGGGTAGAGGTGAAGACCAAtagttatattcaagcataTTGGTCTTCACCTCTACCCAGgcg	aattcgcCTGGGTAGAGGTGAAGACCAAtatgcttgaatataactaTTGGTCTTCACCTCTACCCAGactg	pVALIUM20	attP40
TH02632.N		CG4488	wee	FBgn0011737	ctagcagtGCGGGAGTTCATGCAAGTCAAtagttatattcaagcataTTGACTTGCATGAACTCCCGCgcg	aattcgcGCGGGAGTTCATGCAAGTCAAtatgcttgaatataactaTTGACTTGCATGAACTCCCGCactg	pVALIUM20	attP2
TH02633.N		CG7535	GluClalpha	FBgn0024963	ctagcagtCAAAGTCGATCTACTATTCAAtagttatattcaagcataTTGAATAGTAGATCGACTTTGgcg	aattcgcCAAAGTCGATCTACTATTCAAtatgcttgaatataactaTTGAATAGTAGATCGACTTTGactg	pVALIUM20	attP40
TH02634.N		CG4527	slik	FBgn0035001	ctagcagtCTCAATGATATTGGCTGTTAAtagttatattcaagcataTTAACAGCCAATATCATTGAGgcg	aattcgcCTCAATGATATTGGCTGTTAAtatgcttgaatataactaTTAACAGCCAATATCATTGAGactg	pVALIUM20	attP40
TH02635.N		CG10522	sti	FBgn0002466	ctagcagtCAGGTGGTAGCCGATGCTAAAtagttatattcaagcataTTTAGCATCGGCTACCACCTGgcg	aattcgcCAGGTGGTAGCCGATGCTAAAtatgcttgaatataactaTTTAGCATCGGCTACCACCTGactg	pVALIUM20	attP40
TH02636.N	CyO	CG4454	borr	FBgn0032105	ctagcagtCAGCCAGGCGGTGTTCAAGTAtagttatattcaagcataTACTTGAACACCGCCTGGCTGgcg	aattcgcCAGCCAGGCGGTGTTCAAGTAtatgcttgaatataactaTACTTGAACACCGCCTGGCTGactg	pVALIUM20	attP40
TH02637.N		CG2092	scra	FBgn0261385	ctagcagtCAGGAGGTGACAGATGACGAAtagttatattcaagcataTTCGTCATCTGTCACCTCCTGgcg	aattcgcCAGGAGGTGACAGATGACGAAtatgcttgaatataactaTTCGTCATCTGTCACCTCCTGactg	pVALIUM20	attP40
TH02638.N		CG1299	CG1299	FBgn0035501	ctagcagtCAAAGTGTGTGTGCAAAGTTAtagttatattcaagcataTAACTTTGCACACACACTTTGgcg	aattcgcCAAAGTGTGTGTGCAAAGTTAtatgcttgaatataactaTAACTTTGCACACACACTTTGactg	pVALIUM20	attP40
TH02639.N		CG30414	CG30414	FBgn0050414	ctagcagtAAGGTGCTAGGCGAGAAACTAtagttatattcaagcataTAGTTTCTCGCCTAGCACCTTgcg	aattcgcAAGGTGCTAGGCGAGAAACTAtatgcttgaatataactaTAGTTTCTCGCCTAGCACCTTactg	pVALIUM20	attP40
TH02640.N		CG10405	CG10405	FBgn0038431	ctagcagtCACTACGGTACTGACAGTCAAtagttatattcaagcataTTGACTGTCAGTACCGTAGTGgcg	aattcgcCACTACGGTACTGACAGTCAAtatgcttgaatataactaTTGACTGTCAGTACCGTAGTGactg	pVALIUM20	attP40
TH02641.N		CG10587	CG10587	FBgn0037039	ctagcagtCACGGACATAATGTATGTGAAtagttatattcaagcataTTCACATACATTATGTCCGTGgcg	aattcgcCACGGACATAATGTATGTGAAtatgcttgaatataactaTTCACATACATTATGTCCGTGactg	pVALIUM20	attP40
TH02642.N		CG10663	CG10663	FBgn0036287	ctagcagtAAGGTGCTGTTTGTTCGAATAtagttatattcaagcataTATTCGAACAAACAGCACCTTgcg	aattcgcAAGGTGCTGTTTGTTCGAATAtatgcttgaatataactaTATTCGAACAAACAGCACCTTactg	pVALIUM20	attP40
TH02643.N		CG11037	CG11037	FBgn0037038	ctagcagtCACGGATGTTATGTACGTGAAtagttatattcaagcataTTCACGTACATAACATCCGTGgcg	aattcgcCACGGATGTTATGTACGTGAAtatgcttgaatataactaTTCACGTACATAACATCCGTGactg	pVALIUM20	attP40
TH02644.N		CG32270,CG32269	CG32270,CG32269	FBgn0052270,FBgn0052269	ctagcagtAAAGTTATGTGCGATATAATAtagttatattcaagcataTATTATATCGCACATAACTTTgcg	aattcgcAAAGTTATGTGCGATATAATAtatgcttgaatataactaTATTATATCGCACATAACTTTactg	pVALIUM20	attP40
TH02645.N		CG11670	CG11670	FBgn0038114	ctagcagtAACCACGAGATCGACTACAAAtagttatattcaagcataTTTGTAGTCGATCTCGTGGTTgcg	aattcgcAACCACGAGATCGACTACAAAtatgcttgaatataactaTTTGTAGTCGATCTCGTGGTTactg	pVALIUM20	attP40
TH02646.N		CG34350	Np	FBgn0265011	ctagcagtCACCAACGAGCTGCTCAAGAAtagttatattcaagcataTTCTTGAGCAGCTCGTTGGTGgcg	aattcgcCACCAACGAGCTGCTCAAGAAtatgcttgaatataactaTTCTTGAGCAGCTCGTTGGTGactg	pVALIUM20	attP40
TH02647.N		CG11841	CG11841	FBgn0039628	ctagcagtCGAGGTCAAGTTCAATAGGTAtagttatattcaagcataTACCTATTGAACTTGACCTCGgcg	aattcgcCGAGGTCAAGTTCAATAGGTAtatgcttgaatataactaTACCTATTGAACTTGACCTCGactg	pVALIUM20	attP40
TH02648.N		CG11912	CG11912	FBgn0031248	ctagcagtATCATTGTTGACTACAACGAAtagttatattcaagcataTTCGTTGTAGTCAACAATGATgcg	aattcgcATCATTGTTGACTACAACGAAtatgcttgaatataactaTTCGTTGTAGTCAACAATGATactg	pVALIUM20	attP40
TH02649.N		CG12350	lambdaTry	FBgn0043470	ctagcagtCAGCGTTAATGTGGTGGACAAtagttatattcaagcataTTGTCCACCACATTAACGCTGgcg	aattcgcCAGCGTTAATGTGGTGGACAAtatgcttgaatataactaTTGTCCACCACATTAACGCTGactg	pVALIUM20	attP40
TH02650.N		CG12385	thetaTry	FBgn0011555	ctagcagtACGGAGAGATCATCTACGATAtagttatattcaagcataTATCGTAGATGATCTCTCCGTgcg	aattcgcACGGAGAGATCATCTACGATAtatgcttgaatataactaTATCGTAGATGATCTCTCCGTactg	pVALIUM20	attP40
TH02651.N	CyO	CG12386	etaTry	FBgn0011554	ctagcagtCAGATACATCCAGTTACTATAtagttatattcaagcataTATAGTAACTGGATGTATCTGgcg	aattcgcCAGATACATCCAGTTACTATAtatgcttgaatataactaTATAGTAACTGGATGTATCTGactg	pVALIUM20	attP40
TH02652.N	CyO	CG12387	zetaTry	FBgn0011556	ctagcagtAACAACGATATTGCCATTCTAtagttatattcaagcataTAGAATGGCAATATCGTTGTTgcg	aattcgcAACAACGATATTGCCATTCTAtatgcttgaatataactaTAGAATGGCAATATCGTTGTTactg	pVALIUM20	attP40
TH02653.N		CG12558	CG12558	FBgn0039599	ctagcagtCAGCTTAGTCAGCTAGTCATAtagttatattcaagcataTATGACTAGCTGACTAAGCTGgcg	aattcgcCAGCTTAGTCAGCTAGTCATAtatgcttgaatataactaTATGACTAGCTGACTAAGCTGactg	pVALIUM20	attP40
TH02654.N		CG1304	CG1304	FBgn0031141	ctagcagtAACGAGCTATCCAGATGGATAtagttatattcaagcataTATCCATCTGGATAGCTCGTTgcg	aattcgcAACGAGCTATCCAGATGGATAtatgcttgaatataactaTATCCATCTGGATAGCTCGTTactg	pVALIUM20	attP40
TH02655.N		CG13527	CG13527	FBgn0034776	ctagcagtCAGTCTGTACGTCCCAAAGAAtagttatattcaagcataTTCTTTGGGACGTACAGACTGgcg	aattcgcCAGTCTGTACGTCCCAAAGAAtatgcttgaatataactaTTCTTTGGGACGTACAGACTGactg	pVALIUM20	attP40
TH02656.N		CG13744	CG13744	FBgn0033363	ctagcagtACAGATAAATGTCGAGATCAAtagttatattcaagcataTTGATCTCGACATTTATCTGTgcg	aattcgcACAGATAAATGTCGAGATCAAtatgcttgaatataactaTTGATCTCGACATTTATCTGTactg	pVALIUM20	attP40
TH02657.N		CG14642	CG14642	FBgn0037222	ctagcagtCAGAGGGCAAGTGGACTACAAtagttatattcaagcataTTGTAGTCCACTTGCCCTCTGgcg	aattcgcCAGAGGGCAAGTGGACTACAAtatgcttgaatataactaTTGTAGTCCACTTGCCCTCTGactg	pVALIUM20	attP40
TH02658.N		CG14760	CG14760	FBgn0033277	ctagcagtCACGGAGGTGTTTCACTTCAAtagttatattcaagcataTTGAAGTGAAACACCTCCGTGgcg	aattcgcCACGGAGGTGTTTCACTTCAAtatgcttgaatataactaTTGAAGTGAAACACCTCCGTGactg	pVALIUM20	attP40
TH02659.N		CG14780	CG14780	FBgn0025383	ctagcagtCAGCTACATTCTGTTCTGGTTtagttatattcaagcataAACCAGAACAGAATGTAGCTGgcg	aattcgcCAGCTACATTCTGTTCTGGTTtatgcttgaatataactaAACCAGAACAGAATGTAGCTGactg	pVALIUM20	attP40
TH02660.N		CG14990	CG14990	FBgn0035496	ctagcagtACGGAATGTCATTCACGGAAAtagttatattcaagcataTTTCCGTGAATGACATTCCGTgcg	aattcgcACGGAATGTCATTCACGGAAAtatgcttgaatataactaTTTCCGTGAATGACATTCCGTactg	pVALIUM20	attP40
TH02661.N		CG15046	CG15046	FBgn0030927	ctagcagtCCAGCACAACATCTACTACTAtagttatattcaagcataTAGTAGTAGATGTTGTGCTGGgcg	aattcgcCCAGCACAACATCTACTACTAtatgcttgaatataactaTAGTAGTAGATGTTGTGCTGGactg	pVALIUM20	attP40
TH02662.N		CG1632	CG1632	FBgn0030027	ctagcagtCACTGTGTCAGCGATATGCAAtagttatattcaagcataTTGCATATCGCTGACACAGTGgcg	aattcgcCACTGTGTCAGCGATATGCAAtatgcttgaatataactaTTGCATATCGCTGACACAGTGactg	pVALIUM20	attP40
TH02663.N		CG16710	CG16710	FBgn0039101	ctagcagtACGGACCAGCAGCTTACACAAtagttatattcaagcataTTGTGTAAGCTGCTGGTCCGTgcg	aattcgcACGGACCAGCAGCTTACACAAtatgcttgaatataactaTTGTGTAAGCTGCTGGTCCGTactg	pVALIUM20	attP40
TH02664.N		CG31220	CG31220	FBgn0051220	ctagcagtAAGGTCACTGATGAAATTCAAtagttatattcaagcataTTGAATTTCATCAGTGACCTTgcg	aattcgcAAGGTCACTGATGAAATTCAAtatgcttgaatataactaTTGAATTTCATCAGTGACCTTactg	pVALIUM20	attP40
TH02665.N		CG16996	Phae1	FBgn0263234	ctagcagtCAGCGATGTCCACTCGACCAAtagttatattcaagcataTTGGTCGAGTGGACATCGCTGgcg	aattcgcCAGCGATGTCCACTCGACCAAtatgcttgaatataactaTTGGTCGAGTGGACATCGCTGactg	pVALIUM20	attP40
TH02666.N		CG16997	Phae2	FBgn0263235	ctagcagtAACAGCGAGCACAACACAGAAtagttatattcaagcataTTCTGTGTTGTGCTCGCTGTTgcg	aattcgcAACAGCGAGCACAACACAGAAtatgcttgaatataactaTTCTGTGTTGTGCTCGCTGTTactg	pVALIUM20	attP40
TH02667.N		CG17012	Send1	FBgn0031406	ctagcagtAACGACGTGGCTGTCCTCAAAtagttatattcaagcataTTTGAGGACAGCCACGTCGTTgcg	aattcgcAACGACGTGGCTGTCCTCAAAtatgcttgaatataactaTTTGAGGACAGCCACGTCGTTactg	pVALIUM20	attP40
TH02668.N	CyO	CG17239	CG17239	FBgn0042186	ctagcagtATCCAGTGTTCTGTTACACGAtagttatattcaagcataTCGTGTAACAGAACACTGGATgcg	aattcgcATCCAGTGTTCTGTTACACGAtatgcttgaatataactaTCGTGTAACAGAACACTGGATactg	pVALIUM20	attP40
TH02669.N		CG17404	CG17404	FBgn0038001	ctagcagtATGGGTCTAACTGAACAACTAtagttatattcaagcataTAGTTGTTCAGTTAGACCCATgcg	aattcgcATGGGTCTAACTGAACAACTAtatgcttgaatataactaTAGTTGTTCAGTTAGACCCATactg	pVALIUM20	attP40
TH02670.N	CyO	CG17571	CG17571	FBgn0259998	ctagcagtCAACAGCAAGTTGATGATCAAtagttatattcaagcataTTGATCATCAACTTGCTGTTGgcg	aattcgcCAACAGCAAGTTGATGATCAAtatgcttgaatataactaTTGATCATCAACTTGCTGTTGactg	pVALIUM20	attP40
TH02671.N		CG1773	CG1773	FBgn0033439	ctagcagtAAGTGACTGCGTCACCTACAAtagttatattcaagcataTTGTAGGTGACGCAGTCACTTgcg	aattcgcAAGTGACTGCGTCACCTACAAtatgcttgaatataactaTTGTAGGTGACGCAGTCACTTactg	pVALIUM20	attP40
TH02672.N		CG31780,CG18477	CG31780,CG18477	FBgn0051780,FBgn0028864	ctagcagtCCGAAAGACTCAGATGATTTAtagttatattcaagcataTAAATCATCTGAGTCTTTCGGgcg	aattcgcCCGAAAGACTCAGATGATTTAtatgcttgaatataactaTAAATCATCTGAGTCTTTCGGactg	pVALIUM20	attP40
TH02673.N		CG31827,CG18478	CG31827,CG18478	FBgn0051827,FBgn0028517	ctagcagtATGGATTGTTCAGCAAATTAAtagttatattcaagcataTTAATTTGCTGAACAATCCATgcg	aattcgcATGGATTGTTCAGCAAATTAAtatgcttgaatataactaTTAATTTGCTGAACAATCCATactg	pVALIUM20	attP40
TH02674.N		CG18557	CG18557	FBgn0031470	ctagcagtCAGAAAGTTGCTGTCACAGTTtagttatattcaagcataAACTGTGACAGCAACTTTCTGgcg	aattcgcCAGAAAGTTGCTGTCACAGTTtatgcttgaatataactaAACTGTGACAGCAACTTTCTGactg	pVALIUM20	attP40
TH02675.N		CG18681	epsilonTry	FBgn0010425	ctagcagtCGGATACGGAAAGAAGATCAAtagttatattcaagcataTTGATCTTCTTTCCGTATCCGgcg	aattcgcCGGATACGGAAAGAAGATCAAtatgcttgaatataactaTTGATCTTCTTTCCGTATCCGactg	pVALIUM20	attP40
TH02676.N		CG18735	CG18735	FBgn0042098	ctagcagtCGAGTCCAAGATTACCGACAAtagttatattcaagcataTTGTCGGTAATCTTGGACTCGgcg	aattcgcCGAGTCCAAGATTACCGACAAtatgcttgaatataactaTTGTCGGTAATCTTGGACTCGactg	pVALIUM20	attP40
TH02677.N		CG30283	CG30283	FBgn0260477	ctagcagtCGGAGGCACACTAATCACAAAtagttatattcaagcataTTTGTGATTAGTGTGCCTCCGgcg	aattcgcCGGAGGCACACTAATCACAAAtatgcttgaatataactaTTTGTGATTAGTGTGCCTCCGactg	pVALIUM20	attP40
TH02678.N		CG3088	CG3088	FBgn0036015	ctagcagtAAGGACTGGAATCGCCTACTAtagttatattcaagcataTAGTAGGCGATTCCAGTCCTTgcg	aattcgcAAGGACTGGAATCGCCTACTAtatgcttgaatataactaTAGTAGGCGATTCCAGTCCTTactg	pVALIUM20	attP40
TH02679.N		CG31039	Jon99Ci	FBgn0003358	ctagcagtACCGATACAACTCTTACGAAAtagttatattcaagcataTTTCGTAAGAGTTGTATCGGTgcg	aattcgcACCGATACAACTCTTACGAAAtatgcttgaatataactaTTTCGTAAGAGTTGTATCGGTactg	pVALIUM20	attP40
TH02680.N		CG3117	CG3117	FBgn0031471	ctagcagtACGAAGAAGTGTGCTGTGAAAtagttatattcaagcataTTTCACAGCACACTTCTTCGTgcg	aattcgcACGAAGAAGTGTGCTGTGAAAtatgcttgaatataactaTTTCACAGCACACTTCTTCGTactg	pVALIUM20	attP40
TH02681.N	CyO	CG31199	CG31199	FBgn0051199	ctagcagtCACGGTTTGTGGCTACCACAAtagttatattcaagcataTTGTGGTAGCCACAAACCGTGgcg	aattcgcCACGGTTTGTGGCTACCACAAtatgcttgaatataactaTTGTGGTAGCCACAAACCGTGactg	pVALIUM20	attP40
TH02682.N		CG31200	CG31200	FBgn0051200	ctagcagtCAGCGTCCTAGTACCGGTGAAtagttatattcaagcataTTCACCGGTACTAGGACGCTGgcg	aattcgcCAGCGTCCTAGTACCGGTGAAtatgcttgaatataactaTTCACCGGTACTAGGACGCTGactg	pVALIUM20	attP40
TH02683.N		CG31265	CG31265	FBgn0051265	ctagcagtAACAACAAATGCTACTACTAAtagttatattcaagcataTTAGTAGTAGCATTTGTTGTTgcg	aattcgcAACAACAAATGCTACTACTAAtatgcttgaatataactaTTAGTAGTAGCATTTGTTGTTactg	pVALIUM20	attP40
TH02684.N		CG31266	CG31266	FBgn0051266	ctagcagtACGATGTGACAAAGAATATAAtagttatattcaagcataTTATATTCTTTGTCACATCGTgcg	aattcgcACGATGTGACAAAGAATATAAtatgcttgaatataactaTTATATTCTTTGTCACATCGTactg	pVALIUM20	attP40
TH02685.N		CG33202	dpr11	FBgn0053202	ctagcagtCCGAGTGCATGTTGTAAGCTAtagttatattcaagcataTAGCTTACAACATGCACTCGGgcg	aattcgcCCGAGTGCATGTTGTAAGCTAtatgcttgaatataactaTAGCTTACAACATGCACTCGGactg	pVALIUM20	attP40
TH02686.N		CG31326	CG31326	FBgn0051326	ctagcagtCAAGATGAAAGTCCACAGATAtagttatattcaagcataTATCTGTGGACTTTCATCTTGgcg	aattcgcCAAGATGAAAGTCCACAGATAtatgcttgaatataactaTATCTGTGGACTTTCATCTTGactg	pVALIUM20	attP40
TH02687.N		CG31954	CG31954	FBgn0051954	ctagcagtCAGCGAGAAGTACAAACAGTAtagttatattcaagcataTACTGTTTGTACTTCTCGCTGgcg	aattcgcCAGCGAGAAGTACAAACAGTAtatgcttgaatataactaTACTGTTTGTACTTCTCGCTGactg	pVALIUM20	attP40
TH02688.N		CG32374	CG32374	FBgn0052374	ctagcagtCAACTTCGACATGTTCAGAAAtagttatattcaagcataTTTCTGAACATGTCGAAGTTGgcg	aattcgcCAACTTCGACATGTTCAGAAAtatgcttgaatataactaTTTCTGAACATGTCGAAGTTGactg	pVALIUM20	attP40
TH02689.N		CG33139	Ranbp11	FBgn0053139	ctagcagtCAGGCAGTTGGTGCTCAAAGAtagttatattcaagcataTCTTTGAGCACCAACTGCCTGgcg	aattcgcCAGGCAGTTGGTGCTCAAAGAtatgcttgaatataactaTCTTTGAGCACCAACTGCCTGactg	pVALIUM20	attP40
TH02690.N		CG33160	CG33160	FBgn0053160	ctagcagtCAGCATCAAGGAGGAGAAATAtagttatattcaagcataTATTTCTCCTCCTTGATGCTGgcg	aattcgcCAGCATCAAGGAGGAGAAATAtatgcttgaatataactaTATTTCTCCTCCTTGATGCTGactg	pVALIUM20	attP40
TH02691.N	CyO	CG3505	CG3505	FBgn0038250	ctagcagtAAGCTCAACGACTTTGTGCAAtagttatattcaagcataTTGCACAAAGTCGTTGAGCTTgcg	aattcgcAAGCTCAACGACTTTGTGCAAtatgcttgaatataactaTTGCACAAAGTCGTTGAGCTTactg	pVALIUM20	attP40
TH02692.N		CG3650	CG3650	FBgn0035070	ctagcagtCCCGCACTGGCGGCAAAGATAtagttatattcaagcataTATCTTTGCCGCCAGTGCGGGgcg	aattcgcCCCGCACTGGCGGCAAAGATAtatgcttgaatataactaTATCTTTGCCGCCAGTGCGGGactg	pVALIUM20	attP40
TH02693.N		CG3695,CG3700	MED23,CG3700	FBgn0034795,FBgn0034796	ctagcagtCAAGTACTGCGACGAGTTCAAtagttatattcaagcataTTGAACTCGTCGCAGTACTTGgcg	aattcgcCAAGTACTGCGACGAGTTCAAtatgcttgaatataactaTTGAACTCGTCGCAGTACTTGactg	pVALIUM20	attP40
TH02694.N		CG4053	CG4053	FBgn0038482	ctagcagtCAACGAGTCGATTATATTCAAtagttatattcaagcataTTGAATATAATCGACTCGTTGgcg	aattcgcCAACGAGTCGATTATATTCAAtatgcttgaatataactaTTGAATATAATCGACTCGTTGactg	pVALIUM20	attP40
TH02695.N		CG4259	CG4259	FBgn0031389	ctagcagtCTACAAGAAGCTGGTATTCAAtagttatattcaagcataTTGAATACCAGCTTCTTGTAGgcg	aattcgcCTACAAGAAGCTGGTATTCAAtatgcttgaatataactaTTGAATACCAGCTTCTTGTAGactg	pVALIUM20	attP40
TH02696.N		CG4271	CG4271	FBgn0031409	ctagcagtAAGAGAATGCAGAGAAACTAAtagttatattcaagcataTTAGTTTCTCTGCATTCTCTTgcg	aattcgcAAGAGAATGCAGAGAAACTAAtatgcttgaatataactaTTAGTTTCTCTGCATTCTCTTactg	pVALIUM20	attP40
TH02697.N		CG4613	CG4613	FBgn0036427	ctagcagtATGGATCTACGACTTCCAGTAtagttatattcaagcataTACTGGAAGTCGTAGATCCATgcg	aattcgcATGGATCTACGACTTCCAGTAtatgcttgaatataactaTACTGGAAGTCGTAGATCCATactg	pVALIUM20	attP40
TH02698.N		CG4650	CG4650	FBgn0032549	ctagcagtCAGGTGCTAAGCGGTGCTCAAtagttatattcaagcataTTGAGCACCGCTTAGCACCTGgcg	aattcgcCAGGTGCTAAGCGGTGCTCAAtatgcttgaatataactaTTGAGCACCGCTTAGCACCTGactg	pVALIUM20	attP40
TH02699.N		CG4793	CG4793	FBgn0028514	ctagcagtCAGATCTGTGTGTCAAACGAAtagttatattcaagcataTTCGTTTGACACACAGATCTGgcg	aattcgcCAGATCTGTGTGTCAAACGAAtatgcttgaatataactaTTCGTTTGACACACAGATCTGactg	pVALIUM20	attP40
TH02700.N		CG4914	CG4914	FBgn0036436	ctagcagtCCCGTTCTCGACAACGACGAAtagttatattcaagcataTTCGTCGTTGTCGAGAACGGGgcg	aattcgcCCCGTTCTCGACAACGACGAAtatgcttgaatataactaTTCGTCGTTGTCGAGAACGGGactg	pVALIUM20	attP40
TH02701.N		CG4927	CG4927	FBgn0034139	ctagcagtCAAGGTGAGTCTCGATCGATAtagttatattcaagcataTATCGATCGAGACTCACCTTGgcg	aattcgcCAAGGTGAGTCTCGATCGATAtatgcttgaatataactaTATCGATCGAGACTCACCTTGactg	pVALIUM20	attP40
TH02702.N	CyO	CG5246	CG5246	FBgn0038484	ctagcagtACGACCTGACTCAACCTATTAtagttatattcaagcataTAATAGGTTGAGTCAGGTCGTgcg	aattcgcACGACCTGACTCAACCTATTAtatgcttgaatataactaTAATAGGTTGAGTCAGGTCGTactg	pVALIUM20	attP40
TH02703.N		CG5255	CG5255	FBgn0038485	ctagcagtCAGGATTGTGGAGCATAGTAAtagttatattcaagcataTTACTATGCTCCACAATCCTGgcg	aattcgcCAGGATTGTGGAGCATAGTAAtatgcttgaatataactaTTACTATGCTCCACAATCCTGactg	pVALIUM20	attP40
TH02704.N		CG5390	CG5390	FBgn0032213	ctagcagtAAGACCGATATGTCAAGGAAAtagttatattcaagcataTTTCCTTGACATATCGGTCTTgcg	aattcgcAAGACCGATATGTCAAGGAAAtatgcttgaatataactaTTTCCTTGACATATCGGTCTTactg	pVALIUM20	attP40
TH02705.N	CyO	CG5909	CG5909	FBgn0039495	ctagcagtCCTGCTCAAGTACAAGATCAAtagttatattcaagcataTTGATCTTGTACTTGAGCAGGgcg	aattcgcCCTGCTCAAGTACAAGATCAAtatgcttgaatataactaTTGATCTTGTACTTGAGCAGGactg	pVALIUM20	attP40
TH02706.N		CG34129	CG34129	FBgn0083965	ctagcagtCCGGTGATGTCTTCAGATCAAtagttatattcaagcataTTGATCTGAAGACATCACCGGgcg	aattcgcCCGGTGATGTCTTCAGATCAAtatgcttgaatataactaTTGATCTGAAGACATCACCGGactg	pVALIUM20	attP40
TH02707.N		CG6367	psh	FBgn0030926	ctagcagtCAAGAAGATTCGCGAGCGAAAtagttatattcaagcataTTTCGCTCGCGAATCTTCTTGgcg	aattcgcCAAGAAGATTCGCGAGCGAAAtatgcttgaatataactaTTTCGCTCGCGAATCTTCTTGactg	pVALIUM20	attP40
TH02708.N		CG6580	Jon65Aii	FBgn0035666	ctagcagtCGGGATGACCGACTACCTCAAtagttatattcaagcataTTGAGGTAGTCGGTCATCCCGgcg	aattcgcCGGGATGACCGACTACCTCAAtatgcttgaatataactaTTGAGGTAGTCGGTCATCCCGactg	pVALIUM20	attP40
TH02709.N		CG7432	CG7432	FBgn0038727	ctagcagtCAGGAGTCTCAGACAAACTTAtagttatattcaagcataTAAGTTTGTCTGAGACTCCTGgcg	aattcgcCAGGAGTCTCAGACAAACTTAtatgcttgaatataactaTAAGTTTGTCTGAGACTCCTGactg	pVALIUM20	attP40
TH02710.N		CG30090	CG30090	FBgn0050090	ctagcagtCACGAGGTGTTCTGCAGATCAtagttatattcaagcataTGATCTGCAGAACACCTCGTGgcg	aattcgcCACGAGGTGTTCTGCAGATCAtatgcttgaatataactaTGATCTGCAGAACACCTCGTGactg	pVALIUM20	attP40
TH02711.N		CG8299	CG8299	FBgn0034052	ctagcagtCAGGGTGTTAAGGTCAGCAAAtagttatattcaagcataTTTGCTGACCTTAACACCCTGgcg	aattcgcCAGGGTGTTAAGGTCAGCAAAtatgcttgaatataactaTTTGCTGACCTTAACACCCTGactg	pVALIUM20	attP40
TH02712.N		CG32382	sphinx2	FBgn0052382	ctagcagtCAAGGAAGTTCTGATATTTAAtagttatattcaagcataTTAAATATCAGAACTTCCTTGgcg	aattcgcCAAGGAAGTTCTGATATTTAAtatgcttgaatataactaTTAAATATCAGAACTTCCTTGactg	pVALIUM20	attP40
TH02713.N		CG8586	CG8586	FBgn0033320	ctagcagtCAAGTTGGAGCATGTGCTCAAtagttatattcaagcataTTGAGCACATGCTCCAACTTGgcg	aattcgcCAAGTTGGAGCATGTGCTCAAtatgcttgaatataactaTTGAGCACATGCTCCAACTTGactg	pVALIUM20	attP40
TH02714.N		CG8870	CG8870	FBgn0038144	ctagcagtACGATACTTGTGGACAATCAAtagttatattcaagcataTTGATTGTCCACAAGTATCGTgcg	aattcgcACGATACTTGTGGACAATCAAtatgcttgaatataactaTTGATTGTCCACAAGTATCGTactg	pVALIUM20	attP40
TH02715.N	CyO	CG8871	Jon25Biii	FBgn0031653	ctagcagtACGACCGTTACAACAACTACAtagttatattcaagcataTGTAGTTGTTGTAACGGTCGTgcg	aattcgcACGACCGTTACAACAACTACAtatgcttgaatataactaTGTAGTTGTTGTAACGGTCGTactg	pVALIUM20	attP40
TH02716.N		CG9372	CG9372	FBgn0036891	ctagcagtAGCGATAATGATGAGTTTCAAtagttatattcaagcataTTGAAACTCATCATTATCGCTgcg	aattcgcAGCGATAATGATGAGTTTCAAtatgcttgaatataactaTTGAAACTCATCATTATCGCTactg	pVALIUM20	attP40
TH02717.N		CG9631	CG9631	FBgn0027563	ctagcagtACGGCGAGGTTCTGTGTCAAAtagttatattcaagcataTTTGACACAGAACCTCGCCGTgcg	aattcgcACGGCGAGGTTCTGTGTCAAAtatgcttgaatataactaTTTGACACAGAACCTCGCCGTactg	pVALIUM20	attP40
TH02718.N		CG9673	CG9673	FBgn0030775	ctagcagtCCCGTGTCTCCTACTACCTAAtagttatattcaagcataTTAGGTAGTAGGAGACACGGGgcg	aattcgcCCCGTGTCTCCTACTACCTAAtatgcttgaatataactaTTAGGTAGTAGGAGACACGGGactg	pVALIUM20	attP40
TH02719.N		CG9737	CG9737	FBgn0039758	ctagcagtCAAGGAGTTCTCGAACTACAAtagttatattcaagcataTTGTAGTTCGAGAACTCCTTGgcg	aattcgcCAAGGAGTTCTCGAACTACAAtatgcttgaatataactaTTGTAGTTCGAGAACTCCTTGactg	pVALIUM20	attP40
TH02720.N		CG32513	bves	FBgn0031150	ctagcagtCAAGCCCATGTTGATACTAAAtagttatattcaagcataTTTAGTATCAACATGGGCTTGgcg	aattcgcCAAGCCCATGTTGATACTAAAtatgcttgaatataactaTTTAGTATCAACATGGGCTTGactg	pVALIUM20	attP40
TH02721.N		CG32212	CG32212	FBgn0052212	ctagcagtCTGGCTTACTCTGCTCCTCTAtagttatattcaagcataTAGAGGAGCAGAGTAAGCCAGgcg	aattcgcCTGGCTTACTCTGCTCCTCTAtatgcttgaatataactaTAGAGGAGCAGAGTAAGCCAGactg	pVALIUM20	attP40
TH02722.N	CyO	CR33940	pncr009:3L	FBgn0062928	ctagcagtCAGAAGGTGGACTAAATGCGAtagttatattcaagcataTCGCATTTAGTCCACCTTCTGgcg	aattcgcCAGAAGGTGGACTAAATGCGAtatgcttgaatataactaTCGCATTTAGTCCACCTTCTGactg	pVALIUM20	attP40
TH02723.N	CyO	CG4920	ea	FBgn0000533	ctagcagtCACCAACAAGGTGAACACCTAtagttatattcaagcataTAGGTGTTCACCTTGTTGGTGgcg	aattcgcCACCAACAAGGTGAACACCTAtatgcttgaatataactaTAGGTGTTCACCTTGTTGGTGactg	pVALIUM20	attP40
TH02724.N	CyO	CG6582	Aac11	FBgn0027885	ctagcagtCAGGCGATTCAACAAGTACTAtagttatattcaagcataTAGTACTTGTTGAATCGCCTGgcg	aattcgcCAGGCGATTCAACAAGTACTAtatgcttgaatataactaTAGTACTTGTTGAATCGCCTGactg	pVALIUM20	attP40
TH02727.N		CG3902	CG3902	FBgn0036824	ctagcagtCAAGTGCATCAAGAAGGATTAtagttatattcaagcataTAATCCTTCTTGATGCACTTGgcg	aattcgcCAAGTGCATCAAGAAGGATTAtatgcttgaatataactaTAATCCTTCTTGATGCACTTGactg	pVALIUM20	attP2
TH02728.N		CG8857	RpS11	FBgn0033699	ctagcagtTGGTACCTACATCGACAAGAAtagttatattcaagcataTTCTTGTCGATGTAGGTACCAgcg	aattcgcTGGTACCTACATCGACAAGAAtatgcttgaatataactaTTCTTGTCGATGTAGGTACCAactg	pVALIUM20	attP2
TH02729.N	CyO	CG18104	arg	FBgn0023535	ctagcagtTCGGAATACGCTACTATGCAAtagttatattcaagcataTTGCATAGTAGCGTATTCCGAgcg	aattcgcTCGGAATACGCTACTATGCAAtatgcttgaatataactaTTGCATAGTAGCGTATTCCGAactg	pVALIUM20	attP40
TH02730.N		CG11418	CG11418	FBgn0024360	ctagcagtCCGGCCGAACATGTTCTTCAAtagttatattcaagcataTTGAAGAACATGTTCGGCCGGgcg	aattcgcCCGGCCGAACATGTTCTTCAAtatgcttgaatataactaTTGAAGAACATGTTCGGCCGGactg	pVALIUM20	attP40
TH02731.N		CG6549	fws	FBgn0024689	ctagcagtCTGCACGATGTCAGTCACCTAtagttatattcaagcataTAGGTGACTGACATCGTGCAGgcg	aattcgcCTGCACGATGTCAGTCACCTAtatgcttgaatataactaTAGGTGACTGACATCGTGCAGactg	pVALIUM20	attP40
TH02732.N		CG5009	CG5009	FBgn0027572	ctagcagtCACCTCTAGATTCATATCCTAtagttatattcaagcataTAGGATATGAATCTAGAGGTGgcg	aattcgcCACCTCTAGATTCATATCCTAtatgcttgaatataactaTAGGATATGAATCTAGAGGTGactg	pVALIUM20	attP40
TH02733.N		CG1516	CG1516	FBgn0027580	ctagcagtCAGGGTGTTCGACTCGCTCAAtagttatattcaagcataTTGAGCGAGTCGAACACCCTGgcg	aattcgcCAGGGTGTTCGACTCGCTCAAtatgcttgaatataactaTTGAGCGAGTCGAACACCCTGactg	pVALIUM20	attP40
TH02734.N		CG7010	l(1)G0334	FBgn0028325	ctagcagtCTGGACGGACGTGTACTCCAAtagttatattcaagcataTTGGAGTACACGTCCGTCCAGgcg	aattcgcCTGGACGGACGTGTACTCCAAtatgcttgaatataactaTTGGAGTACACGTCCGTCCAGactg	pVALIUM20	attP40
TH02735.N		CG2139	aralar1	FBgn0028646	ctagcagtCAGCGAGGACTTCGTGCGAAAtagttatattcaagcataTTTCGCACGAAGTCCTCGCTGgcg	aattcgcCAGCGAGGACTTCGTGCGAAAtatgcttgaatataactaTTTCGCACGAAGTCCTCGCTGactg	pVALIUM20	attP40
TH02736.N		CG1548	cathD	FBgn0029093	ctagcagtCAAGTCGAAGACCTACACCAAtagttatattcaagcataTTGGTGTAGGTCTTCGACTTGgcg	aattcgcCAAGTCGAAGACCTACACCAAtatgcttgaatataactaTTGGTGTAGGTCTTCGACTTGactg	pVALIUM20	attP40
TH02737.N		CG5231	Las	FBgn0029158	ctagcagtAAGCACCTCAAGGTCATCGAAtagttatattcaagcataTTCGATGACCTTGAGGTGCTTgcg	aattcgcAAGCACCTCAAGGTCATCGAAtatgcttgaatataactaTTCGATGACCTTGAGGTGCTTactg	pVALIUM20	attP40
TH02738.N		CG8433	Ext2	FBgn0029175	ctagcagtTCGAGTGTTAAGATAGTTGAAtagttatattcaagcataTTCAACTATCTTAACACTCGAgcg	aattcgcTCGAGTGTTAAGATAGTTGAAtatgcttgaatataactaTTCAACTATCTTAACACTCGAactg	pVALIUM20	attP40
TH02739.N		CG3527	CG3527	FBgn0029714	ctagcagtTCCGGAGTTCGATCTGGACAAtagttatattcaagcataTTGTCCAGATCGAACTCCGGAgcg	aattcgcTCCGGAGTTCGATCTGGACAAtatgcttgaatataactaTTGTCCAGATCGAACTCCGGAactg	pVALIUM20	attP40
TH02740.N		CG3869	Marf	FBgn0029870	ctagcagtACGGGAGCTGTTCGAAAGCTAtagttatattcaagcataTAGCTTTCGAACAGCTCCCGTgcg	aattcgcACGGGAGCTGTTCGAAAGCTAtatgcttgaatataactaTAGCTTTCGAACAGCTCCCGTactg	pVALIUM20	attP40
TH02741.N		CG4542	CG4542	FBgn0029906	ctagcagtCTCCATGTTGCTGCTCCTCAAtagttatattcaagcataTTGAGGAGCAGCAACATGGAGgcg	aattcgcCTCCATGTTGCTGCTCCTCAAtatgcttgaatataactaTTGAGGAGCAGCAACATGGAGactg	pVALIUM20	attP40
TH02742.N		CG18155	CG18155	FBgn0029945	ctagcagtCAGGCGATAGATCAATTGCAAtagttatattcaagcataTTGCAATTGATCTATCGCCTGgcg	aattcgcCAGGCGATAGATCAATTGCAAtatgcttgaatataactaTTGCAATTGATCTATCGCCTGactg	pVALIUM20	attP40
TH02743.N		CG7322	CG7322	FBgn0030968	ctagcagtGCGGTGTTCAATGTCACCCAAtagttatattcaagcataTTGGGTGACATTGAACACCGCgcg	aattcgcGCGGTGTTCAATGTCACCCAAtatgcttgaatataactaTTGGGTGACATTGAACACCGCactg	pVALIUM20	attP40
TH02744.N		BBS8	BBS8	FBgn0031255	ctagcagtATGGATGTGCATTACAAGCTAtagttatattcaagcataTAGCTTGTAATGCACATCCATgcg	aattcgcATGGATGTGCATTACAAGCTAtatgcttgaatataactaTAGCTTGTAATGCACATCCATactg	pVALIUM20	attP40
TH02745.N		CG7263	AIF	FBgn0031392	ctagcagtTACGAGATAAGCTACGACGAAtagttatattcaagcataTTCGTCGTAGCTTATCTCGTAgcg	aattcgcTACGAGATAAGCTACGACGAAtatgcttgaatataactaTTCGTCGTAGCTTATCTCGTAactg	pVALIUM20	attP40
TH02746.N		alpha4GT1	alpha4GT1	FBgn0031491	ctagcagtTCGACTGAATCTCGAGAGTTAtagttatattcaagcataTAACTCTCGAGATTCAGTCGAgcg	aattcgcTCGACTGAATCTCGAGAGTTAtatgcttgaatataactaTAACTCTCGAGATTCAGTCGAactg	pVALIUM20	attP40
TH02747.N		CG8885	Scox	FBgn0262467	ctagcagtTGGCGAGTTTGTCGATTACTAtagttatattcaagcataTAGTAATCGACAAACTCGCCAgcg	aattcgcTGGCGAGTTTGTCGATTACTAtatgcttgaatataactaTAGTAATCGACAAACTCGCCAactg	pVALIUM20	attP40
TH02748.N		CG13999	CG13999	FBgn0031753	ctagcagtCAGGACGAAGGACACAACAAAtagttatattcaagcataTTTGTTGTGTCCTTCGTCCTGgcg	aattcgcCAGGACGAAGGACACAACAAAtatgcttgaatataactaTTTGTTGTGTCCTTCGTCCTGactg	pVALIUM20	attP40
TH02749.N		CG9232	Galt	FBgn0263200	ctagcagtCACCTATGTGTTTGAGAACGAtagttatattcaagcataTCGTTCTCAAACACATAGGTGgcg	aattcgcCACCTATGTGTTTGAGAACGAtatgcttgaatataactaTCGTTCTCAAACACATAGGTGactg	pVALIUM20	attP40
TH02750.N		CG4128	nAcRalpha-30D	FBgn0032151	ctagcagtCAGATCGAGTGTGTTCATCAAtagttatattcaagcataTTGATGAACACACTCGATCTGgcg	aattcgcCAGATCGAGTGTGTTCATCAAtatgcttgaatataactaTTGATGAACACACTCGATCTGactg	pVALIUM20	attP40
TH02751.N		CG5924	CG5924	FBgn0032154	ctagcagtCAAGGAGTATGTGGACTTCAAtagttatattcaagcataTTGAAGTCCACATACTCCTTGgcg	aattcgcCAAGGAGTATGTGGACTTCAAtatgcttgaatataactaTTGAAGTCCACATACTCCTTGactg	pVALIUM20	attP40
TH02752.N	CyO	CG5846	CG5846	FBgn0032171	ctagcagtTTGATTAGTCCTCTACTCCTAtagttatattcaagcataTAGGAGTAGAGGACTAATCAAgcg	aattcgcTTGATTAGTCCTCTACTCCTAtatgcttgaatataactaTAGGAGTAGAGGACTAATCAAactg	pVALIUM20	attP40
TH02753.N		CG6488	CG6488	FBgn0032361	ctagcagtCTGGAACGTGATCTACAGCTAtagttatattcaagcataTAGCTGTAGATCACGTTCCAGgcg	aattcgcCTGGAACGTGATCTACAGCTAtatgcttgaatataactaTAGCTGTAGATCACGTTCCAGactg	pVALIUM20	attP40
TH02754.N		CG14934	Mal-B1	FBgn0032381	ctagcagtCAGCTGAATAAGCGAAAGTAAtagttatattcaagcataTTACTTTCGCTTATTCAGCTGgcg	aattcgcCAGCTGAATAAGCGAAAGTAAtatgcttgaatataactaTTACTTTCGCTTATTCAGCTGactg	pVALIUM20	attP40
TH02755.N		CG17597	CG17597	FBgn0032715	ctagcagtTCAGTTGGCTCTGCAGCACAAtagttatattcaagcataTTGTGCTGCAGAGCCAACTGAgcg	aattcgcTCAGTTGGCTCTGCAGCACAAtatgcttgaatataactaTTGTGCTGCAGAGCCAACTGAactg	pVALIUM20	attP40
TH02756.N		CG9319	CG9319	FBgn0032881	ctagcagtCACAGACACGATCACAATATAtagttatattcaagcataTATATTGTGATCGTGTCTGTGgcg	aattcgcCACAGACACGATCACAATATAtatgcttgaatataactaTATATTGTGATCGTGTCTGTGactg	pVALIUM20	attP40
TH02757.N		CG9333	Oseg5	FBgn0032891	ctagcagtAAGGGTAGCGACACCCTGTTAtagttatattcaagcataTAACAGGGTGTCGCTACCCTTgcg	aattcgcAAGGGTAGCGACACCCTGTTAtatgcttgaatataactaTAACAGGGTGTCGCTACCCTTactg	pVALIUM20	attP40
TH02758.N		CG3270	CG3270	FBgn0033093	ctagcagtCACGAAGTGAATATCGTTTGAtagttatattcaagcataTCAAACGATATTCACTTCGTGgcg	aattcgcCACGAAGTGAATATCGTTTGAtatgcttgaatataactaTCAAACGATATTCACTTCGTGactg	pVALIUM20	attP40
TH02759.N		CG8690	Mal-A8	FBgn0033297	ctagcagtCTGGTTTACCATGCAGTTCTAtagttatattcaagcataTAGAACTGCATGGTAAACCAGgcg	aattcgcCTGGTTTACCATGCAGTTCTAtatgcttgaatataactaTAGAACTGCATGGTAAACCAGactg	pVALIUM20	attP40
TH02760.N		CG14749	CG14749	FBgn0033316	ctagcagtAAGCTGGAAGACGAGCGACAAtagttatattcaagcataTTGTCGCTCGTCTTCCAGCTTgcg	aattcgcAAGCTGGAAGACGAGCGACAAtatgcttgaatataactaTTGTCGCTCGTCTTCCAGCTTactg	pVALIUM20	attP40
TH02761.N		CG12129	CG12129	FBgn0033475	ctagcagtACGGAATAAACTAGAGTACAAtagttatattcaagcataTTGTACTCTAGTTTATTCCGTgcg	aattcgcACGGAATAAACTAGAGTACAAtatgcttgaatataactaTTGTACTCTAGTTTATTCCGTactg	pVALIUM20	attP40
TH02762.N		CG7637	CG7637	FBgn0033548	ctagcagtCTGATGTACACAATTAACGAAtagttatattcaagcataTTCGTTAATTGTGTACATCAGgcg	aattcgcCTGATGTACACAATTAACGAAtatgcttgaatataactaTTCGTTAATTGTGTACATCAGactg	pVALIUM20	attP40
TH02763.N		CG13320	Sans	FBgn0033785	ctagcagtCAGGGACGAGATCCTGCGCTAtagttatattcaagcataTAGCGCAGGATCTCGTCCCTGgcg	aattcgcCAGGGACGAGATCCTGCGCTAtatgcttgaatataactaTAGCGCAGGATCTCGTCCCTGactg	pVALIUM20	attP40
TH02764.N	CyO	CG4827	veil	FBgn0034225	ctagcagtCTCGACGATCCTCGAGAGAAAtagttatattcaagcataTTTCTCTCGAGGATCGTCGAGgcg	aattcgcCTCGACGATCCTCGAGAGAAAtatgcttgaatataactaTTTCTCTCGAGGATCGTCGAGactg	pVALIUM20	attP40
TH02765.N		CG7461	CG7461	FBgn0034432	ctagcagtCCCGAAGACTGGCGAGAAGAAtagttatattcaagcataTTCTTCTCGCCAGTCTTCGGGgcg	aattcgcCCCGAAGACTGGCGAGAAGAAtatgcttgaatataactaTTCTTCTCGCCAGTCTTCGGGactg	pVALIUM20	attP40
TH02766.N		CG2852	CG2852	FBgn0034753	ctagcagtTAGAACGATGAAGCTGTTCTTtagttatattcaagcataAAGAACAGCTTCATCGTTCTAgcg	aattcgcTAGAACGATGAAGCTGTTCTTtatgcttgaatataactaAAGAACAGCTTCATCGTTCTAactg	pVALIUM20	attP40
TH02767.N		CG3800	CG3800	FBgn0034802	ctagcagtACCGACCAATGTGTCGTGCTAtagttatattcaagcataTAGCACGACACATTGGTCGGTgcg	aattcgcACCGACCAATGTGTCGTGCTAtatgcttgaatataactaTAGCACGACACATTGGTCGGTactg	pVALIUM20	attP40
TH02768.N		CG11184	Upf3	FBgn0034923	ctagcagtCAGAAGAGAAGGTCAAGTCTAtagttatattcaagcataTAGACTTGACCTTCTCTTCTGgcg	aattcgcCAGAAGAGAAGGTCAAGTCTAtatgcttgaatataactaTAGACTTGACCTTCTCTTCTGactg	pVALIUM20	attP40
TH02769.N		CG3362	CG3362	FBgn0034988	ctagcagtCAAGAACGAAACGGTGCTAAAtagttatattcaagcataTTTAGCACCGTTTCGTTCTTGgcg	aattcgcCAAGAACGAAACGGTGCTAAAtatgcttgaatataactaTTTAGCACCGTTTCGTTCTTGactg	pVALIUM20	attP40
TH02770.N		CG11455	CG11455	FBgn0031228	ctagcagtACGCTACAAGCAGTGGCTCAAtagttatattcaagcataTTGAGCCACTGCTTGTAGCGTgcg	aattcgcACGCTACAAGCAGTGGCTCAAtatgcttgaatataactaTTGAGCCACTGCTTGTAGCGTactg	pVALIUM20	attP40
TH02771.N		CG11066	scaf	FBgn0033033	ctagcagtTACGGACTGTTTGCAGACAGAtagttatattcaagcataTCTGTCTGCAAACAGTCCGTAgcg	aattcgcTACGGACTGTTTGCAGACAGAtatgcttgaatataactaTCTGTCTGCAAACAGTCCGTAactg	pVALIUM20	attP40
TH02772.N		CG33159	CG33159	FBgn0053159	ctagcagtTCGCAATGTAGTTATGTTTCAtagttatattcaagcataTGAAACATAACTACATTGCGAgcg	aattcgcTCGCAATGTAGTTATGTTTCAtatgcttgaatataactaTGAAACATAACTACATTGCGAactg	pVALIUM20	attP40
TH02773.N		CG10882	gho	FBgn0262126	ctagcagtCCAGATCAAGAACATACTCAAtagttatattcaagcataTTGAGTATGTTCTTGATCTGGgcg	aattcgcCCAGATCAAGAACATACTCAAtatgcttgaatataactaTTGAGTATGTTCTTGATCTGGactg	pVALIUM20	attP40
TH02774.N		CG9897	CG9897	FBgn0034807	ctagcagtCTCGAATACGAAGGATTAATAtagttatattcaagcataTATTAATCCTTCGTATTCGAGgcg	aattcgcCTCGAATACGAAGGATTAATAtatgcttgaatataactaTATTAATCCTTCGTATTCGAGactg	pVALIUM20	attP40
TH02775.N		CG1505	gd	FBgn0000808	ctagcagtCTGCTTCAAGTTGTTCAACAAtagttatattcaagcataTTGTTGAACAACTTGAAGCAGgcg	aattcgcCTGCTTCAAGTTGTTCAACAAtatgcttgaatataactaTTGTTGAACAACTTGAAGCAGactg	pVALIUM20	attP40
TH02776.N		CG10232	CG10232	FBgn0039108	ctagcagtTAGTCAGGTGTTGTTGCATAAtagttatattcaagcataTTATGCAACAACACCTGACTAgcg	aattcgcTAGTCAGGTGTTGTTGCATAAtatgcttgaatataactaTTATGCAACAACACCTGACTAactg	pVALIUM20	attP40
TH02777.N		CG10586	Sems	FBgn0037036	ctagcagtTACGGATGTTCATTACGTAAAtagttatattcaagcataTTTACGTAATGAACATCCGTAgcg	aattcgcTACGGATGTTCATTACGTAAAtatgcttgaatataactaTTTACGTAATGAACATCCGTAactg	pVALIUM20	attP40
TH02778.N		CG1102	MP1	FBgn0027930	ctagcagtTACGTCCAATATCAAGCTGAAtagttatattcaagcataTTCAGCTTGATATTGGACGTAgcg	aattcgcTACGTCCAATATCAAGCTGAAtatgcttgaatataactaTTCAGCTTGATATTGGACGTAactg	pVALIUM20	attP40
TH02779.N		CG11192	CG11192	FBgn0034507	ctagcagtCTGGATAGATGAGCAGTTGGAtagttatattcaagcataTCCAACTGCTCATCTATCCAGgcg	aattcgcCTGGATAGATGAGCAGTTGGAtatgcttgaatataactaTCCAACTGCTCATCTATCCAGactg	pVALIUM20	attP40
TH02780.N		CG11313	CG11313	FBgn0039798	ctagcagtCTGGATGGTGCTGTTAGAGTAtagttatattcaagcataTACTCTAACAGCACCATCCAGgcg	aattcgcCTGGATGGTGCTGTTAGAGTAtatgcttgaatataactaTACTCTAACAGCACCATCCAGactg	pVALIUM20	attP40
TH02781.N		CG32277	CG32277	FBgn0052277	ctagcagtCTGGTGAAGATCGACTACAATtagttatattcaagcataATTGTAGTCGATCTTCACCAGgcg	aattcgcCTGGTGAAGATCGACTACAATtatgcttgaatataactaATTGTAGTCGATCTTCACCAGactg	pVALIUM20	attP40
TH02782.N		CG11664	CG11664	FBgn0040341	ctagcagtTGGCTATGTGATGCAGATCTAtagttatattcaagcataTAGATCTGCATCACATAGCCAgcg	aattcgcTGGCTATGTGATGCAGATCTAtatgcttgaatataactaTAGATCTGCATCACATAGCCAactg	pVALIUM20	attP40
TH02783.N		CG11668	CG11668	FBgn0038113	ctagcagtTACATTCAATGGATAGAACAAtagttatattcaagcataTTGTTCTATCCATTGAATGTAgcg	aattcgcTACATTCAATGGATAGAACAAtatgcttgaatataactaTTGTTCTATCCATTGAATGTAactg	pVALIUM20	attP40
TH02784.N	CyO	CG11842	CG11842	FBgn0039629	ctagcagtTACGATTGAGTCGACCCGTAAtagttatattcaagcataTTACGGGTCGACTCAATCGTAgcg	aattcgcTACGATTGAGTCGACCCGTAAtatgcttgaatataactaTTACGGGTCGACTCAATCGTAactg	pVALIUM20	attP40
TH02785.N		CG11911	CG11911	FBgn0031249	ctagcagtTGCGACCGGCTTCGTGATCAAtagttatattcaagcataTTGATCACGAAGCCGGTCGCAgcg	aattcgcTGCGACCGGCTTCGTGATCAAtatgcttgaatataactaTTGATCACGAAGCCGGTCGCAactg	pVALIUM20	attP40
TH02786.N		CG12351,CG30028,CG30031	deltaTry,gammaTry,CG30031	FBgn0010358,FBgn0010359,FBgn0050031	ctagcagtTGGGTTATTAGCAATGCCTAAtagttatattcaagcataTTAGGCATTGCTAATAACCCAgcg	aattcgcTGGGTTATTAGCAATGCCTAAtatgcttgaatataactaTTAGGCATTGCTAATAACCCAactg	pVALIUM20	attP40
TH02787.N	CyO	CG12388	kappaTry	FBgn0043471	ctagcagtCTGGAGCAGACCGAAGTTCCAtagttatattcaagcataTGGAACTTCGGTCTGCTCCAGgcg	aattcgcCTGGAGCAGACCGAAGTTCCAtatgcttgaatataactaTGGAACTTCGGTCTGCTCCAGactg	pVALIUM20	attP40
TH02788.N		CG12256	CG12256	FBgn0038002	ctagcagtTTAGCTCTAGGTGGAGTTCAAtagttatattcaagcataTTGAACTCCACCTAGAGCTAAgcg	aattcgcTTAGCTCTAGGTGGAGTTCAAtatgcttgaatataactaTTGAACTCCACCTAGAGCTAAactg	pVALIUM20	attP40
TH02789.N		CG13318	CG13318	FBgn0037627	ctagcagtCTGGAGCTTTGGACCAGTTCAtagttatattcaagcataTGAACTGGTCCAAAGCTCCAGgcg	aattcgcCTGGAGCTTTGGACCAGTTCAtatgcttgaatataactaTGAACTGGTCCAAAGCTCCAGactg	pVALIUM20	attP40
TH02790.N		CG32523	CG32523	FBgn0052523	ctagcagtTTCCGGCAGATCTATGGTCAAtagttatattcaagcataTTGACCATAGATCTGCCGGAAgcg	aattcgcTTCCGGCAGATCTATGGTCAAtatgcttgaatataactaTTGACCATAGATCTGCCGGAAactg	pVALIUM20	attP40
TH02791.N		CG14227	CG14227	FBgn0031058	ctagcagtCTGCACCAATGTGACTTTCTAtagttatattcaagcataTAGAAAGTCACATTGGTGCAGgcg	aattcgcCTGCACCAATGTGACTTTCTAtatgcttgaatataactaTAGAAAGTCACATTGGTGCAGactg	pVALIUM20	attP40
TH02792.N		CG17234	CG17234	FBgn0042187	ctagcagtCTAGATGACCAAGGATATCAAtagttatattcaagcataTTGATATCCTTGGTCATCTAGgcg	aattcgcCTAGATGACCAAGGATATCAAtatgcttgaatataactaTTGATATCCTTGGTCATCTAGactg	pVALIUM20	attP40
TH02793.N		CG17242	CG17242	FBgn0250841	ctagcagtTCCGTTCAAATAAACGACAAAtagttatattcaagcataTTTGTCGTTTATTTGAACGGAgcg	aattcgcTCCGTTCAAATAAACGACAAAtatgcttgaatataactaTTTGTCGTTTATTTGAACGGAactg	pVALIUM20	attP40
TH02794.N		CG17475	CG17475	FBgn0038481	ctagcagtTACGATCAAGTTCAATGAGTAtagttatattcaagcataTACTCATTGAACTTGATCGTAgcg	aattcgcTACGATCAAGTTCAATGAGTAtatgcttgaatataactaTACTCATTGAACTTGATCGTAactg	pVALIUM20	attP40
TH02795.N		CG18180	CG18180	FBgn0036024	ctagcagtCTCGGACTACCTAGAATGGATtagttatattcaagcataATCCATTCTAGGTAGTCCGAGgcg	aattcgcCTCGGACTACCTAGAATGGATtatgcttgaatataactaATCCATTCTAGGTAGTCCGAGactg	pVALIUM20	attP40
TH02796.N		CG18754	CG18754	FBgn0042106	ctagcagtTTGGATGGTATTGCTGTTATAtagttatattcaagcataTATAACAGCAATACCATCCAAgcg	aattcgcTTGGATGGTATTGCTGTTATAtatgcttgaatataactaTATAACAGCAATACCATCCAAactg	pVALIUM20	attP40
TH02797.N		CG30286	CG30286	FBgn0050286	ctagcagtCTGGGCGAGTTCAACAGCTTAtagttatattcaagcataTAAGCTGTTGAACTCGCCCAGgcg	aattcgcCTGGGCGAGTTCAACAGCTTAtatgcttgaatataactaTAAGCTGTTGAACTCGCCCAGactg	pVALIUM20	attP40
TH02798.N		CG31728	CG31728	FBgn0051728	ctagcagtCTGGATCTACAAGAACATTAAtagttatattcaagcataTTAATGTTCTTGTAGATCCAGgcg	aattcgcCTGGATCTACAAGAACATTAAtatgcttgaatataactaTTAATGTTCTTGTAGATCCAGactg	pVALIUM20	attP40
TH02799.N		CG18065,CG13430	CG18065,CG13430	FBgn0034519,FBgn0034518	ctagcagtTTCGAGTTTATTAGCATTTAAtagttatattcaagcataTTAAATGCTAATAAACTCGAAgcg	aattcgcTTCGAGTTTATTAGCATTTAAtatgcttgaatataactaTTAAATGCTAATAAACTCGAAactg	pVALIUM20	attP40
TH02800.N		CG3355	CG3355	FBgn0031619	ctagcagtTCGATCCTGCAGAACAATCTAtagttatattcaagcataTAGATTGTTCTGCAGGATCGAgcg	aattcgcTCGATCCTGCAGAACAATCTAtatgcttgaatataactaTAGATTGTTCTGCAGGATCGAactg	pVALIUM20	attP40
TH02801.N		CG4386	CG4386	FBgn0034661	ctagcagtCTGGGTGGCTATGTTGCTATAtagttatattcaagcataTATAGCAACATAGCCACCCAGgcg	aattcgcCTGGGTGGCTATGTTGCTATAtatgcttgaatataactaTATAGCAACATAGCCACCCAGactg	pVALIUM20	attP40
TH02802.N		CG6361	CG6361	FBgn0030925	ctagcagtCTGCGAGAACATCAGAGGATAtagttatattcaagcataTATCCTCTGATGTTCTCGCAGgcg	aattcgcCTGCGAGAACATCAGAGGATAtatgcttgaatataactaTATCCTCTGATGTTCTCGCAGactg	pVALIUM20	attP40
TH02803.N		CG6462	CG6462	FBgn0035663	ctagcagtTTCGAGATGGAAGGTAATCAAtagttatattcaagcataTTGATTACCTTCCATCTCGAAgcg	aattcgcTTCGAGATGGAAGGTAATCAAtatgcttgaatataactaTTGATTACCTTCCATCTCGAAactg	pVALIUM20	attP40
TH02804.N		CG6639	CG6639	FBgn0032638	ctagcagtTTGCTGTGCAGTTCTACGAAAtagttatattcaagcataTTTCGTAGAACTGCACAGCAAgcg	aattcgcTTGCTGTGCAGTTCTACGAAAtatgcttgaatataactaTTTCGTAGAACTGCACAGCAAactg	pVALIUM20	attP40
TH02805.N		CG6865	CG6865	FBgn0036817	ctagcagtTACGACTGCAACGATGTGAAAtagttatattcaagcataTTTCACATCGTTGCAGTCGTAgcg	aattcgcTACGACTGCAACGATGTGAAAtatgcttgaatataactaTTTCACATCGTTGCAGTCGTAactg	pVALIUM20	attP40
TH02806.N		CG7142	CG7142	FBgn0038595	ctagcagtCTCGATGACTGCGGTACCCAAtagttatattcaagcataTTGGGTACCGCAGTCATCGAGgcg	aattcgcCTCGATGACTGCGGTACCCAAtatgcttgaatataactaTTGGGTACCGCAGTCATCGAGactg	pVALIUM20	attP40
TH02807.N		CG7829	CG7829	FBgn0039703	ctagcagtCTGGGTGTCTATCTCTGGAGAtagttatattcaagcataTCTCCAGAGATAGACACCCAGgcg	aattcgcCTGGGTGTCTATCTCTGGAGAtatgcttgaatataactaTCTCCAGAGATAGACACCCAGactg	pVALIUM20	attP40
TH02808.N		CG8172	CG8172	FBgn0033362	ctagcagtCTGGTCTTGTTGCGTGGACAAtagttatattcaagcataTTGTCCACGCAACAAGACCAGgcg	aattcgcCTGGTCTTGTTGCGTGGACAAtatgcttgaatataactaTTGTCCACGCAACAAGACCAGactg	pVALIUM20	attP40
TH02809.N		CG8213	CG8213	FBgn0033359	ctagcagtCTGCGGGATACGAACAGACAAtagttatattcaagcataTTGTCTGTTCGTATCCCGCAGgcg	aattcgcCTGCGGGATACGAACAGACAAtatgcttgaatataactaTTGTCTGTTCGTATCCCGCAGactg	pVALIUM20	attP40
TH02810.N		CG33460	CG33460	FBgn0053460	ctagcagtTACCGATGTGTTGAAATTCTAtagttatattcaagcataTAGAATTTCAACACATCGGTAgcg	aattcgcTACCGATGTGTTGAAATTCTAtatgcttgaatataactaTAGAATTTCAACACATCGGTAactg	pVALIUM20	attP40
TH02811.N		CG32383	sphinx1	FBgn0052383	ctagcagtTACAGTCAAGACTGTTCTAAAtagttatattcaagcataTTTAGAACAGTCTTGACTGTAgcg	aattcgcTACAGTCAAGACTGTTCTAAAtatgcttgaatataactaTTTAGAACAGTCTTGACTGTAactg	pVALIUM20	attP40
TH02812.N		CG8738	CG8738	FBgn0033321	ctagcagtCTGCTCCACCGGAGTGGTCAAtagttatattcaagcataTTGACCACTCCGGTGGAGCAGgcg	aattcgcCTGCTCCACCGGAGTGGTCAAtatgcttgaatataactaTTGACCACTCCGGTGGAGCAGactg	pVALIUM20	attP40
TH02813.N		CG8952	CG8952	FBgn0030688	ctagcagtCTCGGCTTCATTGCAGACAAAtagttatattcaagcataTTTGTCTGCAATGAAGCCGAGgcg	aattcgcCTCGGCTTCATTGCAGACAAAtatgcttgaatataactaTTTGTCTGCAATGAAGCCGAGactg	pVALIUM20	attP40
TH02814.N		CG9294	CG9294	FBgn0034666	ctagcagtTACCTTCAACTACGACAACAAtagttatattcaagcataTTGTTGTCGTAGTTGAAGGTAgcg	aattcgcTACCTTCAACTACGACAACAAtatgcttgaatataactaTTGTTGTCGTAGTTGAAGGTAactg	pVALIUM20	attP40
TH02815.N		CG9377	CG9377	FBgn0032507	ctagcagtTCCGCGAATAATGTACAACTAtagttatattcaagcataTAGTTGTACATTATTCGCGGAgcg	aattcgcTCCGCGAATAATGTACAACTAtatgcttgaatataactaTAGTTGTACATTATTCGCGGAactg	pVALIUM20	attP40
TH02816.N		CG9649	CG9649	FBgn0038211	ctagcagtTAGGTGTAGCGCGACTATTAAtagttatattcaagcataTTAATAGTCGCGCTACACCTAgcg	aattcgcTAGGTGTAGCGCGACTATTAAtatgcttgaatataactaTTAATAGTCGCGCTACACCTAactg	pVALIUM20	attP40
TH02817.N	CyO	CG9672	CG9672	FBgn0030777	ctagcagtTACTTTCAGTGAGACAGTCAAtagttatattcaagcataTTGACTGTCTCACTGAAAGTAgcg	aattcgcTACTTTCAGTGAGACAGTCAAtatgcttgaatataactaTTGACTGTCTCACTGAAAGTAactg	pVALIUM20	attP40
TH02818.N		CG9676	CG9676	FBgn0030773	ctagcagtCTCGCTGACCTTTAACTCCAAtagttatattcaagcataTTGGAGTTAAAGGTCAGCGAGgcg	aattcgcCTCGCTGACCTTTAACTCCAAtatgcttgaatataactaTTGGAGTTAAAGGTCAGCGAGactg	pVALIUM20	attP40
TH02819.N	CyO	CG9733	CG9733	FBgn0039759	ctagcagtCTGGATGGTTCTGCTGGAGTAtagttatattcaagcataTACTCCAGCAGAACCATCCAGgcg	aattcgcCTGGATGGTTCTGCTGGAGTAtatgcttgaatataactaTACTCCAGCAGAACCATCCAGactg	pVALIUM20	attP40
TH02820.N	CyO	CG11665	CG11665	FBgn0033028	ctagcagtGCGGCTGTCGATAGCTACTAAtagttatattcaagcataTTAGTAGCTATCGACAGCCGCgcg	aattcgcGCGGCTGTCGATAGCTACTAAtatgcttgaatataactaTTAGTAGCTATCGACAGCCGCactg	pVALIUM20	attP40
TH02821.N		CG10537	Rdl	FBgn0004244	ctagcagtCTGGATCGATAACAAGAAGTAtagttatattcaagcataTACTTCTTGTTATCGATCCAGgcg	aattcgcCTGGATCGATAACAAGAAGTAtatgcttgaatataactaTACTTCTTGTTATCGATCCAGactg	pVALIUM20	attP40
TH02822.N		CG6141	RpL9	FBgn0015756	ctagcagtCACGTTTGGATTCCAGTACAAtagttatattcaagcataTTGTACTGGAATCCAAACGTGgcg	aattcgcCACGTTTGGATTCCAGTACAAtatgcttgaatataactaTTGTACTGGAATCCAAACGTGactg	pVALIUM20	attP40
TH02823.N		CG4849	CG4849	FBgn0039566	ctagcagtAGCGACGAGGAAGATGAGCAAtagttatattcaagcataTTGCTCATCTTCCTCGTCGCTgcg	aattcgcAGCGACGAGGAAGATGAGCAAtatgcttgaatataactaTTGCTCATCTTCCTCGTCGCTactg	pVALIUM20	attP40
TH02824.N		CG33547	Rim	FBgn0053547	ctagcagtCAAGCGAGTAGTGTTAGTGTTtagttatattcaagcataAACACTAACACTACTCGCTTGgcg	aattcgcCAAGCGAGTAGTGTTAGTGTTtatgcttgaatataactaAACACTAACACTACTCGCTTGactg	pVALIUM20	attP40
TH02825.N		CG1017	Mfap1	FBgn0035294	ctagcagtCAGCAACATCAAGTTCCACAAtagttatattcaagcataTTGTGGAACTTGATGTTGCTGgcg	aattcgcCAGCAACATCAAGTTCCACAAtatgcttgaatataactaTTGTGGAACTTGATGTTGCTGactg	pVALIUM20	attP40
TH02826.N		CG6995	Saf-B	FBgn0039229	ctagcagtCCGAGATTCGACACGAATCTAtagttatattcaagcataTAGATTCGTGTCGAATCTCGGgcg	aattcgcCCGAGATTCGACACGAATCTAtatgcttgaatataactaTAGATTCGTGTCGAATCTCGGactg	pVALIUM20	attP40
TH02827.N		CG7747	CG7747	FBgn0034109	ctagcagtAAGGATATCATCACAATACAAtagttatattcaagcataTTGTATTGTGATGATATCCTTgcg	aattcgcAAGGATATCATCACAATACAAtatgcttgaatataactaTTGTATTGTGATGATATCCTTactg	pVALIUM20	attP40
TH02828.N		CG3836	stwl	FBgn0003459	ctagcagtCCGGAGTTCTTTGTCAAGCAAtagttatattcaagcataTTGCTTGACAAAGAACTCCGGgcg	aattcgcCCGGAGTTCTTTGTCAAGCAAtatgcttgaatataactaTTGCTTGACAAAGAACTCCGGactg	pVALIUM20	attP40
TH02829.N		CG10907	CG10907	FBgn0036207	ctagcagtAAGCAGAGCAAAGACAAACTAtagttatattcaagcataTAGTTTGTCTTTGCTCTGCTTgcg	aattcgcAAGCAGAGCAAAGACAAACTAtatgcttgaatataactaTAGTTTGTCTTTGCTCTGCTTactg	pVALIUM20	attP40
TH02830.N		CG8019	hay	FBgn0001179	ctagcagtAGGGCTATAGCTACAAGGTTAtagttatattcaagcataTAACCTTGTAGCTATAGCCCTgcg	aattcgcAGGGCTATAGCTACAAGGTTAtatgcttgaatataactaTAACCTTGTAGCTATAGCCCTactg	pVALIUM20	attP40
TH02831.N		CG11360	CG11360	FBgn0039920	ctagcagtTCAGTTCAGAAGATCGATCTAtagttatattcaagcataTAGATCGATCTTCTGAACTGAgcg	aattcgcTCAGTTCAGAAGATCGATCTAtatgcttgaatataactaTAGATCGATCTTCTGAACTGAactg	pVALIUM20	attP40
TH02832.N		CG11274	SRm160	FBgn0036340	ctagcagtCAGTCCGATGCGACAGGATAAtagttatattcaagcataTTATCCTGTCGCATCGGACTGgcg	aattcgcCAGTCCGATGCGACAGGATAAtatgcttgaatataactaTTATCCTGTCGCATCGGACTGactg	pVALIUM20	attP40
TH02833.N		CG13625	CG13625	FBgn0039210	ctagcagtAAGACACTAGATGGCAAGAAAtagttatattcaagcataTTTCTTGCCATCTAGTGTCTTgcg	aattcgcAAGACACTAGATGGCAAGAAAtatgcttgaatataactaTTTCTTGCCATCTAGTGTCTTactg	pVALIUM20	attP40
TH02834.N		CG12750	ncm	FBgn0086707	ctagcagtACCGAGAGAGTTCATACGATAtagttatattcaagcataTATCGTATGAACTCTCTCGGTgcg	aattcgcACCGAGAGAGTTCATACGATAtatgcttgaatataactaTATCGTATGAACTCTCTCGGTactg	pVALIUM20	attP40
TH02835.N		CG2980	thoc5	FBgn0034939	ctagcagtCAACAGTTCGATGCTGTACAAtagttatattcaagcataTTGTACAGCATCGAACTGTTGgcg	aattcgcCAACAGTTCGATGCTGTACAAtatgcttgaatataactaTTGTACAGCATCGAACTGTTGactg	pVALIUM20	attP40
TH02836.N	CyO	CG3436	CG3436	FBgn0031229	ctagcagtCAGGGACAAAGCGCTCCTTGAtagttatattcaagcataTCAAGGAGCGCTTTGTCCCTGgcg	aattcgcCAGGGACAAAGCGCTCCTTGAtatgcttgaatataactaTCAAGGAGCGCTTTGTCCCTGactg	pVALIUM20	attP40
TH02837.N	CyO	CG17187	CG17187	FBgn0037882	ctagcagtTCGCATCAAGATGAAGTGGAAtagttatattcaagcataTTCCACTTCATCTTGATGCGAgcg	aattcgcTCGCATCAAGATGAAGTGGAAtatgcttgaatataactaTTCCACTTCATCTTGATGCGAactg	pVALIUM20	attP40
TH02838.N		CG3035	cm	FBgn0000330	ctagcagtCTGGACGAGATGCTCGATAATtagttatattcaagcataATTATCGAGCATCTCGTCCAGgcg	aattcgcCTGGACGAGATGCTCGATAATtatgcttgaatataactaATTATCGAGCATCTCGTCCAGactg	pVALIUM20	attP40
TH02839.N		CG4887	CG4887	FBgn0031318	ctagcagtCAGCCTGATCAACGACGACTAtagttatattcaagcataTAGTCGTCGTTGATCAGGCTGgcg	aattcgcCAGCCTGATCAACGACGACTAtatgcttgaatataactaTAGTCGTCGTTGATCAGGCTGactg	pVALIUM20	attP40
TH02840.N		CG1646	CG1646	FBgn0039600	ctagcagtCTGGACGTACTTGCTGCAATAtagttatattcaagcataTATTGCAGCAAGTACGTCCAGgcg	aattcgcCTGGACGTACTTGCTGCAATAtatgcttgaatataactaTATTGCAGCAAGTACGTCCAGactg	pVALIUM20	attP40
TH02841.N		CG1609	Gcn2	FBgn0019990	ctagcagtTACGACTGCTCTTTCGATATAtagttatattcaagcataTATATCGAAAGAGCAGTCGTAgcg	aattcgcTACGACTGCTCTTTCGATATAtatgcttgaatataactaTATATCGAAAGAGCAGTCGTAactg	pVALIUM20	attP40
TH02842.N		CG7238	sip1	FBgn0024191	ctagcagtCTGGAGGAGATAGTCCAGCTAtagttatattcaagcataTAGCTGGACTATCTCCTCCAGgcg	aattcgcCTGGAGGAGATAGTCCAGCTAtatgcttgaatataactaTAGCTGGACTATCTCCTCCAGactg	pVALIUM20	attP40
TH02843.N		CG6525	pps	FBgn0082831	ctagcagtCAGGTGAACGAAATCAACAAAtagttatattcaagcataTTTGTTGATTTCGTTCACCTGgcg	aattcgcCAGGTGAACGAAATCAACAAAtatgcttgaatataactaTTTGTTGATTTCGTTCACCTGactg	pVALIUM20	attP40
TH02844.N		CG5222	IntS9	FBgn0036570	ctagcagtTAAGAAGATAATAACGTTCAAtagttatattcaagcataTTGAACGTTATTATCTTCTTAgcg	aattcgcTAAGAAGATAATAACGTTCAAtatgcttgaatataactaTTGAACGTTATTATCTTCTTAactg	pVALIUM20	attP40
TH02845.N		CG11266	CG11266	FBgn0031883	ctagcagtACAGTGCTTCATACTGTCCAAtagttatattcaagcataTTGGACAGTATGAAGCACTGTgcg	aattcgcACAGTGCTTCATACTGTCCAAtatgcttgaatataactaTTGGACAGTATGAAGCACTGTactg	pVALIUM20	attP40
TH02846.N		CG1559	Upf1	FBgn0030354	ctagcagtCACGGTGGTCATGTGCAACAAtagttatattcaagcataTTGTTGCACATGACCACCGTGgcg	aattcgcCACGGTGGTCATGTGCAACAAtatgcttgaatataactaTTGTTGCACATGACCACCGTGactg	pVALIUM20	attP40
TH02847.N		CG16725	Smn	FBgn0036641	ctagcagtCTGGTACATGTCCGGCTATTAtagttatattcaagcataTAATAGCCGGACATGTACCAGgcg	aattcgcCTGGTACATGTCCGGCTATTAtatgcttgaatataactaTAATAGCCGGACATGTACCAGactg	pVALIUM20	attP40
TH02848.N		CG5808	CG5808	FBgn0027617	ctagcagtTAGGAAGACGTTCTAGGTCAAtagttatattcaagcataTTGACCTAGAACGTCTTCCTAgcg	aattcgcTAGGAAGACGTTCTAGGTCAAtatgcttgaatataactaTTGACCTAGAACGTCTTCCTAactg	pVALIUM20	attP40
TH02849.N		CG17168	CG17168	FBgn0039943	ctagcagtCTGGAGATTGTACCCGTTCAAtagttatattcaagcataTTGAACGGGTACAATCTCCAGgcg	aattcgcCTGGAGATTGTACCCGTTCAAtatgcttgaatataactaTTGAACGGGTACAATCTCCAGactg	pVALIUM20	attP40
TH02850.N	CyO	CG6046	Bin1	FBgn0024491	ctagcagtCTCTCTGGTGCGAGACGTCAAtagttatattcaagcataTTGACGTCTCGCACCAGAGAGgcg	aattcgcCTCTCTGGTGCGAGACGTCAAtatgcttgaatataactaTTGACGTCTCGCACCAGAGAGactg	pVALIUM20	attP40
TH02851.N		CG15440	CG15440	FBgn0031607	ctagcagtCAGCAAGTTCACATCGATCAAtagttatattcaagcataTTGATCGATGTGAACTTGCTGgcg	aattcgcCAGCAAGTTCACATCGATCAAtatgcttgaatataactaTTGATCGATGTGAACTTGCTGactg	pVALIUM20	attP40
TH02852.N		CG30122	CG30122	FBgn0050122	ctagcagtCTGGTTCGATGATATAAACTAtagttatattcaagcataTAGTTTATATCATCGAACCAGgcg	aattcgcCTGGTTCGATGATATAAACTAtatgcttgaatataactaTAGTTTATATCATCGAACCAGactg	pVALIUM20	attP40
TH02853.N		CG4291	CG4291	FBgn0031287	ctagcagtCTGGAAGGATTGTCCGACGAAtagttatattcaagcataTTCGTCGGACAATCCTTCCAGgcg	aattcgcCTGGAAGGATTGTCCGACGAAtatgcttgaatataactaTTCGTCGGACAATCCTTCCAGactg	pVALIUM20	attP40
TH02854.N		CG8383	Pnn	FBgn0037737	ctagcagtATGGAAGACGATACTGCAATAtagttatattcaagcataTATTGCAGTATCGTCTTCCATgcg	aattcgcATGGAAGACGATACTGCAATAtatgcttgaatataactaTATTGCAGTATCGTCTTCCATactg	pVALIUM20	attP40
TH02855.N		CG14641	CG14641	FBgn0037220	ctagcagtTAGCGCGAAGCCCAACGACTAtagttatattcaagcataTAGTCGTTGGGCTTCGCGCTAgcg	aattcgcTAGCGCGAAGCCCAACGACTAtatgcttgaatataactaTAGTCGTTGGGCTTCGCGCTAactg	pVALIUM20	attP40
TH02856.N		CG1078	Fip1	FBgn0037255	ctagcagtCAGGTGGTACGATATTAAGAAtagttatattcaagcataTTCTTAATATCGTACCACCTGgcg	aattcgcCAGGTGGTACGATATTAAGAAtatgcttgaatataactaTTCTTAATATCGTACCACCTGactg	pVALIUM20	attP40
TH02857.N		CG18426	ytr	FBgn0021895	ctagcagtCACGTTCGACACCACCAAGAAtagttatattcaagcataTTCTTGGTGGTGTCGAACGTGgcg	aattcgcCACGTTCGACACCACCAAGAAtatgcttgaatataactaTTCTTGGTGGTGTCGAACGTGactg	pVALIUM20	attP40
TH02858.N	CyO	CG18375	ASPP	FBgn0034606	ctagcagtCTGCAGAAGCAGGTCAATCAAtagttatattcaagcataTTGATTGACCTGCTTCTGCAGgcg	aattcgcCTGCAGAAGCAGGTCAATCAAtatgcttgaatataactaTTGATTGACCTGCTTCTGCAGactg	pVALIUM20	attP40
TH02859.N		CG10210	tst	FBgn0039117	ctagcagtCCCGAACATGTTAACATTATAtagttatattcaagcataTATAATGTTAACATGTTCGGGgcg	aattcgcCCCGAACATGTTAACATTATAtatgcttgaatataactaTATAATGTTAACATGTTCGGGactg	pVALIUM20	attP40
TH02860.N	CyO	CG31000	heph	FBgn0011224	ctagcagtACGGCGATGTGCAACGTGTAAtagttatattcaagcataTTACACGTTGCACATCGCCGTgcg	aattcgcACGGCGATGTGCAACGTGTAAtatgcttgaatataactaTTACACGTTGCACATCGCCGTactg	pVALIUM20	attP40
TH02861.N		CG9054	Ddx1	FBgn0015075	ctagcagtAAGCAAGACTGTGATAACTTAtagttatattcaagcataTAAGTTATCACAGTCTTGCTTgcg	aattcgcAAGCAAGACTGTGATAACTTAtatgcttgaatataactaTAAGTTATCACAGTCTTGCTTactg	pVALIUM20	attP40
TH02862.N		CG8174	SRPK	FBgn0026370	ctagcagtATGGACCGCATTCGAATTCAAtagttatattcaagcataTTGAATTCGAATGCGGTCCATgcg	aattcgcATGGACCGCATTCGAATTCAAtatgcttgaatataactaTTGAATTCGAATGCGGTCCATactg	pVALIUM20	attP40
TH02863.N		CG6322	U4-U6-60K	FBgn0036733	ctagcagtCACAGACGACACGGAGATCAAtagttatattcaagcataTTGATCTCCGTGTCGTCTGTGgcg	aattcgcCACAGACGACACGGAGATCAAtatgcttgaatataactaTTGATCTCCGTGTCGTCTGTGactg	pVALIUM20	attP40
TH02864.N		CG30342	Prp38	FBgn0050342	ctagcagtTTCGAGGATATACGACTCTAAtagttatattcaagcataTTAGAGTCGTATATCCTCGAAgcg	aattcgcTTCGAGGATATACGACTCTAAtatgcttgaatataactaTTAGAGTCGTATATCCTCGAAactg	pVALIUM20	attP40
TH02865.N		CG6766	CG6766	FBgn0032398	ctagcagtCACTATGTGCGACATAATTAAtagttatattcaagcataTTAATTATGTCGCACATAGTGgcg	aattcgcCACTATGTGCGACATAATTAAtatgcttgaatataactaTTAATTATGTCGCACATAGTGactg	pVALIUM20	attP40
TH02866.N		CG10418	CG10418	FBgn0036277	ctagcagtACGGATATCAGTGTCACAGATtagttatattcaagcataATCTGTGACACTGATATCCGTgcg	aattcgcACGGATATCAGTGTCACAGATtatgcttgaatataactaATCTGTGACACTGATATCCGTactg	pVALIUM20	attP40
TH02867.N		CG15747	CG15747	FBgn0030474	ctagcagtTACGATGACATGGACAGCAAAtagttatattcaagcataTTTGCTGTCCATGTCATCGTAgcg	aattcgcTACGATGACATGGACAGCAAAtatgcttgaatataactaTTTGCTGTCCATGTCATCGTAactg	pVALIUM20	attP40
TH02868.N		CG5205	CG5205	FBgn0038344	ctagcagtCACGATGACTATGACTACTTAtagttatattcaagcataTAAGTAGTCATAGTCATCGTGgcg	aattcgcCACGATGACTATGACTACTTAtatgcttgaatataactaTAAGTAGTCATAGTCATCGTGactg	pVALIUM20	attP40
TH02869.N		CG4119	CG4119	FBgn0028474	ctagcagtTCGGATAAGACAGACAAGGAAtagttatattcaagcataTTCCTTGTCTGTCTTATCCGAgcg	aattcgcTCGGATAAGACAGACAAGGAAtatgcttgaatataactaTTCCTTGTCTGTCTTATCCGAactg	pVALIUM20	attP40
TH02870.N		CG1591	REG	FBgn0029133	ctagcagtCAAGGACTCGTTGATCCTCAAtagttatattcaagcataTTGAGGATCAACGAGTCCTTGgcg	aattcgcCAAGGACTCGTTGATCCTCAAtatgcttgaatataactaTTGAGGATCAACGAGTCCTTGactg	pVALIUM20	attP40
TH02871.N	CyO	CG6315	fl(2)d	FBgn0000662	ctagcagtCACGACGATAAATAAGCTAGAtagttatattcaagcataTCTAGCTTATTTATCGTCGTGgcg	aattcgcCACGACGATAAATAAGCTAGAtatgcttgaatataactaTCTAGCTTATTTATCGTCGTGactg	pVALIUM20	attP40
TH02872.N		CG11820	PQBP1	FBgn0039270	ctagcagtCTGGAAGGATGTCTACGATAAtagttatattcaagcataTTATCGTAGACATCCTTCCAGgcg	aattcgcCTGGAAGGATGTCTACGATAAtatgcttgaatataactaTTATCGTAGACATCCTTCCAGactg	pVALIUM20	attP40
TH02873.N	CyO	CG1109	CG1109	FBgn0046222	ctagcagtTTGGTGTGCGTTCGAGAACTAtagttatattcaagcataTAGTTCTCGAACGCACACCAAgcg	aattcgcTTGGTGTGCGTTCGAGAACTAtatgcttgaatataactaTAGTTCTCGAACGCACACCAAactg	pVALIUM20	attP40
TH02874.N		CG9383	asf1	FBgn0029094	ctagcagtCCGCGCGTCACCCGATTCAAAtagttatattcaagcataTTTGAATCGGGTGACGCGCGGgcg	aattcgcCCGCGCGTCACCCGATTCAAAtatgcttgaatataactaTTTGAATCGGGTGACGCGCGGactg	pVALIUM20	attP40
TH02875.N	CyO	CG1972	IntS11	FBgn0039691	ctagcagtCCGCAACATGTTCGACTTCAAtagttatattcaagcataTTGAAGTCGAACATGTTGCGGgcg	aattcgcCCGCAACATGTTCGACTTCAAtatgcttgaatataactaTTGAAGTCGAACATGTTGCGGactg	pVALIUM20	attP40
TH02876.N		CG3058	Dim1	FBgn0031601	ctagcagtCAAGATGTACGAGTTGTACGAtagttatattcaagcataTCGTACAACTCGTACATCTTGgcg	aattcgcCAAGATGTACGAGTTGTACGAtatgcttgaatataactaTCGTACAACTCGTACATCTTGactg	pVALIUM20	attP40
TH02877.N		CG2685	CG2685	FBgn0024998	ctagcagtCAGAGCGTCCAGATTGACGAAtagttatattcaagcataTTCGTCAATCTGGACGCTCTGgcg	aattcgcCAGAGCGTCCAGATTGACGAAtatgcttgaatataactaTTCGTCAATCTGGACGCTCTGactg	pVALIUM20	attP40
TH02878.N		CG7028	CG7028	FBgn0027587	ctagcagtCAGCTGGTTGTCCACACCAAAtagttatattcaagcataTTTGGTGTGGACAACCAGCTGgcg	aattcgcCAGCTGGTTGTCCACACCAAAtatgcttgaatataactaTTTGGTGTGGACAACCAGCTGactg	pVALIUM20	attP40
TH02879.N		CG1622	CG1622	FBgn0030468	ctagcagtCCAGAGCTCCAGCTACTTCAAtagttatattcaagcataTTGAAGTAGCTGGAGCTCTGGgcg	aattcgcCCAGAGCTCCAGCTACTTCAAtatgcttgaatataactaTTGAAGTAGCTGGAGCTCTGGactg	pVALIUM20	attP40
TH02880.N		CG4886	cyp33	FBgn0028382	ctagcagtAGGCGACTTCACCAACAACAAtagttatattcaagcataTTGTTGTTGGTGAAGTCGCCTgcg	aattcgcAGGCGACTTCACCAACAACAAtatgcttgaatataactaTTGTTGTTGGTGAAGTCGCCTactg	pVALIUM20	attP40
TH02881.N		CG8610	Cdc27	FBgn0012058	ctagcagtAAGCTACGACAGCGACTACTAtagttatattcaagcataTAGTAGTCGCTGTCGTAGCTTgcg	aattcgcAAGCTACGACAGCGACTACTAtatgcttgaatataactaTAGTAGTCGCTGTCGTAGCTTactg	pVALIUM20	attP40
TH02882.N	CyO	CG7564	CG7564	FBgn0036734	ctagcagtCACGCGAACGGCGGAACTTTAtagttatattcaagcataTAAAGTTCCGCCGTTCGCGTGgcg	aattcgcCACGCGAACGGCGGAACTTTAtatgcttgaatataactaTAAAGTTCCGCCGTTCGCGTGactg	pVALIUM20	attP40
TH02883.N	CyO	CG9344	CG9344	FBgn0034564	ctagcagtTCGCAGTTCATCAATCAGATAtagttatattcaagcataTATCTGATTGATGAACTGCGAgcg	aattcgcTCGCAGTTCATCAATCAGATAtatgcttgaatataactaTATCTGATTGATGAACTGCGAactg	pVALIUM20	attP40
TH02884.N		CG3613	qkr58E-1	FBgn0022986	ctagcagtCGACTACGACAGAGACTACAAtagttatattcaagcataTTGTAGTCTCTGTCGTAGTCGgcg	aattcgcCGACTACGACAGAGACTACAAtatgcttgaatataactaTTGTAGTCTCTGTCGTAGTCGactg	pVALIUM20	attP40
TH02885.N		CG13892	Cypl	FBgn0035141	ctagcagtCACCGTGGAGCTGTACTGGAAtagttatattcaagcataTTCCAGTACAGCTCCACGGTGgcg	aattcgcCACCGTGGAGCTGTACTGGAAtatgcttgaatataactaTTCCAGTACAGCTCCACGGTGactg	pVALIUM20	attP40
TH02886.N		CG6340	CG6340	FBgn0030648	ctagcagtCAACAACTGATAGCTTATTAAtagttatattcaagcataTTAATAAGCTATCAGTTGTTGgcg	aattcgcCAACAACTGATAGCTTATTAAtatgcttgaatataactaTTAATAAGCTATCAGTTGTTGactg	pVALIUM20	attP40
TH02887.N		CG6011	Prp18	FBgn0027784	ctagcagtCACAGAGGAAGTGCTGCAGAAtagttatattcaagcataTTCTGCAGCACTTCCTCTGTGgcg	aattcgcCACAGAGGAAGTGCTGCAGAAtatgcttgaatataactaTTCTGCAGCACTTCCTCTGTGactg	pVALIUM20	attP40
TH02888.N		CG4152	l(2)35Df	FBgn0001986	ctagcagtTGGCGACGTTATCGAGTTCAAtagttatattcaagcataTTGAACTCGATAACGTCGCCAgcg	aattcgcTGGCGACGTTATCGAGTTCAAtatgcttgaatataactaTTGAACTCGATAACGTCGCCAactg	pVALIUM20	attP40
TH02889.N		CG7288	CG7288	FBgn0030969	ctagcagtAAGGATGTCAAGGATACGAAAtagttatattcaagcataTTTCGTATCCTTGACATCCTTgcg	aattcgcAAGGATGTCAAGGATACGAAAtatgcttgaatataactaTTTCGTATCCTTGACATCCTTactg	pVALIUM20	attP40
TH02890.N		CG16865	CG16865	FBgn0028919	ctagcagtACCGAGGATGGTCTACATCAAtagttatattcaagcataTTGATGTAGACCATCCTCGGTgcg	aattcgcACCGAGGATGGTCTACATCAAtatgcttgaatataactaTTGATGTAGACCATCCTCGGTactg	pVALIUM20	attP40
TH02891.N		CG12759	Dbp45A	FBgn0010220	ctagcagtCAGCGTCGAGCTGGTTATGAAtagttatattcaagcataTTCATAACCAGCTCGACGCTGgcg	aattcgcCAGCGTCGAGCTGGTTATGAAtatgcttgaatataactaTTCATAACCAGCTCGACGCTGactg	pVALIUM20	attP40
TH02892.N	CyO	CG1362	cdc2rk	FBgn0013435	ctagcagtCTCCGAATTCGAGAAACTGAAtagttatattcaagcataTTCAGTTTCTCGAATTCGGAGgcg	aattcgcCTCCGAATTCGAGAAACTGAAtatgcttgaatataactaTTCAGTTTCTCGAATTCGGAGactg	pVALIUM20	attP40
TH02893.N		CG3450	ubl	FBgn0022224	ctagcagtCTGGAACTTTACTACCAATAAtagttatattcaagcataTTATTGGTAGTAAAGTTCCAGgcg	aattcgcCTGGAACTTTACTACCAATAAtatgcttgaatataactaTTATTGGTAGTAAAGTTCCAGactg	pVALIUM20	attP40
TH02894.N		CG4602	Srp54	FBgn0024285	ctagcagtTAGTGTCGAGAAGTCGGACAAtagttatattcaagcataTTGTCCGACTTCTCGACACTAgcg	aattcgcTAGTGTCGAGAAGTCGGACAAtatgcttgaatataactaTTGTCCGACTTCTCGACACTAactg	pVALIUM20	attP40
TH02895.N		CG2253	Upf2	FBgn0029992	ctagcagtAACGTTGATCGTTGTATCAAAtagttatattcaagcataTTTGATACAACGATCAACGTTgcg	aattcgcAACGTTGATCGTTGTATCAAAtatgcttgaatataactaTTTGATACAACGATCAACGTTactg	pVALIUM20	attP40
TH02896.N		CG32533	CG32533	FBgn0052533	ctagcagtCAGTGTCGAAATAACAAGTAAtagttatattcaagcataTTACTTGTTATTTCGACACTGgcg	aattcgcCAGTGTCGAAATAACAAGTAAtatgcttgaatataactaTTACTTGTTATTTCGACACTGactg	pVALIUM20	attP40
TH02897.N		CG7757	CG7757	FBgn0036915	ctagcagtACGACGCAAGCGGTAAGATAAtagttatattcaagcataTTATCTTACCGCTTGCGTCGTgcg	aattcgcACGACGCAAGCGGTAAGATAAtatgcttgaatataactaTTATCTTACCGCTTGCGTCGTactg	pVALIUM20	attP40
TH02898.N		CG13298	CG13298	FBgn0035692	ctagcagtCTGGTGGTGCTCTACTACCAAtagttatattcaagcataTTGGTAGTAGAGCACCACCAGgcg	aattcgcCTGGTGGTGCTCTACTACCAAtatgcttgaatataactaTTGGTAGTAGAGCACCACCAGactg	pVALIUM20	attP40
TH02899.N		CG5343	CG5343	FBgn0032248	ctagcagtATCACCGACAACGACATACAAtagttatattcaagcataTTGTATGTCGTTGTCGGTGATgcg	aattcgcATCACCGACAACGACATACAAtatgcttgaatataactaTTGTATGTCGTTGTCGGTGATactg	pVALIUM20	attP40
TH02900.N		CG9684	CG9684	FBgn0037583	ctagcagtCAGTAAGAAGTTGCTACGAAAtagttatattcaagcataTTTCGTAGCAACTTCTTACTGgcg	aattcgcCAGTAAGAAGTTGCTACGAAAtatgcttgaatataactaTTTCGTAGCAACTTCTTACTGactg	pVALIUM20	attP40
TH02901.N		CG9667	CG9667	FBgn0037550	ctagcagtAACGATGAAATCAACAAGTTAtagttatattcaagcataTAACTTGTTGATTTCATCGTTgcg	aattcgcAACGATGAAATCAACAAGTTAtatgcttgaatataactaTAACTTGTTGATTTCATCGTTactg	pVALIUM20	attP40
TH02902.N		CG10203	x16	FBgn0028554	ctagcagtTCCGAGCGATAGAAAGGTGTAtagttatattcaagcataTACACCTTTCTATCGCTCGGAgcg	aattcgcTCCGAGCGATAGAAAGGTGTAtatgcttgaatataactaTACACCTTTCTATCGCTCGGAactg	pVALIUM20	attP40
TH02903.N		CG10754	CG10754	FBgn0036314	ctagcagtCGCCTTCAAGTTCGAACCTAAtagttatattcaagcataTTAGGTTCGAACTTGAAGGCGgcg	aattcgcCGCCTTCAAGTTCGAACCTAAtatgcttgaatataactaTTAGGTTCGAACTTGAAGGCGactg	pVALIUM20	attP40
TH02904.N		CG4901	CG4901	FBgn0032194	ctagcagtCTGGAGATGACTCATACATTAtagttatattcaagcataTAATGTATGAGTCATCTCCAGgcg	aattcgcCTGGAGATGACTCATACATTAtatgcttgaatataactaTAATGTATGAGTCATCTCCAGactg	pVALIUM20	attP40
TH02905.N		CG5728	CG5728	FBgn0039182	ctagcagtCAAGATGCAAGTCATATACAAtagttatattcaagcataTTGTATATGACTTGCATCTTGgcg	aattcgcCAAGATGCAAGTCATATACAAtatgcttgaatataactaTTGTATATGACTTGCATCTTGactg	pVALIUM20	attP40
TH02906.N		CG10582	Sin	FBgn0028402	ctagcagtCTGGAACAGCTTACAGTGCTAtagttatattcaagcataTAGCACTGTAAGCTGTTCCAGgcg	aattcgcCTGGAACAGCTTACAGTGCTAtatgcttgaatataactaTAGCACTGTAAGCTGTTCCAGactg	pVALIUM20	attP40
TH02907.N		CG7942	ldbr	FBgn0035838	ctagcagtCAGAAGCTAGGAGATGCTGAAtagttatattcaagcataTTCAGCATCTCCTAGCTTCTGgcg	aattcgcCAGAAGCTAGGAGATGCTGAAtatgcttgaatataactaTTCAGCATCTCCTAGCTTCTGactg	pVALIUM20	attP40
TH02908.N		CG4980	CG4980	FBgn0039558	ctagcagtCACGAATGGTTTCGACCAGAAtagttatattcaagcataTTCTGGTCGAAACCATTCGTGgcg	aattcgcCACGAATGGTTTCGACCAGAAtatgcttgaatataactaTTCTGGTCGAAACCATTCGTGactg	pVALIUM20	attP40
[truncated: 5,388 more rows]

## Sheet: VDRC KK Lines
vdrc id	construct id	library	cg number	on targets	off targets	s19	can repeats	viability	chromosome nr	status	vector	landing_site	fb numbers	synonyms
100000	102886	KK	CG5414	1	0	1	2	viable	2	temporarily unavailable			FBgn0036569
100001	102889	KK	CG9373	1	1	1	4	viable	2	available			FBgn0037701 FBgn0260010 FBgn0043867	Hrp59 Rumpelstiltskin hnRNP M hrp59 heterogeneous nuclear ribonucleoprotein M rumpelstiltskin cg9373 rump p75
100002	102890	KK	CG3936	1	0	1	2	viable	2	available			FBgn0026804 FBgn0000311 FBgn0024967 FBgn0002916 FBgn0004647 FBgn0017616	l(1)3Cb co Abruptex EG:140G11.1 NOTCH NICD anon-EST:Liang-1.12 split spl NECD strawberry EG:163A10.2 facet fa CT13012 shd n[fah] Chp 16-55 nd Ax swb clone 1.12 RICN Confluens 16-178 N Chopped 1.1 l(1)Ax notch Co dNotch l(1)N notchoid Notch		Note: The transgenic RNAi flies that classified as “sterile” or "lethal" in viability column are heterozygous.
100003	102899	KK	CG31991	1	0	1	2	sterile	2	available			FBgn0004797 FBgn0032611 FBgn0051991 FBgn0032610 FBgn0032608	CG13273 CG17938 mdy diacylglycerol acyltransferase CT39962 CG17937 DGAT Dgat1 midway Midway
100004	102901	KK	CG5859	1	0	1	2	viable	2	available			FBgn0025830	IntS8 Integrator 8 EG:EG0003.5 Int8
100005	102902	KK	CG8885	1	1	1	2	viable	2	available			FBgn0031656 FBgn0065353 FBgn0262467	scox Sco1 protein homolog SCO Synthesis of cytochrome c oxidase SCOX Scox lethal (2) SH1783 l(2)SH1783 l(2)SH2 1783 dSco1
100006	102903	KK	CG33172	1	0	1	2	viable	2	available			FBgn0053172 FBgn0030689	CG8473
100007	102904	KK	CG10137	1	1	0.99	2	viable	2	available			FBgn0032800
[truncated: 10,744 more rows]

## Sheet: VDRC pVALIUM20 Lines
vdrc id	construct id	library	cg number	on targets	off targets	s19	can repeats	viability	chromosome nr	status	vector	landing_site	fb numbers	synonyms
[truncated: 449 more rows]
