# Supplementary material for: An efficient and multiple target transgenic RNAi technique with low toxicity in Drosophila
Source: Nat Commun. 2018 Oct 8;9:4160. doi: 10.1038/s41467-018-06537-y (PMC6175926; doi:10.1038/s41467-018-06537-y)
Supplement: Supplementary file 4 — Supplementary Data 2 [file 41467_2018_6537_MOESM4_ESM.xlsx]

## Sheet: pVALIUM20
Supplementary Data 2. The 329 new pVALIUM20 or pNP based transgenic lines used for comparing the heterozygous rate.
THFC ID	Discription	Gene Symbol	FWD oligo	RVS oligo	Vector	Hairpin Location
TH00080.N		CG9936-1	ctagcagtGAtGGAGACtAACGAAAtAAAtagttatattcaagcataTTTATTTCGTTAGTCTCCATCgcg	aattcgcGAtGGAGACtAACGAAAtAAAtatgcttgaatataactaTTTATTTCGTTAGTCTCCATCactg	pVALIUM20	attp2
TH00093.N		CG7281	ctagcagtCACGGCGACGGTTTACTTCAAtagttatattcaagcataTTGAAGTAAACCGTCGCCGTGgcg	aattcgcCACGGCGACGGTTTACTTCAAtatgcttgaatataactaTTGAAGTAAACCGTCGCCGTGactg	pVALIUM20	attp2
TH00137.N		CCS	ctagcagtTTGGTCAGAGATTCAGGACAAtagttatattcaagcataTTGTCCTGAATCTCTGACCAAgcg	aattcgcTTGGTCAGAGATTCAGGACAAtatgcttgaatataactaTTGTCCTGAATCTCTGACCAAactg	pVALIUM20	attP2
TH00152.N	TM3,Sb	U2af50	ctagcagtCAAGGTCTTTGTCGAATTCAAtagttatattcaagcataTTGAATTCGACAAAGACCTTGgcg	aattcgcCAAGGTCTTTGTCGAATTCAAtatgcttgaatataactaTTGAATTCGACAAAGACCTTGactg	pVALIUM20	attp2
TH00153.N		eIF-2alpha	ctagcagtACCAAGAAGACAGACGGTTTAtagttatattcaagcataTAAACCGTCTGTCTTCTTGGTgcg	aattcgcACCAAGAAGACAGACGGTTTAtatgcttgaatataactaTAAACCGTCTGTCTTCTTGGTactg	pVALIUM20	attp2
TH00154.N	TM3,Sb	SmG	ctagcagtCAAGGACAACACGAAGAACAAtagttatattcaagcataTTGTTCTTCGTGTTGTCCTTGgcg	aattcgcCAAGGACAACACGAAGAACAAtatgcttgaatataactaTTGTTCTTCGTGTTGTCCTTGactg	pVALIUM20	attp2
TH00155.N		CG9705	ctagcagtCCGGTATGGTGAAATCCTTCAtagttatattcaagcataTGAAGGATTTCACCATACCGGgcg	aattcgcCCGGTATGGTGAAATCCTTCAtatgcttgaatataactaTGAAGGATTTCACCATACCGGactg	pVALIUM20	attp2
TH00156.N		Rbp4	ctagcagtCCAGGACTATAAGGTCTTCAAtagttatattcaagcataTTGAAGACCTTATAGTCCTGGgcg	aattcgcCCAGGACTATAAGGTCTTCAAtatgcttgaatataactaTTGAAGACCTTATAGTCCTGGactg	pVALIUM20	attp2
TH00157.N	TM3,Sb	rump	ctagcagtCACGGCGAGCAGCGCGATCAAtagttatattcaagcataTTGATCGCGCTGCTCGCCGTGgcg	aattcgcCACGGCGAGCAGCGCGATCAAtatgcttgaatataactaTTGATCGCGCTGCTCGCCGTGactg	pVALIUM20	attp2
TH00158.N		CG4973	ctagcagtCACGATCGCAGTGATTACAAAtagttatattcaagcataTTTGTAATCACTGCGATCGTGgcg	aattcgcCACGATCGCAGTGATTACAAAtatgcttgaatataactaTTTGTAATCACTGCGATCGTG actg	pVALIUM20	attp2
TH00159.N		Irp-1A	ctagcagtCAGCATGTGCGAAGACTTCAAtagttatattcaagcataTTGAAGTCTTCGCACATGCTGgcg	aattcgcCAGCATGTGCGAAGACTTCAAtatgcttgaatataactaTTGAAGTCTTCGCACATGCTG actg	pVALIUM20	attp2
TH00160.N		CG4896	ctagcagtAAGGAGCGCGATCGAGATAGAtagttatattcaagcataTCTATCTCGATCGCGCTCCTTgcg	aattcgcAAGGAGCGCGATCGAGATAGAtatgcttgaatataactaTCTATCTCGATCGCGCTCCTTactg	pVALIUM20	attp2
TH00161.N		cyp33	ctagcagtCACAGAGAGACTGCTGAACAAtagttatattcaagcataTTGTTCAGCAGTCTCTCTGTGgcg	aattcgcCACAGAGAGACTGCTGAACAAtatgcttgaatataactaTTGTTCAGCAGTCTCTCTGTGactg	pVALIUM20	attp2
TH00162.N		CG4806	ctagcagtCTGGAACAGAGTTTAAGTTGAtagttatattcaagcataTCAACTTAAACTCTGTTCCAGgcg	aattcgcCTGGAACAGAGTTTAAGTTGAtatgcttgaatataactaTCAACTTAAACTCTGTTCCAGactg	pVALIUM20	attp2
TH00162.N		CG4806	ctagcagtCTGGAACAGAGTTTAAGTTGAtagttatattcaagcataTCAACTTAAACTCTGTTCCAGgcg	aattcgcCTGGAACAGAGTTTAAGTTGAtatgcttgaatataactaTCAACTTAAACTCTGTTCCAG actg	pVALIUM20	attp2
TH00163.N		bol	ctagcagtTTGCAGTCTTTGCGCCTCCTGtagttatattcaagcataTTGCAGTCTTTGCGCCTCCTGgcg	aattcgcTTGCAGTCTTTGCGCCTCCTGtatgcttgaatataactaTTGCAGTCTTTGCGCCTCCTGactg	pVALIUM20	attp2
TH00164.N		CG9346	ctagcagtACGAGATGCGTCAGAAGTTAAtagttatattcaagcataTTAACTTCTGACGCATCTCGTgcg	aattcgcACGAGATGCGTCAGAAGTTAAtatgcttgaatataactaTTAACTTCTGACGCATCTCGT actg	pVALIUM20	attp2
TH00165.N		CG9344	ctagcagtTGGGCAGCTGAAGAACAAGTAtagttatattcaagcataTACTTGTTCTTCAGCTGCCCAgcg	aattcgcTGGGCAGCTGAAGAACAAGTAtatgcttgaatataactaTACTTGTTCTTCAGCTGCCCA actg	pVALIUM20	attp2
TH00166.N	TM3,Sb	sm	ctagcagtTCCAAGAACAATCGTTTCCTAtagttatattcaagcataTAGGAAACGATTGTTCTTGGAgcg	aattcgcTCCAAGAACAATCGTTTCCTAtatgcttgaatataactaTAGGAAACGATTGTTCTTGGAactg	pVALIUM20	attp2
TH00167.N		tsu	ctagcagtCTGCGATTACGGAGAAATCAAtagttatattcaagcataTTGATTTCTCCGTAATCGCAGgcg	aattcgcCTGCGATTACGGAGAAATCAAtatgcttgaatataactaTTGATTTCTCCGTAATCGCAG actg	pVALIUM20	attp2
TH00168.N		CG8635	ctagcagtCAAGAAGAGTGACTTCAGCAAtagttatattcaagcataTTGCTGAAGTCACTCTTCTTGgcg	aattcgcCAAGAAGAGTGACTTCAGCAAtatgcttgaatataactaTTGCTGAAGTCACTCTTCTTG actg	pVALIUM20	attp2
TH00169.N		Neos	ctagcagtTTCGATGGTCCAGAAGAACTAtagttatattcaagcataTAGTTCTTCTGGACCATCGAAgcg	aattcgcTTCGATGGTCCAGAAGAACTAtatgcttgaatataactaTAGTTCTTCTGGACCATCGAAactg	pVALIUM20	attp2
TH00170.N	TM3,Sb	CG4709	ctagcagtTAGCGTGGAACGAAAGCTAAAtagttatattcaagcataTTTAGCTTTCGTTCCACGCTAgcg	aattcgcTAGCGTGGAACGAAAGCTAAAtatgcttgaatataactaTTTAGCTTTCGTTCCACGCTAactg	pVALIUM20	attp2
TH00171.N		unk	ctagcagtACCCGGAGATCTACAAGTCGAtagttatattcaagcataTCGACTTGTAGATCTCCGGGTgcg	aattcgcACCCGGAGATCTACAAGTCGAtatgcttgaatataactaTCGACTTGTAGATCTCCGGGTactg	pVALIUM20	attp2
TH00172.N		CG4612	ctagcagtTGGCAAGATCTATATCAAGAAtagttatattcaagcataTTCTTGATATAGATCTTGCCAgcg	aattcgcTGGCAAGATCTATATCAAGAAtatgcttgaatataactaTTCTTGATATAGATCTTGCCA actg	pVALIUM20	attp2
TH00173.N		Srp54	ctagcagtCCGGTTCCAGAGAGCGACGTAtagttatattcaagcataTACGTCGCTCTCTGGAACCGGgcg	aattcgcCCGGTTCCAGAGAGCGACGTAtatgcttgaatataactaTACGTCGCTCTCTGGAACCGGactg	pVALIUM20	attp2
TH00174.N	TM3,Sb	Rbp2	ctagcagtTCGGTACGGCAGTTTCAATAA tagttatattcaagcataTTATTGAAACTGCCGTACCGAgcg	aattcgcTCGGTACGGCAGTTTCAATAAtatgcttgaatataactaTTATTGAAACTGCCGTACCGAactg	pVALIUM20	attp2
TH00175.N		fne	ctagcagtTTGCAGAATAAGGTTATTAAAtagttatattcaagcataTTTAATAACCTTATTCTGCAAgcg	aattcgcTTGCAGAATAAGGTTATTAAAtatgcttgaatataactaTTTAATAACCTTATTCTGCAAactg	pVALIUM20	attp2
TH00176.N		lark	ctagcagtATGCGACATTGTGCGCAACTAtagttatattcaagcataTAGTTGCGCACAATGTCGCATgcg	aattcgcATGCGACATTGTGCGCAACTAtatgcttgaatataactaTAGTTGCGCACAATGTCGCATactg	pVALIUM20	attp2
TH00177.N		fus	ctagcagtCACCCGCTACATCGAGGTGTAtagttatattcaagcataTACACCTCGATGTAGCGGGTGgcg	aattcgcCACCCGCTACATCGAGGTGTAtatgcttgaatataactaTACACCTCGATGTAGCGGGTGactg	pVALIUM20	attp2
TH00178.N	TM3,Sb	CG7971	ctagcagtCCGAGGCTCAACAGCAGAAGAtagttatattcaagcataTCTTCTGCTGTTGAGCCTCGGgcg	aattcgcCCGAGGCTCAACAGCAGAAGAtatgcttgaatataactaTCTTCTGCTGTTGAGCCTCGG actg	pVALIUM20	attp2
TH00179.N		CG7903	ctagcagtAACGAGTCCAACTACAGACAAtagttatattcaagcataTTGTCTGTAGTTGGACTCGTTgcg	aattcgcAACGAGTCCAACTACAGACAAtatgcttgaatataactaTTGTCTGTAGTTGGACTCGTT actg	pVALIUM20	attp2
TH00180.N		CG7879	ctagcagtGCGCTTCTTTAGCGACTACAAtagttatattcaagcataTTGTAGTCGCTAAAGAAGCGCgcg	aattcgcGCGCTTCTTTAGCGACTACAAtatgcttgaatataactaTTGTAGTCGCTAAAGAAGCGC actg	pVALIUM20	attp2
TH00181.N	TM3,Sb	CG7804	ctagcagtCCAGATGCACGTACTCTCTAAtagttatattcaagcataTTAGAGAGTACGTGCATCTGGgcg	aattcgcCCAGATGCACGTACTCTCTAAtatgcttgaatataactaTTAGAGAGTACGTGCATCTGG actg	pVALIUM20	attp2
TH00182.N		orb2	ctagcagtTTCGCCGACGATCAAGGATAAtagttatattcaagcataTTATCCTTGATCGTCGGCGAAgcg	aattcgcTTCGCCGACGATCAAGGATAAtatgcttgaatataactaTTATCCTTGATCGTCGGCGAAactg	pVALIUM20	attp2
TH00183.N		bru-2	ctagcagtTCGGCTTTGTGTCCTACGATAtagttatattcaagcataTATCGTAGGACACAAAGCCGAgcg	aattcgcTCGGCTTTGTGTCCTACGATAtatgcttgaatataactaTATCGTAGGACACAAAGCCGAactg	pVALIUM20	attp2
TH00184.N		LSm1	ctagcagtCGGACGGACTCTGATTGGATAtagttatattcaagcataTATCCAATCAGAGTCCGTCCGgcg	aattcgcCGGACGGACTCTGATTGGATAtatgcttgaatataactaTATCCAATCAGAGTCCGTCCG actg	pVALIUM20	attp2
TH00185.N		ps	ctagcagtCTGGCTATTCGGAGACCGTAAtagttatattcaagcataTTACGGTCTCCGAATAGCCAGgcg	aattcgcCTGGCTATTCGGAGACCGTAAtatgcttgaatataactaTTACGGTCTCCGAATAGCCAGactg	pVALIUM20	attp2
TH00186.N		CG4266	ctagcagtAACGAGCATCTCAGTCTGCTAtagttatattcaagcataTAGCAGACTGAGATGCTCGTTgcg	aattcgcAACGAGCATCTCAGTCTGCTAtatgcttgaatataactaTAGCAGACTGAGATGCTCGTT actg	pVALIUM20	attp2
TH00187.N		elav	ctagcagtCAGGCTGTAGTGCAGCAGCAAtagttatattcaagcataTTGCTGCTGCACTACAGCCTGgcg	aattcgcCAGGCTGTAGTGCAGCAGCAAtatgcttgaatataactaTTGCTGCTGCACTACAGCCTG actg	pVALIUM20	attp2
TH00188.N		CstF-64	ctagcagtCAGGATTTGCGAGCTTCTCTAtagttatattcaagcataTAGAGAAGCTCGCAAATCCTGgcg	aattcgcCAGGATTTGCGAGCTTCTCTAtatgcttgaatataactaTAGAGAAGCTCGCAAATCCTGactg	pVALIUM20	attp2
TH00189.N		Mkrn1	ctagcagtTAGTTCCGAAAGTTCAGATTAtagttatattcaagcataTAATCTGAACTTTCGGAACTAgcg	aattcgcTAGTTCCGAAAGTTCAGATTAtatgcttgaatataactaTAATCTGAACTTTCGGAACTAactg	pVALIUM20	attp2
TH00190.N		CG7006	ctagcagtCTGCTTCGGCAAGTTCTCCAAtagttatattcaagcataTTGGAGAACTTGCCGAAGCAGgcg	aattcgcCTGCTTCGGCAAGTTCTCCAAtatgcttgaatataactaTTGGAGAACTTGCCGAAGCAG actg	pVALIUM20	attp2
TH00191.N		CG6999	ctagcagtCTGGTACGATCCCGACCAGATtagttatattcaagcataATCTGGTCGGGATCGTACCAGgcg	aattcgcCTGGTACGATCCCGACCAGATtatgcttgaatataactaATCTGGTCGGGATCGTACCAGactg	pVALIUM20	attp2
TH00192.N	TM3,Sb	CG6961	ctagcagtGTGGTGGTAGTGATAGCGATAtagttatattcaagcataTATCGCTATCACTACCACCACgcg	aattcgcGTGGTGGTAGTGATAGCGATAtatgcttgaatataactaTATCGCTATCACTACCACCACactg	pVALIUM20	attp2
TH00193.N		CG6937	ctagcagtACCAGAGAAGCAGACACTCAAtagttatattcaagcataTTGAGTGTCTGCTTCTCTGGTgcg	aattcgcACCAGAGAAGCAGACACTCAAtatgcttgaatataactaTTGAGTGTCTGCTTCTCTGGT actg	pVALIUM20	attp2
TH00194.N		dbe	ctagcagtCAGCGGAGAGTACTTCCTCAAtagttatattcaagcataTTGAGGAAGTACTCTCCGCTGgcg	aattcgcCAGCGGAGAGTACTTCCTCAAtatgcttgaatataactaTTGAGGAAGTACTCTCCGCTGactg	pVALIUM20	attp2
TH00195.N	TM3,Sb	larp	ctagcagtCAGGATCACAGACAGGCTCAAtagttatattcaagcataTTGAGCCTGTCTGTGATCCTGgcg	aattcgcCAGGATCACAGACAGGCTCAAtatgcttgaatataactaTTGAGCCTGTCTGTGATCCTG actg	pVALIUM20	attp2
TH00196.N		orb2	ctagcagtCCGATTCTCGAGCTAGTCTAAtagttatattcaagcataTTAGACTAGCTCGAGAATCGGgcg	aattcgcCCGATTCTCGAGCTAGTCTAAtatgcttgaatataactaTTAGACTAGCTCGAGAATCGGactg	pVALIUM20	attp2
TH00197.N		CG42458	ctagcagtGGAGCGCATGTTTCAGATCTAtagttatattcaagcataTAGATCTGAAACATGCGCTCCgcg	aattcgcGGAGCGCATGTTTCAGATCTAtatgcttgaatataactaTAGATCTGAAACATGCGCTCCactg	pVALIUM20	attp2
TH00198.N		CG42382	ctagcagtACGGGTTATGAAGTCCTACAAtagttatattcaagcataTTGTAGGACTTCATAACCCGTgcg	aattcgcACGGGTTATGAAGTCCTACAAtatgcttgaatataactaTTGTAGGACTTCATAACCCGTactg	pVALIUM20	attp2
TH00199.N		nonA	ctagcagtTCCGATGGAGGTGAATGACGAtagttatattcaagcataTCGTCATTCACCTCCATCGGAgcg	aattcgcTCCGATGGAGGTGAATGACGAtatgcttgaatataactaTCGTCATTCACCTCCATCGGAactg	pVALIUM20	attp2
TH00200.N		CG6695	ctagcagtGCCGACGAAGGTACTACTCTAtagttatattcaagcataTAGAGTAGTACCTTCGTCGGCgcg	aattcgcGCCGACGAAGGTACTACTCTAtatgcttgaatataactaTAGAGTAGTACCTTCGTCGGC actg	pVALIUM20	attp2
TH00201.N		ZC3H3	ctagcagtACGGTGTGATGTACAAGAAGAtagttatattcaagcataTCTTCTTGTACATCACACCGTgcg	aattcgcACGGTGTGATGTACAAGAAGAtatgcttgaatataactaTCTTCTTGTACATCACACCGT actg	pVALIUM20	attp2
TH00202.N		CG6610	ctagcagtCCGCATCCACATTATCATGAAtagttatattcaagcataTTCATGATAATGTGGATGCGGgcg	aattcgcCCGCATCCACATTATCATGAAtatgcttgaatataactaTTCATGATAATGTGGATGCGG actg	pVALIUM20	attp2
TH00203.N		CG6422	ctagcagtACGCGACGAGCACCAAGTAAAtagttatattcaagcataTTTACTTGGTGCTCGTCGCGTgcg	aattcgcACGCGACGAGCACCAAGTAAAtatgcttgaatataactaTTTACTTGGTGCTCGTCGCGT actg	pVALIUM20	attp2
TH00204.N		Rb97D	ctagcagtCGGGAATGTAGTCTCCGTTAAtagttatattcaagcataTTAACGGAGACTACATTCCCGgcg	aattcgcCGGGAATGTAGTCTCCGTTAAtatgcttgaatataactaTTAACGGAGACTACATTCCCGactg	pVALIUM20	attp2
TH00205.N		barc	ctagcagtCAGCACGAAGCAGAAATACAAtagttatattcaagcataTTGTATTTCTGCTTCGTGCTGgcg	aattcgcCAGCACGAAGCAGAAATACAAtatgcttgaatataactaTTGTATTTCTGCTTCGTGCTG actg	pVALIUM20	attp2
TH00206.N	TM3,Sb	CG41562	ctagcagtGCGCTAGACTCTAACATCTAAtagttatattcaagcataTTAGATGTTAGAGTCTAGCGCgcg	aattcgcGCGCTAGACTCTAACATCTAAtatgcttgaatataactaTTAGATGTTAGAGTCTAGCGCactg	pVALIUM20	attp2
TH00207.N		CG40813	ctagcagtCAGCGAGGAGGTCCTCCAGAAtagttatattcaagcataTTCTGGAGGACCTCCTCGCTGgcg	aattcgcCAGCGAGGAGGTCCTCCAGAAtatgcttgaatataactaTTCTGGAGGACCTCCTCGCTGactg	pVALIUM20	attp2
TH00208.N		Nufip	ctagcagtCCCGAACACTATGTTGTCGAAtagttatattcaagcataTTCGACAACATAGTGTTCGGGgcg	aattcgcCCCGAACACTATGTTGTCGAAtatgcttgaatataactaTTCGACAACATAGTGTTCGGG actg	pVALIUM20	attp2
TH00209.N		CG4021	ctagcagtCAGATCTGTCAGGGACAGCAAtagttatattcaagcataTTGCTGTCCCTGACAGATCTGgcg	aattcgcCAGATCTGTCAGGGACAGCAAtatgcttgaatataactaTTGCTGTCCCTGACAGATCTG actg	pVALIUM20	attp2
TH00210.N	TM3,Sb	Rrp4	ctagcagtCAAGTGCAAGCTGATGATTTAtagttatattcaagcataTAAATCATCAGCTTGCACTTGgcg	aattcgcCAAGTGCAAGCTGATGATTTAtatgcttgaatataactaTAAATCATCAGCTTGCACTTG actg	pVALIUM20	attp2
TH00211.N		CG3927	ctagcagtATGATTATGATGAACATCTTAtagttatattcaagcataTAAGATGTTCATCATAATCATgcg	aattcgcATGATTATGATGAACATCTTAtatgcttgaatataactaTAAGATGTTCATCATAATCATactg	pVALIUM20	attp2
TH00212.N		CG5941	ctagcagtCAAGTTGGAGAGTCACATCGAtagttatattcaagcataTCGATGTGACTCTCCAACTTGgcg	aattcgcCAAGTTGGAGAGTCACATCGAtatgcttgaatataactaTCGATGTGACTCTCCAACTTGactg	pVALIUM20	attp2
TH00213.N	TM3,Sb	SF1	ctagcagtCTGAATCAGGATCACGATCAAtagttatattcaagcataTTGATCGTGATCCTGATTCAGgcg	aattcgcCTGAATCAGGATCACGATCAAtatgcttgaatataactaTTGATCGTGATCCTGATTCAGactg	pVALIUM20	attp2
TH00214.N		qkr58E-2	ctagcagtAAGGACAAGAAGTTCAACTATtagttatattcaagcataATAGTTGAACTTCTTGTCCTTgcg	aattcgcAAGGACAAGAAGTTCAACTATtatgcttgaatataactaATAGTTGAACTTCTTGTCCTTactg	pVALIUM20	attp2
TH00215.N		CG5808	ctagcagtTAGGAAGACGTTCTAGGTCAAtagttatattcaagcataTTGACCTAGAACGTCTTCCTAgcg	aattcgcTAGGAAGACGTTCTAGGTCAAtatgcttgaatataactaTTGACCTAGAACGTCTTCCTAactg	pVALIUM20	attp2
TH00216.N		CG5728	ctagcagtTTCGATGATGTGCTCAAGGAAtagttatattcaagcataTTCCTTGAGCACATCATCGAAgcg	aattcgcTTCGATGATGTGCTCAAGGAAtatgcttgaatataactaTTCCTTGAGCACATCATCGAA actg	pVALIUM20	attp2
TH00217.N		Rsf1	ctagcagtTTCGGTGTGGATAGCCTTCAAtagttatattcaagcataTTGAAGGCTATCCACACCGAAgcg	aattcgcTTCGGTGTGGATAGCCTTCAAtatgcttgaatataactaTTGAAGGCTATCCACACCGAAactg	pVALIUM20	attp2
TH00218.N		nsr	ctagcagtTTGGGCTTTGAGTATAGCAAAtagttatattcaagcataTTTGCTATACTCAAAGCCCAAgcg	aattcgcTTGGGCTTTGAGTATAGCAAAtatgcttgaatataactaTTTGCTATACTCAAAGCCCAA actg	pVALIUM20	attp2
TH00219.N		Spx	ctagcagtCCCAAGGATCGTGTCACCCAAtagttatattcaagcataTTGGGTGACACGATCCTTGGGgcg	aattcgcCCCAAGGATCGTGTCACCCAAtatgcttgaatataactaTTGGGTGACACGATCCTTGGGactg	pVALIUM20	attp2
TH00220.N		Pof	ctagcagtACCGATGATCAAGACAAAGAAtagttatattcaagcataTTCTTTGTCTTGATCATCGGTgcg	aattcgcACCGATGATCAAGACAAAGAAtatgcttgaatataactaTTCTTTGTCTTGATCATCGGT actg	pVALIUM20	attp2
TH00221.N		Clp	ctagcagtAAGGATCAGCTGCACAAGAAAtagttatattcaagcataTTTCTTGTGCAGCTGATCCTTgcg	aattcgcAAGGATCAGCTGCACAAGAAAtatgcttgaatataactaTTTCTTGTGCAGCTGATCCTTactg	pVALIUM20	attp2
TH00222.N		Eap	ctagcagtAACGACGACAGTGCGGATCTAtagttatattcaagcataTAGATCCGCACTGTCGTCGTTgcg	aattcgcAACGACGACAGTGCGGATCTAtatgcttgaatataactaTAGATCCGCACTGTCGTCGTT actg	pVALIUM20	attp2
TH00223.N		qkr58E-3	ctagcagtCAGATCTGTCTTCGACAAGAAtagttatattcaagcataTTCTTGTCGAAGACAGATCTGgcg	aattcgcCAGATCTGTCTTCGACAAGAAtatgcttgaatataactaTTCTTGTCGAAGACAGATCTGactg	pVALIUM20	attp2
TH00224.N		yps	ctagcagtCCGGCGCTACAACAACTATTAtagttatattcaagcataTAATAGTTGTTGTAGCGCCGGgcg	aattcgcCCGGCGCTACAACAACTATTAtatgcttgaatataactaTAATAGTTGTTGTAGCGCCGGactg	pVALIUM20	attp2
TH00225.N		kin17	ctagcagtAAGGTGTTCAAGAAACCCAAAtagttatattcaagcataTTTGGGTTTCTTGAACACCTTgcg	aattcgcAAGGTGTTCAAGAAACCCAAAtatgcttgaatataactaTTTGGGTTTCTTGAACACCTT actg	pVALIUM20	attp2
TH00226.N		snRNP-U1	ctagcagtTCGCGACAATGTAAAGTTCTAtagttatattcaagcataTAGAACTTTACATTGTCGCGAgcg	aattcgcTCGCGACAATGTAAAGTTCTAtatgcttgaatataactaTAGAACTTTACATTGTCGCGA actg	pVALIUM20	attp2
TH00227.N		SC35	ctagcagtCGCGTACTGGACTGCGTGAAAtagttatattcaagcataTTTCACGCAGTCCAGTACGCGgcg	aattcgcCGCGTACTGGACTGCGTGAAAtatgcttgaatataactaTTTCACGCAGTCCAGTACGCGactg	pVALIUM20	attp2
TH00228.N		SmB	ctagcagtTACCTTCAAAGCCTTCGACAAtagttatattcaagcataTTGTCGAAGGCTTTGAAGGTAgcg	aattcgcTACCTTCAAAGCCTTCGACAAtatgcttgaatataactaTTGTCGAAGGCTTTGAAGGTAactg	pVALIUM20	attp2
TH00229.N	TM3,Sb	CG5347	ctagcagtTTGCAAGATGTGCGACCTTTAtagttatattcaagcataTAAAGGTCGCACATCTTGCAAgcg	aattcgcTTGCAAGATGTGCGACCTTTAtatgcttgaatataactaTAAAGGTCGCACATCTTGCAAactg	pVALIUM20	attp2
TH00230.N		CG34362	ctagcagtCAGCGAGGAGGTCCTCCAGAAtagttatattcaagcataTTCTGGAGGACCTCCTCGCTGgcg	aattcgcCAGCGAGGAGGTCCTCCAGAAtatgcttgaatataactaTTCTGGAGGACCTCCTCGCTGactg	pVALIUM20	attp2
TH00231.N		CG34334	ctagcagtAAAGACGGTTGTCACCAATAAtagttatattcaagcataTTATTGGTGACAACCGTCTTTgcg	aattcgcAAAGACGGTTGTCACCAATAAtatgcttgaatataactaTTATTGGTGACAACCGTCTTTactg	pVALIUM20	attp2
TH00232.N	TM3,Sb	CG33714	ctagcagtAACGTGATCTTCGACAAGCGAtagttatattcaagcataTCGCTTGTCGAAGATCACGTTgcg	aattcgcAACGTGATCTTCGACAAGCGAtatgcttgaatataactaTCGCTTGTCGAAGATCACGTTactg	pVALIUM20	attp2
TH00233.N		PNUTS	ctagcagtTCGCAGTTCTAGCGATAAATAtagttatattcaagcataTATTTATCGCTAGAACTGCGAgcg	aattcgcTCGCAGTTCTAGCGATAAATAtatgcttgaatataactaTATTTATCGCTAGAACTGCGAactg	pVALIUM20	attp2
TH00234.N	TM3,Sb	scaf6	ctagcagtCTGGAGGATTACAACTACAAAtagttatattcaagcataTTTGTAGTTGTAATCCTCCAGgcg	aattcgcCTGGAGGATTACAACTACAAAtatgcttgaatataactaTTTGTAGTTGTAATCCTCCAGactg	pVALIUM20	attp2
TH00235.N		CG3335	ctagcagtCAGCAAGAAGAACCTAGACAAtagttatattcaagcataTTGTCTAGGTTCTTCTTGCTGgcg	aattcgcCAGCAAGAAGAACCTAGACAAtatgcttgaatataactaTTGTCTAGGTTCTTCTTGCTG actg	pVALIUM20	attp2
TH00236.N		CG5334	ctagcagtTTGGAACAAATTGCTTCTACAtagttatattcaagcataTGTAGAAGCAATTTGTTCCAAgcg	aattcgcTTGGAACAAATTGCTTCTACAtatgcttgaatataactaTGTAGAAGCAATTTGTTCCAAactg	pVALIUM20	attp2
TH00237.N		CG5316	ctagcagtCCAGTGCGAATTTGTTACTAAtagttatattcaagcataTTAGTAACAAATTCGCACTGGgcg	aattcgcCCAGTGCGAATTTGTTACTAAtatgcttgaatataactaTTAGTAACAAATTCGCACTGGactg	pVALIUM20	attp2
TH00238.N		Zn72D	ctagcagtCTCGGTCAGCAAGACGCACTAtagttatattcaagcataTAGTGCGTCTTGCTGACCGAGgcg	aattcgcCTCGGTCAGCAAGACGCACTAtatgcttgaatataactaTAGTGCGTCTTGCTGACCGAG actg	pVALIUM20	attp2
TH00239.N		CG5213	ctagcagtTTGCTACGGATTCGTCGACTAtagttatattcaagcataTAGTCGACGAATCCGTAGCAAgcg	aattcgcTTGCTACGGATTCGTCGACTAtatgcttgaatataactaTAGTCGACGAATCCGTAGCAA actg	pVALIUM20	attp2
TH00240.N		pAbp	ctagcagtCAGCTACAAGGTCATGTCCAAtagttatattcaagcataTTGGACATGACCTTGTAGCTGgcg	aattcgcCAGCTACAAGGTCATGTCCAAtatgcttgaatataactaTTGGACATGACCTTGTAGCTGactg	pVALIUM20	attp2
TH00241.N		msi	ctagcagtCAAGCTCAAGGAATACTTCAAtagttatattcaagcataTTGAAGTATTCCTTGAGCTTGgcg	aattcgcCAAGCTCAAGGAATACTTCAAtatgcttgaatataactaTTGAAGTATTCCTTGAGCTTGactg	pVALIUM20	attp2
TH00242.N	TM3,Sb	Nop60B	ctagcagtAAGCTGTTGGACTACGATGAAtagttatattcaagcataTTCATCGTAGTCCAACAGCTTgcg	aattcgcAAGCTGTTGGACTACGATGAAtatgcttgaatataactaTTCATCGTAGTCCAACAGCTTactg	pVALIUM20	attp2
TH00243.N		mbl	ctagcagtCGCCTGCTACGACAGCATCAAtagttatattcaagcataTTGATGCTGTCGTAGCAGGCGgcg	aattcgcCGCCTGCTACGACAGCATCAAtatgcttgaatataactaTTGATGCTGTCGTAGCAGGCGactg	pVALIUM20	attp2
TH00244.N		CG3294	ctagcagtCAGCGCAGCGACAATTCCAAAtagttatattcaagcataTTTGGAATTGTCGCTGCGCTGgcg	aattcgcCAGCGCAGCGACAATTCCAAAtatgcttgaatataactaTTTGGAATTGTCGCTGCGCTGactg	pVALIUM20	attp2
TH00245.N		CG32708	ctagcagtTCGCAAGACGTCCCAATTCTAtagttatattcaagcataTAGAATTGGGACGTCTTGCGAgcg	aattcgcTCGCAAGACGTCCCAATTCTAtatgcttgaatataactaTAGAATTGGGACGTCTTGCGAactg	pVALIUM20	attp2
TH00246.N	TM3,Sb	CG32706	ctagcagtTCGCTCTAGAGCTGAACAATAtagttatattcaagcataTATTGTTCAGCTCTAGAGCGAgcg	aattcgcTCGCTCTAGAGCTGAACAATAtatgcttgaatataactaTATTGTTCAGCTCTAGAGCGAactg	pVALIUM20	attp2
TH00246.N	TM3,Sb	CG32706	ctagcagtTCGCTCTAGAGCTGAACAATAtagttatattcaagcataTATTGTTCAGCTCTAGAGCGAgcg	aattcgcTCGCTCTAGAGCTGAACAATAtatgcttgaatataactaTATTGTTCAGCTCTAGAGCGAactg	pVALIUM20	attp2
TH00247.N		yu	ctagcagtCAGCAAGTCGATGAACATCAAtagttatattcaagcataTTGATGTTCATCGACTTGCTGgcg	aattcgcCAGCAAGTCGATGAACATCAAtatgcttgaatataactaTTGATGTTCATCGACTTGCTGactg	pVALIUM20	attp2
TH00248.N	TM3,Sb	Rbp6	ctagcagtAAGCGAAGATGTGGTAGACAAtagttatattcaagcataTTGTCTACCACATCTTCGCTTgcg	aattcgcAAGCGAAGATGTGGTAGACAAtatgcttgaatataactaTTGTCTACCACATCTTCGCTT actg	pVALIUM20	attp2
TH00248.N	TM3,Sb	Rbp6	ctagcagtAAGCGAAGATGTGGTAGACAAtagttatattcaagcataTTGTCTACCACATCTTCGCTTgcg	aattcgcAAGCGAAGATGTGGTAGACAAtatgcttgaatataactaTTGTCTACCACATCTTCGCTT actg	pVALIUM20	attp2
TH00249.N		CG14506	ctagcagtCTGATGTTCATTCCCGACCTAtagttatattcaagcataTAGGTCGGGAATGAACATCAGgcg	aattcgcCTGATGTTCATTCCCGACCTAtatgcttgaatataactaTAGGTCGGGAATGAACATCAG actg	pVALIUM20	attp2
TH00250.N		CG31950	ctagcagtCCGTAATCACGATCCGAAGAAtagttatattcaagcataTTCTTCGGATCGTGATTACGGgcg	aattcgcCCGTAATCACGATCCGAAGAAtatgcttgaatataactaTTCTTCGGATCGTGATTACGGactg	pVALIUM20	attp2
TH00251.N		Cnot4	ctagcagtCCCGTTGTTGATCCAGTCGAAtagttatattcaagcataTTCGACTGGATCAACAACGGGgcg	aattcgcCCCGTTGTTGATCCAGTCGAAtatgcttgaatataactaTTCGACTGGATCAACAACGGGactg	pVALIUM20	attp2
TH00252.N		LS2	ctagcagtCCGGGCATATCCACACTACAAtagttatattcaagcataTTGTAGTGTGGATATGCCCGGgcg	aattcgcCCGGGCATATCCACACTACAAtatgcttgaatataactaTTGTAGTGTGGATATGCCCGGactg	pVALIUM20	attp2
TH00253.N		CG31601	ctagcagtGACGACGATTCCAATGACATAtagttatattcaagcataTATGTCATTGGAATCGTCGTCgcg	aattcgcGACGACGATTCCAATGACATAtatgcttgaatataactaTATGTCATTGGAATCGTCGTCactg	pVALIUM20	attp2
TH00254.N		LSm7	ctagcagtCTCGTCCTCATTTGTCCGCAAtagttatattcaagcataTTGCGGACAAATGAGGACGAGgcg	aattcgcCTCGTCCTCATTTGTCCGCAAtatgcttgaatataactaTTGCGGACAAATGAGGACGAG actg	pVALIUM20	attp2
TH00255.N		CG1316	ctagcagtCTGGAATGTATCGCAGAACAAtagttatattcaagcataTTGTTCTGCGATACATTCCAGgcg	aattcgcCTGGAATGTATCGCAGAACAAtatgcttgaatataactaTTGTTCTGCGATACATTCCAG actg	pVALIUM20	attp2
TH00256.N		Lsm10	ctagcagtATGGTGCGGAATCGAATGATAtagttatattcaagcataTATCATTCGATTCCGCACCATgcg	aattcgcATGGTGCGGAATCGAATGATAtatgcttgaatataactaTATCATTCGATTCCGCACCAT actg	pVALIUM20	attp2
TH00257.N		Lsm11	ctagcagtCTGGAAGCGACGAAAGTACAAtagttatattcaagcataTTGTACTTTCGTCGCTTCCAGgcg	aattcgcCTGGAAGCGACGAAAGTACAAtatgcttgaatataactaTTGTACTTTCGTCGCTTCCAG actg	pVALIUM20	attp2
TH00258.N		Hrb87F	ctagcagtCCAGTCGTACATGATCGACAAtagttatattcaagcataTTGTCGATCATGTACGACTGGgcg	aattcgcCCAGTCGTACATGATCGACAAtatgcttgaatataactaTTGTCGATCATGTACGACTGGactg	pVALIUM20	attp2
TH00259.N		snRNP2,SmD2	ctagcagtTCGGTTCATATCGAAGATGTTtagttatattcaagcataAACATCTTCGATATGAACCGAgcg	aattcgcTCGGTTCATATCGAAGATGTTtatgcttgaatataactaAACATCTTCGATATGAACCGAactg	pVALIUM20	attp2
TH00260.N	TM3,Sb	Rbp9	ctagcagtCTGCAAGTTGATACGCGACAAtagttatattcaagcataTTGTCGCGTATCAACTTGCAGgcg	aattcgcCTGCAAGTTGATACGCGACAAtatgcttgaatataactaTTGTCGCGTATCAACTTGCAGactg	pVALIUM20	attp2
TH00261.N		cpo	ctagcagtCCGCGCGAGCTCTATTTGTTAtagttatattcaagcataTAACAAATAGAGCTCGCGCGGgcg	aattcgcCCGCGCGAGCTCTATTTGTTAtatgcttgaatataactaTAACAAATAGAGCTCGCGCGGactg	pVALIUM20	attp2
TH00262.N		SLm3	ctagcagtTAGATGAGAAGGTGTACGTAAtagttatattcaagcataTTACGTACACCTTCTCATCTAgcg	aattcgcTAGATGAGAAGGTGTACGTAAtatgcttgaatataactaTTACGTACACCTTCTCATCTAactg	pVALIUM20	attp2
TH00263.N		Rpb7	ctagcagtAGCGGTGACGACGATAGATCAtagttatattcaagcataTGATCTATCGTCGTCACCGCTgcg	aattcgcAGCGGTGACGACGATAGATCAtatgcttgaatataactaTGATCTATCGTCGTCACCGCT actg	pVALIUM20	attp2
TH00264.N		heph	ctagcagtACGGCGATGTGCAACGTGTAAtagttatattcaagcataTTACACGTTGCACATCGCCGTgcg	aattcgcACGGCGATGTGCAACGTGTAAtatgcttgaatataactaTTACACGTTGCACATCGCCGTactg	pVALIUM20	attp2
TH00265.N		ssx	ctagcagtCAAGATAATGCGCGACTTCAAtagttatattcaagcataTTGAAGTCGCGCATTATCTTGgcg	aattcgcCAAGATAATGCGCGACTTCAAtatgcttgaatataactaTTGAAGTCGCGCATTATCTTGactg	pVALIUM20	attp2
TH00266.N		bru-3	ctagcagtCCGAAGGTTGAGTTTGCTCAAtagttatattcaagcataTTGAGCAAACTCAACCTTCGGgcg	aattcgcCCGAAGGTTGAGTTTGCTCAAtatgcttgaatataactaTTGAGCAAACTCAACCTTCGG actg	pVALIUM20	attp2
TH00267.N		CG12477	ctagcagtAAGGGACTGCAAGTACTTTAAtagttatattcaagcataTTAAAGTACTTGCAGTCCCTTgcg	aattcgcAAGGGACTGCAAGTACTTTAAtatgcttgaatataactaTTAAAGTACTTGCAGTCCCTT actg	pVALIUM20	attp2
TH00268.N		CG12460	ctagcagtCACCTTTAAACTATCATCCTAtagttatattcaagcataTAGGATGATAGTTTAAAGGTGgcg	aattcgcCACCTTTAAACTATCATCCTAtatgcttgaatataactaTAGGATGATAGTTTAAAGGTGactg	pVALIUM20	attp2
TH00269.N		CG12288	ctagcagtCAGTTGCGGCGAAATAGACTAtagttatattcaagcataTAGTCTATTTCGCCGCAACTGgcg	aattcgcCAGTTGCGGCGAAATAGACTAtatgcttgaatataactaTAGTCTATTTCGCCGCAACTG actg	pVALIUM20	attp2
TH00270.N	TM3,Sb	CG12129	ctagcagtACGGAATAAACTAGAGTACAAtagttatattcaagcataTTGTACTCTAGTTTATTCCGTgcg	aattcgcACGGAATAAACTAGAGTACAAtatgcttgaatataactaTTGTACTCTAGTTTATTCCGT actg	pVALIUM20	attp2
TH00271.N		mxc	ctagcagtCTGGTAAAGAATATTAACGTAtagttatattcaagcataTACGTTAATATTCTTTACCAGgcg	aattcgcCTGGTAAAGAATATTAACGTAtatgcttgaatataactaTACGTTAATATTCTTTACCAGactg	pVALIUM20	attp2
TH00272.N	TM3,Sb	su(w[a])	ctagcagtCAGCAGAATACAGACAAGGAAtagttatattcaagcataTTCCTTGTCTGTATTCTGCTGgcg	aattcgcCAGCAGAATACAGACAAGGAAtatgcttgaatataactaTTCCTTGTCTGTATTCTGCTGactg	pVALIUM20	attp2
TH00273.N		CG2950	ctagcagtCCGTAGGTGAATACAAGTTCAtagttatattcaagcataTGAACTTGTATTCACCTACGGgcg	aattcgcCCGTAGGTGAATACAAGTTCAtatgcttgaatataactaTGAACTTGTATTCACCTACGGactg	pVALIUM20	attp2
TH00274.N		CG2931	ctagcagtGAGGTGGTTCTTCCAAGGCTAtagttatattcaagcataTAGCCTTGGAAGAACCACCTCgcg	aattcgcGAGGTGGTTCTTCCAAGGCTAtatgcttgaatataactaTAGCCTTGGAAGAACCACCTC actg	pVALIUM20	attp2
TH00275.N		mod	ctagcagtCTGCTGAAGCATAGATTGTTAtagttatattcaagcataTAACAATCTATGCTTCAGCAGgcg	aattcgcCTGCTGAAGCATAGATTGTTAtatgcttgaatataactaTAACAATCTATGCTTCAGCAGactg	pVALIUM20	attp2
TH00276.N	TM3,Sb	CG2021	ctagcagtCCGGTCTGGAGTCGTATATCAtagttatattcaagcataTGATATACGACTCCAGACCGGgcg	aattcgcCCGGTCTGGAGTCGTATATCAtatgcttgaatataactaTGATATACGACTCCAGACCGG actg	pVALIUM20	attp2
TH00277.N		CG18823	ctagcagtTCGCTGATCGTTGATAACGAAtagttatattcaagcataTTCGTTATCAACGATCAGCGAgcg	aattcgcTCGCTGATCGTTGATAACGAAtatgcttgaatataactaTTCGTTATCAACGATCAGCGA actg	pVALIUM20	attp2
TH00278.N		Slbp	ctagcagtCTCCATTTCGATCGATGTGAAtagttatattcaagcataTTCACATCGATCGAAATGGAGgcg	aattcgcCTCCATTTCGATCGATGTGAAtatgcttgaatataactaTTCACATCGATCGAAATGGAG actg	pVALIUM20	attp2
TH00279.N		l(1)G0004	ctagcagtGCCGGCGAAGAGAGCGACGAAtagttatattcaagcataTTCGTCGCTCTCTTCGCCGGCgcg	aattcgcGCCGGCGAAGAGAGCGACGAAtatgcttgaatataactaTTCGTCGCTCTCTTCGCCGGCactg	pVALIUM20	attp2
TH00280.N		CG11726	ctagcagtATGCAAATTCGTCTTCAGAAAtagttatattcaagcataTTTCTGAAGACGAATTTGCATgcg	aattcgcATGCAAATTCGTCTTCAGAAAtatgcttgaatataactaTTTCTGAAGACGAATTTGCAT actg	pVALIUM20	attp2
TH00281.N		CG11505	ctagcagtCTGCTACAGAGCACAACACTAtagttatattcaagcataTAGTGTTGTGCTCTGTAGCAGgcg	aattcgcCTGCTACAGAGCACAACACTAtatgcttgaatataactaTAGTGTTGTGCTCTGTAGCAG actg	pVALIUM20	attp2
TH00282.N		CG11360	ctagcagtTTCGGTCGATACTAAAGAATAtagttatattcaagcataTATTCTTTAGTATCGACCGAAgcg	aattcgcTTCGGTCGATACTAAAGAATAtatgcttgaatataactaTATTCTTTAGTATCGACCGAA actg	pVALIUM20	attp2
TH00283.N		CG11337	ctagcagtTCCGGATGTGCTTGCAATCAAtagttatattcaagcataTTGATTGCAAGCACATCCGGAgcg	aattcgcTCCGGATGTGCTTGCAATCAAtatgcttgaatataactaTTGATTGCAAGCACATCCGGA actg	pVALIUM20	attp2
TH00284.N		SmE	ctagcagtCGCCGAGGAAGTCTATGTGAAtagttatattcaagcataTTCACATAGACTTCCTCGGCGgcg	aattcgcCGCCGAGGAAGTCTATGTGAAtatgcttgaatataactaTTCACATAGACTTCCTCGGCG actg	pVALIUM20	attp2
TH00285.N		Sxl	ctagcagtTTATAGTCTCGCATGATTCTGtagttatattcaagcataTTATAGTCTCGCATGATTCTGgcg	aattcgcTTATAGTCTCGCATGATTCTGtatgcttgaatataactaTTATAGTCTCGCATGATTCTGactg	pVALIUM20	attp2
TH00286.N		CG17838	ctagcagtTTGGATGACATTAACCAGAAAtagttatattcaagcataTTTCTGGTTAATGTCATCCAAgcg	aattcgcTTGGATGACATTAACCAGAAAtatgcttgaatataactaTTTCTGGTTAATGTCATCCAAactg	pVALIUM20	attp2
TH00287.N		CG17768	ctagcagtCCCCGACGAAGTAATCGACATtagttatattcaagcataATGTCGATTACTTCGTCGGGGgcg	aattcgcCCCCGACGAAGTAATCGACATtatgcttgaatataactaATGTCGATTACTTCGTCGGGG actg	pVALIUM20	attp2
TH00288.N		Spf45	ctagcagtCAAGGTTGTTCTTCTACGCAAtagttatattcaagcataTTGCGTAGAAGAACAACCTTGgcg	aattcgcCAAGGTTGTTCTTCTACGCAAtatgcttgaatataactaTTGCGTAGAAGAACAACCTTGactg	pVALIUM20	attp2
TH00289.N		CG17386	ctagcagtTCAGACGACAGACACTAGTTAtagttatattcaagcataTAACTAGTGTCTGTCGTCTGAgcg	aattcgcTCAGACGACAGACACTAGTTAtatgcttgaatataactaTAACTAGTGTCTGTCGTCTGA actg	pVALIUM20	attp2
TH00290.N	TM3,Sb	SRm160	ctagcagtAACGATCATAGTGCTGGACGAtagttatattcaagcataTCGTCCAGCACTATGATCGTTgcg	aattcgcAACGATCATAGTGCTGGACGAtatgcttgaatataactaTCGTCCAGCACTATGATCGTT actg	pVALIUM20	attp2
TH00291.N		CG11123	ctagcagtAACATTCTGGATGCTATGAAAtagttatattcaagcataTTTCATAGCATCCAGAATGTTgcg	aattcgcAACATTCTGGATGCTATGAAAtatgcttgaatataactaTTTCATAGCATCCAGAATGTT actg	pVALIUM20	attp2
TH00292.N		CG11109	ctagcagtCAAGGTGTTAATGCAGCGGTAtagttatattcaagcataTACCGCTGCATTAACACCTTGgcg	aattcgcCAAGGTGTTAATGCAGCGGTAtatgcttgaatataactaTACCGCTGCATTAACACCTTG actg	pVALIUM20	attp2
TH00293.N		CG10993	ctagcagtCAGCAAGAAGGGTGTCATCTAtagttatattcaagcataTAGATGACACCCTTCTTGCTGgcg	aattcgcCAGCAAGAAGGGTGTCATCTAtatgcttgaatataactaTAGATGACACCCTTCTTGCTGactg	pVALIUM20	attp2
TH00294.N		CG10948	ctagcagtCTGGACTAGAAGCAACTCTTAtagttatattcaagcataTAAGAGTTGCTTCTAGTCCAGgcg	aattcgcCTGGACTAGAAGCAACTCTTAtatgcttgaatataactaTAAGAGTTGCTTCTAGTCCAG actg	pVALIUM20	attp2
TH00295.N		La	ctagcagtCACCAAGTCGTACAAGTTCAAtagttatattcaagcataTTGAACTTGTACGACTTGGTGgcg	aattcgcCACCAAGTCGTACAAGTTCAAtatgcttgaatataactaTTGAACTTGTACGACTTGGTGactg	pVALIUM20	attp2
TH00296.N		lin-28	ctagcagtCAGCAGTGCAGCCCAAGAGAAtagttatattcaagcataTTCTCTTGGGCTGCACTGCTGgcg	aattcgcCAGCAGTGCAGCCCAAGAGAAtatgcttgaatataactaTTCTCTTGGGCTGCACTGCTG actg	pVALIUM20	attp2
TH00297.N		Rbp1	ctagcagtTCGGCGTCCAAGCACGAGATAtagttatattcaagcataTATCTCGTGCTTGGACGCCGAgcg	aattcgcTCGGCGTCCAAGCACGAGATAtatgcttgaatataactaTATCTCGTGCTTGGACGCCGA actg	pVALIUM20	attp2
TH00298.N		ref2	ctagcagtAGGATCGATCAGAAAGCGAAAtagttatattcaagcataTTTCGCTTTCTGATCGATCCTgcg	aattcgcAGGATCGATCAGAAAGCGAAAtatgcttgaatataactaTTTCGCTTTCTGATCGATCCT actg	pVALIUM20	attp2
TH00299.N		CG17018	ctagcagtCCGCACTATACTCGAACTTTAtagttatattcaagcataTAAAGTTCGAGTATAGTGCGGgcg	aattcgcCCGCACTATACTCGAACTTTAtatgcttgaatataactaTAAAGTTCGAGTATAGTGCGG actg	pVALIUM20	attp2
TH00300.N		Imp	ctagcagtCAGCTCTATCAACGACATCAAtagttatattcaagcataTTGATGTCGTTGATAGAGCTGgcg	aattcgcCAGCTCTATCAACGACATCAAtatgcttgaatataactaTTGATGTCGTTGATAGAGCTGactg	pVALIUM20	attp2
TH00301.N		sqd	ctagcagtCGGCGGCTACTATAATGGATAtagttatattcaagcataTATCCATTATAGTAGCCGCCGgcg	aattcgcCGGCGGCTACTATAATGGATAtatgcttgaatataactaTATCCATTATAGTAGCCGCCGactg	pVALIUM20	attp2
TH00302.N	TM3,Sb	CG10889	ctagcagtAAGCTGCTCCGACGACGATGAtagttatattcaagcataTCATCGTCGTCGGAGCAGCTTgcg	aattcgcAAGCTGCTCCGACGACGATGAtatgcttgaatataactaTCATCGTCGTCGGAGCAGCTT actg	pVALIUM20	attp2
TH00303.N		CG10881	ctagcagtACGGAGTATAAGTTCAACGATtagttatattcaagcataATCGTTGAACTTATACTCCGTgcg	aattcgcACGGAGTATAAGTTCAACGATtatgcttgaatataactaATCGTTGAACTTATACTCCGT actg	pVALIUM20	attp2
TH00304.N		orb	ctagcagtCAGCAGCAGTTTGTTAACCTAtagttatattcaagcataTAGGTTAACAAACTGCTGCTGgcg	aattcgcCAGCAGCAGTTTGTTAACCTAtatgcttgaatataactaTAGGTTAACAAACTGCTGCTGactg	pVALIUM20	attp2
TH00305.N	TM3,Sb	B52	ctagcagtCGCGACCGCTACGACGATCGAtagttatattcaagcataTCGATCGTCGTAGCGGTCGCGgcg	aattcgcCGCGACCGCTACGACGATCGAtatgcttgaatataactaTCGATCGTCGTAGCGGTCGCGactg	pVALIUM20	attp2
TH00306.N	TM3,Sb	CG10803	ctagcagtCACGGCAGTCCTGGTGTTCAAtagttatattcaagcataTTGAACACCAGGACTGCCGTGgcg	aattcgcCACGGCAGTCCTGGTGTTCAAtatgcttgaatataactaTTGAACACCAGGACTGCCGTG actg	pVALIUM20	attp2
TH00307.N		hkl, Acn	ctagcagtTCGGATCAAGTCTAAGTGCTAtagttatattcaagcataTAGCACTTAGACTTGATCCGAgcg	aattcgcTCGGATCAAGTCTAAGTGCTAtatgcttgaatataactaTAGCACTTAGACTTGATCCGAactg	pVALIUM20	attp2
TH00308.N		roq	ctagcagtCCGAAGTACAAGATCAGCTTAtagttatattcaagcataTAAGCTGATCTTGTACTTCGGgcg	aattcgcCCGAAGTACAAGATCAGCTTAtatgcttgaatataactaTAAGCTGATCTTGTACTTCGG actg	pVALIUM20	attp2
TH00309.N		DebB/SmF	ctagcagtCCGCTGCAACAACGTGCTGTAtagttatattcaagcataTACAGCACGTTGTTGCAGCGGgcg	aattcgcCCGCTGCAACAACGTGCTGTAtatgcttgaatataactaTACAGCACGTTGTTGCAGCGGactg	pVALIUM20	attp2
TH00310.N		RnpS1	ctagcagtAAGGACCATGTGTTCGAGATAtagttatattcaagcataTATCTCGAACACATGGTCCTTgcg	aattcgcAAGGACCATGTGTTCGAGATAtatgcttgaatataactaTATCTCGAACACATGGTCCTT actg	pVALIUM20	attp2
TH00311.N		CG1677	ctagcagtACGCCTGTTAATGCGGATCAAtagttatattcaagcataTTGATCCGCATTAACAGGCGTgcg	aattcgcACGCCTGTTAATGCGGATCAAtatgcttgaatataactaTTGATCCGCATTAACAGGCGTactg	pVALIUM20	attp2
TH00312.N		CG1582	ctagcagtTAGCGTTGACGAGAACGATAAtagttatattcaagcataTTATCGTTCTCGTCAACGCTAgcg	aattcgcTAGCGTTGACGAGAACGATAAtatgcttgaatataactaTTATCGTTCTCGTCAACGCTAactg	pVALIUM20	attp2
TH00313.N		Upf1	ctagcagtCCCGGTTAAGTGCACCAGTAAtagttatattcaagcataTTACTGGTGCACTTAACCGGGgcg	aattcgcCCCGGTTAAGTGCACCAGTAAtatgcttgaatataactaTTACTGGTGCACTTAACCGGG actg	pVALIUM20	attp2
TH00314.N		CG10384	ctagcagtCTGGACAGACGACTCCGGCGAtagttatattcaagcataTCGCCGGAGTCGTCTGTCCAGgcg	aattcgcCTGGACAGACGACTCCGGCGAtatgcttgaatataactaTCGCCGGAGTCGTCTGTCCAG actg	pVALIUM20	attp2
TH00315.N		Hrb27C	ctagcagtACGGCGGATACGACATGTATAtagttatattcaagcataTATACATGTCGTATCCGCCGTgcg	aattcgcACGGCGGATACGACATGTATAtatgcttgaatataactaTATACATGTCGTATCCGCCGTactg	pVALIUM20	attp2
TH00316.N		nonA-l	ctagcagtCAGGGTAACCAAGGCGATCAAtagttatattcaagcataTTGATCGCCTTGGTTACCCTGgcg	aattcgcCAGGGTAACCAAGGCGATCAAtatgcttgaatataactaTTGATCGCCTTGGTTACCCTGactg	pVALIUM20	attp2
TH00317.N		TBPH	ctagcagtCGGAGAGGATCACATTATCAAtagttatattcaagcataTTGATAATGTGATCCTCTCCGgcg	aattcgcCGGAGAGGATCACATTATCAAtatgcttgaatataactaTTGATAATGTGATCCTCTCCGactg	pVALIUM20	attp2
TH00318.N		tra2	ctagcagtCAGATGGTGATTGACGCACAAtagttatattcaagcataTTGTGCGTCAATCACCATCTGgcg	aattcgcCAGATGGTGATTGACGCACAAtatgcttgaatataactaTTGTGCGTCAATCACCATCTGactg	pVALIUM20	attp2
TH00319.N		swm	ctagcagtCAGGATCAGTTGCAAGCACAAtagttatattcaagcataTTGTGCTTGCAACTGATCCTGgcg	aattcgcCAGGATCAGTTGCAAGCACAAtatgcttgaatataactaTTGTGCTTGCAACTGATCCTGactg	pVALIUM20	attp2
TH00320.N	TM3,Sb	CG15014	ctagcagtTCGCTATAATCAGCAGATCAAtagttatattcaagcataTTGATCTGCTGATTATAGCGAgcg	aattcgcTCGCTATAATCAGCAGATCAAtatgcttgaatataactaTTGATCTGCTGATTATAGCGA actg	pVALIUM20	attp2
TH00321.N		CG14891	ctagcagtTTGGTGGAAAGTGCTCGATTAtagttatattcaagcataTAATCGAGCACTTTCCACCAAgcg	aattcgcTTGGTGGAAAGTGCTCGATTAtatgcttgaatataactaTAATCGAGCACTTTCCACCAA actg	pVALIUM20	attp2
TH00322.N		CG14718	ctagcagtTTCGTCTACAAGAACAAGATAtagttatattcaagcataTATCTTGTTCTTGTAGACGAAgcg	aattcgcTTCGTCTACAAGAACAAGATAtatgcttgaatataactaTATCTTGTTCTTGTAGACGAA actg	pVALIUM20	attp2
TH00323.N		CG14641	ctagcagtCGGGTCAAGTACCGTATCCAAtagttatattcaagcataTTGGATACGGTACTTGACCCGgcg	aattcgcCGGGTCAAGTACCGTATCCAAtatgcttgaatataactaTTGGATACGGTACTTGACCCG actg	pVALIUM20	attp2
TH00324.N		CG14628	ctagcagtCTCGACCATACTACCTTCAAAtagttatattcaagcataTTTGAAGGTAGTATGGTCGAGgcg	aattcgcCTCGACCATACTACCTTCAAAtatgcttgaatataactaTTTGAAGGTAGTATGGTCGAG actg	pVALIUM20	attp2
TH00325.N		Gaps-G	ctagcagtAACTTGTGTCTGTGCTAGAGTtagttatattcaagcataACTCTAGCACAGACACAAGTTgcg	aattcgcAACTTGTGTCTGTGCTAGAGTtatgcttgaatataactaACTCTAGCACAGACACAAGTTactg	pVALIUM20	attp2
TH00326.N		Gaps-A	ctagcagtAACTTATGTCTGTGCTAGAGTtagttatattcaagcataACTCTAGCACAGACATAAGTTgcg	aattcgcAACTTATGTCTGTGCTAGAGTtatgcttgaatataactaACTCTAGCACAGACATAAGTTactg	pVALIUM20	attp2
TH00327.N		sif-G	ctagcagtAGGCCGGGGAATCTGGGCATAtagttatattcaagcataTATGCCCAGATTCCCCGGCCTgcg	aattcgcAGGCCGGGGAATCTGGGCATAtatgcttgaatataactaTATGCCCAGATTCCCCGGCCTactg	pVALIUM20	attp2
TH00328.N		sif-A	ctagcagtAGGCCAGGGAATCTGGGCATAtagttatattcaagcataTATGCCCAGATTCCCTGGCCTgcg	aattcgcAGGCCAGGGAATCTGGGCATAtatgcttgaatataactaTATGCCCAGATTCCCTGGCCTactg	pVALIUM20	attp2
TH00329.N		tutl-G	ctagcagtTGTCAGGGCTGCAACACAACCtagttatattcaagcataGGTTGTGTTGCAGCCCTGACAgcg	aattcgcTGTCAGGGCTGCAACACAACCtatgcttgaatataactaGGTTGTGTTGCAGCCCTGACAactg	pVALIUM20	attp2
TH00330.N	TM3,Sb		ctagcagtTGTCAAGGCTGCAACACAACCtagttatattcaagcataGGTTGTGTTGCAGCCTTGACAgcg	aattcgcTGTCAAGGCTGCAACACAACCtatgcttgaatataactaGGTTGTGTTGCAGCCTTGACAactg	pVALIUM20	attp2
TH00330.N	TM3,Sb	tutl-A	ctagcagtTGTCAAGGCTGCAACACAACCtagttatattcaagcataGGTTGTGTTGCAGCCTTGACAgcg	aattcgcTGTCAAGGCTGCAACACAACCtatgcttgaatataactaGGTTGTGTTGCAGCCTTGACAactg	pVALIUM20	attp2
TH00331.N		CG14414	ctagcagtACGGTTCGCAGCGCTACGGAAtagttatattcaagcataTTCCGTAGCGCTGCGAACCGTgcg	aattcgcACGGTTCGCAGCGCTACGGAAtatgcttgaatataactaTTCCGTAGCGCTGCGAACCGTactg	pVALIUM20	attp2
TH00332.N		CG14230	ctagcagtTCGTCCGACAGCGAAGACGAAtagttatattcaagcataTTCGTCTTCGCTGTCGGACGAgcg	aattcgcTCGTCCGACAGCGAAGACGAAtatgcttgaatataactaTTCGTCTTCGCTGTCGGACGAactg	pVALIUM20	attp2
TH00333.N		bl	ctagcagtGCGCGACAATCCGTTCATTAAtagttatattcaagcataTTAATGAACGGATTGTCGCGCgcg	aattcgcGCGCGACAATCCGTTCATTAAtatgcttgaatataactaTTAATGAACGGATTGTCGCGCactg	pVALIUM20	attp2
TH00334.N		CG1340	ctagcagtTCGGCCCAAGCTAGTGCTCAAtagttatattcaagcataTTGAGCACTAGCTTGGGCCGAgcg	aattcgcTCGGCCCAAGCTAGTGCTCAAtatgcttgaatataactaTTGAGCACTAGCTTGGGCCGAactg	pVALIUM20	attp2
TH00335.N	TM3,Sb	CG13298	ctagcagtTCGGACGAGATGTACGACATAtagttatattcaagcataTATGTCGTACATCTCGTCCGAgcg	aattcgcTCGGACGAGATGTACGACATAtatgcttgaatataactaTATGTCGTACATCTCGTCCGA actg	pVALIUM20	attp2
TH00336.N		shot-G	ctagcagtTGCGTGTGGCAATTGAGTTGGtagttatattcaagcataCCAACTCAATTGCCACACGCAgcg	aattcgcTGCGTGTGGCAATTGAGTTGGtatgcttgaatataactaCCAACTCAATTGCCACACGCAactg	pVALIUM20	attp2
TH00337.N		shot-A	ctagcagtTGCGTATGGCAATTGAGTTGGtagttatattcaagcataCCAACTCAATTGCCATACGCAgcg	aattcgcTGCGTATGGCAATTGAGTTGGtatgcttgaatataactaCCAACTCAATTGCCATACGCAactg	pVALIUM20	attp2
TH00338.N		boss-G	ctagcagtTGGCAGCTGGGCTGACGGCTGtagttatattcaagcataCAGCCGTCAGCCCAGCTGCCAgcg	aattcgcTGGCAGCTGGGCTGACGGCTGtatgcttgaatataactaCAGCCGTCAGCCCAGCTGCCAactg	pVALIUM20	attp2
TH00339.N		boss-A	ctagcagtTGGCAACTGGGCTGACGGCTGtagttatattcaagcataCAGCCGTCAGCCCAGTTGCCAgcg	aattcgcTGGCAACTGGGCTGACGGCTGtatgcttgaatataactaCAGCCGTCAGCCCAGTTGCCAactg	pVALIUM20	attp2
TH00340.N		prom-G	ctagcagtGTGCAGTGTCTTTCAATTGGAtagttatattcaagcataTCCAATTGAAAGACACTGCACgcg	aattcgcGTGCAGTGTCTTTCAATTGGAtatgcttgaatataactaTCCAATTGAAAGACACTGCACactg	pVALIUM20	attp2
TH00341.N		prom-A	ctagcagtGTACAATGTCTTTCAATTGGAtagttatattcaagcataTCCAATTGAAAGACATTGTACgcg	aattcgcGTACAATGTCTTTCAATTGGAtatgcttgaatataactaTCCAATTGAAAGACATTGTACactg	pVALIUM20	attp2
TH00370.N		Tip60	ctagcagtCAGCTACGAGTTGTCCAAGTTtagttatattcaagcataAACTTGGACAACTCGTAGCTGgcg	aattcgcCAGCTACGAGTTGTCCAAGTTtatgcttgaatataactaAACTTGGACAACTCGTAGCTGactg	pVALIUM20	attp2
TH00396.N		CG6287	ctagcagtCTCGCCGAAGTACACCAGTTAtagttatattcaagcataTAACTGGTGTACTTCGGCGAGgcg	aattcgcCTCGCCGAAGTACACCAGTTAtatgcttgaatataactaTAACTGGTGTACTTCGGCGAGactg	pVALIUM20	attP40
TH00430.N		Pka-C2	ctagcagtCTCGACCAAGTGCTTCGACTAtagttatattcaagcataTAGTCGAAGCACTTGGTCGAGgcg	aattcgcCTCGACCAAGTGCTTCGACTAtatgcttgaatataactaTAGTCGAAGCACTTGGTCGAGactg	pVALIUM20	attP2
TH00431.N		ci	ctagcagtACGCAAGATGAACTTGTTAAAtagttatattcaagcataTTTAACAAGTTCATCTTGCGTgcg	aattcgcACGCAAGATGAACTTGTTAAAtatgcttgaatataactaTTTAACAAGTTCATCTTGCGTactg	pVALIUM20	attP2
TH00432.N	TM3,Sb	Pka-C3	ctagcagtCAGCTAAAGTACAGTAAAGAAtagttatattcaagcataTTCTTTACTGTACTTTAGCTGgcg	aattcgcCAGCTAAAGTACAGTAAAGAAtatgcttgaatataactaTTCTTTACTGTACTTTAGCTGactg	pVALIUM20	attP2
TH00433.N		png	ctagcagtCGGCATGACTGTGACCCTCTAtagttatattcaagcataTAGAGGGTCACAGTCATGCCGgcg	aattcgcCGGCATGACTGTGACCCTCTAtatgcttgaatataactaTAGAGGGTCACAGTCATGCCGactg	pVALIUM20	attP2
TH00434.N		ninaC	ctagcagtTCGGTTCGAAGTTCCACACAAtagttatattcaagcataTTGTGTGGAACTTCGAACCGAgcg	aattcgcTCGGTTCGAAGTTCCACACAAtatgcttgaatataactaTTGTGTGGAACTTCGAACCGAactg	pVALIUM20	attP2
TH00435.N		phl	ctagcagtACCGAAGGCGACAGCGATCTAtagttatattcaagcataTAGATCGCTGTCGCCTTCGGTgcg	aattcgcACCGAAGGCGACAGCGATCTAtatgcttgaatataactaTAGATCGCTGTCGCCTTCGGTactg	pVALIUM20	attP2
TH00436.N		Pkc53E	ctagcagtAACAACAAGTGAGCAAGTTAAtagttatattcaagcataTTAACTTGCTCACTTGTTGTTgcg	aattcgcAACAACAAGTGAGCAAGTTAAtatgcttgaatataactaTTAACTTGCTCACTTGTTGTTactg	pVALIUM20	attP2
TH00437.N		sax	ctagcagtTAGTTATATAGAAGACTTTAAtagttatattcaagcataTTAAAGTCTTCTATATAACTAgcg	aattcgcTAGTTATATAGAAGACTTTAAtatgcttgaatataactaTTAAAGTCTTCTATATAACTAactg	pVALIUM20	attP2
TH00438.N		sev	ctagcagtCAAGAGCGACTACTACCGAAAtagttatattcaagcataTTTCGGTAGTAGTCGCTCTTGgcg	aattcgcCAAGAGCGACTACTACCGAAAtatgcttgaatataactaTTTCGGTAGTAGTCGCTCTTGactg	pVALIUM20	attP2
TH00439.N		shf	ctagcagtCAAGTGTATACAGAAGGACAAtagttatattcaagcataTTGTCCTTCTGTATACACTTGgcg	aattcgcCAAGTGTATACAGAAGGACAAtatgcttgaatataactaTTGTCCTTCTGTATACACTTGactg	pVALIUM20	attP2
TH00440.N	TM3,Sb	Src42A	ctagcagtAACAGTGAAAGTAACAGTAAAtagttatattcaagcataTTTACTGTTACTTTCACTGTTgcg	aattcgcAACAGTGAAAGTAACAGTAAAtatgcttgaatataactaTTTACTGTTACTTTCACTGTTactg	pVALIUM20	attP2
TH00440.N	TM3,Sb	Src42A	ctagcagtAACAGTGAAAGTAACAGTAAAtagttatattcaagcataTTTACTGTTACTTTCACTGTTgcg	aattcgcAACAGTGAAAGTAACAGTAAAtatgcttgaatataactaTTTACTGTTACTTTCACTGTTactg	pVALIUM20	attP2
TH00441.N		otk	ctagcagtCAGGAGTTTCGACGACAGTTAtagttatattcaagcataTAACTGTCGTCGAAACTCCTGgcg	aattcgcCAGGAGTTTCGACGACAGTTAtatgcttgaatataactaTAACTGTCGTCGAAACTCCTGactg	pVALIUM20	attP2
TH00442.N		cdi	ctagcagtCTGGTGAATTCGAGAGTCCAAtagttatattcaagcataTTGGACTCTCGAATTCACCAGgcg	aattcgcCTGGTGAATTCGAGAGTCCAAtatgcttgaatataactaTTGGACTCTCGAATTCACCAGactg	pVALIUM20	attP2
TH00443.N	TM3,Sb	btl	ctagcagtTGGCTGCACAATGATACTCAAtagttatattcaagcataTTGAGTATCATTGTGCAGCCAgcg	aattcgcTGGCTGCACAATGATACTCAAtatgcttgaatataactaTTGAGTATCATTGTGCAGCCAactg	pVALIUM20	attP2
TH00444.N		bt	ctagcagtCAGGACGATGGATAAAGATAAtagttatattcaagcataTTATCTTTATCCATCGTCCTGgcg	aattcgcCAGGACGATGGATAAAGATAAtatgcttgaatataactaTTATCTTTATCCATCGTCCTGactg	pVALIUM20	attP2
TH00445.N		Gyc32E	ctagcagtATGATCTATGTTCGAGCTATAtagttatattcaagcataTATAGCTCGAACATAGATCATgcg	aattcgcATGATCTATGTTCGAGCTATAtatgcttgaatataactaTATAGCTCGAACATAGATCATactg	pVALIUM20	attP2
TH00446.N		msn	ctagcagtCAGCTGGTTGTGCGATGCAAAtagttatattcaagcataTTTGCATCGCACAACCAGCTGgcg	aattcgcCAGCTGGTTGTGCGATGCAAAtatgcttgaatataactaTTTGCATCGCACAACCAGCTGactg	pVALIUM20	attP2
TH00447.N	TM3,Sb	babo	ctagcagtTACAAGAATTCAAGAACTAAAtagttatattcaagcataTTTAGTTCTTGAATTCTTGTAgcg	aattcgcTACAAGAATTCAAGAACTAAAtatgcttgaatataactaTTTAGTTCTTGAATTCTTGTAactg	pVALIUM20	attP2
TH00448.N		nmo	ctagcagtAACGGAAACTAGTCTAAACAAtagttatattcaagcataTTGTTTAGACTAGTTTCCGTTgcg	aattcgcAACGGAAACTAGTCTAAACAAtatgcttgaatataactaTTGTTTAGACTAGTTTCCGTTactg	pVALIUM20	attP2
TH00449.N		Ret	ctagcagtCCCGAGAATACTAGTTGCGAAtagttatattcaagcataTTCGCAACTAGTATTCTCGGGgcg	aattcgcCCCGAGAATACTAGTTGCGAAtatgcttgaatataactaTTCGCAACTAGTATTCTCGGGactg	pVALIUM20	attP2
TH00450.N		Strn-Mlck	ctagcagtAAGCAGATATAGCATTGTTTAtagttatattcaagcataTAAACAATGCTATATCTGCTTgcg	aattcgcAAGCAGATATAGCATTGTTTAtatgcttgaatataactaTAAACAATGCTATATCTGCTTactg	pVALIUM20	attP2
TH00451.N		Tie	ctagcagtCCGGAAGTTTCTTTCATTGTAtagttatattcaagcataTACAATGAAAGAAACTTCCGGgcg	aattcgcCCGGAAGTTTCTTTCATTGTAtatgcttgaatataactaTACAATGAAAGAAACTTCCGGactg	pVALIUM20	attP2
TH00452.N		shark	ctagcagtCGCGATAGTGATCCCATGAAAtagttatattcaagcataTTTCATGGGATCACTATCGCGgcg	aattcgcCGCGATAGTGATCCCATGAAAtatgcttgaatataactaTTTCATGGGATCACTATCGCGactg	pVALIUM20	attP2
TH00453.N		Ssl	ctagcagtTTGGTCTGTTGTTGCAATTAAtagttatattcaagcataTTAATTGCAACAACAGACCAAgcg	aattcgcTTGGTCTGTTGTTGCAATTAAtatgcttgaatataactaTTAATTGCAACAACAGACCAAactg	pVALIUM20	attP2
TH00454.N		drl	ctagcagtCACGAGGAGTACGACGACGATtagttatattcaagcataATCGTCGTCGTACTCCTCGTGgcg	aattcgcCACGAGGAGTACGACGACGATtatgcttgaatataactaATCGTCGTCGTACTCCTCGTGactg	pVALIUM20	attP2
TH00455.N		Nrk	ctagcagtCCCGATCAGGAAGATCTACTAtagttatattcaagcataTAGTAGATCTTCCTGATCGGGgcg	aattcgcCCCGATCAGGAAGATCTACTAtatgcttgaatataactaTAGTAGATCTTCCTGATCGGGactg	pVALIUM20	attP2
TH00456.N		JIL-1	ctagcagtAAGGACGGTCGGTGTATTCAAtagttatattcaagcataTTGAATACACCGACCGTCCTTgcg	aattcgcAAGGACGGTCGGTGTATTCAAtatgcttgaatataactaTTGAATACACCGACCGTCCTTactg	pVALIUM20	attP2
TH00457.N		Pkn	ctagcagtTACGAAATTGGTTTCGAGTAAtagttatattcaagcataTTACTCGAAACCAATTTCGTAgcg	aattcgcTACGAAATTGGTTTCGAGTAAtatgcttgaatataactaTTACTCGAAACCAATTTCGTAactg	pVALIUM20	attP2
TH00458.N		Cad96Ca	ctagcagtTAGAAGTTATACTATATGTAAtagttatattcaagcataTTACATATAGTATAACTTCTAgcg	aattcgcTAGAAGTTATACTATATGTAAtatgcttgaatataactaTTACATATAGTATAACTTCTAactg	pVALIUM20	attP2
TH00459.N		fray	ctagcagtTCAGTAGATCCTGATGTAGTAtagttatattcaagcataTACTACATCAGGATCTACTGAgcg	aattcgcTCAGTAGATCCTGATGTAGTAtatgcttgaatataactaTACTACATCAGGATCTACTGAactg	pVALIUM20	attP2
TH00460.N		wit	ctagcagtACGAGTATATATTTAACTAAAtagttatattcaagcataTTTAGTTAAATATATACTCGTgcg	aattcgcACGAGTATATATTTAACTAAAtatgcttgaatataactaTTTAGTTAAATATATACTCGTactg	pVALIUM20	attP2
TH00461.N		Slob	ctagcagtTAGATTCAGTACTGACAACAAtagttatattcaagcataTTGTTGTCAGTACTGAATCTAgcg	aattcgcTAGATTCAGTACTGACAACAAtatgcttgaatataactaTTGTTGTCAGTACTGAATCTAactg	pVALIUM20	attP2
TH00462.N		CG4290	ctagcagtCACGACAGTGGACGAGAACAAtagttatattcaagcataTTGTTCTCGTCCACTGTCGTGgcg	aattcgcCACGACAGTGGACGAGAACAAtatgcttgaatataactaTTGTTCTCGTCCACTGTCGTGactg	pVALIUM20	attP2
TH00463.N		CG11489	ctagcagtTAGATTGTACGAACTAGCAAAtagttatattcaagcataTTTGCTAGTTCGTACAATCTAgcg	aattcgcTAGATTGTACGAACTAGCAAAtatgcttgaatataactaTTTGCTAGTTCGTACAATCTAactg	pVALIUM20	attP2
TH00464.N		CkIIbeta2	ctagcagtTTCGAACGTTAAGAACTACAAtagttatattcaagcataTTGTAGTTCTTAACGTTCGAAgcg	aattcgcTTCGAACGTTAAGAACTACAAtatgcttgaatataactaTTGTAGTTCTTAACGTTCGAAactg	pVALIUM20	attP2
TH00465.N		Dyrk3	ctagcagtTTGCAGCTTAATCTATGTTTAtagttatattcaagcataTAAACATAGATTAAGCTGCAAgcg	aattcgcTTGCAGCTTAATCTATGTTTAtatgcttgaatataactaTAAACATAGATTAAGCTGCAAactg	pVALIUM20	attP2
TH00466.N		Cdk5alpha	ctagcagtCCGAGTAATACGAAACTAATAtagttatattcaagcataTATTAGTTTCGTATTACTCGGgcg	aattcgcCCGAGTAATACGAAACTAATAtatgcttgaatataactaTATTAGTTTCGTATTACTCGGactg	pVALIUM20	attP2
TH00467.N		Madm	ctagcagtTAGCATCTTCATCCAGCACAAtagttatattcaagcataTTGTGCTGGATGAAGATGCTAgcg	aattcgcTAGCATCTTCATCCAGCACAAtatgcttgaatataactaTTGTGCTGGATGAAGATGCTAactg	pVALIUM20	attP2
TH00468.N		l(1)G0148	ctagcagtTTCGAATAGTCTTGTAGCTAAtagttatattcaagcataTTAGCTACAAGACTATTCGAAgcg	aattcgcTTCGAATAGTCTTGTAGCTAAtatgcttgaatataactaTTAGCTACAAGACTATTCGAAactg	pVALIUM20	attP2
TH00469.N		Pk34A	ctagcagtCAGAAGATGGTGCTTAAGCTAtagttatattcaagcataTAGCTTAAGCACCATCTTCTGgcg	aattcgcCAGAAGATGGTGCTTAAGCTAtatgcttgaatataactaTAGCTTAAGCACCATCTTCTGactg	pVALIUM20	attP2
TH00470.N		trbl	ctagcagtACGAATGCAAATTGTTATTTAtagttatattcaagcataTAAATAACAATTTGCATTCGTgcg	aattcgcACGAATGCAAATTGTTATTTAtatgcttgaatataactaTAAATAACAATTTGCATTCGTactg	pVALIUM20	attP2
TH00471.N		Pink1	ctagcagtAACGTTTGCTGCAGAATCAAAtagttatattcaagcataTTTGATTCTGCAGCAAACGTTgcg	aattcgcAACGTTTGCTGCAGAATCAAAtatgcttgaatataactaTTTGATTCTGCAGCAAACGTTactg	pVALIUM20	attP2
TH00472.N		CG2124	ctagcagtACGATTGTTGTTCACTCGTAAtagttatattcaagcataTTACGAGTGAACAACAATCGTgcg	aattcgcACGATTGTTGTTCACTCGTAAtatgcttgaatataactaTTACGAGTGAACAACAATCGTactg	pVALIUM20	attP2
TH00473.N		Sas10	ctagcagtCAGGACTACAGCAGCTACAATtagttatattcaagcataATTGTAGCTGCTGTAGTCCTGgcg	aattcgcCAGGACTACAGCAGCTACAATtatgcttgaatataactaATTGTAGCTGCTGTAGTCCTGactg	pVALIUM20	attP2
TH00517.N		CG8565	ctagcagtTTGACAGTTACTACTATTATAtagttatattcaagcataTATAATAGTAGTAACTGTCAAgcg	aattcgcTTGACAGTTACTACTATTATAtatgcttgaatataactaTATAATAGTAGTAACTGTCAAactg	pVALIUM20	attP2
TH00518.N		CG12788	ctagcagtTTGTATAATTGTTGTATTAAAtagttatattcaagcataTTTAATACAACAATTATACAAgcg	aattcgcTTGTATAATTGTTGTATTAAAtatgcttgaatataactaTTTAATACAACAATTATACAAactg	pVALIUM20	attP2
TH00519.N		CG4629	ctagcagtCACCTCCGAGATGCTGATCAAtagttatattcaagcataTTGATCAGCATCTCGGAGGTGgcg	aattcgcCACCTCCGAGATGCTGATCAAtatgcttgaatataactaTTGATCAGCATCTCGGAGGTGactg	pVALIUM20	attP2
TH00520.N		CG9962	ctagcagtCAAACGAGTTCTACAACTATAtagttatattcaagcataTATAGTTGTAGAACTCGTTTGgcg	aattcgcCAAACGAGTTCTACAACTATAtatgcttgaatataactaTATAGTTGTAGAACTCGTTTGactg	pVALIUM20	attP2
TH00521.N		CG3277	ctagcagtACGATCAGCAACGACGAGCTAtagttatattcaagcataTAGCTCGTCGTTGCTGATCGTgcg	aattcgcACGATCAGCAACGACGAGCTAtatgcttgaatataactaTAGCTCGTCGTTGCTGATCGTactg	pVALIUM20	attP2
TH00522.N		CG7236	ctagcagtTTGGACAGAACGAGTACTTTAtagttatattcaagcataTAAAGTACTCGTTCTGTCCAAgcg	aattcgcTTGGACAGAACGAGTACTTTAtatgcttgaatataactaTAAAGTACTCGTTCTGTCCAAactg	pVALIUM20	attP2
TH00523.N	TM3,Sb	CG9222	ctagcagtCTGCTCAAGCGCATCAATCAAtagttatattcaagcataTTGATTGATGCGCTTGAGCAGgcg	aattcgcCTGCTCAAGCGCATCAATCAAtatgcttgaatataactaTTGATTGATGCGCTTGAGCAGactg	pVALIUM20	attP2
TH00524.N	TM3,Sb	CG11221	ctagcagtTACCGCAATACTAGTCAATTAtagttatattcaagcataTAATTGACTAGTATTGCGGTAgcg	aattcgcTACCGCAATACTAGTCAATTAtatgcttgaatataactaTAATTGACTAGTATTGCGGTAactg	pVALIUM20	attP2
TH00525.N		Pvr	ctagcagtTAGTGTAGTCTAAGTCGATTAtagttatattcaagcataTAATCGACTTAGACTACACTAgcg	aattcgcTAGTGTAGTCTAAGTCGATTAtatgcttgaatataactaTAATCGACTTAGACTACACTAactg	pVALIUM20	attP2
TH00526.N		CG4839	ctagcagtCAGGATGCTACGAATAGTCAAtagttatattcaagcataTTGACTATTCGTAGCATCCTGgcg	aattcgcCAGGATGCTACGAATAGTCAAtatgcttgaatataactaTTGACTATTCGTAGCATCCTGactg	pVALIUM20	attP2
TH00527.N		CG7094	ctagcagtCACGATCGCTCAGCTCTGCAAtagttatattcaagcataTTGCAGAGCTGAGCGATCGTGgcg	aattcgcCACGATCGCTCAGCTCTGCAAtatgcttgaatataactaTTGCAGAGCTGAGCGATCGTGactg	pVALIUM20	attP2
TH00528.N	TM3,Sb	CG5790	ctagcagtATGGACAAGAAAGAAGTTCAAtagttatattcaagcataTTGAACTTCTTTCTTGTCCATgcg	aattcgcATGGACAAGAAAGAAGTTCAAtatgcttgaatataactaTTGAACTTCTTTCTTGTCCATactg	pVALIUM20	attP2
TH00529.N		CG9257	ctagcagtCTGGACGACGAAGAGTTTGAAtagttatattcaagcataTTCAAACTCTTCGTCGTCCAGgcg	aattcgcCTGGACGACGAAGAGTTTGAAtatgcttgaatataactaTTCAAACTCTTCGTCGTCCAGactg	pVALIUM20	attP2
TH00530.N		CG10459	ctagcagtCAAGAGCTTCGAAGTGCTCAAtagttatattcaagcataTTGAGCACTTCGAAGCTCTTGgcg	aattcgcCAAGAGCTTCGAAGTGCTCAAtatgcttgaatataactaTTGAGCACTTCGAAGCTCTTGactg	pVALIUM20	attP2
TH00531.N		CG8964	ctagcagtCAGCAAGAATCTGAAGAGCAAtagttatattcaagcataTTGCTCTTCAGATTCTTGCTGgcg	aattcgcCAGCAAGAATCTGAAGAGCAAtatgcttgaatataactaTTGCTCTTCAGATTCTTGCTGactg	pVALIUM20	attP2
TH00532.N		Drl-2	ctagcagtTCGGAGTTCAGTGCTGATATAtagttatattcaagcataTATATCAGCACTGAACTCCGAgcg	aattcgcTCGGAGTTCAGTGCTGATATAtatgcttgaatataactaTATATCAGCACTGAACTCCGAactg	pVALIUM20	attP2
TH00533.N		CG4945	ctagcagtTCGGGACATAAAGCTAGACAAtagttatattcaagcataTTGTCTAGCTTTATGTCCCGAgcg	aattcgcTCGGGACATAAAGCTAGACAAtatgcttgaatataactaTTGTCTAGCTTTATGTCCCGAactg	pVALIUM20	attP2
TH00534.N		CG3216	ctagcagtCAGCGCGGCGATGTCGAGCTAtagttatattcaagcataTAGCTCGACATCGCCGCGCTGgcg	aattcgcCAGCGCGGCGATGTCGAGCTAtatgcttgaatataactaTAGCTCGACATCGCCGCGCTGactg	pVALIUM20	attP2
TH00535.N		CG3105	ctagcagtCAGCCAGATGATTGTACAATAtagttatattcaagcataTATTGTACAATCATCTGGCTGgcg	aattcgcCAGCCAGATGATTGTACAATAtatgcttgaatataactaTATTGTACAATCATCTGGCTGactg	pVALIUM20	attP2
TH00536.N		CG10738	ctagcagtCCCGATGGGTGGTCAAGCTAAtagttatattcaagcataTTAGCTTGACCACCCATCGGGgcg	aattcgcCCCGATGGGTGGTCAAGCTAAtatgcttgaatataactaTTAGCTTGACCACCCATCGGGactg	pVALIUM20	attP2
TH00537.N		CG6114	ctagcagtTTGCAGCTATGCGACAACAAAtagttatattcaagcataTTTGTTGTCGCATAGCTGCAAgcg	aattcgcTTGCAGCTATGCGACAACAAAtatgcttgaatataactaTTTGTTGTCGCATAGCTGCAAactg	pVALIUM20	attP2
TH00538.N		CG7177	ctagcagtAACGTTGTCAGTGGTTCCTAAtagttatattcaagcataTTAGGAACCACTGACAACGTTgcg	aattcgcAACGTTGTCAGTGGTTCCTAAtatgcttgaatataactaTTAGGAACCACTGACAACGTTactg	pVALIUM20	attP2
TH00539.N		CG12147	ctagcagtCGAGAAGATAGCTGAGTACAAtagttatattcaagcataTTGTACTCAGCTATCTTCTCGgcg	aattcgcCGAGAAGATAGCTGAGTACAAtatgcttgaatataactaTTGTACTCAGCTATCTTCTCGactg	pVALIUM20	attP2
TH00540.N		CG12170	ctagcagtAACGAGGTTACAACAGAGTAAtagttatattcaagcataTTACTCTGTTGTAACCTCGTTgcg	aattcgcAACGAGGTTACAACAGAGTAAtatgcttgaatataactaTTACTCTGTTGTAACCTCGTTactg	pVALIUM20	attP2
TH00541.N	TM3,Sb	PKD	ctagcagtCTGCGATTTCATCAACACAAAtagttatattcaagcataTTTGTGTTGATGAAATCGCAGgcg	aattcgcCTGCGATTTCATCAACACAAAtatgcttgaatataactaTTTGTGTTGATGAAATCGCAGactg	pVALIUM20	attP2
TH00542.N		CG14305	ctagcagtCTGGTTCTTTCAGATGTCCAAtagttatattcaagcataTTGGACATCTGAAAGAACCAGgcg	aattcgcCTGGTTCTTTCAGATGTCCAAtatgcttgaatataactaTTGGACATCTGAAAGAACCAGactg	pVALIUM20	attP2
TH00543.N		Fancd2	ctagcagtTACGACTAATAAGAATTTCAAtagttatattcaagcataTTGAAATTCTTATTAGTCGTAgcg	aattcgcTACGACTAATAAGAATTTCAAtatgcttgaatataactaTTGAAATTCTTATTAGTCGTAactg	pVALIUM20	attP2
TH00544.N		CG6800	ctagcagtCAGCGATACAGATATGCTTAAtagttatattcaagcataTTAAGCATATCTGTATCGCTGgcg	aattcgcCAGCGATACAGATATGCTTAAtatgcttgaatataactaTTAAGCATATCTGTATCGCTGactg	pVALIUM20	attP2
TH00545.N		CG13850	ctagcagtAAGGCGATTGCAAGTAGCAAAtagttatattcaagcataTTTGCTACTTGCAATCGCCTTgcg	aattcgcAAGGCGATTGCAAGTAGCAAAtatgcttgaatataactaTTTGCTACTTGCAATCGCCTTactg	pVALIUM20	attP2
TH00546.N		Takl2	ctagcagtAAAGATTGAAAGAGAGATCTAtagttatattcaagcataTAGATCTCTCTTTCAATCTTTgcg	aattcgcAAAGATTGAAAGAGAGATCTAtatgcttgaatataactaTAGATCTCTCTTTCAATCTTTactg	pVALIUM20	attP2
TH00547.N		CG10177	ctagcagtCAGGACGAAGTGCACCGTAAAtagttatattcaagcataTTTACGGTGCACTTCGTCCTGgcg	aattcgcCAGGACGAAGTGCACCGTAAAtatgcttgaatataactaTTTACGGTGCACTTCGTCCTGactg	pVALIUM20	attP2
TH00548.N		CG12069	ctagcagtTTCGACAAACTTGACTTGTAAtagttatattcaagcataTTACAAGTCAAGTTTGTCGAAgcg	aattcgcTTCGACAAACTTGACTTGTAAtatgcttgaatataactaTTACAAGTCAAGTTTGTCGAAactg	pVALIUM20	attP2
TH00549.N		Asator	ctagcagtCAGGATTCATATTCTCATCAAtagttatattcaagcataTTGATGAGAATATGAATCCTGgcg	aattcgcCAGGATTCATATTCTCATCAAtatgcttgaatataactaTTGATGAGAATATGAATCCTGactg	pVALIUM20	attP2
TH00550.N		CG12798	ctagcagtCAGTTGTGCCAGATAAACATAtagttatattcaagcataTATGTTTATCTGGCACAACTGgcg	aattcgcCAGTTGTGCCAGATAAACATAtatgcttgaatataactaTATGTTTATCTGGCACAACTGactg	pVALIUM20	attP2
TH00551.N		tefu	ctagcagtCAGGATGAGTGCACTTCTAAAtagttatattcaagcataTTTAGAAGTGCACTCATCCTGgcg	aattcgcCAGGATGAGTGCACTTCTAAAtatgcttgaatataactaTTTAGAAGTGCACTCATCCTGactg	pVALIUM20	attP2
TH00552.N		Takl1	ctagcagtCAGGAGATTGCAGTAAAGATAtagttatattcaagcataTATCTTTACTGCAATCTCCTGgcg	aattcgcCAGGAGATTGCAGTAAAGATAtatgcttgaatataactaTATCTTTACTGCAATCTCCTGactg	pVALIUM20	attP2
TH00553.N		CG31097	ctagcagtCCAGTGTGATATACAAAGAAAtagttatattcaagcataTTTCTTTGTATATCACACTGGgcg	aattcgcCCAGTGTGATATACAAAGAAAtatgcttgaatataactaTTTCTTTGTATATCACACTGGactg	pVALIUM20	attP2
TH00554.N		CG31183	ctagcagtCCGAGAGTTACTCCACTCTAAtagttatattcaagcataTTAGAGTGGAGTAACTCTCGGgcg	aattcgcCCGAGAGTTACTCCACTCTAAtatgcttgaatataactaTTAGAGTGGAGTAACTCTCGGactg	pVALIUM20	attP2
TH00555.N		CG31643	ctagcagtACGACTGGAACTCCAAGTATAtagttatattcaagcataTATACTTGGAGTTCCAGTCGTgcg	aattcgcACGACTGGAACTCCAAGTATAtatgcttgaatataactaTATACTTGGAGTTCCAGTCGTactg	pVALIUM20	attP2
TH00556.N		CG32666	ctagcagtCAGATGATAATCAATCATATAtagttatattcaagcataTATATGATTGATTATCATCTGgcg	aattcgcCAGATGATAATCAATCATATAtatgcttgaatataactaTATATGATTGATTATCATCTGactg	pVALIUM20	attP2
TH00557.N		CG32703	ctagcagtACGGACGAAGTAATATAGATAtagttatattcaagcataTATCTATATTACTTCGTCCGTgcg	aattcgcACGGACGAAGTAATATAGATAtatgcttgaatataactaTATCTATATTACTTCGTCCGTactg	pVALIUM20	attP2
TH00558.N		CG32944	ctagcagtCTGGAGGAAATGATTGTAGAAtagttatattcaagcataTTCTACAATCATTTCCTCCAGgcg	aattcgcCTGGAGGAAATGATTGTAGAAtatgcttgaatataactaTTCTACAATCATTTCCTCCAGactg	pVALIUM20	attP2
TH00559.N		CG33467	ctagcagtCCCAGTTGGTATACAAATTTAtagttatattcaagcataTAAATTTGTATACCAACTGGGgcg	aattcgcCCCAGTTGGTATACAAATTTAtatgcttgaatataactaTAAATTTGTATACCAACTGGGactg	pVALIUM20	attP2
TH00560.N		Ddr	ctagcagtTCGGCTATCGACAACAAACTAtagttatattcaagcataTAGTTTGTTGTCGATAGCCGAgcg	aattcgcTCGGCTATCGACAACAAACTAtatgcttgaatataactaTAGTTTGTTGTCGATAGCCGAactg	pVALIUM20	attP2
TH00561.N		CG34356	ctagcagtCAAGTCCGAGATCAACAATAAtagttatattcaagcataTTATTGTTGATCTCGGACTTGgcg	aattcgcCAAGTCCGAGATCAACAATAAtatgcttgaatataactaTTATTGTTGATCTCGGACTTGactg	pVALIUM20	attP2
TH00562.N		CG34357	ctagcagtTCGGTTGTCGACAGTCATCAAtagttatattcaagcataTTGATGACTGTCGACAACCGAgcg	aattcgcTCGGTTGTCGACAGTCATCAAtatgcttgaatataactaTTGATGACTGTCGACAACCGAactg	pVALIUM20	attP2
TH00563.N		CG34380	ctagcagtCAGCGGCTGTTTAATGCTCAAtagttatattcaagcataTTGAGCATTAAACAGCCGCTGgcg	aattcgcCAGCGGCTGTTTAATGCTCAAtatgcttgaatataactaTTGAGCATTAAACAGCCGCTGactg	pVALIUM20	attP2
TH00564.N		GckIII	ctagcagtCAGAGTAGTTCAGCCACCAAAtagttatattcaagcataTTTGGTGGCTGAACTACTCTGgcg	aattcgcCAGAGTAGTTCAGCCACCAAAtatgcttgaatataactaTTTGGTGGCTGAACTACTCTGactg	pVALIUM20	attP2
TH00565.N	TM3,Sb	sls	ctagcagtAAGGTTGTGAGCAGTTCTCAAtagttatattcaagcataTTGAGAACTGCTCACAACCTTgcg	aattcgcAAGGTTGTGAGCAGTTCTCAAtatgcttgaatataactaTTGAGAACTGCTCACAACCTTactg	pVALIUM20	attP2
TH00565.N	TM3,Sb	sls	ctagcagtAAGGTTGTGAGCAGTTCTCAAtagttatattcaagcataTTGAGAACTGCTCACAACCTTgcg	aattcgcAAGGTTGTGAGCAGTTCTCAAtatgcttgaatataactaTTGAGAACTGCTCACAACCTTactg	pVALIUM20	attP2
TH00566.N	TM3,Sb	CG31751	ctagcagtCAGCCAATATATAGAGTATAAtagttatattcaagcataTTATACTCTATATATTGGCTGgcg	aattcgcCAGCCAATATATAGAGTATAAtatgcttgaatataactaTTATACTCTATATATTGGCTGactg	pVALIUM20	attP2
TH00567.N		Doa	ctagcagtCAGCGATTTGGTTATTGTTGAtagttatattcaagcataTCAACAATAACCAAATCGCTGgcg	aattcgcCAGCGATTTGGTTATTGTTGAtatgcttgaatataactaTCAACAATAACCAAATCGCTGactg	pVALIUM20	attP2
TH00568.N		CG42347	ctagcagtTTGAAACAATGTCAAATGTAAtagttatattcaagcataTTACATTTGACATTGTTTCAAgcg	aattcgcTTGAAACAATGTCAAATGTAAtatgcttgaatataactaTTACATTTGACATTGTTTCAAactg	pVALIUM20	attP2
TH00569.N		Pkcdelta	ctagcagtTACGTTTATATCTAAGTCTAAtagttatattcaagcataTTAGACTTAGATATAAACGTAgcg	aattcgcTACGTTTATATCTAAGTCTAAtatgcttgaatataactaTTAGACTTAGATATAAACGTAactg	pVALIUM20	attP2
TH00570.N		grp	ctagcagtGACGATGACTTCAATGTCAGAtagttatattcaagcataTCTGACATTGAAGTCATCGTCgcg	aattcgcGACGATGACTTCAATGTCAGAtatgcttgaatataactaTCTGACATTGAAGTCATCGTCactg	pVALIUM20	attP2
TH00571.N		CG17528	ctagcagtAAGCACGGTATTACAATTAAAtagttatattcaagcataTTTAATTGTAATACCGTGCTTgcg	aattcgcAAGCACGGTATTACAATTAAAtatgcttgaatataactaTTTAATTGTAATACCGTGCTTactg	pVALIUM20	attP2
TH00572.N		aPKC	ctagcagtAAGGTGCTAATGGTGGAGCTAtagttatattcaagcataTAGCTCCACCATTAGCACCTTgcg	aattcgcAAGGTGCTAATGGTGGAGCTAtatgcttgaatataactaTAGCTCCACCATTAGCACCTTactg	pVALIUM20	attP2
TH00573.N		Ire	ctagcagtCCCAAGATTGGTAGTCCTAAAtagttatattcaagcataTTTAGGACTACCAATCTTGGGgcg	aattcgcCCCAAGATTGGTAGTCCTAAAtatgcttgaatataactaTTTAGGACTACCAATCTTGGGactg	pVALIUM20	attP2
TH00574.N	TM3,Sb	CG18604	ctagcagtCGGCGATACACTATCAAACAAtagttatattcaagcataTTGTTTGATAGTGTATCGCCGgcg	aattcgcCGGCGATACACTATCAAACAAtatgcttgaatataactaTTGTTTGATAGTGTATCGCCGactg	pVALIUM20	attP2
TH00575.N	TM3,Sb	CG11870	ctagcagtACCGCAAGAAGTTGCGACAAAtagttatattcaagcataTTTGTCGCAACTTCTTGCGGTgcg	aattcgcACCGCAAGAAGTTGCGACAAAtatgcttgaatataactaTTTGTCGCAACTTCTTGCGGTactg	pVALIUM20	attP2
TH00576.N		S6kII	ctagcagtTTCCGAATCTATAGTATTCTAtagttatattcaagcataTAGAATACTATAGATTCGGAAgcg	aattcgcTTCCGAATCTATAGTATTCTAtatgcttgaatataactaTAGAATACTATAGATTCGGAAactg	pVALIUM20	attP2
TH00577.N		CG5371	ctagcagtCGGCATCTACAGCTCAGATAAtagttatattcaagcataTTATCTGAGCTGTAGATGCCGgcg	aattcgcCGGCATCTACAGCTCAGATAAtatgcttgaatataactaTTATCTGAGCTGTAGATGCCGactg	pVALIUM20	attP2
TH00578.N		CG10371	ctagcagtCGGCGTGGAATTCATAAACAAtagttatattcaagcataTTGTTTATGAATTCCACGCCGgcg	aattcgcCGGCGTGGAATTCATAAACAAtatgcttgaatataactaTTGTTTATGAATTCCACGCCGactg	pVALIUM20	attP2
TH00579.N		CG3696	ctagcagtCAGATTCAACGTACTATCAAAtagttatattcaagcataTTTGATAGTACGTTGAATCTGgcg	aattcgcCAGATTCAACGTACTATCAAAtatgcttgaatataactaTTTGATAGTACGTTGAATCTGactg	pVALIUM20	attP2
TH00580.N		CG1715	ctagcagtCCGACAGTGCATCGATCTTCAtagttatattcaagcataTGAAGATCGATGCACTGTCGGgcg	aattcgcCCGACAGTGCATCGATCTTCAtatgcttgaatataactaTGAAGATCGATGCACTGTCGGactg	pVALIUM20	attP2
TH00581.N		CG13329	ctagcagtCTCGCCGACTCCTACATGCTAtagttatattcaagcataTAGCATGTAGGAGTCGGCGAGgcg	aattcgcCTCGCCGACTCCTACATGCTAtatgcttgaatataactaTAGCATGTAGGAGTCGGCGAGactg	pVALIUM20	attP2
TH00582.N	TM3,Sb	CG30194	ctagcagtTCCGGAGATCATCGACGATGAtagttatattcaagcataTCATCGTCGATGATCTCCGGAgcg	aattcgcTCCGGAGATCATCGACGATGAtatgcttgaatataactaTCATCGTCGATGATCTCCGGAactg	pVALIUM20	attP2
TH00583.N		CG2701	ctagcagtCTGGTCCTACATGGTGTACGAtagttatattcaagcataTCGTACACCATGTAGGACCAGgcg	aattcgcCTGGTCCTACATGGTGTACGAtatgcttgaatataactaTCGTACACCATGTAGGACCAGactg	pVALIUM20	attP2
TH00584.N	TM3,Sb	CG13692	ctagcagtTCCCTCAGAAGCTCCAGCTAAtagttatattcaagcataTTAGCTGGAGCTTCTGAGGGAgcg	aattcgcTCCCTCAGAAGCTCCAGCTAAtatgcttgaatataactaTTAGCTGGAGCTTCTGAGGGAactg	pVALIUM20	attP2
TH00592.N		His1:CG33864	ctagcagtACCAGCGACAGTTGAGAAGAAtagttatattcaagcataTTCTTCTCAACTGTCGCTGGTgcg	aattcgcACCAGCGACAGTTGAGAAGAAtatgcttgaatataactaTTCTTCTCAACTGTCGCTGGTactg	pVALIUM20	attP2
TH00818.N		Nf1	ctagcagtATGGTTAAAGAACCTAGTCAAtagttatattcaagcataTTGACTAGGTTCTTTAACCATgcg	aattcgcATGGTTAAAGAACCTAGTCAAtatgcttgaatataactaTTGACTAGGTTCTTTAACCATactg	pVALIUM20	attP40
TH00848.N		Su(fu)	ctagcagtCTGACGGATACGCAAATGAAAtagttatattcaagcataTTTCATTTGCGTATCCGTCAGgcg	aattcgcCTGACGGATACGCAAATGAAAtatgcttgaatataactaTTTCATTTGCGTATCCGTCAGactg	pVALIUM20	attp2
TH02597.N		CG8778	ctagcagtCTGGTTAACCATGTAGTGAAAtagttatattcaagcataTTTCACTACATGGTTAACCAGgcg	aattcgcCTGGTTAACCATGTAGTGAAAtatgcttgaatataactaTTTCACTACATGGTTAACCAGactg	pVALIUM20	attP40
TH02744.N		BBS8	ctagcagtATGGATGTGCATTACAAGCTAtagttatattcaagcataTAGCTTGTAATGCACATCCATgcg	aattcgcATGGATGTGCATTACAAGCTAtatgcttgaatataactaTAGCTTGTAATGCACATCCATactg	pVALIUM20	attP40
TH02746.N		alpha4GT1	ctagcagtTCGACTGAATCTCGAGAGTTAtagttatattcaagcataTAACTCTCGAGATTCAGTCGAgcg	aattcgcTCGACTGAATCTCGAGAGTTAtatgcttgaatataactaTAACTCTCGAGATTCAGTCGAactg	pVALIUM20	attP40
TH02751.N		CG5924	ctagcagtCAAGGAGTATGTGGACTTCAAtagttatattcaagcataTTGAAGTCCACATACTCCTTGgcg	aattcgcCAAGGAGTATGTGGACTTCAAtatgcttgaatataactaTTGAAGTCCACATACTCCTTGactg	pVALIUM20	attP40
TH02768.N		Upf3	ctagcagtCAGAAGAGAAGGTCAAGTCTAtagttatattcaagcataTAGACTTGACCTTCTCTTCTGgcg	aattcgcCAGAAGAGAAGGTCAAGTCTAtatgcttgaatataactaTAGACTTGACCTTCTCTTCTGactg	pVALIUM20	attP40
TH05406.N		crc	ctagcagtCAGCCGAACATTAATGTTATAtagttatattcaagcataTATAACATTAATGTTCGGCTGgcg	aattcgcCAGCCGAACATTAATGTTATAtatgcttgaatataactaTATAACATTAATGTTCGGCTGactg	pVALIUM20	attP40
TH10106.N		MOF	aattcgcCTCGACCTCAGCGGTGTCCAAtatgcttgaatataactaTTGGACACCGCTGAGGTCGAGactg	aattcgcCTCGACCTCAGCGGTGTCCAAtatgcttgaatataactaTTGGACACCGCTGAGGTCGAGactg	pVALIUM20	attp2
TH10418.N		egg	ctagcagtCTGCTCTAAGTTCTAGCTTAAtagttatattcaagcataTTAAGCTAGAACTTAGAGCAGgcg	aattcgcCTGCTCTAAGTTCTAGCTTAAtatgcttgaatataactaTTAAGCTAGAACTTAGAGCAGactg	pVALIUM20	attp2
THU0549		N	ctagcagtGCGGCGGTTAACAATACCGAAtagttatattcaagcataTTCGGTATTGTTAACCGCCGCgcg	aattcgcGCGGCGGTTAACAATACCGAAtatgcttgaatataactaTTCGGTATTGTTAACCGCCGCactg	pVALIUM20	attP2
THU0558		CG2759	ctagcagtCAGGAGCTTTCGCTCAGCAAAtagttatattcaagcataTTTGCTGAGCGAAAGCTCCTGgcg	aattcgcCAGGAGCTTTCGCTCAGCAAAtatgcttgaatataactaTTTGCTGAGCGAAAGCTCCTGactg	pVALIUM20	attP2
THU0583		CG2759	ctagcagtCAGCGTCGTCCAGGTGCTGAAtagttatattcaagcataTTCAGCACCTGGACGACGCTGgcg	aattcgcCAGCGTCGTCCAGGTGCTGAAtatgcttgaatataactaTTCAGCACCTGGACGACGCTGactg	pVALIUM20	attP2
THU5188		kto	ctagcagtCAGATGCTACGACAACGACAAtagttatattcaagcataTTGTCGTTGTCGTAGCATCTGgcg	aattcgcCAGATGCTACGACAACGACAAtatgcttgaatataactaTTGTCGTTGTCGTAGCATCTGactg	pVALIUM20	attP2
THU5694		His1	ctagcagtAAGCAAGAAGGTAGCCTCTAAtagttatattcaagcataTTAGAGGCTACCTTCTTGCTTgcg	aattcgcAAGCAAGAAGGTAGCCTCTAAtatgcttgaatataactaTTAGAGGCTACCTTCTTGCTTactg	pVALIUM20	attP40

## Sheet: pNP
THFC ID	Discription	Gene Symbol	FWD oligo	RVS oligo	Vector	Hairpin Location
TH00492.N		CG3936	ctagcagtGCGGCGGTTAACAATACCGAAtagttatattcaagcataTTCGGTATTGTTAACCGCCGCgcg	aattcgcGCGGCGGTTAACAATACCGAAtatgcttgaatataactaTTCGGTATTGTTAACCGCCGCactg	pNP	attP2
TH00496.N		CG9936	ctagcagtGAtGGAGACtAACGAAAtAAAtagttatattcaagcataTTTATTTCGTTAGTCTCCATCgcg	aattcgcGAtGGAGACtAACGAAAtAAAtatgcttgaatataactaTTTATTTCGTTAGTCTCCATCactg	pNP	attP2
TH00498.N		CG7281	ctagcagtCACGGCGACGGTTTACTTCAAtagttatattcaagcataTTGAAGTAAACCGTCGCCGTGgcg	aattcgcCACGGCGACGGTTTACTTCAAtatgcttgaatataactaTTGAAGTAAACCGTCGCCGTGactg	pNP	attP2
TH00500.N		CG8491	ctagcagtCAGATGCTACGACAACGACAAtagttatattcaagcataTTGTCGTTGTCGTAGCATCTGgcg	aattcgcCAGATGCTACGACAACGACAAtatgcttgaatataactaTTGTCGTTGTCGTAGCATCTGactg	pNP	attP2
TH00797.S		CG2759	ctagcagtCAGGAGCTTTCGCTCAGCAAAtagttatattcaagcataTTTGCTGAGCGAAAGCTCCTGgcg	aattcgcCAGGAGCTTTCGCTCAGCAAAtatgcttgaatataactaTTTGCTGAGCGAAAGCTCCTGactg	pNP	attP2
TH00798.S		CG2759	ctagcagtCAGCGTCGTCCAGGTGCTGAAtagttatattcaagcataTTCAGCACCTGGACGACGCTGgcg	aattcgcCAGCGTCGTCCAGGTGCTGAAtatgcttgaatataactaTTCAGCACCTGGACGACGCTGactg	pNP	attP2
TH00823.S		CG8669	ctagcagtCAGCCGAACATTAATGTTATAtagttatattcaagcataTATAACATTAATGTTCGGCTGgcg	aattcgcCAGCCGAACATTAATGTTATAtatgcttgaatataactaTATAACATTAATGTTCGGCTGactg	pNP	attP40
TH00825.S		CG33864,CG33825,CG33858,CG33861,CG33849,CG33810,CG33837,CG33834,CG33819,CG33813,CG33852,CG33831,CG33807,CG33846,CG33801,CG33804,CG33828,CG33816,CG33822,CG31617,CG33855,CG33840,CG33843	ctagcagtAAGCAAGAAGGTAGCCTCTAAtagttatattcaagcataTTAGAGGCTACCTTCTTGCTTgcg	aattcgcAAGCAAGAAGGTAGCCTCTAAtatgcttgaatataactaTTAGAGGCTACCTTCTTGCTTactg	pNP	attP40
TH00868.S		CG33864	ctagcagtACCAGCGACAGTTGAGAAGAAtagttatattcaagcataTTCTTCTCAACTGTCGCTGGTgcg	aattcgcACCAGCGACAGTTGAGAAGAAtatgcttgaatataactaTTCTTCTCAACTGTCGCTGGTactg	pNP	attp2
TH00963.S		MOF	aattcgcCTCGACCTCAGCGGTGTCCAAtatgcttgaatataactaTTGGACACCGCTGAGGTCGAGactg	aattcgcCTCGACCTCAGCGGTGTCCAAtatgcttgaatataactaTTGGACACCGCTGAGGTCGAGactg	pNP	attp40
TH10380.s		U2af50	ctagcagtCAAGGTCTTTGTCGAATTCAAtagttatattcaagcataTTGAATTCGACAAAGACCTTGgcg	aattcgcCAAGGTCTTTGTCGAATTCAAtatgcttgaatataactaTTGAATTCGACAAAGACCTTGactg	pNP	attp2
TH10381.s		sm	ctagcagtTCCAAGAACAATCGTTTCCTAtagttatattcaagcataTAGGAAACGATTGTTCTTGGAgcg	aattcgcTCCAAGAACAATCGTTTCCTAtatgcttgaatataactaTAGGAAACGATTGTTCTTGGAactg	pNP	attp2
TH10382.s		CG4709	ctagcagtTAGCGTGGAACGAAAGCTAAAtagttatattcaagcataTTTAGCTTTCGTTCCACGCTAgcg	aattcgcTAGCGTGGAACGAAAGCTAAAtatgcttgaatataactaTTTAGCTTTCGTTCCACGCTAactg	pNP	attp2
TH10383.s		CG7971	ctagcagtCCGAGGCTCAACAGCAGAAGAtagttatattcaagcataTCTTCTGCTGTTGAGCCTCGGgcg	aattcgcCCGAGGCTCAACAGCAGAAGAtatgcttgaatataactaTCTTCTGCTGTTGAGCCTCGG actg	pNP	attp2
TH10384.s		CG7804	ctagcagtCCAGATGCACGTACTCTCTAAtagttatattcaagcataTTAGAGAGTACGTGCATCTGGgcg	aattcgcCCAGATGCACGTACTCTCTAAtatgcttgaatataactaTTAGAGAGTACGTGCATCTGG actg	pNP	attp2
TH10385.s		CG6961	ctagcagtGTGGTGGTAGTGATAGCGATAtagttatattcaagcataTATCGCTATCACTACCACCACgcg	aattcgcGTGGTGGTAGTGATAGCGATAtatgcttgaatataactaTATCGCTATCACTACCACCACactg	pNP	attp2
TH10386.s		larp	ctagcagtCAGGATCACAGACAGGCTCAAtagttatattcaagcataTTGAGCCTGTCTGTGATCCTGgcg	aattcgcCAGGATCACAGACAGGCTCAAtatgcttgaatataactaTTGAGCCTGTCTGTGATCCTG actg	pNP	attp2
TH10387.s		CG41562	ctagcagtGCGCTAGACTCTAACATCTAAtagttatattcaagcataTTAGATGTTAGAGTCTAGCGCgcg	aattcgcGCGCTAGACTCTAACATCTAAtatgcttgaatataactaTTAGATGTTAGAGTCTAGCGCactg	pNP	attp2
TH10388.s		Rrp4	ctagcagtCAAGTGCAAGCTGATGATTTAtagttatattcaagcataTAAATCATCAGCTTGCACTTGgcg	aattcgcCAAGTGCAAGCTGATGATTTAtatgcttgaatataactaTAAATCATCAGCTTGCACTTG actg	pNP	attp2
TH10389.s		SF1	ctagcagtCTGAATCAGGATCACGATCAAtagttatattcaagcataTTGATCGTGATCCTGATTCAGgcg	aattcgcCTGAATCAGGATCACGATCAAtatgcttgaatataactaTTGATCGTGATCCTGATTCAGactg	pNP	attp2
TH10390.s		CG5347	ctagcagtTTGCAAGATGTGCGACCTTTAtagttatattcaagcataTAAAGGTCGCACATCTTGCAAgcg	aattcgcTTGCAAGATGTGCGACCTTTAtatgcttgaatataactaTAAAGGTCGCACATCTTGCAAactg	pNP	attp2
TH10391.s		scaf6	ctagcagtCTGGAGGATTACAACTACAAAtagttatattcaagcataTTTGTAGTTGTAATCCTCCAGgcg	aattcgcCTGGAGGATTACAACTACAAAtatgcttgaatataactaTTTGTAGTTGTAATCCTCCAGactg	pNP	attp2
TH10392.s		Nop60B	ctagcagtAAGCTGTTGGACTACGATGAAtagttatattcaagcataTTCATCGTAGTCCAACAGCTTgcg	aattcgcAAGCTGTTGGACTACGATGAAtatgcttgaatataactaTTCATCGTAGTCCAACAGCTTactg	pNP	attp2
TH10393.s		Rbp9	ctagcagtCTGCAAGTTGATACGCGACAAtagttatattcaagcataTTGTCGCGTATCAACTTGCAGgcg	aattcgcCTGCAAGTTGATACGCGACAAtatgcttgaatataactaTTGTCGCGTATCAACTTGCAGactg	pNP	attp2
TH10394.s		CG12129	ctagcagtACGGAATAAACTAGAGTACAAtagttatattcaagcataTTGTACTCTAGTTTATTCCGTgcg	aattcgcACGGAATAAACTAGAGTACAAtatgcttgaatataactaTTGTACTCTAGTTTATTCCGT actg	pNP	attp2
TH10395.s		CG2021	ctagcagtCCGGTCTGGAGTCGTATATCAtagttatattcaagcataTGATATACGACTCCAGACCGGgcg	aattcgcCCGGTCTGGAGTCGTATATCAtatgcttgaatataactaTGATATACGACTCCAGACCGG actg	pNP	attp2
TH10396.s		CG10889	ctagcagtAAGCTGCTCCGACGACGATGAtagttatattcaagcataTCATCGTCGTCGGAGCAGCTTgcg	aattcgcAAGCTGCTCCGACGACGATGAtatgcttgaatataactaTCATCGTCGTCGGAGCAGCTT actg	pNP	attp2
TH10397.s		CG15014	ctagcagtTCGCTATAATCAGCAGATCAAtagttatattcaagcataTTGATCTGCTGATTATAGCGAgcg	aattcgcTCGCTATAATCAGCAGATCAAtatgcttgaatataactaTTGATCTGCTGATTATAGCGA actg	pNP	attp2
TH10398.s		CG13298	ctagcagtTCGGACGAGATGTACGACATAtagttatattcaagcataTATGTCGTACATCTCGTCCGAgcg	aattcgcTCGGACGAGATGTACGACATAtatgcttgaatataactaTATGTCGTACATCTCGTCCGA actg	pNP	attp2
TH10399.s		Pka-C3	ctagcagtCAGCTAAAGTACAGTAAAGAAtagttatattcaagcataTTCTTTACTGTACTTTAGCTGgcg	aattcgcCAGCTAAAGTACAGTAAAGAAtatgcttgaatataactaTTCTTTACTGTACTTTAGCTGactg	pNP	attp2
TH10400.s		CG9222	ctagcagtCTGCTCAAGCGCATCAATCAAtagttatattcaagcataTTGATTGATGCGCTTGAGCAGgcg	aattcgcCTGCTCAAGCGCATCAATCAAtatgcttgaatataactaTTGATTGATGCGCTTGAGCAGactg	pNP	attp2
TH10401.s		CG18604	ctagcagtCGGCGATACACTATCAAACAAtagttatattcaagcataTTGTTTGATAGTGTATCGCCGgcg	aattcgcCGGCGATACACTATCAAACAAtatgcttgaatataactaTTGTTTGATAGTGTATCGCCGactg	pNP	attp2
TH10402.s		CG11870	ctagcagtACCGCAAGAAGTTGCGACAAAtagttatattcaagcataTTTGTCGCAACTTCTTGCGGTgcg	aattcgcACCGCAAGAAGTTGCGACAAAtatgcttgaatataactaTTTGTCGCAACTTCTTGCGGTactg	pNP	attp2
TH10403.s		CG33714	ctagcagtAACGTGATCTTCGACAAGCGAtagttatattcaagcataTCGCTTGTCGAAGATCACGTTgcg	aattcgcAACGTGATCTTCGACAAGCGAtatgcttgaatataactaTCGCTTGTCGAAGATCACGTTactg	pNP	attp2
TH10404.s		su(w[a])	ctagcagtCAGCAGAATACAGACAAGGAAtagttatattcaagcataTTCCTTGTCTGTATTCTGCTGgcg	aattcgcCAGCAGAATACAGACAAGGAAtatgcttgaatataactaTTCCTTGTCTGTATTCTGCTGactg	pNP	attp2
TH10405.s		CG10803	ctagcagtCACGGCAGTCCTGGTGTTCAAtagttatattcaagcataTTGAACACCAGGACTGCCGTGgcg	aattcgcCACGGCAGTCCTGGTGTTCAAtatgcttgaatataactaTTGAACACCAGGACTGCCGTG actg	pNP	attp2
TH10406.s		CG5790	ctagcagtATGGACAAGAAAGAAGTTCAAtagttatattcaagcataTTGAACTTCTTTCTTGTCCATgcg	aattcgcATGGACAAGAAAGAAGTTCAAtatgcttgaatataactaTTGAACTTCTTTCTTGTCCATactg	pNP	attp2
TH10407.s		PKD	ctagcagtCTGCGATTTCATCAACACAAAtagttatattcaagcataTTTGTGTTGATGAAATCGCAGgcg	aattcgcCTGCGATTTCATCAACACAAAtatgcttgaatataactaTTTGTGTTGATGAAATCGCAGactg	pNP	attp2
TH10408.s		CG31751	ctagcagtCAGCCAATATATAGAGTATAAtagttatattcaagcataTTATACTCTATATATTGGCTGgcg	aattcgcCAGCCAATATATAGAGTATAAtatgcttgaatataactaTTATACTCTATATATTGGCTGactg	pNP	attp2
TH10409.s		Rbp2	ctagcagtTCGGTACGGCAGTTTCAATAAtagttatattcaagcataTTATTGAAACTGCCGTACCGAgcg	aattcgcTCGGTACGGCAGTTTCAATAAtatgcttgaatataactaTTATTGAAACTGCCGTACCGAactg	pNP	attp2
TH10410.s		SRm160	ctagcagtAACGATCATAGTGCTGGACGAtagttatattcaagcataTCGTCCAGCACTATGATCGTTgcg	aattcgcAACGATCATAGTGCTGGACGAtatgcttgaatataactaTCGTCCAGCACTATGATCGTT actg	pNP	attp2
TH10411.s		CG11221	ctagcagtTACCGCAATACTAGTCAATTAtagttatattcaagcataTAATTGACTAGTATTGCGGTAgcg	aattcgcTACCGCAATACTAGTCAATTAtatgcttgaatataactaTAATTGACTAGTATTGCGGTAactg	pNP	attp2
TH10412.s		SmG	ctagcagtCAAGGACAACACGAAGAACAAtagttatattcaagcataTTGTTCTTCGTGTTGTCCTTGgcg	aattcgcCAAGGACAACACGAAGAACAAtatgcttgaatataactaTTGTTCTTCGTGTTGTCCTTGactg	pNP	attp2
TH10419.s			ctagcagtCTGCTCTAAGTTCTAGCTTAAtagttatattcaagcataTTAAGCTAGAACTTAGAGCAGgcg	aattcgcCTGCTCTAAGTTCTAGCTTAAtatgcttgaatataactaTTAAGCTAGAACTTAGAGCAGactg	pNP	attp2
TH10437.S		Src42A	ctagcagtAACAGTGAAAGTAACAGTAAAtagttatattcaagcataTTTACTGTTACTTTCACTGTTgcg	aattcgcAACAGTGAAAGTAACAGTAAAtatgcttgaatataactaTTTACTGTTACTTTCACTGTTactg	pNP	attp2
TH10438.S		tutl-A	ctagcagtTGTCAAGGCTGCAACACAACCtagttatattcaagcataGGTTGTGTTGCAGCCTTGACAgcg	aattcgcTGTCAAGGCTGCAACACAACCtatgcttgaatataactaGGTTGTGTTGCAGCCTTGACAactg	pNP	attp2
TH10439.S		CG32706	ctagcagtTCGCTCTAGAGCTGAACAATAtagttatattcaagcataTATTGTTCAGCTCTAGAGCGAgcg	aattcgcTCGCTCTAGAGCTGAACAATAtatgcttgaatataactaTATTGTTCAGCTCTAGAGCGAactg	pNP	attp2
TH10440.S		Rbp6	ctagcagtAAGCGAAGATGTGGTAGACAAtagttatattcaagcataTTGTCTACCACATCTTCGCTTgcg	aattcgcAAGCGAAGATGTGGTAGACAAtatgcttgaatataactaTTGTCTACCACATCTTCGCTT actg	pNP	attp2
TH10441.S		sls	ctagcagtAAGGTTGTGAGCAGTTCTCAAtagttatattcaagcataTTGAGAACTGCTCACAACCTTgcg	aattcgcAAGGTTGTGAGCAGTTCTCAAtatgcttgaatataactaTTGAGAACTGCTCACAACCTTactg	pNP	attp2
TH10525.S		eIF-2alpha	ctagcagtACCAAGAAGACAGACGGTTTAtagttatattcaagcataTAAACCGTCTGTCTTCTTGGTgcg	aattcgcACCAAGAAGACAGACGGTTTAtatgcttgaatataactaTAAACCGTCTGTCTTCTTGGTactg	pNP	attp2
TH10526.S		CG9705	ctagcagtCCGGTATGGTGAAATCCTTCAtagttatattcaagcataTGAAGGATTTCACCATACCGGgcg	aattcgcCCGGTATGGTGAAATCCTTCAtatgcttgaatataactaTGAAGGATTTCACCATACCGGactg	pNP	attp2
TH10527.S		Rbp4	ctagcagtCCAGGACTATAAGGTCTTCAAtagttatattcaagcataTTGAAGACCTTATAGTCCTGGgcg	aattcgcCCAGGACTATAAGGTCTTCAAtatgcttgaatataactaTTGAAGACCTTATAGTCCTGGactg	pNP	attp2
TH10528.S		rump	ctagcagtCACGGCGAGCAGCGCGATCAAtagttatattcaagcataTTGATCGCGCTGCTCGCCGTGgcg	aattcgcCACGGCGAGCAGCGCGATCAAtatgcttgaatataactaTTGATCGCGCTGCTCGCCGTGactg	pNP	attp2
TH10529.S		CG4973	ctagcagtCACGATCGCAGTGATTACAAAtagttatattcaagcataTTTGTAATCACTGCGATCGTGgcg	aattcgcCACGATCGCAGTGATTACAAAtatgcttgaatataactaTTTGTAATCACTGCGATCGTG actg	pNP	attp2
TH10530.S		Irp-1A	ctagcagtCAGCATGTGCGAAGACTTCAAtagttatattcaagcataTTGAAGTCTTCGCACATGCTGgcg	aattcgcCAGCATGTGCGAAGACTTCAAtatgcttgaatataactaTTGAAGTCTTCGCACATGCTG actg	pNP	attp2
TH10531.S		CG4896	ctagcagtAAGGAGCGCGATCGAGATAGAtagttatattcaagcataTCTATCTCGATCGCGCTCCTTgcg	aattcgcAAGGAGCGCGATCGAGATAGAtatgcttgaatataactaTCTATCTCGATCGCGCTCCTTactg	pNP	attp2
TH10532.S		cyp33	ctagcagtCACAGAGAGACTGCTGAACAAtagttatattcaagcataTTGTTCAGCAGTCTCTCTGTGgcg	aattcgcCACAGAGAGACTGCTGAACAAtatgcttgaatataactaTTGTTCAGCAGTCTCTCTGTGactg	pNP	attp2
TH10533.S		CG4806	ctagcagtCTGGAACAGAGTTTAAGTTGAtagttatattcaagcataTCAACTTAAACTCTGTTCCAGgcg	aattcgcCTGGAACAGAGTTTAAGTTGAtatgcttgaatataactaTCAACTTAAACTCTGTTCCAG actg	pNP	attp2
TH10534.S		bol	ctagcagtTTGCAGTCTTTGCGCCTCCTGtagttatattcaagcataTTGCAGTCTTTGCGCCTCCTGgcg	aattcgcTTGCAGTCTTTGCGCCTCCTGtatgcttgaatataactaTTGCAGTCTTTGCGCCTCCTGactg	pNP	attp2
TH10535.S		CG9346	ctagcagtACGAGATGCGTCAGAAGTTAAtagttatattcaagcataTTAACTTCTGACGCATCTCGTgcg	aattcgcACGAGATGCGTCAGAAGTTAAtatgcttgaatataactaTTAACTTCTGACGCATCTCGT actg	pNP	attp2
TH10536.S		CG9344	ctagcagtTGGGCAGCTGAAGAACAAGTAtagttatattcaagcataTACTTGTTCTTCAGCTGCCCAgcg	aattcgcTGGGCAGCTGAAGAACAAGTAtatgcttgaatataactaTACTTGTTCTTCAGCTGCCCA actg	pNP	attp2
TH10537.S		tsu	ctagcagtCTGCGATTACGGAGAAATCAAtagttatattcaagcataTTGATTTCTCCGTAATCGCAGgcg	aattcgcCTGCGATTACGGAGAAATCAAtatgcttgaatataactaTTGATTTCTCCGTAATCGCAG actg	pNP	attp2
TH10538.S		CG8635	ctagcagtCAAGAAGAGTGACTTCAGCAAtagttatattcaagcataTTGCTGAAGTCACTCTTCTTGgcg	aattcgcCAAGAAGAGTGACTTCAGCAAtatgcttgaatataactaTTGCTGAAGTCACTCTTCTTG actg	pNP	attp2
TH10539.S		Neos	ctagcagtTTCGATGGTCCAGAAGAACTAtagttatattcaagcataTAGTTCTTCTGGACCATCGAAgcg	aattcgcTTCGATGGTCCAGAAGAACTAtatgcttgaatataactaTAGTTCTTCTGGACCATCGAAactg	pNP	attp2
TH10540.S		unk	ctagcagtACCCGGAGATCTACAAGTCGAtagttatattcaagcataTCGACTTGTAGATCTCCGGGTgcg	aattcgcACCCGGAGATCTACAAGTCGAtatgcttgaatataactaTCGACTTGTAGATCTCCGGGTactg	pNP	attp2
TH10541.S		CG4612	ctagcagtTGGCAAGATCTATATCAAGAAtagttatattcaagcataTTCTTGATATAGATCTTGCCAgcg	aattcgcTGGCAAGATCTATATCAAGAAtatgcttgaatataactaTTCTTGATATAGATCTTGCCA actg	pNP	attp2
TH10542.S		Srp54	ctagcagtCCGGTTCCAGAGAGCGACGTAtagttatattcaagcataTACGTCGCTCTCTGGAACCGGgcg	aattcgcCCGGTTCCAGAGAGCGACGTAtatgcttgaatataactaTACGTCGCTCTCTGGAACCGGactg	pNP	attp2
TH10543.S		fne	ctagcagtTTGCAGAATAAGGTTATTAAAtagttatattcaagcataTTTAATAACCTTATTCTGCAAgcg	aattcgcTTGCAGAATAAGGTTATTAAAtatgcttgaatataactaTTTAATAACCTTATTCTGCAAactg	pNP	attp2
TH10544.S		lark	ctagcagtATGCGACATTGTGCGCAACTAtagttatattcaagcataTAGTTGCGCACAATGTCGCATgcg	aattcgcATGCGACATTGTGCGCAACTAtatgcttgaatataactaTAGTTGCGCACAATGTCGCATactg	pNP	attp2
TH10545.S		fus	ctagcagtCACCCGCTACATCGAGGTGTAtagttatattcaagcataTACACCTCGATGTAGCGGGTGgcg	aattcgcCACCCGCTACATCGAGGTGTAtatgcttgaatataactaTACACCTCGATGTAGCGGGTGactg	pNP	attp2
TH10546.S		CG7903	ctagcagtAACGAGTCCAACTACAGACAAtagttatattcaagcataTTGTCTGTAGTTGGACTCGTTgcg	aattcgcAACGAGTCCAACTACAGACAAtatgcttgaatataactaTTGTCTGTAGTTGGACTCGTT actg	pNP	attp2
TH10547.S		CG7879	ctagcagtGCGCTTCTTTAGCGACTACAAtagttatattcaagcataTTGTAGTCGCTAAAGAAGCGCgcg	aattcgcGCGCTTCTTTAGCGACTACAAtatgcttgaatataactaTTGTAGTCGCTAAAGAAGCGC actg	pNP	attp2
TH10548.S		orb2	ctagcagtTTCGCCGACGATCAAGGATAAtagttatattcaagcataTTATCCTTGATCGTCGGCGAAgcg	aattcgcTTCGCCGACGATCAAGGATAAtatgcttgaatataactaTTATCCTTGATCGTCGGCGAAactg	pNP	attp2
TH10549.S		bru-2	ctagcagtTCGGCTTTGTGTCCTACGATAtagttatattcaagcataTATCGTAGGACACAAAGCCGAgcg	aattcgcTCGGCTTTGTGTCCTACGATAtatgcttgaatataactaTATCGTAGGACACAAAGCCGAactg	pNP	attp2
TH10550.S		LSm1	ctagcagtCGGACGGACTCTGATTGGATAtagttatattcaagcataTATCCAATCAGAGTCCGTCCGgcg	aattcgcCGGACGGACTCTGATTGGATAtatgcttgaatataactaTATCCAATCAGAGTCCGTCCG actg	pNP	attp2
TH10551.S		ps	ctagcagtCTGGCTATTCGGAGACCGTAAtagttatattcaagcataTTACGGTCTCCGAATAGCCAGgcg	aattcgcCTGGCTATTCGGAGACCGTAAtatgcttgaatataactaTTACGGTCTCCGAATAGCCAGactg	pNP	attp2
TH10552.S		CG4266	ctagcagtAACGAGCATCTCAGTCTGCTAtagttatattcaagcataTAGCAGACTGAGATGCTCGTTgcg	aattcgcAACGAGCATCTCAGTCTGCTAtatgcttgaatataactaTAGCAGACTGAGATGCTCGTT actg	pNP	attp2
TH10553.S		elav	ctagcagtCAGGCTGTAGTGCAGCAGCAAtagttatattcaagcataTTGCTGCTGCACTACAGCCTGgcg	aattcgcCAGGCTGTAGTGCAGCAGCAAtatgcttgaatataactaTTGCTGCTGCACTACAGCCTG actg	pNP	attp2
TH10554.S		CstF-64	ctagcagtCAGGATTTGCGAGCTTCTCTAtagttatattcaagcataTAGAGAAGCTCGCAAATCCTGgcg	aattcgcCAGGATTTGCGAGCTTCTCTAtatgcttgaatataactaTAGAGAAGCTCGCAAATCCTGactg	pNP	attp2
TH10555.S		Mkrn1	ctagcagtTAGTTCCGAAAGTTCAGATTAtagttatattcaagcataTAATCTGAACTTTCGGAACTAgcg	aattcgcTAGTTCCGAAAGTTCAGATTAtatgcttgaatataactaTAATCTGAACTTTCGGAACTAactg	pNP	attp2
TH10556.S		CG7006	ctagcagtCTGCTTCGGCAAGTTCTCCAAtagttatattcaagcataTTGGAGAACTTGCCGAAGCAGgcg	aattcgcCTGCTTCGGCAAGTTCTCCAAtatgcttgaatataactaTTGGAGAACTTGCCGAAGCAG actg	pNP	attp2
TH10557.S		CG6999	ctagcagtCTGGTACGATCCCGACCAGATtagttatattcaagcataATCTGGTCGGGATCGTACCAGgcg	aattcgcCTGGTACGATCCCGACCAGATtatgcttgaatataactaATCTGGTCGGGATCGTACCAGactg	pNP	attp2
TH10558.S		CG6937	ctagcagtACCAGAGAAGCAGACACTCAAtagttatattcaagcataTTGAGTGTCTGCTTCTCTGGTgcg	aattcgcACCAGAGAAGCAGACACTCAAtatgcttgaatataactaTTGAGTGTCTGCTTCTCTGGT actg	pNP	attp2
TH10559.S		dbe	ctagcagtCAGCGGAGAGTACTTCCTCAAtagttatattcaagcataTTGAGGAAGTACTCTCCGCTGgcg	aattcgcCAGCGGAGAGTACTTCCTCAAtatgcttgaatataactaTTGAGGAAGTACTCTCCGCTGactg	pNP	attp2
TH10560.S		orb2	ctagcagtCCGATTCTCGAGCTAGTCTAAtagttatattcaagcataTTAGACTAGCTCGAGAATCGGgcg	aattcgcCCGATTCTCGAGCTAGTCTAAtatgcttgaatataactaTTAGACTAGCTCGAGAATCGGactg	pNP	attp2
TH10561.S		CG42458	ctagcagtGGAGCGCATGTTTCAGATCTAtagttatattcaagcataTAGATCTGAAACATGCGCTCCgcg	aattcgcGGAGCGCATGTTTCAGATCTAtatgcttgaatataactaTAGATCTGAAACATGCGCTCCactg	pNP	attp2
TH10562.S		CG42382	ctagcagtACGGGTTATGAAGTCCTACAAtagttatattcaagcataTTGTAGGACTTCATAACCCGTgcg	aattcgcACGGGTTATGAAGTCCTACAAtatgcttgaatataactaTTGTAGGACTTCATAACCCGTactg	pNP	attp2
TH10563.S		nonA	ctagcagtTCCGATGGAGGTGAATGACGAtagttatattcaagcataTCGTCATTCACCTCCATCGGAgcg	aattcgcTCCGATGGAGGTGAATGACGAtatgcttgaatataactaTCGTCATTCACCTCCATCGGAactg	pNP	attp2
TH10564.S		CG6695	ctagcagtGCCGACGAAGGTACTACTCTAtagttatattcaagcataTAGAGTAGTACCTTCGTCGGCgcg	aattcgcGCCGACGAAGGTACTACTCTAtatgcttgaatataactaTAGAGTAGTACCTTCGTCGGC actg	pNP	attp2
TH10565.S		ZC3H3	ctagcagtACGGTGTGATGTACAAGAAGAtagttatattcaagcataTCTTCTTGTACATCACACCGTgcg	aattcgcACGGTGTGATGTACAAGAAGAtatgcttgaatataactaTCTTCTTGTACATCACACCGT actg	pNP	attp2
TH10566.S		CG6610	ctagcagtCCGCATCCACATTATCATGAAtagttatattcaagcataTTCATGATAATGTGGATGCGGgcg	aattcgcCCGCATCCACATTATCATGAAtatgcttgaatataactaTTCATGATAATGTGGATGCGG actg	pNP	attp2
TH10567.S		CG6422	ctagcagtACGCGACGAGCACCAAGTAAAtagttatattcaagcataTTTACTTGGTGCTCGTCGCGTgcg	aattcgcACGCGACGAGCACCAAGTAAAtatgcttgaatataactaTTTACTTGGTGCTCGTCGCGT actg	pNP	attp2
TH10568.S		Rb97D	ctagcagtCGGGAATGTAGTCTCCGTTAAtagttatattcaagcataTTAACGGAGACTACATTCCCGgcg	aattcgcCGGGAATGTAGTCTCCGTTAAtatgcttgaatataactaTTAACGGAGACTACATTCCCGactg	pNP	attp2
TH10569.S		barc	ctagcagtCAGCACGAAGCAGAAATACAAtagttatattcaagcataTTGTATTTCTGCTTCGTGCTGgcg	aattcgcCAGCACGAAGCAGAAATACAAtatgcttgaatataactaTTGTATTTCTGCTTCGTGCTG actg	pNP	attp2
TH10570.S		CG40813	ctagcagtCAGCGAGGAGGTCCTCCAGAAtagttatattcaagcataTTCTGGAGGACCTCCTCGCTGgcg	aattcgcCAGCGAGGAGGTCCTCCAGAAtatgcttgaatataactaTTCTGGAGGACCTCCTCGCTGactg	pNP	attp2
TH10571.S		Nufip	ctagcagtCCCGAACACTATGTTGTCGAAtagttatattcaagcataTTCGACAACATAGTGTTCGGGgcg	aattcgcCCCGAACACTATGTTGTCGAAtatgcttgaatataactaTTCGACAACATAGTGTTCGGG actg	pNP	attp2
TH10572.S		CG4021	ctagcagtCAGATCTGTCAGGGACAGCAAtagttatattcaagcataTTGCTGTCCCTGACAGATCTGgcg	aattcgcCAGATCTGTCAGGGACAGCAAtatgcttgaatataactaTTGCTGTCCCTGACAGATCTG actg	pNP	attp2
TH10573.S		CG3927	ctagcagtATGATTATGATGAACATCTTAtagttatattcaagcataTAAGATGTTCATCATAATCATgcg	aattcgcATGATTATGATGAACATCTTAtatgcttgaatataactaTAAGATGTTCATCATAATCATactg	pNP	attp2
TH10574.S		CG5941	ctagcagtCAAGTTGGAGAGTCACATCGAtagttatattcaagcataTCGATGTGACTCTCCAACTTGgcg	aattcgcCAAGTTGGAGAGTCACATCGAtatgcttgaatataactaTCGATGTGACTCTCCAACTTGactg	pNP	attp2
TH10575.S		qkr58E-2	ctagcagtAAGGACAAGAAGTTCAACTATtagttatattcaagcataATAGTTGAACTTCTTGTCCTTgcg	aattcgcAAGGACAAGAAGTTCAACTATtatgcttgaatataactaATAGTTGAACTTCTTGTCCTTactg	pNP	attp2
TH10576.S		CG5808	ctagcagtTAGGAAGACGTTCTAGGTCAAtagttatattcaagcataTTGACCTAGAACGTCTTCCTAgcg	aattcgcTAGGAAGACGTTCTAGGTCAAtatgcttgaatataactaTTGACCTAGAACGTCTTCCTAactg	pNP	attp2
TH10577.S		CG5728	ctagcagtTTCGATGATGTGCTCAAGGAAtagttatattcaagcataTTCCTTGAGCACATCATCGAAgcg	aattcgcTTCGATGATGTGCTCAAGGAAtatgcttgaatataactaTTCCTTGAGCACATCATCGAA actg	pNP	attp2
TH10578.S		Rsf1	ctagcagtTTCGGTGTGGATAGCCTTCAAtagttatattcaagcataTTGAAGGCTATCCACACCGAAgcg	aattcgcTTCGGTGTGGATAGCCTTCAAtatgcttgaatataactaTTGAAGGCTATCCACACCGAAactg	pNP	attp2
TH10579.S		nsr	ctagcagtTTGGGCTTTGAGTATAGCAAAtagttatattcaagcataTTTGCTATACTCAAAGCCCAAgcg	aattcgcTTGGGCTTTGAGTATAGCAAAtatgcttgaatataactaTTTGCTATACTCAAAGCCCAA actg	pNP	attp2
TH10580.S		Spx	ctagcagtCCCAAGGATCGTGTCACCCAAtagttatattcaagcataTTGGGTGACACGATCCTTGGGgcg	aattcgcCCCAAGGATCGTGTCACCCAAtatgcttgaatataactaTTGGGTGACACGATCCTTGGGactg	pNP	attp2
TH10581.S		Pof	ctagcagtACCGATGATCAAGACAAAGAAtagttatattcaagcataTTCTTTGTCTTGATCATCGGTgcg	aattcgcACCGATGATCAAGACAAAGAAtatgcttgaatataactaTTCTTTGTCTTGATCATCGGT actg	pNP	attp2
TH10582.S		Clp	ctagcagtAAGGATCAGCTGCACAAGAAAtagttatattcaagcataTTTCTTGTGCAGCTGATCCTTgcg	aattcgcAAGGATCAGCTGCACAAGAAAtatgcttgaatataactaTTTCTTGTGCAGCTGATCCTTactg	pNP	attp2
TH10583.S		Eap	ctagcagtAACGACGACAGTGCGGATCTAtagttatattcaagcataTAGATCCGCACTGTCGTCGTTgcg	aattcgcAACGACGACAGTGCGGATCTAtatgcttgaatataactaTAGATCCGCACTGTCGTCGTT actg	pNP	attp2
TH10584.S		qkr58E-3	ctagcagtCAGATCTGTCTTCGACAAGAAtagttatattcaagcataTTCTTGTCGAAGACAGATCTGgcg	aattcgcCAGATCTGTCTTCGACAAGAAtatgcttgaatataactaTTCTTGTCGAAGACAGATCTGactg	pNP	attp2
TH10585.S		yps	ctagcagtCCGGCGCTACAACAACTATTAtagttatattcaagcataTAATAGTTGTTGTAGCGCCGGgcg	aattcgcCCGGCGCTACAACAACTATTAtatgcttgaatataactaTAATAGTTGTTGTAGCGCCGGactg	pNP	attp2
TH10586.S		kin17	ctagcagtAAGGTGTTCAAGAAACCCAAAtagttatattcaagcataTTTGGGTTTCTTGAACACCTTgcg	aattcgcAAGGTGTTCAAGAAACCCAAAtatgcttgaatataactaTTTGGGTTTCTTGAACACCTT actg	pNP	attp2
TH10587.S		snRNP-U1	ctagcagtTCGCGACAATGTAAAGTTCTAtagttatattcaagcataTAGAACTTTACATTGTCGCGAgcg	aattcgcTCGCGACAATGTAAAGTTCTAtatgcttgaatataactaTAGAACTTTACATTGTCGCGA actg	pNP	attp2
TH10588.S		SC35	ctagcagtCGCGTACTGGACTGCGTGAAAtagttatattcaagcataTTTCACGCAGTCCAGTACGCGgcg	aattcgcCGCGTACTGGACTGCGTGAAAtatgcttgaatataactaTTTCACGCAGTCCAGTACGCGactg	pNP	attp2
TH10589.S		SmB	ctagcagtTACCTTCAAAGCCTTCGACAAtagttatattcaagcataTTGTCGAAGGCTTTGAAGGTAgcg	aattcgcTACCTTCAAAGCCTTCGACAAtatgcttgaatataactaTTGTCGAAGGCTTTGAAGGTAactg	pNP	attp2
TH10590.S		CG34362	ctagcagtCAGCGAGGAGGTCCTCCAGAAtagttatattcaagcataTTCTGGAGGACCTCCTCGCTGgcg	aattcgcCAGCGAGGAGGTCCTCCAGAAtatgcttgaatataactaTTCTGGAGGACCTCCTCGCTGactg	pNP	attp2
TH10591.S		CG34334	ctagcagtAAAGACGGTTGTCACCAATAAtagttatattcaagcataTTATTGGTGACAACCGTCTTTgcg	aattcgcAAAGACGGTTGTCACCAATAAtatgcttgaatataactaTTATTGGTGACAACCGTCTTTactg	pNP	attp2
TH10592.S		PNUTS	ctagcagtTCGCAGTTCTAGCGATAAATAtagttatattcaagcataTATTTATCGCTAGAACTGCGAgcg	aattcgcTCGCAGTTCTAGCGATAAATAtatgcttgaatataactaTATTTATCGCTAGAACTGCGAactg	pNP	attp2
TH10593.S		CG3335	ctagcagtCAGCAAGAAGAACCTAGACAAtagttatattcaagcataTTGTCTAGGTTCTTCTTGCTGgcg	aattcgcCAGCAAGAAGAACCTAGACAAtatgcttgaatataactaTTGTCTAGGTTCTTCTTGCTG actg	pNP	attp2
TH10594.S		CG5334	ctagcagtTTGGAACAAATTGCTTCTACAtagttatattcaagcataTGTAGAAGCAATTTGTTCCAAgcg	aattcgcTTGGAACAAATTGCTTCTACAtatgcttgaatataactaTGTAGAAGCAATTTGTTCCAAactg	pNP	attp2
TH10595.S		CG5316	ctagcagtCCAGTGCGAATTTGTTACTAAtagttatattcaagcataTTAGTAACAAATTCGCACTGGgcg	aattcgcCCAGTGCGAATTTGTTACTAAtatgcttgaatataactaTTAGTAACAAATTCGCACTGGactg	pNP	attp2
TH10596.S		Zn72D	ctagcagtCTCGGTCAGCAAGACGCACTAtagttatattcaagcataTAGTGCGTCTTGCTGACCGAGgcg	aattcgcCTCGGTCAGCAAGACGCACTAtatgcttgaatataactaTAGTGCGTCTTGCTGACCGAG actg	pNP	attp2
TH10597.S		CG5213	ctagcagtTTGCTACGGATTCGTCGACTAtagttatattcaagcataTAGTCGACGAATCCGTAGCAAgcg	aattcgcTTGCTACGGATTCGTCGACTAtatgcttgaatataactaTAGTCGACGAATCCGTAGCAA actg	pNP	attp2
TH10598.S		pAbp	ctagcagtCAGCTACAAGGTCATGTCCAAtagttatattcaagcataTTGGACATGACCTTGTAGCTGgcg	aattcgcCAGCTACAAGGTCATGTCCAAtatgcttgaatataactaTTGGACATGACCTTGTAGCTGactg	pNP	attp2
TH10599.S		msi	ctagcagtCAAGCTCAAGGAATACTTCAAtagttatattcaagcataTTGAAGTATTCCTTGAGCTTGgcg	aattcgcCAAGCTCAAGGAATACTTCAAtatgcttgaatataactaTTGAAGTATTCCTTGAGCTTGactg	pNP	attp2
TH10600.S		mbl	ctagcagtCGCCTGCTACGACAGCATCAAtagttatattcaagcataTTGATGCTGTCGTAGCAGGCGgcg	aattcgcCGCCTGCTACGACAGCATCAAtatgcttgaatataactaTTGATGCTGTCGTAGCAGGCGactg	pNP	attp2
TH10601.S		CG3294	ctagcagtCAGCGCAGCGACAATTCCAAAtagttatattcaagcataTTTGGAATTGTCGCTGCGCTGgcg	aattcgcCAGCGCAGCGACAATTCCAAAtatgcttgaatataactaTTTGGAATTGTCGCTGCGCTGactg	pNP	attp2
TH10602.S		CG32708	ctagcagtTCGCAAGACGTCCCAATTCTAtagttatattcaagcataTAGAATTGGGACGTCTTGCGAgcg	aattcgcTCGCAAGACGTCCCAATTCTAtatgcttgaatataactaTAGAATTGGGACGTCTTGCGAactg	pNP	attp2
TH10603.S		CG32706	ctagcagtTCGCTCTAGAGCTGAACAATAtagttatattcaagcataTATTGTTCAGCTCTAGAGCGAgcg	aattcgcTCGCTCTAGAGCTGAACAATAtatgcttgaatataactaTATTGTTCAGCTCTAGAGCGAactg	pNP	attp2
TH10604.S		yu	ctagcagtCAGCAAGTCGATGAACATCAAtagttatattcaagcataTTGATGTTCATCGACTTGCTGgcg	aattcgcCAGCAAGTCGATGAACATCAAtatgcttgaatataactaTTGATGTTCATCGACTTGCTGactg	pNP	attp2
TH10605.S		Rbp6	ctagcagtAAGCGAAGATGTGGTAGACAAtagttatattcaagcataTTGTCTACCACATCTTCGCTTgcg	aattcgcAAGCGAAGATGTGGTAGACAAtatgcttgaatataactaTTGTCTACCACATCTTCGCTT actg	pNP	attp2
TH10606.S		CG14506	ctagcagtCTGATGTTCATTCCCGACCTAtagttatattcaagcataTAGGTCGGGAATGAACATCAGgcg	aattcgcCTGATGTTCATTCCCGACCTAtatgcttgaatataactaTAGGTCGGGAATGAACATCAG actg	pNP	attp2
TH10607.S		CG31950	ctagcagtCCGTAATCACGATCCGAAGAAtagttatattcaagcataTTCTTCGGATCGTGATTACGGgcg	aattcgcCCGTAATCACGATCCGAAGAAtatgcttgaatataactaTTCTTCGGATCGTGATTACGGactg	pNP	attp2
TH10608.S		Cnot4	ctagcagtCCCGTTGTTGATCCAGTCGAAtagttatattcaagcataTTCGACTGGATCAACAACGGGgcg	aattcgcCCCGTTGTTGATCCAGTCGAAtatgcttgaatataactaTTCGACTGGATCAACAACGGGactg	pNP	attp2
TH10609.S		LS2	ctagcagtCCGGGCATATCCACACTACAAtagttatattcaagcataTTGTAGTGTGGATATGCCCGGgcg	aattcgcCCGGGCATATCCACACTACAAtatgcttgaatataactaTTGTAGTGTGGATATGCCCGGactg	pNP	attp2
TH10610.S		CG31601	ctagcagtGACGACGATTCCAATGACATAtagttatattcaagcataTATGTCATTGGAATCGTCGTCgcg	aattcgcGACGACGATTCCAATGACATAtatgcttgaatataactaTATGTCATTGGAATCGTCGTCactg	pNP	attp2
TH10611.S		LSm7	ctagcagtCTCGTCCTCATTTGTCCGCAAtagttatattcaagcataTTGCGGACAAATGAGGACGAGgcg	aattcgcCTCGTCCTCATTTGTCCGCAAtatgcttgaatataactaTTGCGGACAAATGAGGACGAG actg	pNP	attp2
TH10612.S		CG1316	ctagcagtCTGGAATGTATCGCAGAACAAtagttatattcaagcataTTGTTCTGCGATACATTCCAGgcg	aattcgcCTGGAATGTATCGCAGAACAAtatgcttgaatataactaTTGTTCTGCGATACATTCCAG actg	pNP	attp2
TH10613.S		Lsm10	ctagcagtATGGTGCGGAATCGAATGATAtagttatattcaagcataTATCATTCGATTCCGCACCATgcg	aattcgcATGGTGCGGAATCGAATGATAtatgcttgaatataactaTATCATTCGATTCCGCACCAT actg	pNP	attp2
TH10614.S		Lsm11	ctagcagtCTGGAAGCGACGAAAGTACAAtagttatattcaagcataTTGTACTTTCGTCGCTTCCAGgcg	aattcgcCTGGAAGCGACGAAAGTACAAtatgcttgaatataactaTTGTACTTTCGTCGCTTCCAG actg	pNP	attp2
TH10615.S		Hrb87F	ctagcagtCCAGTCGTACATGATCGACAAtagttatattcaagcataTTGTCGATCATGTACGACTGGgcg	aattcgcCCAGTCGTACATGATCGACAAtatgcttgaatataactaTTGTCGATCATGTACGACTGGactg	pNP	attp2
TH10616.S		snRNP2,SmD2	ctagcagtTCGGTTCATATCGAAGATGTTtagttatattcaagcataAACATCTTCGATATGAACCGAgcg	aattcgcTCGGTTCATATCGAAGATGTTtatgcttgaatataactaAACATCTTCGATATGAACCGAactg	pNP	attp2
TH10617.S		cpo	ctagcagtCCGCGCGAGCTCTATTTGTTAtagttatattcaagcataTAACAAATAGAGCTCGCGCGGgcg	aattcgcCCGCGCGAGCTCTATTTGTTAtatgcttgaatataactaTAACAAATAGAGCTCGCGCGGactg	pNP	attp2
TH10618.S		SLm3	ctagcagtTAGATGAGAAGGTGTACGTAAtagttatattcaagcataTTACGTACACCTTCTCATCTAgcg	aattcgcTAGATGAGAAGGTGTACGTAAtatgcttgaatataactaTTACGTACACCTTCTCATCTAactg	pNP	attp2
TH10619.S		Rpb7	ctagcagtAGCGGTGACGACGATAGATCAtagttatattcaagcataTGATCTATCGTCGTCACCGCTgcg	aattcgcAGCGGTGACGACGATAGATCAtatgcttgaatataactaTGATCTATCGTCGTCACCGCT actg	pNP	attp2
TH10620.S		heph	ctagcagtACGGCGATGTGCAACGTGTAAtagttatattcaagcataTTACACGTTGCACATCGCCGTgcg	aattcgcACGGCGATGTGCAACGTGTAAtatgcttgaatataactaTTACACGTTGCACATCGCCGTactg	pNP	attp2
TH10621.S		ssx	ctagcagtCAAGATAATGCGCGACTTCAAtagttatattcaagcataTTGAAGTCGCGCATTATCTTGgcg	aattcgcCAAGATAATGCGCGACTTCAAtatgcttgaatataactaTTGAAGTCGCGCATTATCTTGactg	pNP	attp2
TH10622.S		bru-3	ctagcagtCCGAAGGTTGAGTTTGCTCAAtagttatattcaagcataTTGAGCAAACTCAACCTTCGGgcg	aattcgcCCGAAGGTTGAGTTTGCTCAAtatgcttgaatataactaTTGAGCAAACTCAACCTTCGG actg	pNP	attp2
TH10623.S		CG12477	ctagcagtAAGGGACTGCAAGTACTTTAAtagttatattcaagcataTTAAAGTACTTGCAGTCCCTTgcg	aattcgcAAGGGACTGCAAGTACTTTAAtatgcttgaatataactaTTAAAGTACTTGCAGTCCCTT actg	pNP	attp2
TH10624.S		CG12460	ctagcagtCACCTTTAAACTATCATCCTAtagttatattcaagcataTAGGATGATAGTTTAAAGGTGgcg	aattcgcCACCTTTAAACTATCATCCTAtatgcttgaatataactaTAGGATGATAGTTTAAAGGTGactg	pNP	attp2
TH10625.S		CG12288	ctagcagtCAGTTGCGGCGAAATAGACTAtagttatattcaagcataTAGTCTATTTCGCCGCAACTGgcg	aattcgcCAGTTGCGGCGAAATAGACTAtatgcttgaatataactaTAGTCTATTTCGCCGCAACTG actg	pNP	attp2
TH10626.S		mxc	ctagcagtCTGGTAAAGAATATTAACGTAtagttatattcaagcataTACGTTAATATTCTTTACCAGgcg	aattcgcCTGGTAAAGAATATTAACGTAtatgcttgaatataactaTACGTTAATATTCTTTACCAGactg	pNP	attp2
TH10627.S		CG2950	ctagcagtCCGTAGGTGAATACAAGTTCAtagttatattcaagcataTGAACTTGTATTCACCTACGGgcg	aattcgcCCGTAGGTGAATACAAGTTCAtatgcttgaatataactaTGAACTTGTATTCACCTACGGactg	pNP	attp2
TH10628.S		CG2931	ctagcagtGAGGTGGTTCTTCCAAGGCTAtagttatattcaagcataTAGCCTTGGAAGAACCACCTCgcg	aattcgcGAGGTGGTTCTTCCAAGGCTAtatgcttgaatataactaTAGCCTTGGAAGAACCACCTC actg	pNP	attp2
TH10629.S		mod	ctagcagtCTGCTGAAGCATAGATTGTTAtagttatattcaagcataTAACAATCTATGCTTCAGCAGgcg	aattcgcCTGCTGAAGCATAGATTGTTAtatgcttgaatataactaTAACAATCTATGCTTCAGCAGactg	pNP	attp2
TH10630.S		CG18823	ctagcagtTCGCTGATCGTTGATAACGAAtagttatattcaagcataTTCGTTATCAACGATCAGCGAgcg	aattcgcTCGCTGATCGTTGATAACGAAtatgcttgaatataactaTTCGTTATCAACGATCAGCGA actg	pNP	attp2
TH10631.S		Slbp	ctagcagtCTCCATTTCGATCGATGTGAAtagttatattcaagcataTTCACATCGATCGAAATGGAGgcg	aattcgcCTCCATTTCGATCGATGTGAAtatgcttgaatataactaTTCACATCGATCGAAATGGAG actg	pNP	attp2
TH10632.S		l(1)G0004	ctagcagtGCCGGCGAAGAGAGCGACGAAtagttatattcaagcataTTCGTCGCTCTCTTCGCCGGCgcg	aattcgcGCCGGCGAAGAGAGCGACGAAtatgcttgaatataactaTTCGTCGCTCTCTTCGCCGGCactg	pNP	attp2
TH10633.S		CG11726	ctagcagtATGCAAATTCGTCTTCAGAAAtagttatattcaagcataTTTCTGAAGACGAATTTGCATgcg	aattcgcATGCAAATTCGTCTTCAGAAAtatgcttgaatataactaTTTCTGAAGACGAATTTGCAT actg	pNP	attp2
TH10634.S		CG11505	ctagcagtCTGCTACAGAGCACAACACTAtagttatattcaagcataTAGTGTTGTGCTCTGTAGCAGgcg	aattcgcCTGCTACAGAGCACAACACTAtatgcttgaatataactaTAGTGTTGTGCTCTGTAGCAG actg	pNP	attp2
TH10635.S		CG11360	ctagcagtTTCGGTCGATACTAAAGAATAtagttatattcaagcataTATTCTTTAGTATCGACCGAAgcg	aattcgcTTCGGTCGATACTAAAGAATAtatgcttgaatataactaTATTCTTTAGTATCGACCGAA actg	pNP	attp2
TH10636.S		CG11337	ctagcagtTCCGGATGTGCTTGCAATCAAtagttatattcaagcataTTGATTGCAAGCACATCCGGAgcg	aattcgcTCCGGATGTGCTTGCAATCAAtatgcttgaatataactaTTGATTGCAAGCACATCCGGA actg	pNP	attp2
TH10637.S		SmE	ctagcagtCGCCGAGGAAGTCTATGTGAAtagttatattcaagcataTTCACATAGACTTCCTCGGCGgcg	aattcgcCGCCGAGGAAGTCTATGTGAAtatgcttgaatataactaTTCACATAGACTTCCTCGGCG actg	pNP	attp2
TH10638.S		Sxl	ctagcagtTTATAGTCTCGCATGATTCTGtagttatattcaagcataTTATAGTCTCGCATGATTCTGgcg	aattcgcTTATAGTCTCGCATGATTCTGtatgcttgaatataactaTTATAGTCTCGCATGATTCTGactg	pNP	attp2
TH10639.S		CG17838	ctagcagtTTGGATGACATTAACCAGAAAtagttatattcaagcataTTTCTGGTTAATGTCATCCAAgcg	aattcgcTTGGATGACATTAACCAGAAAtatgcttgaatataactaTTTCTGGTTAATGTCATCCAAactg	pNP	attp2
TH10640.S		CG17768	ctagcagtCCCCGACGAAGTAATCGACATtagttatattcaagcataATGTCGATTACTTCGTCGGGGgcg	aattcgcCCCCGACGAAGTAATCGACATtatgcttgaatataactaATGTCGATTACTTCGTCGGGG actg	pNP	attp2
TH10641.S		Spf45	ctagcagtCAAGGTTGTTCTTCTACGCAAtagttatattcaagcataTTGCGTAGAAGAACAACCTTGgcg	aattcgcCAAGGTTGTTCTTCTACGCAAtatgcttgaatataactaTTGCGTAGAAGAACAACCTTGactg	pNP	attp2
TH10642.S		CG17386	ctagcagtTCAGACGACAGACACTAGTTAtagttatattcaagcataTAACTAGTGTCTGTCGTCTGAgcg	aattcgcTCAGACGACAGACACTAGTTAtatgcttgaatataactaTAACTAGTGTCTGTCGTCTGA actg	pNP	attp2
TH10643.S		CG11123	ctagcagtAACATTCTGGATGCTATGAAAtagttatattcaagcataTTTCATAGCATCCAGAATGTTgcg	aattcgcAACATTCTGGATGCTATGAAAtatgcttgaatataactaTTTCATAGCATCCAGAATGTT actg	pNP	attp2
TH10644.S		CG11109	ctagcagtCAAGGTGTTAATGCAGCGGTAtagttatattcaagcataTACCGCTGCATTAACACCTTGgcg	aattcgcCAAGGTGTTAATGCAGCGGTAtatgcttgaatataactaTACCGCTGCATTAACACCTTG actg	pNP	attp2
TH10645.S		CG10993	ctagcagtCAGCAAGAAGGGTGTCATCTAtagttatattcaagcataTAGATGACACCCTTCTTGCTGgcg	aattcgcCAGCAAGAAGGGTGTCATCTAtatgcttgaatataactaTAGATGACACCCTTCTTGCTGactg	pNP	attp2
TH10646.S		CG10948	ctagcagtCTGGACTAGAAGCAACTCTTAtagttatattcaagcataTAAGAGTTGCTTCTAGTCCAGgcg	aattcgcCTGGACTAGAAGCAACTCTTAtatgcttgaatataactaTAAGAGTTGCTTCTAGTCCAG actg	pNP	attp2
TH10647.S		La	ctagcagtCACCAAGTCGTACAAGTTCAAtagttatattcaagcataTTGAACTTGTACGACTTGGTGgcg	aattcgcCACCAAGTCGTACAAGTTCAAtatgcttgaatataactaTTGAACTTGTACGACTTGGTGactg	pNP	attp2
TH10648.S		lin-28	ctagcagtCAGCAGTGCAGCCCAAGAGAAtagttatattcaagcataTTCTCTTGGGCTGCACTGCTGgcg	aattcgcCAGCAGTGCAGCCCAAGAGAAtatgcttgaatataactaTTCTCTTGGGCTGCACTGCTG actg	pNP	attp2
TH10649.S		Rbp1	ctagcagtTCGGCGTCCAAGCACGAGATAtagttatattcaagcataTATCTCGTGCTTGGACGCCGAgcg	aattcgcTCGGCGTCCAAGCACGAGATAtatgcttgaatataactaTATCTCGTGCTTGGACGCCGA actg	pNP	attp2
TH10650.S		ref2	ctagcagtAGGATCGATCAGAAAGCGAAAtagttatattcaagcataTTTCGCTTTCTGATCGATCCTgcg	aattcgcAGGATCGATCAGAAAGCGAAAtatgcttgaatataactaTTTCGCTTTCTGATCGATCCT actg	pNP	attp2
TH10651.S		CG17018	ctagcagtCCGCACTATACTCGAACTTTAtagttatattcaagcataTAAAGTTCGAGTATAGTGCGGgcg	aattcgcCCGCACTATACTCGAACTTTAtatgcttgaatataactaTAAAGTTCGAGTATAGTGCGG actg	pNP	attp2
TH10652.S		Imp	ctagcagtCAGCTCTATCAACGACATCAAtagttatattcaagcataTTGATGTCGTTGATAGAGCTGgcg	aattcgcCAGCTCTATCAACGACATCAAtatgcttgaatataactaTTGATGTCGTTGATAGAGCTGactg	pNP	attp2
TH10653.S		sqd	ctagcagtCGGCGGCTACTATAATGGATAtagttatattcaagcataTATCCATTATAGTAGCCGCCGgcg	aattcgcCGGCGGCTACTATAATGGATAtatgcttgaatataactaTATCCATTATAGTAGCCGCCGactg	pNP	attp2
TH10654.S		CG10881	ctagcagtACGGAGTATAAGTTCAACGATtagttatattcaagcataATCGTTGAACTTATACTCCGTgcg	aattcgcACGGAGTATAAGTTCAACGATtatgcttgaatataactaATCGTTGAACTTATACTCCGT actg	pNP	attp2
TH10655.S		orb	ctagcagtCAGCAGCAGTTTGTTAACCTAtagttatattcaagcataTAGGTTAACAAACTGCTGCTGgcg	aattcgcCAGCAGCAGTTTGTTAACCTAtatgcttgaatataactaTAGGTTAACAAACTGCTGCTGactg	pNP	attp2
TH10656.S		B52	ctagcagtCGCGACCGCTACGACGATCGAtagttatattcaagcataTCGATCGTCGTAGCGGTCGCGgcg	aattcgcCGCGACCGCTACGACGATCGAtatgcttgaatataactaTCGATCGTCGTAGCGGTCGCGactg	pNP	attp2
TH10657.S		hkl, Acn	ctagcagtTCGGATCAAGTCTAAGTGCTAtagttatattcaagcataTAGCACTTAGACTTGATCCGAgcg	aattcgcTCGGATCAAGTCTAAGTGCTAtatgcttgaatataactaTAGCACTTAGACTTGATCCGAactg	pNP	attp2
TH10658.S		roq	ctagcagtCCGAAGTACAAGATCAGCTTAtagttatattcaagcataTAAGCTGATCTTGTACTTCGGgcg	aattcgcCCGAAGTACAAGATCAGCTTAtatgcttgaatataactaTAAGCTGATCTTGTACTTCGG actg	pNP	attp2
TH10659.S		DebB/SmF	ctagcagtCCGCTGCAACAACGTGCTGTAtagttatattcaagcataTACAGCACGTTGTTGCAGCGGgcg	aattcgcCCGCTGCAACAACGTGCTGTAtatgcttgaatataactaTACAGCACGTTGTTGCAGCGGactg	pNP	attp2
TH10660.S		RnpS1	ctagcagtAAGGACCATGTGTTCGAGATAtagttatattcaagcataTATCTCGAACACATGGTCCTTgcg	aattcgcAAGGACCATGTGTTCGAGATAtatgcttgaatataactaTATCTCGAACACATGGTCCTT actg	pNP	attp2
TH10661.S		CG1677	ctagcagtACGCCTGTTAATGCGGATCAAtagttatattcaagcataTTGATCCGCATTAACAGGCGTgcg	aattcgcACGCCTGTTAATGCGGATCAAtatgcttgaatataactaTTGATCCGCATTAACAGGCGTactg	pNP	attp2
TH10662.S		CG1582	ctagcagtTAGCGTTGACGAGAACGATAAtagttatattcaagcataTTATCGTTCTCGTCAACGCTAgcg	aattcgcTAGCGTTGACGAGAACGATAAtatgcttgaatataactaTTATCGTTCTCGTCAACGCTAactg	pNP	attp2
TH10663.S		Upf1	ctagcagtCCCGGTTAAGTGCACCAGTAAtagttatattcaagcataTTACTGGTGCACTTAACCGGGgcg	aattcgcCCCGGTTAAGTGCACCAGTAAtatgcttgaatataactaTTACTGGTGCACTTAACCGGG actg	pNP	attp2
TH10664.S		CG10384	ctagcagtCTGGACAGACGACTCCGGCGAtagttatattcaagcataTCGCCGGAGTCGTCTGTCCAGgcg	aattcgcCTGGACAGACGACTCCGGCGAtatgcttgaatataactaTCGCCGGAGTCGTCTGTCCAG actg	pNP	attp2
TH10665.S		Hrb27C	ctagcagtACGGCGGATACGACATGTATAtagttatattcaagcataTATACATGTCGTATCCGCCGTgcg	aattcgcACGGCGGATACGACATGTATAtatgcttgaatataactaTATACATGTCGTATCCGCCGTactg	pNP	attp2
TH10666.S		nonA-l	ctagcagtCAGGGTAACCAAGGCGATCAAtagttatattcaagcataTTGATCGCCTTGGTTACCCTGgcg	aattcgcCAGGGTAACCAAGGCGATCAAtatgcttgaatataactaTTGATCGCCTTGGTTACCCTGactg	pNP	attp2
TH10667.S		TBPH	ctagcagtCGGAGAGGATCACATTATCAAtagttatattcaagcataTTGATAATGTGATCCTCTCCGgcg	aattcgcCGGAGAGGATCACATTATCAAtatgcttgaatataactaTTGATAATGTGATCCTCTCCGactg	pNP	attp2
TH10668.S		tra2	ctagcagtCAGATGGTGATTGACGCACAAtagttatattcaagcataTTGTGCGTCAATCACCATCTGgcg	aattcgcCAGATGGTGATTGACGCACAAtatgcttgaatataactaTTGTGCGTCAATCACCATCTGactg	pNP	attp2
TH10669.S		swm	ctagcagtCAGGATCAGTTGCAAGCACAAtagttatattcaagcataTTGTGCTTGCAACTGATCCTGgcg	aattcgcCAGGATCAGTTGCAAGCACAAtatgcttgaatataactaTTGTGCTTGCAACTGATCCTGactg	pNP	attp2
TH10670.S		CG14891	ctagcagtTTGGTGGAAAGTGCTCGATTAtagttatattcaagcataTAATCGAGCACTTTCCACCAAgcg	aattcgcTTGGTGGAAAGTGCTCGATTAtatgcttgaatataactaTAATCGAGCACTTTCCACCAA actg	pNP	attp2
TH10671.S		CG14718	ctagcagtTTCGTCTACAAGAACAAGATAtagttatattcaagcataTATCTTGTTCTTGTAGACGAAgcg	aattcgcTTCGTCTACAAGAACAAGATAtatgcttgaatataactaTATCTTGTTCTTGTAGACGAA actg	pNP	attp2
TH10672.S		CG14641	ctagcagtCGGGTCAAGTACCGTATCCAAtagttatattcaagcataTTGGATACGGTACTTGACCCGgcg	aattcgcCGGGTCAAGTACCGTATCCAAtatgcttgaatataactaTTGGATACGGTACTTGACCCG actg	pNP	attp2
TH10673.S		CG14628	ctagcagtCTCGACCATACTACCTTCAAAtagttatattcaagcataTTTGAAGGTAGTATGGTCGAGgcg	aattcgcCTCGACCATACTACCTTCAAAtatgcttgaatataactaTTTGAAGGTAGTATGGTCGAG actg	pNP	attp2
TH10674.S		Gaps-G	ctagcagtAACTTGTGTCTGTGCTAGAGTtagttatattcaagcataACTCTAGCACAGACACAAGTTgcg	aattcgcAACTTGTGTCTGTGCTAGAGTtatgcttgaatataactaACTCTAGCACAGACACAAGTTactg	pNP	attp2
TH10675.S		Gaps-A	ctagcagtAACTTATGTCTGTGCTAGAGTtagttatattcaagcataACTCTAGCACAGACATAAGTTgcg	aattcgcAACTTATGTCTGTGCTAGAGTtatgcttgaatataactaACTCTAGCACAGACATAAGTTactg	pNP	attp2
TH10676.S		sif-G	ctagcagtAGGCCGGGGAATCTGGGCATAtagttatattcaagcataTATGCCCAGATTCCCCGGCCTgcg	aattcgcAGGCCGGGGAATCTGGGCATAtatgcttgaatataactaTATGCCCAGATTCCCCGGCCTactg	pNP	attp2
TH10677.S		sif-A	ctagcagtAGGCCAGGGAATCTGGGCATAtagttatattcaagcataTATGCCCAGATTCCCTGGCCTgcg	aattcgcAGGCCAGGGAATCTGGGCATAtatgcttgaatataactaTATGCCCAGATTCCCTGGCCTactg	pNP	attp2
TH10678.S		tutl-G	ctagcagtTGTCAGGGCTGCAACACAACCtagttatattcaagcataGGTTGTGTTGCAGCCCTGACAgcg	aattcgcTGTCAGGGCTGCAACACAACCtatgcttgaatataactaGGTTGTGTTGCAGCCCTGACAactg	pNP	attp2
TH10679.S		tutl-A	ctagcagtTGTCAAGGCTGCAACACAACCtagttatattcaagcataGGTTGTGTTGCAGCCTTGACAgcg	aattcgcTGTCAAGGCTGCAACACAACCtatgcttgaatataactaGGTTGTGTTGCAGCCTTGACAactg	pNP	attp2
TH10680.S		CG14414	ctagcagtACGGTTCGCAGCGCTACGGAAtagttatattcaagcataTTCCGTAGCGCTGCGAACCGTgcg	aattcgcACGGTTCGCAGCGCTACGGAAtatgcttgaatataactaTTCCGTAGCGCTGCGAACCGTactg	pNP	attp2
TH10681.S		CG14230	ctagcagtTCGTCCGACAGCGAAGACGAAtagttatattcaagcataTTCGTCTTCGCTGTCGGACGAgcg	aattcgcTCGTCCGACAGCGAAGACGAAtatgcttgaatataactaTTCGTCTTCGCTGTCGGACGAactg	pNP	attp2
TH10682.S		bl	ctagcagtGCGCGACAATCCGTTCATTAAtagttatattcaagcataTTAATGAACGGATTGTCGCGCgcg	aattcgcGCGCGACAATCCGTTCATTAAtatgcttgaatataactaTTAATGAACGGATTGTCGCGCactg	pNP	attp2
TH10683.S		CG1340	ctagcagtTCGGCCCAAGCTAGTGCTCAAtagttatattcaagcataTTGAGCACTAGCTTGGGCCGAgcg	aattcgcTCGGCCCAAGCTAGTGCTCAAtatgcttgaatataactaTTGAGCACTAGCTTGGGCCGAactg	pNP	attp2
TH10684.S		shot-G	ctagcagtTGCGTGTGGCAATTGAGTTGGtagttatattcaagcataCCAACTCAATTGCCACACGCAgcg	aattcgcTGCGTGTGGCAATTGAGTTGGtatgcttgaatataactaCCAACTCAATTGCCACACGCAactg	pNP	attp2
TH10685.S		shot-A	ctagcagtTGCGTATGGCAATTGAGTTGGtagttatattcaagcataCCAACTCAATTGCCATACGCAgcg	aattcgcTGCGTATGGCAATTGAGTTGGtatgcttgaatataactaCCAACTCAATTGCCATACGCAactg	pNP	attp2
TH10686.S		boss-G	ctagcagtTGGCAGCTGGGCTGACGGCTGtagttatattcaagcataCAGCCGTCAGCCCAGCTGCCAgcg	aattcgcTGGCAGCTGGGCTGACGGCTGtatgcttgaatataactaCAGCCGTCAGCCCAGCTGCCAactg	pNP	attp2
TH10687.S		boss-A	ctagcagtTGGCAACTGGGCTGACGGCTGtagttatattcaagcataCAGCCGTCAGCCCAGTTGCCAgcg	aattcgcTGGCAACTGGGCTGACGGCTGtatgcttgaatataactaCAGCCGTCAGCCCAGTTGCCAactg	pNP	attp2
TH10688.S		prom-G	ctagcagtGTGCAGTGTCTTTCAATTGGAtagttatattcaagcataTCCAATTGAAAGACACTGCACgcg	aattcgcGTGCAGTGTCTTTCAATTGGAtatgcttgaatataactaTCCAATTGAAAGACACTGCACactg	pNP	attp2
TH10689.S		prom-A	ctagcagtGTACAATGTCTTTCAATTGGAtagttatattcaagcataTCCAATTGAAAGACATTGTACgcg	aattcgcGTACAATGTCTTTCAATTGGAtatgcttgaatataactaTCCAATTGAAAGACATTGTACactg	pNP	attp2
TH10690.S		Pka-C2	ctagcagtCTCGACCAAGTGCTTCGACTAtagttatattcaagcataTAGTCGAAGCACTTGGTCGAGgcg	aattcgcCTCGACCAAGTGCTTCGACTAtatgcttgaatataactaTAGTCGAAGCACTTGGTCGAGactg	pNP	attp2
TH10691.S		ci	ctagcagtACGCAAGATGAACTTGTTAAAtagttatattcaagcataTTTAACAAGTTCATCTTGCGTgcg	aattcgcACGCAAGATGAACTTGTTAAAtatgcttgaatataactaTTTAACAAGTTCATCTTGCGTactg	pNP	attp2
TH10692.S		png	ctagcagtCGGCATGACTGTGACCCTCTAtagttatattcaagcataTAGAGGGTCACAGTCATGCCGgcg	aattcgcCGGCATGACTGTGACCCTCTAtatgcttgaatataactaTAGAGGGTCACAGTCATGCCGactg	pNP	attp2
TH10693.S		ninaC	ctagcagtTCGGTTCGAAGTTCCACACAAtagttatattcaagcataTTGTGTGGAACTTCGAACCGAgcg	aattcgcTCGGTTCGAAGTTCCACACAAtatgcttgaatataactaTTGTGTGGAACTTCGAACCGAactg	pNP	attp2
TH10694.S		phl	ctagcagtACCGAAGGCGACAGCGATCTAtagttatattcaagcataTAGATCGCTGTCGCCTTCGGTgcg	aattcgcACCGAAGGCGACAGCGATCTAtatgcttgaatataactaTAGATCGCTGTCGCCTTCGGTactg	pNP	attp2
TH10695.S		Pkc53E	ctagcagtAACAACAAGTGAGCAAGTTAAtagttatattcaagcataTTAACTTGCTCACTTGTTGTTgcg	aattcgcAACAACAAGTGAGCAAGTTAAtatgcttgaatataactaTTAACTTGCTCACTTGTTGTTactg	pNP	attp2
TH10696.S		sax	ctagcagtTAGTTATATAGAAGACTTTAAtagttatattcaagcataTTAAAGTCTTCTATATAACTAgcg	aattcgcTAGTTATATAGAAGACTTTAAtatgcttgaatataactaTTAAAGTCTTCTATATAACTAactg	pNP	attp2
TH10697.S		sev	ctagcagtCAAGAGCGACTACTACCGAAAtagttatattcaagcataTTTCGGTAGTAGTCGCTCTTGgcg	aattcgcCAAGAGCGACTACTACCGAAAtatgcttgaatataactaTTTCGGTAGTAGTCGCTCTTGactg	pNP	attp2
TH10698.S		shf	ctagcagtCAAGTGTATACAGAAGGACAAtagttatattcaagcataTTGTCCTTCTGTATACACTTGgcg	aattcgcCAAGTGTATACAGAAGGACAAtatgcttgaatataactaTTGTCCTTCTGTATACACTTGactg	pNP	attp2
TH10699.S		Src42A	ctagcagtAACAGTGAAAGTAACAGTAAAtagttatattcaagcataTTTACTGTTACTTTCACTGTTgcg	aattcgcAACAGTGAAAGTAACAGTAAAtatgcttgaatataactaTTTACTGTTACTTTCACTGTTactg	pNP	attp2
TH10700.S		otk	ctagcagtCAGGAGTTTCGACGACAGTTAtagttatattcaagcataTAACTGTCGTCGAAACTCCTGgcg	aattcgcCAGGAGTTTCGACGACAGTTAtatgcttgaatataactaTAACTGTCGTCGAAACTCCTGactg	pNP	attp2
TH10701.S		cdi	ctagcagtCTGGTGAATTCGAGAGTCCAAtagttatattcaagcataTTGGACTCTCGAATTCACCAGgcg	aattcgcCTGGTGAATTCGAGAGTCCAAtatgcttgaatataactaTTGGACTCTCGAATTCACCAGactg	pNP	attp2
TH10702.S		btl	ctagcagtTGGCTGCACAATGATACTCAAtagttatattcaagcataTTGAGTATCATTGTGCAGCCAgcg	aattcgcTGGCTGCACAATGATACTCAAtatgcttgaatataactaTTGAGTATCATTGTGCAGCCAactg	pNP	attp2
TH10703.S		bt	ctagcagtCAGGACGATGGATAAAGATAAtagttatattcaagcataTTATCTTTATCCATCGTCCTGgcg	aattcgcCAGGACGATGGATAAAGATAAtatgcttgaatataactaTTATCTTTATCCATCGTCCTGactg	pNP	attp2
TH10704.S		Gyc32E	ctagcagtATGATCTATGTTCGAGCTATAtagttatattcaagcataTATAGCTCGAACATAGATCATgcg	aattcgcATGATCTATGTTCGAGCTATAtatgcttgaatataactaTATAGCTCGAACATAGATCATactg	pNP	attp2
TH10705.S		msn	ctagcagtCAGCTGGTTGTGCGATGCAAAtagttatattcaagcataTTTGCATCGCACAACCAGCTGgcg	aattcgcCAGCTGGTTGTGCGATGCAAAtatgcttgaatataactaTTTGCATCGCACAACCAGCTGactg	pNP	attp2
TH10706.S		babo	ctagcagtTACAAGAATTCAAGAACTAAAtagttatattcaagcataTTTAGTTCTTGAATTCTTGTAgcg	aattcgcTACAAGAATTCAAGAACTAAAtatgcttgaatataactaTTTAGTTCTTGAATTCTTGTAactg	pNP	attp2
TH10707.S		nmo	ctagcagtAACGGAAACTAGTCTAAACAAtagttatattcaagcataTTGTTTAGACTAGTTTCCGTTgcg	aattcgcAACGGAAACTAGTCTAAACAAtatgcttgaatataactaTTGTTTAGACTAGTTTCCGTTactg	pNP	attp2
TH10708.S		Ret	ctagcagtCCCGAGAATACTAGTTGCGAAtagttatattcaagcataTTCGCAACTAGTATTCTCGGGgcg	aattcgcCCCGAGAATACTAGTTGCGAAtatgcttgaatataactaTTCGCAACTAGTATTCTCGGGactg	pNP	attp2
TH10709.S		Strn-Mlck	ctagcagtAAGCAGATATAGCATTGTTTAtagttatattcaagcataTAAACAATGCTATATCTGCTTgcg	aattcgcAAGCAGATATAGCATTGTTTAtatgcttgaatataactaTAAACAATGCTATATCTGCTTactg	pNP	attp2
TH10710.S		Tie	ctagcagtCCGGAAGTTTCTTTCATTGTAtagttatattcaagcataTACAATGAAAGAAACTTCCGGgcg	aattcgcCCGGAAGTTTCTTTCATTGTAtatgcttgaatataactaTACAATGAAAGAAACTTCCGGactg	pNP	attp2
TH10711.S		shark	ctagcagtCGCGATAGTGATCCCATGAAAtagttatattcaagcataTTTCATGGGATCACTATCGCGgcg	aattcgcCGCGATAGTGATCCCATGAAAtatgcttgaatataactaTTTCATGGGATCACTATCGCGactg	pNP	attp2
TH10712.S		Ssl	ctagcagtTTGGTCTGTTGTTGCAATTAAtagttatattcaagcataTTAATTGCAACAACAGACCAAgcg	aattcgcTTGGTCTGTTGTTGCAATTAAtatgcttgaatataactaTTAATTGCAACAACAGACCAAactg	pNP	attp2
TH10713.S		drl	ctagcagtCACGAGGAGTACGACGACGATtagttatattcaagcataATCGTCGTCGTACTCCTCGTGgcg	aattcgcCACGAGGAGTACGACGACGATtatgcttgaatataactaATCGTCGTCGTACTCCTCGTGactg	pNP	attp2
TH10714.S		Nrk	ctagcagtCCCGATCAGGAAGATCTACTAtagttatattcaagcataTAGTAGATCTTCCTGATCGGGgcg	aattcgcCCCGATCAGGAAGATCTACTAtatgcttgaatataactaTAGTAGATCTTCCTGATCGGGactg	pNP	attp2
TH10715.S		JIL-1	ctagcagtAAGGACGGTCGGTGTATTCAAtagttatattcaagcataTTGAATACACCGACCGTCCTTgcg	aattcgcAAGGACGGTCGGTGTATTCAAtatgcttgaatataactaTTGAATACACCGACCGTCCTTactg	pNP	attp2
TH10716.S		Pkn	ctagcagtTACGAAATTGGTTTCGAGTAAtagttatattcaagcataTTACTCGAAACCAATTTCGTAgcg	aattcgcTACGAAATTGGTTTCGAGTAAtatgcttgaatataactaTTACTCGAAACCAATTTCGTAactg	pNP	attp2
TH10717.S		Cad96Ca	ctagcagtTAGAAGTTATACTATATGTAAtagttatattcaagcataTTACATATAGTATAACTTCTAgcg	aattcgcTAGAAGTTATACTATATGTAAtatgcttgaatataactaTTACATATAGTATAACTTCTAactg	pNP	attp2
TH10718.S		fray	ctagcagtTCAGTAGATCCTGATGTAGTAtagttatattcaagcataTACTACATCAGGATCTACTGAgcg	aattcgcTCAGTAGATCCTGATGTAGTAtatgcttgaatataactaTACTACATCAGGATCTACTGAactg	pNP	attp2
TH10719.S		wit	ctagcagtACGAGTATATATTTAACTAAAtagttatattcaagcataTTTAGTTAAATATATACTCGTgcg	aattcgcACGAGTATATATTTAACTAAAtatgcttgaatataactaTTTAGTTAAATATATACTCGTactg	pNP	attp2
TH10720.S		Slob	ctagcagtTAGATTCAGTACTGACAACAAtagttatattcaagcataTTGTTGTCAGTACTGAATCTAgcg	aattcgcTAGATTCAGTACTGACAACAAtatgcttgaatataactaTTGTTGTCAGTACTGAATCTAactg	pNP	attp2
TH10721.S		CG4290	ctagcagtCACGACAGTGGACGAGAACAAtagttatattcaagcataTTGTTCTCGTCCACTGTCGTGgcg	aattcgcCACGACAGTGGACGAGAACAAtatgcttgaatataactaTTGTTCTCGTCCACTGTCGTGactg	pNP	attp2
TH10722.S		CG11489	ctagcagtTAGATTGTACGAACTAGCAAAtagttatattcaagcataTTTGCTAGTTCGTACAATCTAgcg	aattcgcTAGATTGTACGAACTAGCAAAtatgcttgaatataactaTTTGCTAGTTCGTACAATCTAactg	pNP	attp2
TH10723.S		CkIIbeta2	ctagcagtTTCGAACGTTAAGAACTACAAtagttatattcaagcataTTGTAGTTCTTAACGTTCGAAgcg	aattcgcTTCGAACGTTAAGAACTACAAtatgcttgaatataactaTTGTAGTTCTTAACGTTCGAAactg	pNP	attp2
TH10724.S		Dyrk3	ctagcagtTTGCAGCTTAATCTATGTTTAtagttatattcaagcataTAAACATAGATTAAGCTGCAAgcg	aattcgcTTGCAGCTTAATCTATGTTTAtatgcttgaatataactaTAAACATAGATTAAGCTGCAAactg	pNP	attp2
TH10725.S		Cdk5alpha	ctagcagtCCGAGTAATACGAAACTAATAtagttatattcaagcataTATTAGTTTCGTATTACTCGGgcg	aattcgcCCGAGTAATACGAAACTAATAtatgcttgaatataactaTATTAGTTTCGTATTACTCGGactg	pNP	attp2
TH10726.S		Madm	ctagcagtTAGCATCTTCATCCAGCACAAtagttatattcaagcataTTGTGCTGGATGAAGATGCTAgcg	aattcgcTAGCATCTTCATCCAGCACAAtatgcttgaatataactaTTGTGCTGGATGAAGATGCTAactg	pNP	attp2
TH10727.S		l(1)G0148	ctagcagtTTCGAATAGTCTTGTAGCTAAtagttatattcaagcataTTAGCTACAAGACTATTCGAAgcg	aattcgcTTCGAATAGTCTTGTAGCTAAtatgcttgaatataactaTTAGCTACAAGACTATTCGAAactg	pNP	attp2
TH10728.S		Pk34A	ctagcagtCAGAAGATGGTGCTTAAGCTAtagttatattcaagcataTAGCTTAAGCACCATCTTCTGgcg	aattcgcCAGAAGATGGTGCTTAAGCTAtatgcttgaatataactaTAGCTTAAGCACCATCTTCTGactg	pNP	attp2
TH10729.S		trbl	ctagcagtACGAATGCAAATTGTTATTTAtagttatattcaagcataTAAATAACAATTTGCATTCGTgcg	aattcgcACGAATGCAAATTGTTATTTAtatgcttgaatataactaTAAATAACAATTTGCATTCGTactg	pNP	attp2
TH10730.S		Pink1	ctagcagtAACGTTTGCTGCAGAATCAAAtagttatattcaagcataTTTGATTCTGCAGCAAACGTTgcg	aattcgcAACGTTTGCTGCAGAATCAAAtatgcttgaatataactaTTTGATTCTGCAGCAAACGTTactg	pNP	attp2
TH10731.S		CG2124	ctagcagtACGATTGTTGTTCACTCGTAAtagttatattcaagcataTTACGAGTGAACAACAATCGTgcg	aattcgcACGATTGTTGTTCACTCGTAAtatgcttgaatataactaTTACGAGTGAACAACAATCGTactg	pNP	attp2
TH10732.S		Sas10	ctagcagtCAGGACTACAGCAGCTACAATtagttatattcaagcataATTGTAGCTGCTGTAGTCCTGgcg	aattcgcCAGGACTACAGCAGCTACAATtatgcttgaatataactaATTGTAGCTGCTGTAGTCCTGactg	pNP	attp2
TH10733.S		CG8565	ctagcagtTTGACAGTTACTACTATTATAtagttatattcaagcataTATAATAGTAGTAACTGTCAAgcg	aattcgcTTGACAGTTACTACTATTATAtatgcttgaatataactaTATAATAGTAGTAACTGTCAAactg	pNP	attp2
TH10734.S		CG12788	ctagcagtTTGTATAATTGTTGTATTAAAtagttatattcaagcataTTTAATACAACAATTATACAAgcg	aattcgcTTGTATAATTGTTGTATTAAAtatgcttgaatataactaTTTAATACAACAATTATACAAactg	pNP	attp2
TH10735.S		CG4629	ctagcagtCACCTCCGAGATGCTGATCAAtagttatattcaagcataTTGATCAGCATCTCGGAGGTGgcg	aattcgcCACCTCCGAGATGCTGATCAAtatgcttgaatataactaTTGATCAGCATCTCGGAGGTGactg	pNP	attp2
TH10736.S		CG9962	ctagcagtCAAACGAGTTCTACAACTATAtagttatattcaagcataTATAGTTGTAGAACTCGTTTGgcg	aattcgcCAAACGAGTTCTACAACTATAtatgcttgaatataactaTATAGTTGTAGAACTCGTTTGactg	pNP	attp2
TH10737.S		CG3277	ctagcagtACGATCAGCAACGACGAGCTAtagttatattcaagcataTAGCTCGTCGTTGCTGATCGTgcg	aattcgcACGATCAGCAACGACGAGCTAtatgcttgaatataactaTAGCTCGTCGTTGCTGATCGTactg	pNP	attp2
TH10738.S		CG7236	ctagcagtTTGGACAGAACGAGTACTTTAtagttatattcaagcataTAAAGTACTCGTTCTGTCCAAgcg	aattcgcTTGGACAGAACGAGTACTTTAtatgcttgaatataactaTAAAGTACTCGTTCTGTCCAAactg	pNP	attp2
TH10739.S		Pvr	ctagcagtTAGTGTAGTCTAAGTCGATTAtagttatattcaagcataTAATCGACTTAGACTACACTAgcg	aattcgcTAGTGTAGTCTAAGTCGATTAtatgcttgaatataactaTAATCGACTTAGACTACACTAactg	pNP	attp2
TH10740.S		CG4839	ctagcagtCAGGATGCTACGAATAGTCAAtagttatattcaagcataTTGACTATTCGTAGCATCCTGgcg	aattcgcCAGGATGCTACGAATAGTCAAtatgcttgaatataactaTTGACTATTCGTAGCATCCTGactg	pNP	attp2
TH10741.S		CG7094	ctagcagtCACGATCGCTCAGCTCTGCAAtagttatattcaagcataTTGCAGAGCTGAGCGATCGTGgcg	aattcgcCACGATCGCTCAGCTCTGCAAtatgcttgaatataactaTTGCAGAGCTGAGCGATCGTGactg	pNP	attp2
TH10742.S		CG9257	ctagcagtCTGGACGACGAAGAGTTTGAAtagttatattcaagcataTTCAAACTCTTCGTCGTCCAGgcg	aattcgcCTGGACGACGAAGAGTTTGAAtatgcttgaatataactaTTCAAACTCTTCGTCGTCCAGactg	pNP	attp2
TH10743.S		CG10459	ctagcagtCAAGAGCTTCGAAGTGCTCAAtagttatattcaagcataTTGAGCACTTCGAAGCTCTTGgcg	aattcgcCAAGAGCTTCGAAGTGCTCAAtatgcttgaatataactaTTGAGCACTTCGAAGCTCTTGactg	pNP	attp2
TH10744.S		CG8964	ctagcagtCAGCAAGAATCTGAAGAGCAAtagttatattcaagcataTTGCTCTTCAGATTCTTGCTGgcg	aattcgcCAGCAAGAATCTGAAGAGCAAtatgcttgaatataactaTTGCTCTTCAGATTCTTGCTGactg	pNP	attp2
TH10745.S		Drl-2	ctagcagtTCGGAGTTCAGTGCTGATATAtagttatattcaagcataTATATCAGCACTGAACTCCGAgcg	aattcgcTCGGAGTTCAGTGCTGATATAtatgcttgaatataactaTATATCAGCACTGAACTCCGAactg	pNP	attp2
TH10746.S		CG4945	ctagcagtTCGGGACATAAAGCTAGACAAtagttatattcaagcataTTGTCTAGCTTTATGTCCCGAgcg	aattcgcTCGGGACATAAAGCTAGACAAtatgcttgaatataactaTTGTCTAGCTTTATGTCCCGAactg	pNP	attp2
TH10747.S		CG3216	ctagcagtCAGCGCGGCGATGTCGAGCTAtagttatattcaagcataTAGCTCGACATCGCCGCGCTGgcg	aattcgcCAGCGCGGCGATGTCGAGCTAtatgcttgaatataactaTAGCTCGACATCGCCGCGCTGactg	pNP	attp2
TH10748.S		CG3105	ctagcagtCAGCCAGATGATTGTACAATAtagttatattcaagcataTATTGTACAATCATCTGGCTGgcg	aattcgcCAGCCAGATGATTGTACAATAtatgcttgaatataactaTATTGTACAATCATCTGGCTGactg	pNP	attp2
TH10749.S		CG10738	ctagcagtCCCGATGGGTGGTCAAGCTAAtagttatattcaagcataTTAGCTTGACCACCCATCGGGgcg	aattcgcCCCGATGGGTGGTCAAGCTAAtatgcttgaatataactaTTAGCTTGACCACCCATCGGGactg	pNP	attp2
TH10750.S		CG6114	ctagcagtTTGCAGCTATGCGACAACAAAtagttatattcaagcataTTTGTTGTCGCATAGCTGCAAgcg	aattcgcTTGCAGCTATGCGACAACAAAtatgcttgaatataactaTTTGTTGTCGCATAGCTGCAAactg	pNP	attp2
TH10751.S		CG7177	ctagcagtAACGTTGTCAGTGGTTCCTAAtagttatattcaagcataTTAGGAACCACTGACAACGTTgcg	aattcgcAACGTTGTCAGTGGTTCCTAAtatgcttgaatataactaTTAGGAACCACTGACAACGTTactg	pNP	attp2
TH10752.S		CG12147	ctagcagtCGAGAAGATAGCTGAGTACAAtagttatattcaagcataTTGTACTCAGCTATCTTCTCGgcg	aattcgcCGAGAAGATAGCTGAGTACAAtatgcttgaatataactaTTGTACTCAGCTATCTTCTCGactg	pNP	attp2
TH10753.S		CG12170	ctagcagtAACGAGGTTACAACAGAGTAAtagttatattcaagcataTTACTCTGTTGTAACCTCGTTgcg	aattcgcAACGAGGTTACAACAGAGTAAtatgcttgaatataactaTTACTCTGTTGTAACCTCGTTactg	pNP	attp2
TH10754.S		CG14305	ctagcagtCTGGTTCTTTCAGATGTCCAAtagttatattcaagcataTTGGACATCTGAAAGAACCAGgcg	aattcgcCTGGTTCTTTCAGATGTCCAAtatgcttgaatataactaTTGGACATCTGAAAGAACCAGactg	pNP	attp2
TH10755.S		Fancd2	ctagcagtTACGACTAATAAGAATTTCAAtagttatattcaagcataTTGAAATTCTTATTAGTCGTAgcg	aattcgcTACGACTAATAAGAATTTCAAtatgcttgaatataactaTTGAAATTCTTATTAGTCGTAactg	pNP	attp2
TH10756.S		CG6800	ctagcagtCAGCGATACAGATATGCTTAAtagttatattcaagcataTTAAGCATATCTGTATCGCTGgcg	aattcgcCAGCGATACAGATATGCTTAAtatgcttgaatataactaTTAAGCATATCTGTATCGCTGactg	pNP	attp2
TH10757.S		CG13850	ctagcagtAAGGCGATTGCAAGTAGCAAAtagttatattcaagcataTTTGCTACTTGCAATCGCCTTgcg	aattcgcAAGGCGATTGCAAGTAGCAAAtatgcttgaatataactaTTTGCTACTTGCAATCGCCTTactg	pNP	attp2
TH10758.S		Takl2	ctagcagtAAAGATTGAAAGAGAGATCTAtagttatattcaagcataTAGATCTCTCTTTCAATCTTTgcg	aattcgcAAAGATTGAAAGAGAGATCTAtatgcttgaatataactaTAGATCTCTCTTTCAATCTTTactg	pNP	attp2
TH10759.S		CG10177	ctagcagtCAGGACGAAGTGCACCGTAAAtagttatattcaagcataTTTACGGTGCACTTCGTCCTGgcg	aattcgcCAGGACGAAGTGCACCGTAAAtatgcttgaatataactaTTTACGGTGCACTTCGTCCTGactg	pNP	attp2
TH10760.S		CG12069	ctagcagtTTCGACAAACTTGACTTGTAAtagttatattcaagcataTTACAAGTCAAGTTTGTCGAAgcg	aattcgcTTCGACAAACTTGACTTGTAAtatgcttgaatataactaTTACAAGTCAAGTTTGTCGAAactg	pNP	attp2
TH10761.S		Asator	ctagcagtCAGGATTCATATTCTCATCAAtagttatattcaagcataTTGATGAGAATATGAATCCTGgcg	aattcgcCAGGATTCATATTCTCATCAAtatgcttgaatataactaTTGATGAGAATATGAATCCTGactg	pNP	attp2
TH10762.S		CG12798	ctagcagtCAGTTGTGCCAGATAAACATAtagttatattcaagcataTATGTTTATCTGGCACAACTGgcg	aattcgcCAGTTGTGCCAGATAAACATAtatgcttgaatataactaTATGTTTATCTGGCACAACTGactg	pNP	attp2
TH10763.S		tefu	ctagcagtCAGGATGAGTGCACTTCTAAAtagttatattcaagcataTTTAGAAGTGCACTCATCCTGgcg	aattcgcCAGGATGAGTGCACTTCTAAAtatgcttgaatataactaTTTAGAAGTGCACTCATCCTGactg	pNP	attp2
TH10764.S		Takl1	ctagcagtCAGGAGATTGCAGTAAAGATAtagttatattcaagcataTATCTTTACTGCAATCTCCTGgcg	aattcgcCAGGAGATTGCAGTAAAGATAtatgcttgaatataactaTATCTTTACTGCAATCTCCTGactg	pNP	attp2
TH10765.S		CG31097	ctagcagtCCAGTGTGATATACAAAGAAAtagttatattcaagcataTTTCTTTGTATATCACACTGGgcg	aattcgcCCAGTGTGATATACAAAGAAAtatgcttgaatataactaTTTCTTTGTATATCACACTGGactg	pNP	attp2
TH10766.S		CG31183	ctagcagtCCGAGAGTTACTCCACTCTAAtagttatattcaagcataTTAGAGTGGAGTAACTCTCGGgcg	aattcgcCCGAGAGTTACTCCACTCTAAtatgcttgaatataactaTTAGAGTGGAGTAACTCTCGGactg	pNP	attp2
TH10767.S		CG31643	ctagcagtACGACTGGAACTCCAAGTATAtagttatattcaagcataTATACTTGGAGTTCCAGTCGTgcg	aattcgcACGACTGGAACTCCAAGTATAtatgcttgaatataactaTATACTTGGAGTTCCAGTCGTactg	pNP	attp2
TH10768.S		CG32666	ctagcagtCAGATGATAATCAATCATATAtagttatattcaagcataTATATGATTGATTATCATCTGgcg	aattcgcCAGATGATAATCAATCATATAtatgcttgaatataactaTATATGATTGATTATCATCTGactg	pNP	attp2
TH10769.S		CG32703	ctagcagtACGGACGAAGTAATATAGATAtagttatattcaagcataTATCTATATTACTTCGTCCGTgcg	aattcgcACGGACGAAGTAATATAGATAtatgcttgaatataactaTATCTATATTACTTCGTCCGTactg	pNP	attp2
TH10770.S		CG32944	ctagcagtCTGGAGGAAATGATTGTAGAAtagttatattcaagcataTTCTACAATCATTTCCTCCAGgcg	aattcgcCTGGAGGAAATGATTGTAGAAtatgcttgaatataactaTTCTACAATCATTTCCTCCAGactg	pNP	attp2
TH10771.S		CG33467	ctagcagtCCCAGTTGGTATACAAATTTAtagttatattcaagcataTAAATTTGTATACCAACTGGGgcg	aattcgcCCCAGTTGGTATACAAATTTAtatgcttgaatataactaTAAATTTGTATACCAACTGGGactg	pNP	attp2
TH10772.S		Ddr	ctagcagtTCGGCTATCGACAACAAACTAtagttatattcaagcataTAGTTTGTTGTCGATAGCCGAgcg	aattcgcTCGGCTATCGACAACAAACTAtatgcttgaatataactaTAGTTTGTTGTCGATAGCCGAactg	pNP	attp2
TH10773.S		CG34356	ctagcagtCAAGTCCGAGATCAACAATAAtagttatattcaagcataTTATTGTTGATCTCGGACTTGgcg	aattcgcCAAGTCCGAGATCAACAATAAtatgcttgaatataactaTTATTGTTGATCTCGGACTTGactg	pNP	attp2
TH10774.S		CG34357	ctagcagtTCGGTTGTCGACAGTCATCAAtagttatattcaagcataTTGATGACTGTCGACAACCGAgcg	aattcgcTCGGTTGTCGACAGTCATCAAtatgcttgaatataactaTTGATGACTGTCGACAACCGAactg	pNP	attp2
TH10775.S		CG34380	ctagcagtCAGCGGCTGTTTAATGCTCAAtagttatattcaagcataTTGAGCATTAAACAGCCGCTGgcg	aattcgcCAGCGGCTGTTTAATGCTCAAtatgcttgaatataactaTTGAGCATTAAACAGCCGCTGactg	pNP	attp2
TH10776.S		GckIII	ctagcagtCAGAGTAGTTCAGCCACCAAAtagttatattcaagcataTTTGGTGGCTGAACTACTCTGgcg	aattcgcCAGAGTAGTTCAGCCACCAAAtatgcttgaatataactaTTTGGTGGCTGAACTACTCTGactg	pNP	attp2
TH10777.S		sls	ctagcagtAAGGTTGTGAGCAGTTCTCAAtagttatattcaagcataTTGAGAACTGCTCACAACCTTgcg	aattcgcAAGGTTGTGAGCAGTTCTCAAtatgcttgaatataactaTTGAGAACTGCTCACAACCTTactg	pNP	attp2
TH10778.S		Doa	ctagcagtCAGCGATTTGGTTATTGTTGAtagttatattcaagcataTCAACAATAACCAAATCGCTGgcg	aattcgcCAGCGATTTGGTTATTGTTGAtatgcttgaatataactaTCAACAATAACCAAATCGCTGactg	pNP	attp2
TH10779.S		CG42347	ctagcagtTTGAAACAATGTCAAATGTAAtagttatattcaagcataTTACATTTGACATTGTTTCAAgcg	aattcgcTTGAAACAATGTCAAATGTAAtatgcttgaatataactaTTACATTTGACATTGTTTCAAactg	pNP	attp2
TH10780.S		Pkcdelta	ctagcagtTACGTTTATATCTAAGTCTAAtagttatattcaagcataTTAGACTTAGATATAAACGTAgcg	aattcgcTACGTTTATATCTAAGTCTAAtatgcttgaatataactaTTAGACTTAGATATAAACGTAactg	pNP	attp2
TH10781.S		grp	ctagcagtGACGATGACTTCAATGTCAGAtagttatattcaagcataTCTGACATTGAAGTCATCGTCgcg	aattcgcGACGATGACTTCAATGTCAGAtatgcttgaatataactaTCTGACATTGAAGTCATCGTCactg	pNP	attp2
TH10782.S		CG17528	ctagcagtAAGCACGGTATTACAATTAAAtagttatattcaagcataTTTAATTGTAATACCGTGCTTgcg	aattcgcAAGCACGGTATTACAATTAAAtatgcttgaatataactaTTTAATTGTAATACCGTGCTTactg	pNP	attp2
TH10783.S		aPKC	ctagcagtAAGGTGCTAATGGTGGAGCTAtagttatattcaagcataTAGCTCCACCATTAGCACCTTgcg	aattcgcAAGGTGCTAATGGTGGAGCTAtatgcttgaatataactaTAGCTCCACCATTAGCACCTTactg	pNP	attp2
TH10784.S		Ire	ctagcagtCCCAAGATTGGTAGTCCTAAAtagttatattcaagcataTTTAGGACTACCAATCTTGGGgcg	aattcgcCCCAAGATTGGTAGTCCTAAAtatgcttgaatataactaTTTAGGACTACCAATCTTGGGactg	pNP	attp2
TH10785.S		S6kII	ctagcagtTTCCGAATCTATAGTATTCTAtagttatattcaagcataTAGAATACTATAGATTCGGAAgcg	aattcgcTTCCGAATCTATAGTATTCTAtatgcttgaatataactaTAGAATACTATAGATTCGGAAactg	pNP	attp2
TH10788.S		CG5371	ctagcagtCGGCATCTACAGCTCAGATAAtagttatattcaagcataTTATCTGAGCTGTAGATGCCGgcg	aattcgcCGGCATCTACAGCTCAGATAAtatgcttgaatataactaTTATCTGAGCTGTAGATGCCGactg	pNP	attp2
TH10789.S		CG10371	ctagcagtCGGCGTGGAATTCATAAACAAtagttatattcaagcataTTGTTTATGAATTCCACGCCGgcg	aattcgcCGGCGTGGAATTCATAAACAAtatgcttgaatataactaTTGTTTATGAATTCCACGCCGactg	pNP	attp2
TH10790.S		CG3696	ctagcagtCAGATTCAACGTACTATCAAAtagttatattcaagcataTTTGATAGTACGTTGAATCTGgcg	aattcgcCAGATTCAACGTACTATCAAAtatgcttgaatataactaTTTGATAGTACGTTGAATCTGactg	pNP	attp2
TH10791.S		CG1715	ctagcagtCCGACAGTGCATCGATCTTCAtagttatattcaagcataTGAAGATCGATGCACTGTCGGgcg	aattcgcCCGACAGTGCATCGATCTTCAtatgcttgaatataactaTGAAGATCGATGCACTGTCGGactg	pNP	attp2
TH10792.S		CG13329	ctagcagtCTCGCCGACTCCTACATGCTAtagttatattcaagcataTAGCATGTAGGAGTCGGCGAGgcg	aattcgcCTCGCCGACTCCTACATGCTAtatgcttgaatataactaTAGCATGTAGGAGTCGGCGAGactg	pNP	attp2
TH10793.S		CG30194	ctagcagtTCCGGAGATCATCGACGATGAtagttatattcaagcataTCATCGTCGATGATCTCCGGAgcg	aattcgcTCCGGAGATCATCGACGATGAtatgcttgaatataactaTCATCGTCGATGATCTCCGGAactg	pNP	attp2
TH10794.S		CG2701	ctagcagtCTGGTCCTACATGGTGTACGAtagttatattcaagcataTCGTACACCATGTAGGACCAGgcg	aattcgcCTGGTCCTACATGGTGTACGAtatgcttgaatataactaTCGTACACCATGTAGGACCAGactg	pNP	attp2
TH10795.S		CG13692	ctagcagtTCCCTCAGAAGCTCCAGCTAAtagttatattcaagcataTTAGCTGGAGCTTCTGAGGGAgcg	aattcgcTCCCTCAGAAGCTCCAGCTAAtatgcttgaatataactaTTAGCTGGAGCTTCTGAGGGAactg	pNP	attp2
TH201500036.S		CG17223	ctagcagtTCGACTGAATCTCGAGAGTTAtagttatattcaagcataTAACTCTCGAGATTCAGTCGAgcg	aattcgcTCGACTGAATCTCGAGAGTTAtatgcttgaatataactaTAACTCTCGAGATTCAGTCGAactg	pNP	attp40
TH201500070.S		CG13691	ctagcagtATGGATGTGCATTACAAGCTAtagttatattcaagcataTAGCTTGTAATGCACATCCATgcg	aattcgcATGGATGTGCATTACAAGCTAtatgcttgaatataactaTAGCTTGTAATGCACATCCATactg	pNP	attp40
TH201500098.S		CG17753	ctagcagtTTGGTCAGAGATTCAGGACAAtagttatattcaagcataTTGTCCTGAATCTCTGACCAAgcg	aattcgcTTGGTCAGAGATTCAGGACAAtatgcttgaatataactaTTGTCCTGAATCTCTGACCAAactg	pNP	attp40
TH201500234.S		CG4806	ctagcagtCTGGAACAGAGTTTAAGTTGAtagttatattcaagcataTCAACTTAAACTCTGTTCCAGgcg	aattcgcCTGGAACAGAGTTTAAGTTGAtatgcttgaatataactaTCAACTTAAACTCTGTTCCAG actg	pNP	attp40
TH201500254.S		CG6287	ctagcagtCTCGCCGAAGTACACCAGTTAtagttatattcaagcataTAACTGGTGTACTTCGGCGAGgcg	aattcgcCTCGCCGAAGTACACCAGTTAtatgcttgaatataactaTAACTGGTGTACTTCGGCGAGactg	pNP	attp40
TH201500295.S	CyO	CG8778	ctagcagtCTGGTTAACCATGTAGTGAAAtagttatattcaagcataTTTCACTACATGGTTAACCAGgcg	aattcgcCTGGTTAACCATGTAGTGAAAtatgcttgaatataactaTTTCACTACATGGTTAACCAGactg	pNP	attp40
TH201500598.S		CG5924	ctagcagtCAAGGAGTATGTGGACTTCAAtagttatattcaagcataTTGAAGTCCACATACTCCTTGgcg	aattcgcCAAGGAGTATGTGGACTTCAAtatgcttgaatataactaTTGAAGTCCACATACTCCTTGactg	pNP	attp40
TH201500624.S		CG8318	ctagcagtATGGTTAAAGAACCTAGTCAAtagttatattcaagcataTTGACTAGGTTCTTTAACCATgcg	aattcgcATGGTTAAAGAACCTAGTCAAtatgcttgaatataactaTTGACTAGGTTCTTTAACCATactg	pNP	attp40
TH201500906.S	CyO	CG6121	ctagcagtCAGCTACGAGTTGTCCAAGTTtagttatattcaagcataAACTTGGACAACTCGTAGCTGgcg	aattcgcCAGCTACGAGTTGTCCAAGTTtatgcttgaatataactaAACTTGGACAACTCGTAGCTGactg	pNP	attp40
TH201500941.S		CG11184	ctagcagtCAGAAGAGAAGGTCAAGTCTAtagttatattcaagcataTAGACTTGACCTTCTCTTCTGgcg	aattcgcCAGAAGAGAAGGTCAAGTCTAtatgcttgaatataactaTAGACTTGACCTTCTCTTCTGactg	pNP	attp40
TH201501046.S		CG6054-2	ctagcagtCTGACGGATACGCAAATGAAAtagttatattcaagcataTTTCATTTGCGTATCCGTCAGgcg	aattcgcCTGACGGATACGCAAATGAAAtatgcttgaatataactaTTTCATTTGCGTATCCGTCAGactg	pNP	attp40
