# Supplementary material for: An efficient and multiple target transgenic RNAi technique with low toxicity in Drosophila
Source: Nat Commun. 2018 Oct 8;9:4160. doi: 10.1038/s41467-018-06537-y (PMC6175926; doi:10.1038/s41467-018-06537-y)
Supplement: Supplementary file 5 — Supplementary Data 3 [file 41467_2018_6537_MOESM5_ESM.xlsx]

## Sheet: Sheet1
Supplementary Data 3. Three of 20 genes gave wing defect phenotypes in pNP and caused lethality in pVALIUM20.
Gene Symbol	Gal4	pVALIUM20 system phenotype	pNP system phenotype
CG18604	nub-Gal4	ectopic vein	ectopic vein	same phenotype
CG33714	MS1096-Gal4	ectopic vein	ectopic vein
Eap	nub-Gal4	ectopic vein	ectopic vein
CG6610	nub-Gal4	pupae lethal	pupae lethal
Spx	nub-Gal4	pupae lethal	pupae lethal
Clp	nub-Gal4	pupae lethal	pupae lethal
SmD2	nub-Gal4	pupae lethal	pupae lethal
SmF	nub-Gal4	pupae lethal	pupae lethal
aPKC	MS1096-Gal4	pupae lethal	pupae lethal
Rrp4	nub-Gal4	small curly wing	small curly wing
cpo	nub-Gal4	shrinking curly wing	shrinking curly wing
CG1677	nub-Gal4	shrinking curly wing	shrinking curly wing
CG5371	MS1096-Gal4	shrinking wing	shrinking wing
Src42A	MS1096-Gal4	small wing with missed cross-vein	small wing with missed cross-vein
Nop60B	nub-Gal4	shrinking small wing	shrinking small wing
CG7971	nub-Gal4	lethal	lethal
SF1	nub-Gal4	lethal	lethal
U2af50	C96-Gal4	lethal	nicked wing	pNP gave wing defects while pVALIUM20 caused lethality.
ZC3H3	C96-Gal4	lethal	curly wing
TBPH	nub-Gal4	pupae lethal	shrinking curly wing
