# Supplementary material for: An efficient and multiple target transgenic RNAi technique with low toxicity in Drosophila
Source: Nat Commun. 2018 Oct 8;9:4160. doi: 10.1038/s41467-018-06537-y (PMC6175926; doi:10.1038/s41467-018-06537-y)
Supplement: Supplementary file 6 — Supplementary Data 4 [file 41467_2018_6537_MOESM6_ESM.xlsx]

## Sheet: Sheet1
Supplementary Data 4. A collection of transgenic RNAi lines using the pNP system against 1093 genes that associated with human diseases.
THFC ID	Discription	CG#	Gene Symbol	FBgn	FWD oligo	RVS oligo	Vector	Hairpin ID	Hairpin Location	associated Human Diseases
TH00492.S		CG3936	Notch	FBgn0004647	ctagcagtGCGGCGGTTAACAATACCGAAtagttatattcaagcataTTCGGTATTGTTAACCGCCGCgcg	aattcgcGCGGCGGTTAACAATACCGAAtatgcttgaatataactaTTCGGTATTGTTAACCGCCGCactg	pNP	TH00492.S	attP2	Adams-Oliver syndrome 5, Aortic valve disease 1,Alagille syndrome 2,Hajdu-Cheney syndrome
TH00496.S		CG9936	Med13	FBgn0003415	ctagcagtGAtGGAGACtAACGAAAtAAAtagttatattcaagcataTTTATTTCGTTAGTCTCCATCgcg	aattcgcGAtGGAGACtAACGAAAtAAAtatgcttgaatataactaTTTATTTCGTTAGTCTCCATCactg	pNP	TH00496.S	attP2	Objective response to lithium treatment, PR segment
TH00498.S		CG7281	CycC	FBgn0004597	ctagcagtCACGGCGACGGTTTACTTCAAtagttatattcaagcataTTGAAGTAAACCGTCGCCGTGgcg	aattcgcCACGGCGACGGTTTACTTCAAtatgcttgaatataactaTTGAAGTAAACCGTCGCCGTGactg	pNP	TH00498.S	attP2	pathogenesis of Alzheimer's disease,
TH00500.S		CG8491	Med12	FBgn0001324	ctagcagtCAGATGCTACGACAACGACAAtagttatattcaagcataTTGTCGTTGTCGTAGCATCTGgcg	aattcgcCAGATGCTACGACAACGACAAtatgcttgaatataactaTTGTCGTTGTCGTAGCATCTGactg	pNP	TH00500.S	attP2	Heschl's gyrus morphology, Lujan-Fryns syndrome
TH00797.S		CG2759	w	FBgn0003996	ctagcagtCAGGAGCTTTCGCTCAGCAAAtagttatattcaagcataTTTGCTGAGCGAAAGCTCCTGgcg	aattcgcCAGGAGCTTTCGCTCAGCAAAtatgcttgaatataactaTTTGCTGAGCGAAAGCTCCTGactg	pNP	TH00797.S	attP2	Cardiovascular disease risk factors, Coffee consumption, Gallbladder disease 4
TH00798.S		CG2759	w	FBgn0003996	ctagcagtCAGCGTCGTCCAGGTGCTGAAtagttatattcaagcataTTCAGCACCTGGACGACGCTGgcg	aattcgcCAGCGTCGTCCAGGTGCTGAAtatgcttgaatataactaTTCAGCACCTGGACGACGCTGactg	pNP	TH00798.S	attP2	Cardiovascular disease risk factors, Coffee consumption, Gallbladder disease 4
TH00803.S		CG33864,CG33825,CG33858,CG33861,CG33849,CG33810,CG33837,CG33834,CG33819,CG33813,CG33852,CG33831,CG33807,CG33846,CG33801,CG33804,CG33828,CG33816,CG33822,CG31617,CG33855,CG33840,CG33843	His1:CG33864,His1:CG33825,His1:CG33858,His1:CG33861,His1:CG33849,His1:CG33810,His1:CG33837,His1:CG33834,His1:CG33819,His1:CG33813,His1:CG33852,His1:CG33831,His1:CG33807,His1:CG33846,His1:CG33801,His1:CG33804,His1:CG33828,His1:CG33816,His1:CG33822,His1:CG31617,His1:CG33855,His1:CG33840,His1:CG33843	FBgn0053864_x000B_FBgn0053825_x000B_FBgn0053858_x000B_FBgn0053861_x000B_FBgn0053849_x000B_FBgn0053810_x000B_FBgn0053837_x000B_FBgn0053834_x000B_FBgn0053819_x000B_FBgn0053813_x000B_FBgn0053852_x000B_FBgn0053831_x000B_FBgn0053807_x000B_FBgn0053846_x000B_FBgn0053801_x000B_FBgn0053804_x000B_FBgn0053828_x000B_FBgn0053816_x000B_FBgn0053822_x000B_FBgn0051617_x000B_FBgn0053855_x000B_FBgn0053840_x000B_FBg…	ctagcagtAAGCAAGAAGGTAGCCTCTAAtagttatattcaagcataTTAGAGGCTACCTTCTTGCTTgcg	aattcgcAAGCAAGAAGGTAGCCTCTAAtatgcttgaatataactaTTAGAGGCTACCTTCTTGCTTactg	pNP	TH00803.S	attP2	Height
TH00814.S		CG8669	crc	FBgn0000370	ctagcagtCAGCCGAACATTAATGTTATAtagttatattcaagcataTATAACATTAATGTTCGGCTGgcg	aattcgcCAGCCGAACATTAATGTTATAtatgcttgaatataactaTATAACATTAATGTTCGGCTGactg	pNP	TH00814.S	attP2	Inflammatory bowel disease
TH00823.S		CG8669	crc	FBgn0000370	ctagcagtCAGCCGAACATTAATGTTATAtagttatattcaagcataTATAACATTAATGTTCGGCTGgcg	aattcgcCAGCCGAACATTAATGTTATAtatgcttgaatataactaTATAACATTAATGTTCGGCTGactg	pNP	TH00823.S	attP40	Inflammatory bowel disease
TH00825.S		CG33864,CG33825,CG33858,CG33861,CG33849,CG33810,CG33837,CG33834,CG33819,CG33813,CG33852,CG33831,CG33807,CG33846,CG33801,CG33804,CG33828,CG33816,CG33822,CG31617,CG33855,CG33840,CG33843	His1:CG33864,His1:CG33825,His1:CG33858,His1:CG33861,His1:CG33849,His1:CG33810,His1:CG33837,His1:CG33834,His1:CG33819,His1:CG33813,His1:CG33852,His1:CG33831,His1:CG33807,His1:CG33846,His1:CG33801,His1:CG33804,His1:CG33828,His1:CG33816,His1:CG33822,His1:CG31617,His1:CG33855,His1:CG33840,His1:CG33843	FBgn0053864_x000B_FBgn0053825_x000B_FBgn0053858_x000B_FBgn0053861_x000B_FBgn0053849_x000B_FBgn0053810_x000B_FBgn0053837_x000B_FBgn0053834_x000B_FBgn0053819_x000B_FBgn0053813_x000B_FBgn0053852_x000B_FBgn0053831_x000B_FBgn0053807_x000B_FBgn0053846_x000B_FBgn0053801_x000B_FBgn0053804_x000B_FBgn0053828_x000B_FBgn0053816_x000B_FBgn0053822_x000B_FBgn0051617_x000B_FBgn0053855_x000B_FBgn0053840_x000B_FBg…	ctagcagtAAGCAAGAAGGTAGCCTCTAAtagttatattcaagcataTTAGAGGCTACCTTCTTGCTTgcg	aattcgcAAGCAAGAAGGTAGCCTCTAAtatgcttgaatataactaTTAGAGGCTACCTTCTTGCTTactg	pNP	TH00825.S	attP40	Height
TH00868.S		CG33864	His1:CG33864	FBgn0053864_x000B_FBgn0053825_x000B_FBgn0053858_x000B_FBgn0053861_x000B_FBgn0053849_x000B_FBgn0053810_x000B_FBgn0053837_x000B_FBgn0053834_x000B_FBgn0053819_x000B_FBgn0053813_x000B_FBgn0053852_x000B_FBgn0053831_x000B_FBgn0053807_x000B_FBgn0053846_x000B_FBgn0053801_x000B_FBgn0053804_x000B_FBgn0053828_x000B_FBgn0053816_x000B_FBgn0053822_x000B_FBgn0051617_x000B_FBgn0053855_x000B_FBgn0053840_x000B_FBg…	ctagcagtACCAGCGACAGTTGAGAAGAAtagttatattcaagcataTTCTTCTCAACTGTCGCTGGTgcg	aattcgcACCAGCGACAGTTGAGAAGAAtatgcttgaatataactaTTCTTCTCAACTGTCGCTGGTactg	pNP	TH00868.S	attp2	Height
TH00869.S		CG33864	His1:CG33864	FBgn0053864_x000B_FBgn0053825_x000B_FBgn0053858_x000B_FBgn0053861_x000B_FBgn0053849_x000B_FBgn0053810_x000B_FBgn0053837_x000B_FBgn0053834_x000B_FBgn0053819_x000B_FBgn0053813_x000B_FBgn0053852_x000B_FBgn0053831_x000B_FBgn0053807_x000B_FBgn0053846_x000B_FBgn0053801_x000B_FBgn0053804_x000B_FBgn0053828_x000B_FBgn0053816_x000B_FBgn0053822_x000B_FBgn0051617_x000B_FBgn0053855_x000B_FBgn0053840_x000B_FBg…	ctagcagtACCAGCGACAGTTGAGAAGAAtagttatattcaagcataTTCTTCTCAACTGTCGCTGGTgcg	aattcgcACCAGCGACAGTTGAGAAGAAtatgcttgaatataactaTTCTTCTCAACTGTCGCTGGTactg	pNP	TH00869.S	attP40	Height
TH00963.S		CG3025	MOF	FBgn0014340	ctagcagtCTCGACCTCAGCGGTGTCCAAtagttatattcaagcataTTGGACACCGCTGAGGTCGAGgcg	aattcgcCTCGACCTCAGCGGTGTCCAAtatgcttgaatataactaTTGGACACCGCTGAGGTCGAGactg	pNP	TH00963.S	attp40	Chronic kidney disease, Genitopatellar syndrome, SBBYSS syndrome
TH10380.s		CG9998	U2af50	FBgn0005411	ctagcagtCAAGGTCTTTGTCGAATTCAAtagttatattcaagcataTTGAATTCGACAAAGACCTTGgcg	aattcgcCAAGGTCTTTGTCGAATTCAAtatgcttgaatataactaTTGAATTCGACAAAGACCTTGactg	pNP	TH10380.s	attp2	Bone mineral density, Discordance in emotional problems in monozygotic twins
TH10381.s		CG9218	sm	FBgn0003435	ctagcagtTCCAAGAACAATCGTTTCCTAtagttatattcaagcataTAGGAAACGATTGTTCTTGGAgcg	aattcgcTCCAAGAACAATCGTTTCCTAtatgcttgaatataactaTAGGAAACGATTGTTCTTGGAactg	pNP	TH10381.s	attp2	C-reactive protein levels, C-reactive protein levels or HDL-cholesterol levels (pleiotropy), HDL cholesterol
TH10382.s		CG4709	CG4709	FBgn0032169	ctagcagtTAGCGTGGAACGAAAGCTAAAtagttatattcaagcataTTTAGCTTTCGTTCCACGCTAgcg	aattcgcTAGCGTGGAACGAAAGCTAAAtatgcttgaatataactaTTTAGCTTTCGTTCCACGCTAactg	pNP	TH10382.s	attp2	Inflammatory bowel disease, Prostate cancer, Ulcerative colitis
TH10383.s		CG7971	CG7971	FBgn0035253	ctagcagtCCGAGGCTCAACAGCAGAAGAtagttatattcaagcataTCTTCTGCTGTTGAGCCTCGGgcg	aattcgcCCGAGGCTCAACAGCAGAAGAtatgcttgaatataactaTCTTCTGCTGTTGAGCCTCGGactg	pNP	TH10383.s	attp2	Parkinson's disease.
TH10384.s		CG7804	CG7804	FBgn0036496	ctagcagtCCAGATGCACGTACTCTCTAAtagttatattcaagcataTTAGAGAGTACGTGCATCTGGgcg	aattcgcCCAGATGCACGTACTCTCTAAtatgcttgaatataactaTTAGAGAGTACGTGCATCTGGactg	pNP	TH10384.s	attp2	Amyotrophic lateral sclerosis 10, with or without FTD, Beard thickness, Ewing sarcoma, Frontotemporal lobar degeneration, TARDBP-related
TH10385.s		CG6961	CG6961	FBgn0030959	ctagcagtGTGGTGGTAGTGATAGCGATAtagttatattcaagcataTATCGCTATCACTACCACCACgcg	aattcgcGTGGTGGTAGTGATAGCGATAtatgcttgaatataactaTATCGCTATCACTACCACCACactg	pNP	TH10385.s	attp2	Prostate, Kidney (Clear Cell), Lung (Squamous), Head/Neck, Stomach, Endometrial, Bladder cancer Colorectal
TH10386.s		CG42551	larp	FBgn0040108，FBgn0261618	ctagcagtCAGGATCACAGACAGGCTCAAtagttatattcaagcataTTGAGCCTGTCTGTGATCCTGgcg	aattcgcCAGGATCACAGACAGGCTCAAtatgcttgaatataactaTTGAGCCTGTCTGTGATCCTGactg	pNP	TH10386.s	attp2	malignancy
TH10387.s		CG41562	CG41562	FBgn0085693	ctagcagtGCGCTAGACTCTAACATCTAAtagttatattcaagcataTTAGATGTTAGAGTCTAGCGCgcg	aattcgcGCGCTAGACTCTAACATCTAAtatgcttgaatataactaTTAGATGTTAGAGTCTAGCGCactg	pNP	TH10387.s	attp2	Neuronal Intranuclear Inclusion Disease
TH10388.s		CG3931	Rrp4	FBgn0034879	ctagcagtCAAGTGCAAGCTGATGATTTAtagttatattcaagcataTAAATCATCAGCTTGCACTTGgcg	aattcgcCAAGTGCAAGCTGATGATTTAtatgcttgaatataactaTAAATCATCAGCTTGCACTTGactg	pNP	TH10388.s	attp2	Short Stature, Hearing Loss, Retinitis Pigmentosa, And Distinctive Facies and Retinitis Pigmentosa
TH10389.s		CG5836	SF1	FBgn0025571	ctagcagtCTGAATCAGGATCACGATCAAtagttatattcaagcataTTGATCGTGATCCTGATTCAGgcg	aattcgcCTGAATCAGGATCACGATCAAtatgcttgaatataactaTTGATCGTGATCCTGATTCAGactg	pNP	TH10389.s	attp2	Urate levels
TH10390.s		CG5347	CG5347	FBgn0030578	ctagcagtTTGCAAGATGTGCGACCTTTAtagttatattcaagcataTAAAGGTCGCACATCTTGCAAgcg	aattcgcTTGCAAGATGTGCGACCTTTAtatgcttgaatataactaTAAAGGTCGCACATCTTGCAAactg	pNP	TH10390.s	attp2	Menarche (age at onset), Precocious puberty, central
TH10391.s		CG33522	scaf6	FBgn0053522,FBgn0261872	ctagcagtCTGGAGGATTACAACTACAAAtagttatattcaagcataTTTGTAGTTGTAATCCTCCAGgcg	aattcgcCTGGAGGATTACAACTACAAAtatgcttgaatataactaTTTGTAGTTGTAATCCTCCAGactg	pNP	TH10391.s	attp2	Autosomal Dominant Cerebellar Ataxia
TH10392.s		CG3333	Nop60B	FBgn0259937	ctagcagtAAGCTGTTGGACTACGATGAAtagttatattcaagcataTTCATCGTAGTCCAACAGCTTgcg	aattcgcAAGCTGTTGGACTACGATGAAtatgcttgaatataactaTTCATCGTAGTCCAACAGCTTactg	pNP	TH10392.s	attp2	Dyskeratosis congenita, X-linked
TH10393.s		CG3151	Rbp9	FBgn0010263	ctagcagtCTGCAAGTTGATACGCGACAAtagttatattcaagcataTTGTCGCGTATCAACTTGCAGgcg	aattcgcCTGCAAGTTGATACGCGACAAtatgcttgaatataactaTTGTCGCGTATCAACTTGCAGactg	pNP	TH10393.s	attp2	Body mass index, Neuropathy, paraneoplastic sensory, Obesity-related traits
TH10394.s		CG12129	CG12129	FBgn0033475	ctagcagtACGGAATAAACTAGAGTACAAtagttatattcaagcataTTGTACTCTAGTTTATTCCGTgcg	aattcgcACGGAATAAACTAGAGTACAAtatgcttgaatataactaTTGTACTCTAGTTTATTCCGTactg	pNP	TH10394.s	attp2	Barrett esophagus/esophageal adenocarcinoma, Spinal muscular atrophy with congenital bone fractures 2, Barrett esophagus/esophageal adenocarcinoma
TH10395.s		CG2021	CG2021	FBgn0035271	ctagcagtCCGGTCTGGAGTCGTATATCAtagttatattcaagcataTGATATACGACTCCAGACCGGgcg	aattcgcCCGGTCTGGAGTCGTATATCAtatgcttgaatataactaTGATATACGACTCCAGACCGGactg	pNP	TH10395.s	attp2	Response to methotrexate in juvenile idiopathic arthritis, Acne (severe), Schizophrenia
TH10396.s		CG10889	CG10889	FBgn0038769	ctagcagtAAGCTGCTCCGACGACGATGAtagttatattcaagcataTCATCGTCGTCGGAGCAGCTTgcg	aattcgcAAGCTGCTCCGACGACGATGAtatgcttgaatataactaTCATCGTCGTCGGAGCAGCTTactg	pNP	TH10396.s	attp2	Eyebrow thickness, Psoriasis vulgaris, Dupuytren's disease
TH10397.s		CG15014	CG15014	FBgn0035532	ctagcagtTCGCTATAATCAGCAGATCAAtagttatattcaagcataTTGATCTGCTGATTATAGCGAgcg	aattcgcTCGCTATAATCAGCAGATCAAtatgcttgaatataactaTTGATCTGCTGATTATAGCGAactg	pNP	TH10397.s	attP2	Stomach, Bladder, Colorectal, Lung (Squamous), Lung adenocarcinoma, Endometrial cancer
TH10398.s		CG13298	CG13298	FBgn0035692	ctagcagtTCGGACGAGATGTACGACATAtagttatattcaagcataTATGTCGTACATCTCGTCCGAgcg	aattcgcTCGGACGAGATGTACGACATAtatgcttgaatataactaTATGTCGTACATCTCGTCCGAactg	pNP	TH10398.s	attP2	Colorectal, Endometrial, Breast cancer
TH10399.s		CG6117	Pka-C3	FBgn0000489	ctagcagtCAGCTAAAGTACAGTAAAGAAtagttatattcaagcataTTCTTTACTGTACTTTAGCTGgcg	aattcgcCAGCTAAAGTACAGTAAAGAAtatgcttgaatataactaTTCTTTACTGTACTTTAGCTGactg	pNP	TH10399.s	attP2	Bleeding disorder, platelet-type, Night sleep phenotypes, Cushing syndrome, ACTH-independent adrenal, somatic, Pigmented nodular adrenocortical disease
TH10400.s		CG9222	CG9222	FBgn0031784	ctagcagtCTGCTCAAGCGCATCAATCAAtagttatattcaagcataTTGATTGATGCGCTTGAGCAGgcg	aattcgcCTGCTCAAGCGCATCAATCAAtatgcttgaatataactaTTGATTGATGCGCTTGAGCAGactg	pNP	TH10400.s	attP2	Schizophrenia, Bipolar disorder, Fat distribution (HIV), Alzheimer's disease biomarkers
TH10401.s		CG18604	CG18604	FBgn0262103	ctagcagtCGGCGATACACTATCAAACAAtagttatattcaagcataTTGTTTGATAGTGTATCGCCGgcg	aattcgcCGGCGATACACTATCAAACAAtatgcttgaatataactaTTGTTTGATAGTGTATCGCCGactg	pNP	TH10401.s	attp2	HDL cholesterol, Hearing function, Hypertriglyceridemia, Response to Vitamin E supplementation
TH10402.s		CG11870	CG11870	FBgn0262617	ctagcagtACCGCAAGAAGTTGCGACAAAtagttatattcaagcataTTTGTCGCAACTTCTTGCGGTgcg	aattcgcACCGCAAGAAGTTGCGACAAAtatgcttgaatataactaTTTGTCGCAACTTCTTGCGGTactg	pNP	TH10402.s	attp2	Alzheimer's disease biomarkers, Attention function in attention deficit hyperactive disorder, Response to methotrexate in juvenile idiopathic arthritis
TH10403.s		CG33714	CG33714	FBgn0064117	ctagcagtAACGTGATCTTCGACAAGCGAtagttatattcaagcataTCGCTTGTCGAAGATCACGTTgcg	aattcgcAACGTGATCTTCGACAAGCGAtatgcttgaatataactaTCGCTTGTCGAAGATCACGTTactg	pNP	TH10403.s	attp2	Inclusion body myopathy with early-onset Paget disease without frontotemporal dementia 3, Amyotrophic lateral sclerosis
TH10404.s		CG3019	su(w[a])	FBgn0003638	ctagcagtCAGCAGAATACAGACAAGGAAtagttatattcaagcataTTCCTTGTCTGTATTCTGCTGgcg	aattcgcCAGCAGAATACAGACAAGGAAtatgcttgaatataactaTTCCTTGTCTGTATTCTGCTGactg	pNP	TH10404.s	attP2	Lung, adenocarcinoma, Head/Neck, Colorectal, Bladder, Endometrial, Lung (Squamous), Stomach cancer
TH10405.s		CG10803	CG10803	FBgn0029666	ctagcagtCACGGCAGTCCTGGTGTTCAAtagttatattcaagcataTTGAACACCAGGACTGCCGTGgcg	aattcgcCACGGCAGTCCTGGTGTTCAAtatgcttgaatataactaTTGAACACCAGGACTGCCGTGactg	pNP	TH10405.s	attP2	Sjogren Syndrome and Heart Block, Congenital
TH10406.s		CG5790	CG5790	FBgn0032677	ctagcagtATGGACAAGAAAGAAGTTCAAtagttatattcaagcataTTGAACTTCTTTCTTGTCCATgcg	aattcgcATGGACAAGAAAGAAGTTCAAtatgcttgaatataactaTTGAACTTCTTTCTTGTCCATactg	pNP	TH10406.s	attP2	Response to fenofibrate (HDL cholesterol levels)
TH10407.s		CG7125	PKD	FBgn0038603	ctagcagtCTGCGATTTCATCAACACAAAtagttatattcaagcataTTTGTGTTGATGAAATCGCAGgcg	aattcgcCTGCGATTTCATCAACACAAAtatgcttgaatataactaTTTGTGTTGATGAAATCGCAGactg	pNP	TH10407.s	attp2	Chronic lymphocytic leukemia, Schizophrenia, Congenital heart defects and ectodermal dysplasia
TH10408.s		CG31751	CG31751	FBgn0086909	ctagcagtCAGCCAATATATAGAGTATAAtagttatattcaagcataTTATACTCTATATATTGGCTGgcg	aattcgcCAGCCAATATATAGAGTATAAtatgcttgaatataactaTTATACTCTATATATTGGCTGactg	pNP	TH10408.s	attp2	Airflow obstruction, Chronic bronchitis and chronic obstructive pulmonary disease, Emphysema imaging phenotypes
TH10409.s		CG4429	Rbp2	FBgn0010256，FBgn0262734	ctagcagtTCGGTACGGCAGTTTCAATAA tagttatattcaagcataTTATTGAAACTGCCGTACCGAgcg	aattcgcTCGGTACGGCAGTTTCAATAAtatgcttgaatataactaTTATTGAAACTGCCGTACCGAactg	pNP	TH10409.s	attP2	Inclusion body myopathy with early-onset Paget disease without frontotemporal dementia 3, Amyotrophic lateral sclerosis
TH10410.s		CG11274	SRm160	FBgn0036340	ctagcagtAACGATCATAGTGCTGGACGAtagttatattcaagcataTCGTCCAGCACTATGATCGTTgcg	aattcgcAACGATCATAGTGCTGGACGAtatgcttgaatataactaTCGTCCAGCACTATGATCGTTactg	pNP	TH10410.s	attp2	Lung (Squamous), Colorectal, Stomach, Endometrial cancer
TH10411.s		CG11221	CG11221	FBgn0031855	ctagcagtTACCGCAATACTAGTCAATTAtagttatattcaagcataTAATTGACTAGTATTGCGGTAgcg	aattcgcTACCGCAATACTAGTCAATTAtatgcttgaatataactaTAATTGACTAGTATTGCGGTAactg	pNP	TH10411.s	attP2	Pediatric autoimmune diseases
TH10412.s		CG9742	SmG	FBgn0030765	ctagcagtCAAGGACAACACGAAGAACAAtagttatattcaagcataTTGTTCTTCGTGTTGTCCTTGgcg	aattcgcCAAGGACAACACGAAGAACAAtatgcttgaatataactaTTGTTCTTCGTGTTGTCCTTGactg	pNP	TH10412.s	attP2	Acne (severe), Response to methotrexate in juvenile idiopathic arthritis
TH10419.s		CG12196	egg	FBgn0086908	ctagcagtCTGCTCTAAGTTCTAGCTTAAtagttatattcaagcataTTAAGCTAGAACTTAGAGCAGgcg	aattcgcCTGCTCTAAGTTCTAGCTTAAtatgcttgaatataactaTTAAGCTAGAACTTAGAGCAGactg	pNP	TH10419.s	attP2	Chronic kidney disease, Melanoma
TH10437.S		CG7873	Src42A	FBgn0004603	ctagcagtAACAGTGAAAGTAACAGTAAAtagttatattcaagcataTTTACTGTTACTTTCACTGTTgcg	aattcgcAACAGTGAAAGTAACAGTAAAtatgcttgaatataactaTTTACTGTTACTTTCACTGTTactg	pNP	TH10437.S	attp2	Age-related macular degeneration, Cognitive decline rate in late mild cognitive impairment
TH10438.S		CG15427	tutl-A	FBgn0010473	ctagcagtTGTCAAGGCTGCAACACAACCtagttatattcaagcataGGTTGTGTTGCAGCCTTGACAgcg	aattcgcTGTCAAGGCTGCAACACAACCtatgcttgaatataactaGGTTGTGTTGCAGCCTTGACAactg	pNP	TH10438.S	attp2	Longitudinal alcohol consumption, Obesity-related traits, Schizophrenia
TH10439.S		CG32706	CG32706	FBgn0052706	ctagcagtTCGCTCTAGAGCTGAACAATAtagttatattcaagcataTATTGTTCAGCTCTAGAGCGAgcg	aattcgcTCGCTCTAGAGCTGAACAATAtatgcttgaatataactaTATTGTTCAGCTCTAGAGCGAactg	pNP	TH10439.S	attp2	Neuronal Intranuclear Inclusion Disease
TH10440.S		CG32169	Rbp6	FBgn0052169，FBgn0260943	ctagcagtAAGCGAAGATGTGGTAGACAAtagttatattcaagcataTTGTCTACCACATCTTCGCTTgcg	aattcgcAAGCGAAGATGTGGTAGACAAtatgcttgaatataactaTTGTCTACCACATCTTCGCTTactg	pNP	TH10440.S	attP2	Coronary artery calcification, Reading and spelling
TH10441.S		CG1915	sls	FBgn0086906	ctagcagtAAGGTTGTGAGCAGTTCTCAAtagttatattcaagcataTTGAGAACTGCTCACAACCTTgcg	aattcgcAAGGTTGTGAGCAGTTCTCAAtatgcttgaatataactaTTGAGAACTGCTCACAACCTTactg	pNP	TH10441.S	attp2	Macular degeneration, age-related, Diabetic kidney disease, Cardiomyopathy, dilated
TH10525.S		CG9946	eIF-2alpha	FBgn0004925，FBgn0261609	ctagcagtACCAAGAAGACAGACGGTTTAtagttatattcaagcataTAAACCGTCTGTCTTCTTGGTgcg	aattcgcACCAAGAAGACAGACGGTTTAtatgcttgaatataactaTAAACCGTCTGTCTTCTTGGTactg	pNP	TH10525.S	attp2	Vaccinia and Influenza
TH10526.S		CG9705	CG9705	FBgn0036661	ctagcagtCCGGTATGGTGAAATCCTTCAtagttatattcaagcataTGAAGGATTTCACCATACCGGgcg	aattcgcCCGGTATGGTGAAATCCTTCAtatgcttgaatataactaTGAAGGATTTCACCATACCGGactg	pNP	TH10526.S	attp2	Height, Glucose homeostasis traits
TH10527.S		CG9654	Rbp4	FBgn0010258	ctagcagtCCAGGACTATAAGGTCTTCAAtagttatattcaagcataTTGAAGACCTTATAGTCCTGGgcg	aattcgcCCAGGACTATAAGGTCTTCAAtatgcttgaatataactaTTGAAGACCTTATAGTCCTGGactg	pNP	TH10527.S	attp2	Inclusion body myopathy with early-onset Paget disease without frontotemporal dementia 3, Amyotrophic lateral sclerosis
TH10528.S		CG9373	rump	FBgn0260010	ctagcagtCACGGCGAGCAGCGCGATCAAtagttatattcaagcataTTGATCGCGCTGCTCGCCGTGgcg	aattcgcCACGGCGAGCAGCGCGATCAAtatgcttgaatataactaTTGATCGCGCTGCTCGCCGTGactg	pNP	TH10528.S	attp2	Loeys-Dietz Syndrome
TH10529.S		CG4973	CG4973	FBgn0038772	ctagcagtCACGATCGCAGTGATTACAAAtagttatattcaagcataTTTGTAATCACTGCGATCGTGgcg	aattcgcCACGATCGCAGTGATTACAAAtatgcttgaatataactaTTTGTAATCACTGCGATCGTGactg	pNP	TH10529.S	attp2	Trichothiodystrophy, nonphotosensitive, Clozapine-induced agranulocytosis, Prostate cancer
TH10530.S		CG4900	Irp-1A	FBgn0024958	ctagcagtCAGCATGTGCGAAGACTTCAAtagttatattcaagcataTTGAAGTCTTCGCACATGCTGgcg	aattcgcCAGCATGTGCGAAGACTTCAAtatgcttgaatataactaTTGAAGTCTTCGCACATGCTGactg	pNP	TH10530.S	attp2	Asthma, Immune response to measles-mumps-rubella vaccine, Inflammatory skin disease, Motion sickness
TH10531.S		CG4896	CG4896	FBgn0031319	ctagcagtAAGGAGCGCGATCGAGATAGAtagttatattcaagcataTCTATCTCGATCGCGCTCCTTgcg	aattcgcAAGGAGCGCGATCGAGATAGAtatgcttgaatataactaTCTATCTCGATCGCGCTCCTTactg	pNP	TH10531.S	attp2	HDL cholesterol, TARP syndrome, Menarche (age at onset)
TH10532.S		CG4886	cyp33	FBgn0028382	ctagcagtCACAGAGAGACTGCTGAACAAtagttatattcaagcataTTGTTCAGCAGTCTCTCTGTGgcg	aattcgcCACAGAGAGACTGCTGAACAAtatgcttgaatataactaTTGTTCAGCAGTCTCTCTGTGactg	pNP	TH10532.S	attp2	Height, Osteogenesis imperfecta, type IX, Alcohol and nictotine co-dependence
TH10533.S		CG4806	CG4806	FBgn0035048	ctagcagtCTGGAACAGAGTTTAAGTTGAtagttatattcaagcataTCAACTTAAACTCTGTTCCAGgcg	aattcgcCTGGAACAGAGTTTAAGTTGAtatgcttgaatataactaTCAACTTAAACTCTGTTCCAGactg	pNP	TH10533.S	attp2	Alopecia, neurologic defects, and endocrinopathy syndrome
TH10534.S		CG4760	bol	FBgn0011206	ctagcagtTTGCAGTCTTTGCGCCTCCTGtagttatattcaagcataTTGCAGTCTTTGCGCCTCCTGgcg	aattcgcTTGCAGTCTTTGCGCCTCCTGtatgcttgaatataactaTTGCAGTCTTTGCGCCTCCTGactg	pNP	TH10534.S	attp2	Intracranial aneurysm, Schizophrenia
TH10535.S		CG9346	CG9346	FBgn0034572	ctagcagtACGAGATGCGTCAGAAGTTAAtagttatattcaagcataTTAACTTCTGACGCATCTCGTgcg	aattcgcACGAGATGCGTCAGAAGTTAAtatgcttgaatataactaTTAACTTCTGACGCATCTCGTactg	pNP	TH10535.S	attp2	Glioblastoma, Lung adenocarcinoma, Colorectal, Lung (Squamous) , Stomach, Endometrial cancer
TH10536.S		CG9344	CG9344	FBgn0034564	ctagcagtTGGGCAGCTGAAGAACAAGTAtagttatattcaagcataTACTTGTTCTTCAGCTGCCCAgcg	aattcgcTGGGCAGCTGAAGAACAAGTAtatgcttgaatataactaTACTTGTTCTTCAGCTGCCCAactg	pNP	TH10536.S	attp2	Retinitis pigmentosa 11, Interleukin-7 receptor alpha deficiency
TH10537.S		CG8781	tsu	FBgn0033378	ctagcagtCTGCGATTACGGAGAAATCAAtagttatattcaagcataTTGATTTCTCCGTAATCGCAGgcg	aattcgcCTGCGATTACGGAGAAATCAAtatgcttgaatataactaTTGATTTCTCCGTAATCGCAGactg	pNP	TH10537.S	attp2	Thrombocytopenia-absent radius syndrome
TH10538.S		CG8635	CG8635	FBgn0033317	ctagcagtCAAGAAGAGTGACTTCAGCAAtagttatattcaagcataTTGCTGAAGTCACTCTTCTTGgcg	aattcgcCAAGAAGAGTGACTTCAGCAAtatgcttgaatataactaTTGCTGAAGTCACTCTTCTTGactg	pNP	TH10538.S	attp2	hepatocellular carcinoma
TH10539.S		CG8614	Neos	FBgn0024542	ctagcagtTTCGATGGTCCAGAAGAACTAtagttatattcaagcataTAGTTCTTCTGGACCATCGAAgcg	aattcgcTTCGATGGTCCAGAAGAACTAtatgcttgaatataactaTAGTTCTTCTGGACCATCGAAactg	pNP	TH10539.S	attp2	Multiple sclerosis, Breast cancer
TH10540.S		CG4620	unk	FBgn0004395	ctagcagtACCCGGAGATCTACAAGTCGAtagttatattcaagcataTCGACTTGTAGATCTCCGGGTgcg	aattcgcACCCGGAGATCTACAAGTCGAtatgcttgaatataactaTCGACTTGTAGATCTCCGGGTactg	pNP	TH10540.S	attp2	Pre-eclampsia, Infertility, Lice infestation
TH10541.S		CG4612	CG4612	FBgn0035016	ctagcagtTGGCAAGATCTATATCAAGAAtagttatattcaagcataTTCTTGATATAGATCTTGCCAgcg	aattcgcTGGCAAGATCTATATCAAGAAtatgcttgaatataactaTTCTTGATATAGATCTTGCCAactg	pNP	TH10541.S	attp2	Sexual dimorphism in anthropometric traits, Antineutrophil cytoplasmic antibody-associated vasculitis, Inclusion body myopathy with early-onset Paget disease without frontotemporal dementia 3
TH10542.S		CG4602	Srp54	FBgn0024285	ctagcagtCCGGTTCCAGAGAGCGACGTAtagttatattcaagcataTACGTCGCTCTCTGGAACCGGgcg	aattcgcCCGGTTCCAGAGAGCGACGTAtatgcttgaatataactaTACGTCGCTCTCTGGAACCGGactg	pNP	TH10542.S	attp2	Alzheimer's disease
TH10543.S		CG4396	fne	FBgn0086675	ctagcagtTTGCAGAATAAGGTTATTAAAtagttatattcaagcataTTTAATAACCTTATTCTGCAAgcg	aattcgcTTGCAGAATAAGGTTATTAAAtatgcttgaatataactaTTTAATAACCTTATTCTGCAAactg	pNP	TH10543.S	attp2	Neuroticism, Response to platinum-based chemotherapy in non-small-cell lung cancer, Body mass index, Neuropathy, paraneoplastic sensory, Obesity-related traits
TH10544.S		CG8597	lark	FBgn0011640	ctagcagtATGCGACATTGTGCGCAACTAtagttatattcaagcataTAGTTGCGCACAATGTCGCATgcg	aattcgcATGCGACATTGTGCGCAACTAtatgcttgaatataactaTAGTTGCGCACAATGTCGCATactg	pNP	TH10544.S	attp2	Bipolar disorder
TH10545.S		CG8205	fus	FBgn0023441	ctagcagtCACCCGCTACATCGAGGTGTAtagttatattcaagcataTACACCTCGATGTAGCGGGTGgcg	aattcgcCACCCGCTACATCGAGGTGTAtatgcttgaatataactaTACACCTCGATGTAGCGGGTGactg	pNP	TH10545.S	attp2	Schizophrenia, Daytime sleep phenotypes
TH10546.S		CG7903	CG7903	FBgn0039730	ctagcagtAACGAGTCCAACTACAGACAAtagttatattcaagcataTTGTCTGTAGTTGGACTCGTTgcg	aattcgcAACGAGTCCAACTACAGACAAtatgcttgaatataactaTTGTCTGTAGTTGGACTCGTTactg	pNP	TH10546.S	attp2	Bipolar disorder, Hypermethioninemia due to adenosine kinase deficiency, Hypospadias
TH10547.S		CG7879	CG7879	FBgn0035235	ctagcagtGCGCTTCTTTAGCGACTACAAtagttatattcaagcataTTGTAGTCGCTAAAGAAGCGCgcg	aattcgcGCGCTTCTTTAGCGACTACAAtatgcttgaatataactaTTGTAGTCGCTAAAGAAGCGCactg	pNP	TH10547.S	attp2	Daytime sleep phenotypes, Mental retardation, X-linked, syndromic, Bain type
TH10548.S		CG43113-1	orb2	FBgn0035938，FBgn0262573	ctagcagtTTCGCCGACGATCAAGGATAAtagttatattcaagcataTTATCCTTGATCGTCGGCGAAgcg	aattcgcTTCGCCGACGATCAAGGATAAtatgcttgaatataactaTTATCCTTGATCGTCGGCGAAactg	pNP	TH10548.S	attp2	Crohn's disease, Obesity-related traits, Waist-to-hip ratio adjusted for body mass index
TH10549.S		CG43065	bru-2	FBgn0043904，FBgn0262475	ctagcagtTCGGCTTTGTGTCCTACGATAtagttatattcaagcataTATCGTAGGACACAAAGCCGAgcg	aattcgcTCGGCTTTGTGTCCTACGATAtatgcttgaatataactaTATCGTAGGACACAAAGCCGAactg	pNP	TH10549.S	attp2	Alzheimer's disease, Breastfeeding duration, Motion sickness, Obesity-related traits
TH10550.S		CG4279	LSm1	FBgn0034600	ctagcagtCGGACGGACTCTGATTGGATAtagttatattcaagcataTATCCAATCAGAGTCCGTCCGgcg	aattcgcCGGACGGACTCTGATTGGATAtatgcttgaatataactaTATCCAATCAGAGTCCGTCCGactg	pNP	TH10550.S	attp2	Schizophrenia
TH10551.S		CG42670	ps	FBgn0026188，FBgn0261552	ctagcagtCTGGCTATTCGGAGACCGTAAtagttatattcaagcataTTACGGTCTCCGAATAGCCAGgcg	aattcgcCTGGCTATTCGGAGACCGTAAtatgcttgaatataactaTTACGGTCTCCGAATAGCCAGactg	pNP	TH10551.S	attp2	Cognitive decline rate in late mild cognitive impairment
TH10552.S		CG4266	CG4266	FBgn0034598	ctagcagtAACGAGCATCTCAGTCTGCTAtagttatattcaagcataTAGCAGACTGAGATGCTCGTTgcg	aattcgcAACGAGCATCTCAGTCTGCTAtatgcttgaatataactaTAGCAGACTGAGATGCTCGTTactg	pNP	TH10552.S	attp2	Colorectal or endometrial cancer, Diabetic kidney disease,
TH10553.S		CG4262	elav	FBgn0000570，FBgn0260400	ctagcagtCAGGCTGTAGTGCAGCAGCAAtagttatattcaagcataTTGCTGCTGCACTACAGCCTGgcg	aattcgcCAGGCTGTAGTGCAGCAGCAAtatgcttgaatataactaTTGCTGCTGCACTACAGCCTGactg	pNP	TH10553.S	attp2	Presence of antiphospholipid antibodies, Neuroticism, Response to platinum-based chemotherapy in non-small-cell lung cancer, Neuropathy, paraneoplastic sensory
TH10554.S		CG7697	CstF-64	FBgn0027841	ctagcagtCAGGATTTGCGAGCTTCTCTAtagttatattcaagcataTAGAGAAGCTCGCAAATCCTGgcg	aattcgcCAGGATTTGCGAGCTTCTCTAtatgcttgaatataactaTAGAGAAGCTCGCAAATCCTGactg	pNP	TH10554.S	attp2	Interferon alpha levels in systemic lupus erythematosus, Mammographic density
TH10555.S		CG7184	Mkrn1	FBgn0029152	ctagcagtTAGTTCCGAAAGTTCAGATTAtagttatattcaagcataTAATCTGAACTTTCGGAACTAgcg	aattcgcTAGTTCCGAAAGTTCAGATTAtatgcttgaatataactaTAATCTGAACTTTCGGAACTAactg	pNP	TH10555.S	attp2	West Nile Virus
TH10556.S		CG7006	CG7006	FBgn0039233	ctagcagtCTGCTTCGGCAAGTTCTCCAAtagttatattcaagcataTTGGAGAACTTGCCGAAGCAGgcg	aattcgcCTGCTTCGGCAAGTTCTCCAAtatgcttgaatataactaTTGGAGAACTTGCCGAAGCAGactg	pNP	TH10556.S	attp2	Shwachman-Diamond Syndrome
TH10557.S		CG6999	CG6999	FBgn0030085	ctagcagtCTGGTACGATCCCGACCAGATtagttatattcaagcataATCTGGTCGGGATCGTACCAGgcg	aattcgcCTGGTACGATCCCGACCAGATtatgcttgaatataactaATCTGGTCGGGATCGTACCAGactg	pNP	TH10557.S	attp2	Neuronal Intranuclear Inclusion Disease
TH10558.S		CG6937	CG6937	FBgn0038989	ctagcagtACCAGAGAAGCAGACACTCAAtagttatattcaagcataTTGAGTGTCTGCTTCTCTGGTgcg	aattcgcACCAGAGAAGCAGACACTCAAtatgcttgaatataactaTTGAGTGTCTGCTTCTCTGGTactg	pNP	TH10558.S	attp2	Neoplasms
TH10559.S		CG4258	dbe	FBgn0020305	ctagcagtCAGCGGAGAGTACTTCCTCAAtagttatattcaagcataTTGAGGAAGTACTCTCCGCTGgcg	aattcgcCAGCGGAGAGTACTTCCTCAAtatgcttgaatataactaTTGAGGAAGTACTCTCCGCTGactg	pNP	TH10559.S	attp2	Blood trace element (Cu levels), Daytime sleep phenotypes, Polycystic ovary syndrome
TH10560.S		CG43113-2	orb2	FBgn0035938，FBgn0262573	ctagcagtCCGATTCTCGAGCTAGTCTAAtagttatattcaagcataTTAGACTAGCTCGAGAATCGGgcg	aattcgcCCGATTCTCGAGCTAGTCTAAtatgcttgaatataactaTTAGACTAGCTCGAGAATCGGactg	pNP	TH10560.S	attp2	Crohn's disease, Obesity-related traits, Waist-to-hip ratio adjusted for body mass index
TH10561.S		CG42458	CG42458	FBgn0259935	ctagcagtGGAGCGCATGTTTCAGATCTAtagttatattcaagcataTAGATCTGAAACATGCGCTCCgcg	aattcgcGGAGCGCATGTTTCAGATCTAtatgcttgaatataactaTAGATCTGAAACATGCGCTCCactg	pNP	TH10561.S	attp2	Bipolar disorder, Breast cancer, Cancer
TH10562.S		CG42382	CG42382	FBgn0259728	ctagcagtACGGGTTATGAAGTCCTACAAtagttatattcaagcataTTGTAGGACTTCATAACCCGTgcg	aattcgcACGGGTTATGAAGTCCTACAAtatgcttgaatataactaTTGTAGGACTTCATAACCCGTactg	pNP	TH10562.S	attp2	Breast-ovarian cancer
TH10563.S		CG4211	nonA	FBgn0004227	ctagcagtTCCGATGGAGGTGAATGACGAtagttatattcaagcataTCGTCATTCACCTCCATCGGAgcg	aattcgcTCCGATGGAGGTGAATGACGAtatgcttgaatataactaTCGTCATTCACCTCCATCGGAactg	pNP	TH10563.S	attp2	Endometrial cancer, Mental retardation, X-linked, syndromic
TH10564.S		CG6695	CG6695	FBgn0039215	ctagcagtGCCGACGAAGGTACTACTCTAtagttatattcaagcataTAGAGTAGTACCTTCGTCGGCgcg	aattcgcGCCGACGAAGGTACTACTCTAtatgcttgaatataactaTAGAGTAGTACCTTCGTCGGCactg	pNP	TH10564.S	attp2	Charcot-Marie-Tooth Disease, Axonal, Type 2D
TH10565.S		CG6694	ZC3H3	FBgn0035900	ctagcagtACGGTGTGATGTACAAGAAGAtagttatattcaagcataTCTTCTTGTACATCACACCGTgcg	aattcgcACGGTGTGATGTACAAGAAGAtatgcttgaatataactaTCTTCTTGTACATCACACCGTactg	pNP	TH10565.S	attp2	Stomach cancer
TH10566.S		CG6610	CG6610	FBgn0035675	ctagcagtCCGCATCCACATTATCATGAAtagttatattcaagcataTTCATGATAATGTGGATGCGGgcg	aattcgcCCGCATCCACATTATCATGAAtatgcttgaatataactaTTCATGATAATGTGGATGCGGactg	pNP	TH10566.S	attp2	Palmitic acid (16:0) plasma levels, Smooth-surface caries, Acne (severe)
TH10567.S		CG6422	CG6422	FBgn0039261	ctagcagtACGCGACGAGCACCAAGTAAAtagttatattcaagcataTTTACTTGGTGCTCGTCGCGTgcg	aattcgcACGCGACGAGCACCAAGTAAAtatgcttgaatataactaTTTACTTGGTGCTCGTCGCGTactg	pNP	TH10567.S	attp2	Response to cytadine analogues (cytosine arabinoside), Myocardial infarction, Obesity-related traits
TH10568.S		CG6354	Rb97D	FBgn0004903	ctagcagtCGGGAATGTAGTCTCCGTTAAtagttatattcaagcataTTAACGGAGACTACATTCCCGgcg	aattcgcCGGGAATGTAGTCTCCGTTAAtatgcttgaatataactaTTAACGGAGACTACATTCCCGactg	pNP	TH10568.S	attp2	Inclusion body myopathy with early-onset Paget disease with or without frontotemporal dementia 2,3, Amyotrophic lateral sclerosis
TH10569.S		CG6049	barc	FBgn0037081	ctagcagtCAGCACGAAGCAGAAATACAAtagttatattcaagcataTTGTATTTCTGCTTCGTGCTGgcg	aattcgcCAGCACGAAGCAGAAATACAAtatgcttgaatataactaTTGTATTTCTGCTTCGTGCTGactg	pNP	TH10569.S	attp2	HIV
TH10570.S		CG40813	CG40813	FBgn0085521	ctagcagtCAGCGAGGAGGTCCTCCAGAAtagttatattcaagcataTTCTGGAGGACCTCCTCGCTGgcg	aattcgcCAGCGAGGAGGTCCTCCAGAAtatgcttgaatataactaTTCTGGAGGACCTCCTCGCTGactg	pNP	TH10570.S	attp2	Neuronal Intranuclear Inclusion Disease
TH10571.S		CG4076	Nufip	FBgn0036812	ctagcagtCCCGAACACTATGTTGTCGAAtagttatattcaagcataTTCGACAACATAGTGTTCGGGgcg	aattcgcCCCGAACACTATGTTGTCGAAtatgcttgaatataactaTTCGACAACATAGTGTTCGGGactg	pNP	TH10571.S	attp2	Body mass index, Oleic acid (18:1n-9) plasma levels
TH10572.S		CG4021	CG4021	FBgn0034659	ctagcagtCAGATCTGTCAGGGACAGCAAtagttatattcaagcataTTGCTGTCCCTGACAGATCTGgcg	aattcgcCAGATCTGTCAGGGACAGCAAtatgcttgaatataactaTTGCTGTCCCTGACAGATCTGactg	pNP	TH10572.S	attp2	Polycystic ovary syndrome, Presence of antiphospholipid antibodies, Protein quantitative trait loci
TH10573.S		CG3927	CG3927	FBgn0034739	ctagcagtATGATTATGATGAACATCTTAtagttatattcaagcataTAAGATGTTCATCATAATCATgcg	aattcgcATGATTATGATGAACATCTTAtatgcttgaatataactaTAAGATGTTCATCATAATCATactg	pNP	TH10573.S	attp2	Polycystic ovary syndrome
TH10574.S		CG5941	CG5941	FBgn0029833	ctagcagtCAAGTTGGAGAGTCACATCGAtagttatattcaagcataTCGATGTGACTCTCCAACTTGgcg	aattcgcCAAGTTGGAGAGTCACATCGAtatgcttgaatataactaTCGATGTGACTCTCCAACTTGactg	pNP	TH10574.S	attp2	Fuchs' Endothelial Dystrophy
TH10575.S		CG5821	qkr58E-2	FBgn0022985	ctagcagtAAGGACAAGAAGTTCAACTATtagttatattcaagcataATAGTTGAACTTCTTGTCCTTgcg	aattcgcAAGGACAAGAAGTTCAACTATtatgcttgaatataactaATAGTTGAACTTCTTGTCCTTactg	pNP	TH10575.S	attp2	Polycystic ovary syndrome
TH10576.S		CG5808	CG5808	FBgn0027617	ctagcagtTAGGAAGACGTTCTAGGTCAAtagttatattcaagcataTTGACCTAGAACGTCTTCCTAgcg	aattcgcTAGGAAGACGTTCTAGGTCAAtatgcttgaatataactaTTGACCTAGAACGTCTTCCTAactg	pNP	TH10576.S	attp2	Rheumatoid arthritis, Educational attainment
TH10577.S		CG5728	CG5728	FBgn0039182	ctagcagtTTCGATGATGTGCTCAAGGAAtagttatattcaagcataTTCCTTGAGCACATCATCGAAgcg	aattcgcTTCGATGATGTGCTCAAGGAAtatgcttgaatataactaTTCCTTGAGCACATCATCGAAactg	pNP	TH10577.S	attp2	Schizophrenia, White matter hyperintensity burden
TH10578.S		CG5655	Rsf1	FBgn0011305	ctagcagtTTCGGTGTGGATAGCCTTCAAtagttatattcaagcataTTGAAGGCTATCCACACCGAAgcg	aattcgcTTCGGTGTGGATAGCCTTCAAtatgcttgaatataactaTTGAAGGCTATCCACACCGAAactg	pNP	TH10578.S	attp2	Ocular Hypertension
TH10579.S		CG3875	nsr	FBgn0034740	ctagcagtTTGGGCTTTGAGTATAGCAAAtagttatattcaagcataTTTGCTATACTCAAAGCCCAAgcg	aattcgcTTGGGCTTTGAGTATAGCAAAtatgcttgaatataactaTTTGCTATACTCAAAGCCCAAactg	pNP	TH10579.S	attp2	Polycystic ovary syndrome
TH10580.S		CG3780	Spx	FBgn0015818	ctagcagtCCCAAGGATCGTGTCACCCAAtagttatattcaagcataTTGGGTGACACGATCCTTGGGgcg	aattcgcCCCAAGGATCGTGTCACCCAAtatgcttgaatataactaTTGGGTGACACGATCCTTGGGactg	pNP	TH10580.S	attp2	Acrofacial dysostosis 1, Nager type, Birth length
TH10581.S		CG3691	Pof	FBgn0035047	ctagcagtACCGATGATCAAGACAAAGAAtagttatattcaagcataTTCTTTGTCTTGATCATCGGTgcg	aattcgcACCGATGATCAAGACAAAGAAtatgcttgaatataactaTTCTTTGTCTTGATCATCGGTactg	pNP	TH10581.S	attp2
TH10582.S		CG3642	Clp	FBgn0015621	ctagcagtAAGGATCAGCTGCACAAGAAAtagttatattcaagcataTTTCTTGTGCAGCTGATCCTTgcg	aattcgcAAGGATCAGCTGCACAAGAAAtatgcttgaatataactaTTTCTTGTGCAGCTGATCCTTactg	pNP	TH10582.S	attp2	Influenza and Benign Essential Hypertension
TH10583.S		CG3594	Eap	FBgn0035063	ctagcagtAACGACGACAGTGCGGATCTAtagttatattcaagcataTAGATCCGCACTGTCGTCGTTgcg	aattcgcAACGACGACAGTGCGGATCTAtatgcttgaatataactaTAGATCCGCACTGTCGTCGTTactg	pNP	TH10583.S	attp2	Spherocytosis, Type 1
TH10584.S		CG3584	qkr58E-3	FBgn0022984	ctagcagtCAGATCTGTCTTCGACAAGAAtagttatattcaagcataTTCTTGTCGAAGACAGATCTGgcg	aattcgcCAGATCTGTCTTCGACAAGAAtatgcttgaatataactaTTCTTGTCGAAGACAGATCTGactg	pNP	TH10584.S	attp2	Polycystic ovary syndrome
TH10585.S		CG5654	yps	FBgn0022959	ctagcagtCCGGCGCTACAACAACTATTAtagttatattcaagcataTAATAGTTGTTGTAGCGCCGGgcg	aattcgcCCGGCGCTACAACAACTATTAtatgcttgaatataactaTAATAGTTGTTGTAGCGCCGGactg	pNP	TH10585.S	attp2	Liposarcoma and Rett Syndrome
TH10586.S		CG5649	kin17	FBgn0024887	ctagcagtAAGGTGTTCAAGAAACCCAAAtagttatattcaagcataTTTGGGTTTCTTGAACACCTTgcg	aattcgcAAGGTGTTCAAGAAACCCAAAtatgcttgaatataactaTTTGGGTTTCTTGAACACCTTactg	pNP	TH10586.S	attP2	tumor
TH10587.S		CG5454	snRNP-U1	FBgn0038667	ctagcagtTCGCGACAATGTAAAGTTCTAtagttatattcaagcataTAGAACTTTACATTGTCGCGAgcg	aattcgcTCGCGACAATGTAAAGTTCTAtatgcttgaatataactaTAGAACTTTACATTGTCGCGAactg	pNP	TH10587.S	attP2	HDL cholesterol, Systemic lupus erythematosus
TH10588.S		CG5442	SC35	FBgn0040286	ctagcagtCGCGTACTGGACTGCGTGAAAtagttatattcaagcataTTTCACGCAGTCCAGTACGCGgcg	aattcgcCGCGTACTGGACTGCGTGAAAtatgcttgaatataactaTTTCACGCAGTCCAGTACGCGactg	pNP	TH10588.S	attP2	Retinal arteriolar caliber, Obesity-related traits
TH10589.S		CG5352	SmB	FBgn0010083，FBgn0262601	ctagcagtTACCTTCAAAGCCTTCGACAAtagttatattcaagcataTTGTCGAAGGCTTTGAAGGTAgcg	aattcgcTACCTTCAAAGCCTTCGACAAtatgcttgaatataactaTTGTCGAAGGCTTTGAAGGTAactg	pNP	TH10589.S	attP2	Cerebrocostomandibular syndrome, Periodontal disease-related phenotypes, Prader-Willi syndrome
TH10590.S		CG34362	CG34362	FBgn0085391	ctagcagtCAGCGAGGAGGTCCTCCAGAAtagttatattcaagcataTTCTGGAGGACCTCCTCGCTGgcg	aattcgcCAGCGAGGAGGTCCTCCAGAAtatgcttgaatataactaTTCTGGAGGACCTCCTCGCTGactg	pNP	TH10590.S	attP2	Acne (severe), Welander distal myopathy, Response to carboplatin and paclitaxel in ovarian cancer
TH10591.S		CG34334	CG34334	FBgn0085363	ctagcagtAAAGACGGTTGTCACCAATAAtagttatattcaagcataTTATTGGTGACAACCGTCTTTgcg	aattcgcAAAGACGGTTGTCACCAATAAtatgcttgaatataactaTTATTGGTGACAACCGTCTTTactg	pNP	TH10591.S	attP2	Parkinson disease and lewy body pathology
TH10592.S		CG33526	PNUTS	FBgn0053526	ctagcagtTCGCAGTTCTAGCGATAAATAtagttatattcaagcataTATTTATCGCTAGAACTGCGAgcg	aattcgcTCGCAGTTCTAGCGATAAATAtatgcttgaatataactaTATTTATCGCTAGAACTGCGAactg	pNP	TH10592.S	attP2	Melanoma, Cutaneous Malignant 1
TH10593.S		CG3335	CG3335	FBgn0036018	ctagcagtCAGCAAGAAGAACCTAGACAAtagttatattcaagcataTTGTCTAGGTTCTTCTTGCTGgcg	aattcgcCAGCAAGAAGAACCTAGACAAtatgcttgaatataactaTTGTCTAGGTTCTTCTTGCTGactg	pNP	TH10593.S	attP2	Amyotrophic lateral sclerosis (sporadic), Glomerular filtration rate in chronic kidney disease
TH10594.S		CG5334	CG5334	FBgn0030577	ctagcagtTTGGAACAAATTGCTTCTACAtagttatattcaagcataTGTAGAAGCAATTTGTTCCAAgcg	aattcgcTTGGAACAAATTGCTTCTACAtatgcttgaatataactaTGTAGAAGCAATTTGTTCCAAactg	pNP	TH10594.S	attP2	West Nile Virus
TH10595.S		CG5316	CG5316	FBgn0038704	ctagcagtCCAGTGCGAATTTGTTACTAAtagttatattcaagcataTTAGTAACAAATTCGCACTGGgcg	aattcgcCCAGTGCGAATTTGTTACTAAtatgcttgaatataactaTTAGTAACAAATTCGCACTGGactg	pNP	TH10595.S	attP2	Ataxia, early-onset, with oculomotor apraxia and hypoalbuminemia, Ataxia-oculomotor apraxia 4, Microcephaly, seizures, and developmental delay
TH10596.S		CG5215	Zn72D	FBgn0017453，FBgn0263603	ctagcagtCTCGGTCAGCAAGACGCACTAtagttatattcaagcataTAGTGCGTCTTGCTGACCGAGgcg	aattcgcCTCGGTCAGCAAGACGCACTAtatgcttgaatataactaTAGTGCGTCTTGCTGACCGAGactg	pNP	TH10596.S	attP2	Psoriasis
TH10597.S		CG5213	CG5213	FBgn0038345	ctagcagtTTGCTACGGATTCGTCGACTAtagttatattcaagcataTAGTCGACGAATCCGTAGCAAgcg	aattcgcTTGCTACGGATTCGTCGACTAtatgcttgaatataactaTAGTCGACGAATCCGTAGCAAactg	pNP	TH10597.S	attP2	Obesity-related traits
TH10598.S		CG5119	pAbp	FBgn0003031,FBgn0261619	ctagcagtCAGCTACAAGGTCATGTCCAAtagttatattcaagcataTTGGACATGACCTTGTAGCTGgcg	aattcgcCAGCTACAAGGTCATGTCCAAtatgcttgaatataactaTTGGACATGACCTTGTAGCTGactg	pNP	TH10598.S	attP2	Antineutrophil cytoplasmic antibody-associated vasculitis, Sexual dimorphism in anthropometric traits, HDL cholesterol
TH10599.S		CG5099	msi	FBgn0011666	ctagcagtCAAGCTCAAGGAATACTTCAAtagttatattcaagcataTTGAAGTATTCCTTGAGCTTGgcg	aattcgcCAAGCTCAAGGAATACTTCAAtatgcttgaatataactaTTGAAGTATTCCTTGAGCTTGactg	pNP	TH10599.S	attP2	Coronary artery calcification
TH10600.S		CG33197	mbl	FBgn0053197,FBgn0261642	ctagcagtCGCCTGCTACGACAGCATCAAtagttatattcaagcataTTGATGCTGTCGTAGCAGGCGgcg	aattcgcCGCCTGCTACGACAGCATCAAtatgcttgaatataactaTTGATGCTGTCGTAGCAGGCGactg	pNP	TH10600.S	attP2	Infantile hypertrophic pyloric stenosis
TH10601.S		CG3294	CG3294	FBgn0031628	ctagcagtCAGCGCAGCGACAATTCCAAAtagttatattcaagcataTTTGGAATTGTCGCTGCGCTGgcg	aattcgcCAGCGCAGCGACAATTCCAAAtatgcttgaatataactaTTTGGAATTGTCGCTGCGCTGactg	pNP	TH10601.S	attP2	myelodysplastic syndrome (MDS)
TH10602.S		CG32708	CG32708	FBgn0052708	ctagcagtTCGCAAGACGTCCCAATTCTAtagttatattcaagcataTAGAATTGGGACGTCTTGCGAgcg	aattcgcTCGCAAGACGTCCCAATTCTAtatgcttgaatataactaTAGAATTGGGACGTCTTGCGAactg	pNP	TH10602.S	attP2	Neuronal Intranuclear Inclusion Disease
TH10603.S		CG32706	CG32706	FBgn0052706	ctagcagtTCGCTCTAGAGCTGAACAATAtagttatattcaagcataTATTGTTCAGCTCTAGAGCGAgcg	aattcgcTCGCTCTAGAGCTGAACAATAtatgcttgaatataactaTATTGTTCAGCTCTAGAGCGAactg	pNP	TH10603.S	attP2	Neuronal Intranuclear Inclusion Disease
TH10604.S		CG3249	yu	FBgn0029764	ctagcagtCAGCAAGTCGATGAACATCAAtagttatattcaagcataTTGATGTTCATCGACTTGCTGgcg	aattcgcCAGCAAGTCGATGAACATCAAtatgcttgaatataactaTTGATGTTCATCGACTTGCTGactg	pNP	TH10604.S	attP2	Crohn's disease, Inflammatory bowel disease
TH10605.S		CG32169	Rbp6	FBgn0052169，FBgn0260943	ctagcagtAAGCGAAGATGTGGTAGACAAtagttatattcaagcataTTGTCTACCACATCTTCGCTTgcg	aattcgcAAGCGAAGATGTGGTAGACAAtatgcttgaatataactaTTGTCTACCACATCTTCGCTTactg	pNP	TH10605.S	attP2	Coronary artery calcification
TH10606.S		CG14506	CG14506	FBgn0039659	ctagcagtCTGATGTTCATTCCCGACCTAtagttatattcaagcataTAGGTCGGGAATGAACATCAGgcg	aattcgcCTGATGTTCATTCCCGACCTAtatgcttgaatataactaTAGGTCGGGAATGAACATCAGactg	pNP	TH10606.S	attP2
TH10607.S		CG31950	CG31950	FBgn0051950	ctagcagtCCGTAATCACGATCCGAAGAAtagttatattcaagcataTTCTTCGGATCGTGATTACGGgcg	aattcgcCCGTAATCACGATCCGAAGAAtatgcttgaatataactaTTCTTCGGATCGTGATTACGGactg	pNP	TH10607.S	attP2	apoptosis and cancer
TH10608.S		CG31716	Cnot4	FBgn0051716	ctagcagtCCCGTTGTTGATCCAGTCGAAtagttatattcaagcataTTCGACTGGATCAACAACGGGgcg	aattcgcCCCGTTGTTGATCCAGTCGAAtatgcttgaatataactaTTCGACTGGATCAACAACGGGactg	pNP	TH10608.S	attP2	Adenoiditis
TH10609.S		CG3162	LS2	FBgn0034834	ctagcagtCCGGGCATATCCACACTACAAtagttatattcaagcataTTGTAGTGTGGATATGCCCGGgcg	aattcgcCCGGGCATATCCACACTACAAtatgcttgaatataactaTTGTAGTGTGGATATGCCCGGactg	pNP	TH10609.S	attP2	Bone mineral density, Discordance in emotional problems in monozygotic twins
TH10610.S		CG31601	CG31601	FBgn0051601	ctagcagtGACGACGATTCCAATGACATAtagttatattcaagcataTATGTCATTGGAATCGTCGTCgcg	aattcgcGACGACGATTCCAATGACATAtatgcttgaatataactaTATGTCATTGGAATCGTCGTCactg	pNP	TH10610.S	attP2	Hair color
TH10611.S		CG13277	LSm7	FBgn0032599，FBgn0261068	ctagcagtCTCGTCCTCATTTGTCCGCAAtagttatattcaagcataTTGCGGACAAATGAGGACGAGgcg	aattcgcCTCGTCCTCATTTGTCCGCAAtatgcttgaatataactaTTGCGGACAAATGAGGACGAGactg	pNP	TH10611.S	attP2	Response to methotrexate in juvenile idiopathic arthritis
TH10612.S		CG1316	CG1316	FBgn0035526	ctagcagtCTGGAATGTATCGCAGAACAAtagttatattcaagcataTTGTTCTGCGATACATTCCAGgcg	aattcgcCTGGAATGTATCGCAGAACAAtatgcttgaatataactaTTGTTCTGCGATACATTCCAGactg	pNP	TH10612.S	attP2	Amyotrophic Lateral Sclerosis 1
TH10613.S		CG12938	Lsm10	FBgn0033554	ctagcagtATGGTGCGGAATCGAATGATAtagttatattcaagcataTATCATTCGATTCCGCACCATgcg	aattcgcATGGTGCGGAATCGAATGATAtatgcttgaatataactaTATCATTCGATTCCGCACCATactg	pNP	TH10613.S	attP2	autoimmune disease
TH10614.S		CG12924	Lsm11	FBgn0033450	ctagcagtCTGGAAGCGACGAAAGTACAAtagttatattcaagcataTTGTACTTTCGTCGCTTCCAGgcg	aattcgcCTGGAAGCGACGAAAGTACAAtatgcttgaatataactaTTGTACTTTCGTCGCTTCCAGactg	pNP	TH10614.S	attP2	autoimmune disease
TH10615.S		CG12749	Hrb87F	FBgn0004237	ctagcagtCCAGTCGTACATGATCGACAAtagttatattcaagcataTTGTCGATCATGTACGACTGGgcg	aattcgcCCAGTCGTACATGATCGACAAtatgcttgaatataactaTTGTCGATCATGTACGACTGGactg	pNP	TH10615.S	attP2	Inclusion body myopathy with early-onset Paget disease with or without frontotemporal dementia 2,3, Amyotrophic lateral sclerosis 20
TH10616.S		CG1249	snRNP2,SmD2	FBgn0037434,FBgn0261789	ctagcagtTCGGTTCATATCGAAGATGTTtagttatattcaagcataAACATCTTCGATATGAACCGAgcg	aattcgcTCGGTTCATATCGAAGATGTTtatgcttgaatataactaAACATCTTCGATATGAACCGAactg	pNP	TH10616.S	attP2	Subcutaneous adipose tissue
TH10617.S		CG31243	cpo	FBgn0000363	ctagcagtCCGCGCGAGCTCTATTTGTTAtagttatattcaagcataTAACAAATAGAGCTCGCGCGGgcg	aattcgcCCGCGCGAGCTCTATTTGTTAtatgcttgaatataactaTAACAAATAGAGCTCGCGCGGactg	pNP	TH10617.S	attP2	Heart rate variability traits
TH10618.S		CG31184	SLm3	FBgn0051184	ctagcagtTAGATGAGAAGGTGTACGTAAtagttatattcaagcataTTACGTACACCTTCTCATCTAgcg	aattcgcTAGATGAGAAGGTGTACGTAAtatgcttgaatataactaTTACGTACACCTTCTCATCTAactg	pNP	TH10618.S	attP2	autoimmune disease
TH10619.S		CG31155	Rpb7	FBgn0051155	ctagcagtAGCGGTGACGACGATAGATCAtagttatattcaagcataTGATCTATCGTCGTCACCGCTgcg	aattcgcAGCGGTGACGACGATAGATCAtatgcttgaatataactaTGATCTATCGTCGTCACCGCTactg	pNP	TH10619.S	attP2	Myasthenic Syndrome, Congenital, 5 and Congenital Myasthenic Syndrome.
TH10620.S		CG31000	heph	FBgn0011224	ctagcagtACGGCGATGTGCAACGTGTAAtagttatattcaagcataTTACACGTTGCACATCGCCGTgcg	aattcgcACGGCGATGTGCAACGTGTAAtatgcttgaatataactaTTACACGTTGCACATCGCCGTactg	pNP	TH10620.S	attP2	Schizophrenia
TH10621.S		CG3056	ssx	FBgn0024987	ctagcagtCAAGATAATGCGCGACTTCAAtagttatattcaagcataTTGAAGTCGCGCATTATCTTGgcg	aattcgcCAAGATAATGCGCGACTTCAAtatgcttgaatataactaTTGAAGTCGCGCATTATCTTGactg	pNP	TH10621.S	attP2	Amyotrophic lateral sclerosis, Idiopathic membranous nephropathy, Type 2 diabetes
TH10622.S		CG12478	bru-3	FBgn0036379，FBgn0262350	ctagcagtCCGAAGGTTGAGTTTGCTCAAtagttatattcaagcataTTGAGCAAACTCAACCTTCGGgcg	aattcgcCCGAAGGTTGAGTTTGCTCAAtatgcttgaatataactaTTGAGCAAACTCAACCTTCGGactg	pNP	TH10622.S	attP2	Amyotrophic lateral sclerosis (sporadic), Neuroticism
TH10623.S		CG12477	CG12477	FBgn0036809	ctagcagtAAGGGACTGCAAGTACTTTAAtagttatattcaagcataTTAAAGTACTTGCAGTCCCTTgcg	aattcgcAAGGGACTGCAAGTACTTTAAtatgcttgaatataactaTTAAAGTACTTGCAGTCCCTTactg	pNP	TH10623.S	attP2	Precocious Puberty, Central, 2 and Idiopathic Central Precocious Puberty.
TH10624.S		CG12460,CR12460	CG12460	FBgn0040045	ctagcagtCACCTTTAAACTATCATCCTAtagttatattcaagcataTAGGATGATAGTTTAAAGGTGgcg	aattcgcCACCTTTAAACTATCATCCTAtatgcttgaatataactaTAGGATGATAGTTTAAAGGTGactg	pNP	TH10624.S	attP2	Renal Cell Carcinoma, Xp11-Associated and Adrenal Neuroblastoma.
TH10625.S		CG12288	CG12288	FBgn0032620	ctagcagtCAGTTGCGGCGAAATAGACTAtagttatattcaagcataTAGTCTATTTCGCCGCAACTGgcg	aattcgcCAGTTGCGGCGAAATAGACTAtatgcttgaatataactaTAGTCTATTTCGCCGCAACTGactg	pNP	TH10625.S	attP2	Night sleep phenotypes
TH10626.S		CG12124	mxc	FBgn0005639，FBgn0260789	ctagcagtCTGGTAAAGAATATTAACGTAtagttatattcaagcataTACGTTAATATTCTTTACCAGgcg	aattcgcCTGGTAAAGAATATTAACGTAtatgcttgaatataactaTACGTTAATATTCTTTACCAGactg	pNP	TH10626.S	attP2	Alazami Syndrome and Bowen-Conradi Syndrome
TH10627.S		CG2950	CG2950	FBgn0031637	ctagcagtCCGTAGGTGAATACAAGTTCAtagttatattcaagcataTGAACTTGTATTCACCTACGGgcg	aattcgcCCGTAGGTGAATACAAGTTCAtatgcttgaatataactaTGAACTTGTATTCACCTACGGactg	pNP	TH10627.S	attP2	Retinitis Pigmentosa 70
TH10628.S		CG2931	CG2931	FBgn0037342	ctagcagtGAGGTGGTTCTTCCAAGGCTAtagttatattcaagcataTAGCCTTGGAAGAACCACCTCgcg	aattcgcGAGGTGGTTCTTCCAAGGCTAtatgcttgaatataactaTAGCCTTGGAAGAACCACCTCactg	pNP	TH10628.S	attP2	neurodegenerative diseases and cancer
TH10629.S		CG2050	mod	FBgn0002780	ctagcagtCTGCTGAAGCATAGATTGTTAtagttatattcaagcataTAACAATCTATGCTTCAGCAGgcg	aattcgcCTGCTGAAGCATAGATTGTTAtatgcttgaatataactaTAACAATCTATGCTTCAGCAGactg	pNP	TH10629.S	attP2	Attention deficit hyperactivity disorder, Eating disorders, Noise-induced hearing loss
TH10630.S		CG18823	CG18823	FBgn0042146	ctagcagtTCGCTGATCGTTGATAACGAAtagttatattcaagcataTTCGTTATCAACGATCAGCGAgcg	aattcgcTCGCTGATCGTTGATAACGAAtatgcttgaatataactaTTCGTTATCAACGATCAGCGAactg	pNP	TH10630.S	attP2	Multiple sclerosis
TH10631.S		CG11886	Slbp	FBgn0041186	ctagcagtCTCCATTTCGATCGATGTGAAtagttatattcaagcataTTCACATCGATCGAAATGGAGgcg	aattcgcCTCCATTTCGATCGATGTGAAtatgcttgaatataactaTTCACATCGATCGAAATGGAGactg	pNP	TH10631.S	attP2	Urinary bladder cancer
TH10632.S		CG11738	l(1)G0004	FBgn0027334	ctagcagtGCCGGCGAAGAGAGCGACGAAtagttatattcaagcataTTCGTCGCTCTCTTCGCCGGCgcg	aattcgcGCCGGCGAAGAGAGCGACGAAtatgcttgaatataactaTTCGTCGCTCTCTTCGCCGGCactg	pNP	TH10632.S	attP2	Deafness, Autosomal Recessive 89
TH10633.S		CG11726	CG11726	FBgn0036156	ctagcagtATGCAAATTCGTCTTCAGAAAtagttatattcaagcataTTTCTGAAGACGAATTTGCATgcg	aattcgcATGCAAATTCGTCTTCAGAAAtatgcttgaatataactaTTTCTGAAGACGAATTTGCATactg	pNP	TH10633.S	attP2	Williams-Beuren Syndrome
TH10634.S		CG11505	CG11505	FBgn0035424	ctagcagtCTGCTACAGAGCACAACACTAtagttatattcaagcataTAGTGTTGTGCTCTGTAGCAGgcg	aattcgcCTGCTACAGAGCACAACACTAtatgcttgaatataactaTAGTGTTGTGCTCTGTAGCAGactg	pNP	TH10634.S	attP2	cancer progression and Gilmour
TH10635.S		CG11360	CG11360	FBgn0039920	ctagcagtTTCGGTCGATACTAAAGAATAtagttatattcaagcataTATTCTTTAGTATCGACCGAAgcg	aattcgcTTCGGTCGATACTAAAGAATAtatgcttgaatataactaTATTCTTTAGTATCGACCGAAactg	pNP	TH10635.S	attP2	Post-traumatic stress disorder
TH10636.S		CG11337	CG11337	FBgn0039846	ctagcagtTCCGGATGTGCTTGCAATCAAtagttatattcaagcataTTGATTGCAAGCACATCCGGAgcg	aattcgcTCCGGATGTGCTTGCAATCAAtatgcttgaatataactaTTGATTGCAAGCACATCCGGAactg	pNP	TH10636.S	attP2	Combined oxidative phosphorylation deficiency 13, Deafness, autosomal recessive 70, Height
TH10637.S		CG18591	SmE	FBgn0031962	ctagcagtCGCCGAGGAAGTCTATGTGAAtagttatattcaagcataTTCACATAGACTTCCTCGGCGgcg	aattcgcCGCCGAGGAAGTCTATGTGAAtatgcttgaatataactaTTCACATAGACTTCCTCGGCGactg	pNP	TH10637.S	attP2	Hypotrichosis
TH10638.S		CG18350	Sxl	FBgn0003659	ctagcagtTTATAGTCTCGCATGATTCTGtagttatattcaagcataTTATAGTCTCGCATGATTCTGgcg	aattcgcTTATAGTCTCGCATGATTCTGtatgcttgaatataactaTTATAGTCTCGCATGATTCTGactg	pNP	TH10638.S	attP2	Amyotrophic lateral sclerosis, Idiopathic membranous nephropathy, Bone mineral density
TH10639.S		CG17838	CG17838	FBgn0038826	ctagcagtTTGGATGACATTAACCAGAAAtagttatattcaagcataTTTCTGGTTAATGTCATCCAAgcg	aattcgcTTGGATGACATTAACCAGAAAtatgcttgaatataactaTTTCTGGTTAATGTCATCCAAactg	pNP	TH10639.S	attP2	autoimmune disease
TH10640.S		CG17768	CG17768	FBgn0032240	ctagcagtCCCCGACGAAGTAATCGACATtagttatattcaagcataATGTCGATTACTTCGTCGGGGgcg	aattcgcCCCCGACGAAGTAATCGACATtatgcttgaatataactaATGTCGATTACTTCGTCGGGGactg	pNP	TH10640.S	attP2	spinal muscular atrophy disease
TH10641.S		CG17540	Spf45	FBgn0086683	ctagcagtCAAGGTTGTTCTTCTACGCAAtagttatattcaagcataTTGCGTAGAAGAACAACCTTGgcg	aattcgcCAAGGTTGTTCTTCTACGCAAtatgcttgaatataactaTTGCGTAGAAGAACAACCTTGactg	pNP	TH10641.S	attP2	Asthma and hay fever, Diisocyanate-induced asthma
TH10642.S		CG17386	CG17386	FBgn0033936	ctagcagtTCAGACGACAGACACTAGTTAtagttatattcaagcataTAACTAGTGTCTGTCGTCTGAgcg	aattcgcTCAGACGACAGACACTAGTTAtatgcttgaatataactaTAACTAGTGTCTGTCGTCTGAactg	pNP	TH10642.S	attP2	diabetes
TH10643.S		CG11123	CG11123	FBgn0033169	ctagcagtAACATTCTGGATGCTATGAAAtagttatattcaagcataTTTCATAGCATCCAGAATGTTgcg	aattcgcAACATTCTGGATGCTATGAAAtatgcttgaatataactaTTTCATAGCATCCAGAATGTTactg	pNP	TH10643.S	attP2	Parent of origin effect on language impairment (paternal)
TH10644.S		CG11109	CG11109	FBgn0037200	ctagcagtCAAGGTGTTAATGCAGCGGTAtagttatattcaagcataTACCGCTGCATTAACACCTTGgcg	aattcgcCAAGGTGTTAATGCAGCGGTAtatgcttgaatataactaTACCGCTGCATTAACACCTTGactg	pNP	TH10644.S	attP2	Schizophrenia
TH10645.S		CG10993	CG10993	FBgn0030524	ctagcagtCAGCAAGAAGGGTGTCATCTAtagttatattcaagcataTAGATGACACCCTTCTTGCTGgcg	aattcgcCAGCAAGAAGGGTGTCATCTAtatgcttgaatataactaTAGATGACACCCTTCTTGCTGactg	pNP	TH10645.S	attP2	Neuronal Intranuclear Inclusion Disease
TH10646.S		CG10948	CG10948	FBgn0036317	ctagcagtCTGGACTAGAAGCAACTCTTAtagttatattcaagcataTAAGAGTTGCTTCTAGTCCAGgcg	aattcgcCTGGACTAGAAGCAACTCTTAtatgcttgaatataactaTAAGAGTTGCTTCTAGTCCAGactg	pNP	TH10646.S	attP2	Major depressive disorder, Response to tocilizumab in rheumatoid arthritis
TH10647.S		CG10922	La	FBgn0011638	ctagcagtCACCAAGTCGTACAAGTTCAAtagttatattcaagcataTTGAACTTGTACGACTTGGTGgcg	aattcgcCACCAAGTCGTACAAGTTCAAtatgcttgaatataactaTTGAACTTGTACGACTTGGTGactg	pNP	TH10647.S	attP2	Sjogren Syndrome and Systemic Lupus Erythematosus
TH10648.S		CG17334	lin-28	FBgn0035626	ctagcagtCAGCAGTGCAGCCCAAGAGAAtagttatattcaagcataTTCTCTTGGGCTGCACTGCTGgcg	aattcgcCAGCAGTGCAGCCCAAGAGAAtatgcttgaatataactaTTCTCTTGGGCTGCACTGCTGactg	pNP	TH10648.S	attP2	Height
TH10649.S		CG17136	Rbp1	FBgn0010252，FBgn0260944	ctagcagtTCGGCGTCCAAGCACGAGATAtagttatattcaagcataTATCTCGTGCTTGGACGCCGAgcg	aattcgcTCGGCGTCCAAGCACGAGATAtatgcttgaatataactaTATCTCGTGCTTGGACGCCGAactg	pNP	TH10649.S	attP2	Ocular Hypertension
TH10650.S		CG17031	ref2	FBgn0032439	ctagcagtAGGATCGATCAGAAAGCGAAAtagttatattcaagcataTTTCGCTTTCTGATCGATCCTgcg	aattcgcAGGATCGATCAGAAAGCGAAAtatgcttgaatataactaTTTCGCTTTCTGATCGATCCTactg	pNP	TH10650.S	attP2	Lupus Erythematosus, Systemic
TH10651.S		CG17018	CG17018	FBgn0039972	ctagcagtCCGCACTATACTCGAACTTTAtagttatattcaagcataTAAAGTTCGAGTATAGTGCGGgcg	aattcgcCCGCACTATACTCGAACTTTAtatgcttgaatataactaTAAAGTTCGAGTATAGTGCGGactg	pNP	TH10651.S	attP2	cancer
TH10652.S		CG1691	Imp	FBgn0030235,FBgn0262735	ctagcagtCAGCTCTATCAACGACATCAAtagttatattcaagcataTTGATGTCGTTGATAGAGCTGgcg	aattcgcCAGCTCTATCAACGACATCAAtatgcttgaatataactaTTGATGTCGTTGATAGAGCTGactg	pNP	TH10652.S	attP2	Diabetes (gestational),
TH10653.S		CG16901	sqd	FBgn0086897	ctagcagtCGGCGGCTACTATAATGGATAtagttatattcaagcataTATCCATTATAGTAGCCGCCGgcg	aattcgcCGGCGGCTACTATAATGGATAtatgcttgaatataactaTATCCATTATAGTAGCCGCCGactg	pNP	TH10653.S	attP2	Limb-Girdle Muscular Dystrophy, Type 1G and Autosomal Dominant Limb-Girdle Muscular Dystrophy Type 1G
TH10654.S		CG10881	CG10881	FBgn0038796	ctagcagtACGGAGTATAAGTTCAACGATtagttatattcaagcataATCGTTGAACTTATACTCCGTgcg	aattcgcACGGAGTATAAGTTCAACGATtatgcttgaatataactaATCGTTGAACTTATACTCCGTactg	pNP	TH10654.S	attP2	Parainfluenza Virus Type 3 and Narcolepsy
TH10655.S		CG10868	orb	FBgn0004882	ctagcagtCAGCAGCAGTTTGTTAACCTAtagttatattcaagcataTAGGTTAACAAACTGCTGCTGgcg	aattcgcCAGCAGCAGTTTGTTAACCTAtatgcttgaatataactaTAGGTTAACAAACTGCTGCTGactg	pNP	TH10655.S	attP2	Kuru
TH10656.S		CG10851	B52	FBgn0004587	ctagcagtCGCGACCGCTACGACGATCGAtagttatattcaagcataTCGATCGTCGTAGCGGTCGCGgcg	aattcgcCGCGACCGCTACGACGATCGAtatgcttgaatataactaTCGATCGTCGTAGCGGTCGCGactg	pNP	TH10656.S	attP2	Schizophrenia
TH10657.S		CG10473	hkl, Acn	FBgn0086441,FBgn0263198	ctagcagtTCGGATCAAGTCTAAGTGCTAtagttatattcaagcataTAGCACTTAGACTTGATCCGAgcg	aattcgcTCGGATCAAGTCTAAGTGCTAtatgcttgaatataactaTAGCACTTAGACTTGATCCGAactg	pNP	TH10657.S	attP2	Breast Adenomyoepithelioma and Breast Myoepithelial Neoplasm
TH10658.S		CG16807	roq	FBgn0036621	ctagcagtCCGAAGTACAAGATCAGCTTAtagttatattcaagcataTAAGCTGATCTTGTACTTCGGgcg	aattcgcCCGAAGTACAAGATCAGCTTAtatgcttgaatataactaTAAGCTGATCTTGTACTTCGGactg	pNP	TH10658.S	attP2	immune system disease
TH10659.S		CG16792	DebB/SmF	FBgn0000426	ctagcagtCCGCTGCAACAACGTGCTGTAtagttatattcaagcataTACAGCACGTTGTTGCAGCGGgcg	aattcgcCCGCTGCAACAACGTGCTGTAtatgcttgaatataactaTACAGCACGTTGTTGCAGCGGactg	pNP	TH10659.S	attP2	Pulmonary emphysema
TH10660.S		CG16788	RnpS1	FBgn0037707	ctagcagtAAGGACCATGTGTTCGAGATAtagttatattcaagcataTATCTCGAACACATGGTCCTTgcg	aattcgcAAGGACCATGTGTTCGAGATAtatgcttgaatataactaTATCTCGAACACATGGTCCTTactg	pNP	TH10660.S	attP2	polycystic kidney disease type 1 (PKD1) and tuberous sclerosis type 2 (TSC2)
TH10661.S		CG1677	CG1677	FBgn0029941	ctagcagtACGCCTGTTAATGCGGATCAAtagttatattcaagcataTTGATCCGCATTAACAGGCGTgcg	aattcgcACGCCTGTTAATGCGGATCAAtatgcttgaatataactaTTGATCCGCATTAACAGGCGTactg	pNP	TH10661.S	attP2	Stomach, Endometrial cancer
TH10662.S		CG1582	CG1582	FBgn0030246	ctagcagtTAGCGTTGACGAGAACGATAAtagttatattcaagcataTTATCGTTCTCGTCAACGCTAgcg	aattcgcTAGCGTTGACGAGAACGATAAtatgcttgaatataactaTTATCGTTCTCGTCAACGCTAactg	pNP	TH10662.S	attP2	Obesity-related traits
TH10663.S		CG1559	Upf1	FBgn0030354	ctagcagtCCCGGTTAAGTGCACCAGTAAtagttatattcaagcataTTACTGGTGCACTTAACCGGGgcg	aattcgcCCCGGTTAAGTGCACCAGTAAtatgcttgaatataactaTTACTGGTGCACTTAACCGGGactg	pNP	TH10663.S	attP2	Amyotrophic Lateral Sclerosis 4, Juvenile and Ullrich Congenital Muscular Dystrophy 1
TH10664.S		CG10384	CG10384	FBgn0034731	ctagcagtCTGGACAGACGACTCCGGCGAtagttatattcaagcataTCGCCGGAGTCGTCTGTCCAGgcg	aattcgcCTGGACAGACGACTCCGGCGAtatgcttgaatataactaTCGCCGGAGTCGTCTGTCCAGactg	pNP	TH10664.S	attP2	Polycystic ovary syndrome
TH10665.S		CG10377	Hrb27C	FBgn0004838	ctagcagtACGGCGGATACGACATGTATAtagttatattcaagcataTATACATGTCGTATCCGCCGTgcg	aattcgcACGGCGGATACGACATGTATAtatgcttgaatataactaTATACATGTCGTATCCGCCGTactg	pNP	TH10665.S	attP2	Azoospermia
TH10666.S		CG10328	nonA-l	FBgn0015520	ctagcagtCAGGGTAACCAAGGCGATCAAtagttatattcaagcataTTGATCGCCTTGGTTACCCTGgcg	aattcgcCAGGGTAACCAAGGCGATCAAtatgcttgaatataactaTTGATCGCCTTGGTTACCCTGactg	pNP	TH10666.S	attP2	Endometrial cancer
TH10667.S		CG10327	TBPH	FBgn0025790	ctagcagtCGGAGAGGATCACATTATCAAtagttatattcaagcataTTGATAATGTGATCCTCTCCGgcg	aattcgcCGGAGAGGATCACATTATCAAtatgcttgaatataactaTTGATAATGTGATCCTCTCCGactg	pNP	TH10667.S	attP2	Amyotrophic lateral sclerosis 10, with or without FTD, Beard thickness, Ewing sarcoma
TH10668.S		CG10128	tra2	FBgn0003742	ctagcagtCAGATGGTGATTGACGCACAAtagttatattcaagcataTTGTGCGTCAATCACCATCTGgcg	aattcgcCAGATGGTGATTGACGCACAAtatgcttgaatataactaTTGTGCGTCAATCACCATCTGactg	pNP	TH10668.S	attP2	Stomach cancer
TH10669.S		CG10084	swm	FBgn0002044	ctagcagtCAGGATCAGTTGCAAGCACAAtagttatattcaagcataTTGTGCTTGCAACTGATCCTGgcg	aattcgcCAGGATCAGTTGCAAGCACAAtatgcttgaatataactaTTGTGCTTGCAACTGATCCTGactg	pNP	TH10669.S	attP2	Response to anti-TNF alpha therapy in inflammatory bowel disease
TH10670.S		CG14891	CG14891	FBgn0038445	ctagcagtTTGGTGGAAAGTGCTCGATTAtagttatattcaagcataTAATCGAGCACTTTCCACCAAgcg	aattcgcTTGGTGGAAAGTGCTCGATTAtatgcttgaatataactaTAATCGAGCACTTTCCACCAAactg	pNP	TH10670.S	attP2	Bipolar disorder (body mass index interaction), Prostate cancer, Mitochondrial DNA depletion syndrome 13
TH10671.S		CG14718	CG14718	FBgn0037939	ctagcagtTTCGTCTACAAGAACAAGATAtagttatattcaagcataTATCTTGTTCTTGTAGACGAAgcg	aattcgcTTCGTCTACAAGAACAAGATAtatgcttgaatataactaTATCTTGTTCTTGTAGACGAAactg	pNP	TH10671.S	attP2	Breast cancer, Neuroepithelioma, Pancreatic cancer
TH10672.S		CG14641	CG14641	FBgn0037220	ctagcagtCGGGTCAAGTACCGTATCCAAtagttatattcaagcataTTGGATACGGTACTTGACCCGgcg	aattcgcCGGGTCAAGTACCGTATCCAAtatgcttgaatataactaTTGGATACGGTACTTGACCCGactg	pNP	TH10672.S	attP2	5q deletion syndrome
TH10673.S		CG14628	CG14628	FBgn0040365	ctagcagtCTCGACCATACTACCTTCAAAtagttatattcaagcataTTTGAAGGTAGTATGGTCGAGgcg	aattcgcCTCGACCATACTACCTTCAAAtatgcttgaatataactaTTTGAAGGTAGTATGGTCGAGactg	pNP	TH10673.S	attP2	Multiple sclerosis
TH10674.S		CG33653	Cadps-G	FBgn0053653	ctagcagtAACTTGTGTCTGTGCTAGAGTtagttatattcaagcataACTCTAGCACAGACACAAGTTgcg	aattcgcAACTTGTGTCTGTGCTAGAGTtatgcttgaatataactaACTCTAGCACAGACACAAGTTactg	pNP	TH10674.S	attP2	Cognitive decline rate in late mild cognitive impairment
TH10675.S		CG33653	Cadps-A	FBgn0053653	ctagcagtAACTTATGTCTGTGCTAGAGTtagttatattcaagcataACTCTAGCACAGACATAAGTTgcg	aattcgcAACTTATGTCTGTGCTAGAGTtatgcttgaatataactaACTCTAGCACAGACATAAGTTactg	pNP	TH10675.S	attP2	Cognitive decline rate in late mild cognitive impairment
TH10676.S		CG34418	sif-G	FBgn0085447	ctagcagtAGGCCGGGGAATCTGGGCATAtagttatattcaagcataTATGCCCAGATTCCCCGGCCTgcg	aattcgcAGGCCGGGGAATCTGGGCATAtatgcttgaatataactaTATGCCCAGATTCCCCGGCCTactg	pNP	TH10676.S	attP2	Renal sinus fat
TH10677.S		CG34418	sif-A	FBgn0085447	ctagcagtAGGCCAGGGAATCTGGGCATAtagttatattcaagcataTATGCCCAGATTCCCTGGCCTgcg	aattcgcAGGCCAGGGAATCTGGGCATAtatgcttgaatataactaTATGCCCAGATTCCCTGGCCTactg	pNP	TH10677.S	attP2	Renal sinus fat
TH10678.S		CG15427	tutl-G	FBgn0010473	ctagcagtTGTCAGGGCTGCAACACAACCtagttatattcaagcataGGTTGTGTTGCAGCCCTGACAgcg	aattcgcTGTCAGGGCTGCAACACAACCtatgcttgaatataactaGGTTGTGTTGCAGCCCTGACAactg	pNP	TH10678.S	attP2	Longitudinal alcohol consumption, Obesity-related traits, Schizophrenia
TH10679.S		CG15427	tutl-A	FBgn0010473	ctagcagtTGTCAAGGCTGCAACACAACCtagttatattcaagcataGGTTGTGTTGCAGCCTTGACAgcg	aattcgcTGTCAAGGCTGCAACACAACCtatgcttgaatataactaGGTTGTGTTGCAGCCTTGACAactg	pNP	TH10679.S	attP2	Longitudinal alcohol consumption, Obesity-related traits, Schizophrenia
TH10680.S		CG14414	CG14414	FBgn0030571	ctagcagtACGGTTCGCAGCGCTACGGAAtagttatattcaagcataTTCCGTAGCGCTGCGAACCGTgcg	aattcgcACGGTTCGCAGCGCTACGGAAtatgcttgaatataactaTTCCGTAGCGCTGCGAACCGTactg	pNP	TH10680.S	attP2
TH10681.S		CG14230	CG14230	FBgn0031062	ctagcagtTCGTCCGACAGCGAAGACGAAtagttatattcaagcataTTCGTCTTCGCTGTCGGACGAgcg	aattcgcTCGTCCGACAGCGAAGACGAAtatgcttgaatataactaTTCGTCTTCGCTGTCGGACGAactg	pNP	TH10681.S	attP2	cancer
TH10682.S		CG13425	bl	FBgn0015907	ctagcagtGCGCGACAATCCGTTCATTAAtagttatattcaagcataTTAATGAACGGATTGTCGCGCgcg	aattcgcGCGCGACAATCCGTTCATTAAtatgcttgaatataactaTTAATGAACGGATTGTCGCGCactg	pNP	TH10682.S	attP2	Au-Kline syndrome
TH10683.S		CG1340	CG1340	FBgn0039797	ctagcagtTCGGCCCAAGCTAGTGCTCAAtagttatattcaagcataTTGAGCACTAGCTTGGGCCGAgcg	aattcgcTCGGCCCAAGCTAGTGCTCAAtatgcttgaatataactaTTGAGCACTAGCTTGGGCCGAactg	pNP	TH10683.S	attP2	Williams-Beuren Syndrome
TH10684.S		CG18076	shot-G	FBgn0013733	ctagcagtTGCGTGTGGCAATTGAGTTGGtagttatattcaagcataCCAACTCAATTGCCACACGCAgcg	aattcgcTGCGTGTGGCAATTGAGTTGGtatgcttgaatataactaCCAACTCAATTGCCACACGCAactg	pNP	TH10684.S	attP2	Alzheimer disease and age of onset, Attention function in attention deficit hyperactive disorder, Beard thickness, Colorectal cancer
TH10685.S		CG18076	shot-A	FBgn0013733	ctagcagtTGCGTATGGCAATTGAGTTGGtagttatattcaagcataCCAACTCAATTGCCATACGCAgcg	aattcgcTGCGTATGGCAATTGAGTTGGtatgcttgaatataactaCCAACTCAATTGCCATACGCAactg	pNP	TH10685.S	attP2	Alzheimer disease and age of onset, Attention function in attention deficit hyperactive disorder, Beard thickness, Colorectal cancer
TH10686.S		CG8285	boss-G	FBgn0000206	ctagcagtTGGCAGCTGGGCTGACGGCTGtagttatattcaagcataCAGCCGTCAGCCCAGCTGCCAgcg	aattcgcTGGCAGCTGGGCTGACGGCTGtatgcttgaatataactaCAGCCGTCAGCCCAGCTGCCAactg	pNP	TH10686.S	attP2	Obesity
TH10687.S		CG8285	boss-A	FBgn0000206	ctagcagtTGGCAACTGGGCTGACGGCTGtagttatattcaagcataCAGCCGTCAGCCCAGTTGCCAgcg	aattcgcTGGCAACTGGGCTGACGGCTGtatgcttgaatataactaCAGCCGTCAGCCCAGTTGCCAactg	pNP	TH10687.S	attP2	Obesity
TH10688.S		CG42310	prom-G	FBgn0259210	ctagcagtGTGCAGTGTCTTTCAATTGGAtagttatattcaagcataTCCAATTGAAAGACACTGCACgcg	aattcgcGTGCAGTGTCTTTCAATTGGAtatgcttgaatataactaTCCAATTGAAAGACACTGCACactg	pNP	TH10688.S	attP2	Cone-Rod Dystrophy 12 and Macular Dystrophy, Retinal, 2.
TH10689.S		CG42310	prom-A	FBgn0259210	ctagcagtGTACAATGTCTTTCAATTGGAtagttatattcaagcataTCCAATTGAAAGACATTGTACgcg	aattcgcGTACAATGTCTTTCAATTGGAtatgcttgaatataactaTCCAATTGAAAGACATTGTACactg	pNP	TH10689.S	attP2	Cone-Rod Dystrophy 12 and Macular Dystrophy, Retinal, 2.
TH10690.S		CG12066	Pka-C2	FBgn0000274	ctagcagtCTCGACCAAGTGCTTCGACTAtagttatattcaagcataTAGTCGAAGCACTTGGTCGAGgcg	aattcgcCTCGACCAAGTGCTTCGACTAtatgcttgaatataactaTAGTCGAAGCACTTGGTCGAGactg	pNP	TH10690.S	attP2	Cushing syndrome, Pigmented nodular adrenocortical disease
TH10691.S		CG2125	ci	FBgn0004859	ctagcagtACGCAAGATGAACTTGTTAAAtagttatattcaagcataTTTAACAAGTTCATCTTGCGTgcg	aattcgcACGCAAGATGAACTTGTTAAAtatgcttgaatataactaTTTAACAAGTTCATCTTGCGTactg	pNP	TH10691.S	attP2	Hypothalamic hamartomas, Age-related macular degeneration, Greig cephalopolysyndactyly syndrome
TH10692.S		CG11420	png	FBgn0000826	ctagcagtCGGCATGACTGTGACCCTCTAtagttatattcaagcataTAGAGGGTCACAGTCATGCCGgcg	aattcgcCGGCATGACTGTGACCCTCTAtatgcttgaatataactaTAGAGGGTCACAGTCATGCCGactg	pNP	TH10692.S	attP2	Carotid intima media thickness, Hippocampal sclerosis
TH10693.S		CG5125, CG54125	ninaC	FBgn0002938	ctagcagtTCGGTTCGAAGTTCCACACAAtagttatattcaagcataTTGTGTGGAACTTCGAACCGAgcg	aattcgcTCGGTTCGAAGTTCCACACAAtatgcttgaatataactaTTGTGTGGAACTTCGAACCGAactg	pNP	TH10693.S	attP2	Deafness
TH10694.S		CG2845	phl	FBgn0003079	ctagcagtACCGAAGGCGACAGCGATCTAtagttatattcaagcataTAGATCGCTGTCGCCTTCGGTgcg	aattcgcACCGAAGGCGACAGCGATCTAtatgcttgaatataactaTAGATCGCTGTCGCCTTCGGTactg	pNP	TH10694.S	attP2	Adenocarcinoma of lung, Cardiofaciocutaneous syndrome
TH10695.S		CG6622	Pkc53E	FBgn0003091	ctagcagtAACAACAAGTGAGCAAGTTAAtagttatattcaagcataTTAACTTGCTCACTTGTTGTTgcg	aattcgcAACAACAAGTGAGCAAGTTAAtatgcttgaatataactaTTAACTTGCTCACTTGTTGTTactg	pNP	TH10695.S	attP2	Coronary artery calcification, Pituitary tumor
TH10696.S		CG1891	sax	FBgn0003317	ctagcagtTAGTTATATAGAAGACTTTAAtagttatattcaagcataTTAAAGTCTTCTATATAACTAgcg	aattcgcTAGTTATATAGAAGACTTTAAtatgcttgaatataactaTTAAAGTCTTCTATATAACTAactg	pNP	TH10696.S	attP2	Fibrodysplasia ossificans progressiva, Telangiectasia
TH10697.S		CG18085	sev	FBgn0003366	ctagcagtCAAGAGCGACTACTACCGAAAtagttatattcaagcataTTTCGGTAGTAGTCGCTCTTGgcg	aattcgcCAAGAGCGACTACTACCGAAAtatgcttgaatataactaTTTCGGTAGTAGTCGCTCTTGactg	pNP	TH10697.S	attP2	Lung cancer
TH10698.S		CG3134, CG3135	shf	FBgn0003390	ctagcagtCAAGTGTATACAGAAGGACAAtagttatattcaagcataTTGTCCTTCTGTATACACTTGgcg	aattcgcCAAGTGTATACAGAAGGACAAtatgcttgaatataactaTTGTCCTTCTGTATACACTTGactg	pNP	TH10698.S	attP2	Esophageal Basaloid Squamous Cell Carcinoma and Colorectal Cancer
TH10699.S		CG7873	Src42A	FBgn0004603	ctagcagtAACAGTGAAAGTAACAGTAAAtagttatattcaagcataTTTACTGTTACTTTCACTGTTgcg	aattcgcAACAGTGAAAGTAACAGTAAAtatgcttgaatataactaTTTACTGTTACTTTCACTGTTactg	pNP	TH10699.S	attP2	Age-related macular degeneration
TH10700.S		CG8967	otk	FBgn0004839	ctagcagtCAGGAGTTTCGACGACAGTTAtagttatattcaagcataTAACTGTCGTCGAAACTCCTGgcg	aattcgcCAGGAGTTTCGACGACAGTTAtatgcttgaatataactaTAACTGTCGTCGAAACTCCTGactg	pNP	TH10700.S	attP2	Panic Disorder and Agoraphobia
TH10701.S		CG6027	cdi	FBgn0004876	ctagcagtCTGGTGAATTCGAGAGTCCAAtagttatattcaagcataTTGGACTCTCGAATTCACCAGgcg	aattcgcCTGGTGAATTCGAGAGTCCAAtatgcttgaatataactaTTGGACTCTCGAATTCACCAGactg	pNP	TH10701.S	attP2	liver diseases
TH10702.S		CG32134, CG6714	btl	FBgn0005592	ctagcagtTGGCTGCACAATGATACTCAAtagttatattcaagcataTTGAGTATCATTGTGCAGCCAgcg	aattcgcTGGCTGCACAATGATACTCAAtatgcttgaatataactaTTGAGTATCATTGTGCAGCCAactg	pNP	TH10702.S	attP2	Encephalocraniocutaneous lipomatosis, Hartsfield syndrome
TH10703.S		CG10285, CG1479, CG32019	bt	FBgn0005666	ctagcagtCAGGACGATGGATAAAGATAAtagttatattcaagcataTTATCTTTATCCATCGTCCTGgcg	aattcgcCAGGACGATGGATAAAGATAAtatgcttgaatataactaTTATCTTTATCCATCGTCCTGactg	pNP	TH10703.S	attP2	Cardiomyopathy, Muscular dystrophy, Myopathy
TH10704.S		CG33114, CG6275	Gyc32E	FBgn0010197	ctagcagtATGATCTATGTTCGAGCTATAtagttatattcaagcataTATAGCTCGAACATAGATCATgcg	aattcgcATGATCTATGTTCGAGCTATAtatgcttgaatataactaTATAGCTCGAACATAGATCATactg	pNP	TH10704.S	attP2	Acromesomelic dysplasia, Maroteaux type, Epiphyseal chondrodysplasia, Miura type, Short stature with nonspecific skeletal abnormalities
TH10705.S		CG16973	msn	FBgn0010909	ctagcagtCAGCTGGTTGTGCGATGCAAAtagttatattcaagcataTTTGCATCGCACAACCAGCTGgcg	aattcgcCAGCTGGTTGTGCGATGCAAAtatgcttgaatataactaTTTGCATCGCACAACCAGCTGactg	pNP	TH10705.S	attP2	Brain imaging in schizophrenia (interaction)
TH10706.S		CG8224	babo	FBgn0011300	ctagcagtTACAAGAATTCAAGAACTAAAtagttatattcaagcataTTTAGTTCTTGAATTCTTGTAgcg	aattcgcTACAAGAATTCAAGAACTAAAtatgcttgaatataactaTTTAGTTCTTGAATTCTTGTAactg	pNP	TH10706.S	attP2	Multiple self-healing squamous epithelioma, Age-related macular degeneration, Epithelial ovarian cancer
TH10707.S		CG7892	nmo	FBgn0011817	ctagcagtAACGGAAACTAGTCTAAACAAtagttatattcaagcataTTGTTTAGACTAGTTTCCGTTgcg	aattcgcAACGGAAACTAGTCTAAACAAtatgcttgaatataactaTTGTTTAGACTAGTTTCCGTTactg	pNP	TH10707.S	attP2	Polyglutamine disease,neurodegenerative disease,colorectal cancer
TH10708.S		CG14396, CG1061	Ret	FBgn0011829	ctagcagtCCCGAGAATACTAGTTGCGAAtagttatattcaagcataTTCGCAACTAGTATTCTCGGGgcg	aattcgcCCCGAGAATACTAGTTGCGAAtatgcttgaatataactaTTCGCAACTAGTATTCTCGGGactg	pNP	TH10708.S	attP2	Hirschsprung disease, Cannabis dependence, Central hypoventilation syndrome
TH10709.S		CG8304, CG18255	Strn-Mlck	FBgn0013988	ctagcagtAAGCAGATATAGCATTGTTTAtagttatattcaagcataTAAACAATGCTATATCTGCTTgcg	aattcgcAAGCAGATATAGCATTGTTTAtatgcttgaatataactaTAAACAATGCTATATCTGCTTactg	pNP	TH10709.S	attP2	Aortic aneurysm
TH10710.S		CG7525	Tie	FBgn0014073	ctagcagtCCGGAAGTTTCTTTCATTGTAtagttatattcaagcataTACAATGAAAGAAACTTCCGGgcg	aattcgcCCGGAAGTTTCTTTCATTGTAtatgcttgaatataactaTACAATGAAAGAAACTTCCGGactg	pNP	TH10710.S	attP2	Glaucoma, Venous malformations,
TH10711.S		CG18247	shark	FBgn0015295	ctagcagtCGCGATAGTGATCCCATGAAAtagttatattcaagcataTTTCATGGGATCACTATCGCGgcg	aattcgcCGCGATAGTGATCCCATGAAAtatgcttgaatataactaTTTCATGGGATCACTATCGCGactg	pNP	TH10711.S	attP2	Autoimmune disease
TH10712.S		CG13591	Ssl	FBgn0015300	ctagcagtTTGGTCTGTTGTTGCAATTAAtagttatattcaagcataTTAATTGCAACAACAGACCAAgcg	aattcgcTTGGTCTGTTGTTGCAATTAAtatgcttgaatataactaTTAATTGCAACAACAGACCAAactg	pNP	TH10712.S	attP2	Cutaneous lupus erythematosus
TH10713.S		CG10758, CG17348	drl	FBgn0015380	ctagcagtCACGAGGAGTACGACGACGATtagttatattcaagcataATCGTCGTCGTACTCCTCGTGgcg	aattcgcCACGAGGAGTACGACGACGATtatgcttgaatataactaATCGTCGTCGTACTCCTCGTGactg	pNP	TH10713.S	attP2	Multiple Endocrine Neoplasia, Type Iib and Robinow Syndrome
TH10714.S		CG4007	Nrk	FBgn0020391	ctagcagtCCCGATCAGGAAGATCTACTAtagttatattcaagcataTAGTAGATCTTCCTGATCGGGgcg	aattcgcCCCGATCAGGAAGATCTACTAtatgcttgaatataactaTAGTAGATCTTCCTGATCGGGactg	pNP	TH10714.S	attP2	Fetal akinesia deformation, Myasthenic syndrome
TH10715.S		CG6297	JIL-1	FBgn0020412	ctagcagtAAGGACGGTCGGTGTATTCAAtagttatattcaagcataTTGAATACACCGACCGTCCTTgcg	aattcgcAAGGACGGTCGGTGTATTCAAtatgcttgaatataactaTTGAATACACCGACCGTCCTTactg	pNP	TH10715.S	attP2	Bone mineral density, Inflammatory bowel disease
TH10716.S		CG2055, CG2049	Pkn	FBgn0020621	ctagcagtTACGAAATTGGTTTCGAGTAAtagttatattcaagcataTTACTCGAAACCAATTTCGTAgcg	aattcgcTACGAAATTGGTTTCGAGTAAtatgcttgaatataactaTTACTCGAAACCAATTTCGTAactg	pNP	TH10716.S	attP2	Height
TH10717.S		CG10239, CG10244	Cad96Ca	FBgn0022800	ctagcagtTAGAAGTTATACTATATGTAAtagttatattcaagcataTTACATATAGTATAACTTCTAgcg	aattcgcTAGAAGTTATACTATATGTAAtatgcttgaatataactaTTACATATAGTATAACTTCTAactg	pNP	TH10717.S	attP2	Hartsfield syndrome, Jackson-Weiss syndrome
TH10718.S		CG7693	fray	FBgn0023083	ctagcagtTCAGTAGATCCTGATGTAGTAtagttatattcaagcataTACTACATCAGGATCTACTGAgcg	aattcgcTCAGTAGATCCTGATGTAGTAtatgcttgaatataactaTACTACATCAGGATCTACTGAactg	pNP	TH10718.S	attP2	Parkinson's disease
TH10719.S		CG10776	wit	FBgn0024179	ctagcagtACGAGTATATATTTAACTAAAtagttatattcaagcataTTTAGTTAAATATATACTCGTgcg	aattcgcACGAGTATATATTTAACTAAAtatgcttgaatataactaTTTAGTTAAATATATACTCGTactg	pNP	TH10719.S	attP2	Pulmonary hypertension
TH10720.S		CG6772	Slob	FBgn0024290	ctagcagtTAGATTCAGTACTGACAACAAtagttatattcaagcataTTGTTGTCAGTACTGAATCTAgcg	aattcgcTAGATTCAGTACTGACAACAAtatgcttgaatataactaTTGTTGTCAGTACTGAATCTAactg	pNP	TH10720.S	attP2	Rheumatoid arthritis
TH10721.S		CG4290	CG4290	FBgn0025625	ctagcagtCACGACAGTGGACGAGAACAAtagttatattcaagcataTTGTTCTCGTCCACTGTCGTGgcg	aattcgcCACGACAGTGGACGAGAACAAtatgcttgaatataactaTTGTTCTCGTCCACTGTCGTGactg	pNP	TH10721.S	attP2	neurological diseases
TH10722.S		CG9085, CG11489	CG11489	FBgn0025702	ctagcagtTAGATTGTACGAACTAGCAAAtagttatattcaagcataTTTGCTAGTTCGTACAATCTAgcg	aattcgcTAGATTGTACGAACTAGCAAAtatgcttgaatataactaTTTGCTAGTTCGTACAATCTAactg	pNP	TH10722.S	attP2	Advanced age-related macular degeneration, Myopia (pathological)
TH10723.S		CG8914	CkIIbeta2	FBgn0026136	ctagcagtTTCGAACGTTAAGAACTACAAtagttatattcaagcataTTGTAGTTCTTAACGTTCGAAgcg	aattcgcTTCGAACGTTAAGAACTACAAtatgcttgaatataactaTTGTAGTTCTTAACGTTCGAAactg	pNP	TH10723.S	attP2	Cutaneous lupus erythematosus
TH10724.S		CG40478	Dyrk3	FBgn0027101	ctagcagtTTGCAGCTTAATCTATGTTTAtagttatattcaagcataTAAACATAGATTAAGCTGCAAgcg	aattcgcTTGCAGCTTAATCTATGTTTAtatgcttgaatataactaTAAACATAGATTAAGCTGCAAactg	pNP	TH10724.S	attP2	Daytime sleep phenotypes
TH10725.S		CG5387	Cdk5alpha	FBgn0027491	ctagcagtCCGAGTAATACGAAACTAATAtagttatattcaagcataTATTAGTTTCGTATTACTCGGgcg	aattcgcCCGAGTAATACGAAACTAATAtatgcttgaatataactaTATTAGTTTCGTATTACTCGGactg	pNP	TH10725.S	attP2	Alzheimer Disease and Non-Syndromic Intellectual Disability
TH10726.S		CG1098	Madm	FBgn0027497	ctagcagtTAGCATCTTCATCCAGCACAAtagttatattcaagcataTTGTGCTGGATGAAGATGCTAgcg	aattcgcTAGCATCTTCATCCAGCACAAtatgcttgaatataactaTTGTGCTGGATGAAGATGCTAactg	pNP	TH10726.S	attP2	Hypertriglyceridemia
TH10727.S		CG32742, CG8656, CG8655	l(1)G0148	FBgn0028360	ctagcagtTTCGAATAGTCTTGTAGCTAAtagttatattcaagcataTTAGCTACAAGACTATTCGAAgcg	aattcgcTTCGAATAGTCTTGTAGCTAAtatgcttgaatataactaTTAGCTACAAGACTATTCGAAactg	pNP	TH10727.S	attP2	cancer
TH10728.S		CG5182	Pk34A	FBgn0028410	ctagcagtCAGAAGATGGTGCTTAAGCTAtagttatattcaagcataTAGCTTAAGCACCATCTTCTGgcg	aattcgcCAGAAGATGGTGCTTAAGCTAtatgcttgaatataactaTAGCTTAAGCACCATCTTCTGactg	pNP	TH10728.S	attP2	Alzheimer Disease.
TH10729.S		CG5408	trbl	FBgn0028978	ctagcagtACGAATGCAAATTGTTATTTAtagttatattcaagcataTAAATAACAATTTGCATTCGTgcg	aattcgcACGAATGCAAATTGTTATTTAtatgcttgaatataactaTAAATAACAATTTGCATTCGTactg	pNP	TH10729.S	attP2	Uveitis and Narcolepsy
TH10730.S		CG4523	Pink1	FBgn0029891	ctagcagtAACGTTTGCTGCAGAATCAAAtagttatattcaagcataTTTGATTCTGCAGCAAACGTTgcg	aattcgcAACGTTTGCTGCAGAATCAAAtatgcttgaatataactaTTTGATTCTGCAGCAAACGTTactg	pNP	TH10730.S	attP2	Dental caries, Diisocyanate-induced asthma
TH10731.S		CG2124	CG2124	FBgn0030217	ctagcagtACGATTGTTGTTCACTCGTAAtagttatattcaagcataTTACGAGTGAACAACAATCGTgcg	aattcgcACGATTGTTGTTCACTCGTAAtatgcttgaatataactaTTACGAGTGAACAACAATCGTactg	pNP	TH10731.S	attP2	Night sleep phenotypes
TH10732.S		CG4202	Sas10	FBgn0029755	ctagcagtCAGGACTACAGCAGCTACAATtagttatattcaagcataATTGTAGCTGCTGTAGTCCTGgcg	aattcgcCAGGACTACAGCAGCTACAATtatgcttgaatataactaATTGTAGCTGCTGTAGTCCTGactg	pNP	TH10732.S	attP2	Common Bile Duct Disease
TH10733.S		CG8565	CG8565	FBgn0030697	ctagcagtTTGACAGTTACTACTATTATAtagttatattcaagcataTATAATAGTAGTAACTGTCAAgcg	aattcgcTTGACAGTTACTACTATTATAtatgcttgaatataactaTATAATAGTAGTAACTGTCAAactg	pNP	TH10733.S	attP2	gastric cancer, prostate cancer
TH10734.S		CG12788	CG12788	FBgn0031041	ctagcagtTTGTATAATTGTTGTATTAAAtagttatattcaagcataTTTAATACAACAATTATACAAgcg	aattcgcTTGTATAATTGTTGTATTAAAtatgcttgaatataactaTTTAATACAACAATTATACAAactg	pNP	TH10734.S	attP2	Familial hyperlipidemia
TH10735.S		CG4629	CG4629	FBgn0031299	ctagcagtCACCTCCGAGATGCTGATCAAtagttatattcaagcataTTGATCAGCATCTCGGAGGTGgcg	aattcgcCACCTCCGAGATGCTGATCAAtatgcttgaatataactaTTGATCAGCATCTCGGAGGTGactg	pNP	TH10735.S	attP2	Colorectal cancer
TH10736.S		CG9962	CG9962	FBgn0031441	ctagcagtCAAACGAGTTCTACAACTATAtagttatattcaagcataTATAGTTGTAGAACTCGTTTGgcg	aattcgcCAAACGAGTTCTACAACTATAtatgcttgaatataactaTATAGTTGTAGAACTCGTTTGactg	pNP	TH10736.S	attP2	Esophageal cancer
TH10737.S		CG3277	CG3277	FBgn0031518	ctagcagtACGATCAGCAACGACGAGCTAtagttatattcaagcataTAGCTCGTCGTTGCTGATCGTgcg	aattcgcACGATCAGCAACGACGAGCTAtatgcttgaatataactaTAGCTCGTCGTTGCTGATCGTactg	pNP	TH10737.S	attP2	Bladder cancer, CATSHL syndrome
TH10738.S		CG7236	CG7236	FBgn0031730	ctagcagtTTGGACAGAACGAGTACTTTAtagttatattcaagcataTAAAGTACTCGTTCTGTCCAAgcg	aattcgcTTGGACAGAACGAGTACTTTAtatgcttgaatataactaTAAAGTACTCGTTCTGTCCAAactg	pNP	TH10738.S	attP2	Periodontal disease
TH10739.S		CG8222	Pvr	FBgn0032006	ctagcagtTAGTGTAGTCTAAGTCGATTAtagttatattcaagcataTAATCGACTTAGACTACACTAgcg	aattcgcTAGTGTAGTCTAAGTCGATTAtatgcttgaatataactaTAATCGACTTAGACTACACTAactg	pNP	TH10739.S	attP2	Coronary heart disease
TH10740.S		CG4839	CG4839	FBgn0032187	ctagcagtCAGGATGCTACGAATAGTCAAtagttatattcaagcataTTGACTATTCGTAGCATCCTGgcg	aattcgcCAGGATGCTACGAATAGTCAAtatgcttgaatataactaTTGACTATTCGTAGCATCCTGactg	pNP	TH10740.S	attP2	Aortic aneurysm
TH10741.S		CG7094	CG7094	FBgn0032650	ctagcagtCACGATCGCTCAGCTCTGCAAtagttatattcaagcataTTGCAGAGCTGAGCGATCGTGgcg	aattcgcCACGATCGCTCAGCTCTGCAAtatgcttgaatataactaTTGCAGAGCTGAGCGATCGTGactg	pNP	TH10741.S	attP2	Amyotrophic lateral sclerosis (sporadic), Esophageal cancer
TH10742.S		CG9257	CG9257	FBgn0032916	ctagcagtCTGGACGACGAAGAGTTTGAAtagttatattcaagcataTTCAAACTCTTCGTCGTCCAGgcg	aattcgcCTGGACGACGAAGAGTTTGAAtatgcttgaatataactaTTCAAACTCTTCGTCGTCCAGactg	pNP	TH10742.S	attP2	lung disease
TH10743.S		CG10459	CG10459	FBgn0033440	ctagcagtCAAGAGCTTCGAAGTGCTCAAtagttatattcaagcataTTGAGCACTTCGAAGCTCTTGgcg	aattcgcCAAGAGCTTCGAAGTGCTCAAtatgcttgaatataactaTTGAGCACTTCGAAGCTCTTGactg	pNP	TH10743.S	attP2	Muscular atrophy
TH10744.S		CG8964	CG8964	FBgn0267728	ctagcagtCAGCAAGAATCTGAAGAGCAAtagttatattcaagcataTTGCTCTTCAGATTCTTGCTGgcg	aattcgcCAGCAAGAATCTGAAGAGCAAtatgcttgaatataactaTTGCTCTTCAGATTCTTGCTGactg	pNP	TH10744.S	attP2	Insulin-Like Growth Factor I and Ring Chromosome 15.
TH10745.S		CG3915	Drl-2	FBgn0033791	ctagcagtTCGGAGTTCAGTGCTGATATAtagttatattcaagcataTATATCAGCACTGAACTCCGAgcg	aattcgcTCGGAGTTCAGTGCTGATATAtatgcttgaatataactaTATATCAGCACTGAACTCCGAactg	pNP	TH10745.S	attP2	Multiple Endocrine Neoplasia, Type Iib and Robinow Syndrome
TH10746.S		CG4945	CG4945	FBgn0034137	ctagcagtTCGGGACATAAAGCTAGACAAtagttatattcaagcataTTGTCTAGCTTTATGTCCCGAgcg	aattcgcTCGGGACATAAAGCTAGACAAtatgcttgaatataactaTTGTCTAGCTTTATGTCCCGAactg	pNP	TH10746.S	attP2	Pediatric autoimmune diseases
TH10747.S		CG3216	CG3216	FBgn0034568	ctagcagtCAGCGCGGCGATGTCGAGCTAtagttatattcaagcataTAGCTCGACATCGCCGCGCTGgcg	aattcgcCAGCGCGGCGATGTCGAGCTAtatgcttgaatataactaTAGCTCGACATCGCCGCGCTGactg	pNP	TH10747.S	attP2	Acromesomelic dysplasia, Epiphyseal chondrodysplasia
TH10748.S		CG3105	CG3105	FBgn0034950	ctagcagtCAGCCAGATGATTGTACAATAtagttatattcaagcataTATTGTACAATCATCTGGCTGgcg	aattcgcCAGCCAGATGATTGTACAATAtatgcttgaatataactaTATTGTACAATCATCTGGCTGactg	pNP	TH10748.S	attP2	Height
TH10749.S		CG10738	CG10738	FBgn0036368	ctagcagtCCCGATGGGTGGTCAAGCTAAtagttatattcaagcataTTAGCTTGACCACCCATCGGGgcg	aattcgcCCCGATGGGTGGTCAAGCTAAtatgcttgaatataactaTTAGCTTGACCACCCATCGGGactg	pNP	TH10749.S	attP2	Short stature with nonspecific skeletal abnormalities
TH10750.S		CG6114	CG6114	FBgn0036544	ctagcagtTTGCAGCTATGCGACAACAAAtagttatattcaagcataTTTGTTGTCGCATAGCTGCAAgcg	aattcgcTTGCAGCTATGCGACAACAAAtatgcttgaatataactaTTTGTTGTCGCATAGCTGCAAactg	pNP	TH10750.S	attP2	Limbic Encephalitis and Pleural Tuberculosis
TH10751.S		CG7177	CG7177	FBgn0037098	ctagcagtAACGTTGTCAGTGGTTCCTAAtagttatattcaagcataTTAGGAACCACTGACAACGTTgcg	aattcgcAACGTTGTCAGTGGTTCCTAAtatgcttgaatataactaTTAGGAACCACTGACAACGTTactg	pNP	TH10751.S	attP2	Pseudohypoaldosteronism
TH10752.S		CG12147	CG12147	FBgn0037325	ctagcagtCGAGAAGATAGCTGAGTACAAtagttatattcaagcataTTGTACTCAGCTATCTTCTCGgcg	aattcgcCGAGAAGATAGCTGAGTACAAtatgcttgaatataactaTTGTACTCAGCTATCTTCTCGactg	pNP	TH10752.S	attP2	Esophageal cancer
TH10753.S		CG12170	CG12170	FBgn0037356	ctagcagtAACGAGGTTACAACAGAGTAAtagttatattcaagcataTTACTCTGTTGTAACCTCGTTgcg	aattcgcAACGAGGTTACAACAGAGTAAtatgcttgaatataactaTTACTCTGTTGTAACCTCGTTactg	pNP	TH10753.S	attP2	phaeohyphomycosis
TH10754.S		CG14305	CG14305	FBgn0038630	ctagcagtCTGGTTCTTTCAGATGTCCAAtagttatattcaagcataTTGGACATCTGAAAGAACCAGgcg	aattcgcCTGGTTCTTTCAGATGTCCAAtatgcttgaatataactaTTGGACATCTGAAAGAACCAGactg	pNP	TH10754.S	attP2	Systemic Scleroderma and Collagen Disease
TH10755.S		CG17269	Fancd2	FBgn0038827	ctagcagtTACGACTAATAAGAATTTCAAtagttatattcaagcataTTGAAATTCTTATTAGTCGTAgcg	aattcgcTACGACTAATAAGAATTTCAAtatgcttgaatataactaTTGAAATTCTTATTAGTCGTAactg	pNP	TH10755.S	attP2	Alzheimer's disease, Fanconi anemia
TH10756.S		CG6800	CG6800	FBgn0038902	ctagcagtCAGCGATACAGATATGCTTAAtagttatattcaagcataTTAAGCATATCTGTATCGCTGgcg	aattcgcCAGCGATACAGATATGCTTAAtatgcttgaatataactaTTAAGCATATCTGTATCGCTGactg	pNP	TH10756.S	attP2	Height
TH10757.S		CG13850	CG13850	FBgn0038961	ctagcagtAAGGCGATTGCAAGTAGCAAAtagttatattcaagcataTTTGCTACTTGCAATCGCCTTgcg	aattcgcAAGGCGATTGCAAGTAGCAAAtatgcttgaatataactaTTTGCTACTTGCAATCGCCTTactg	pNP	TH10757.S	attP2	Sézary Syndrome
TH10758.S		CG4803	Takl2	FBgn0039015	ctagcagtAAAGATTGAAAGAGAGATCTAtagttatattcaagcataTAGATCTCTCTTTCAATCTTTgcg	aattcgcAAAGATTGAAAGAGAGATCTAtatgcttgaatataactaTAGATCTCTCTTTCAATCTTTactg	pNP	TH10758.S	attP2	Celiac disease
TH10759.S		CG10177	CG10177	FBgn0039083	ctagcagtCAGGACGAAGTGCACCGTAAAtagttatattcaagcataTTTACGGTGCACTTCGTCCTGgcg	aattcgcCAGGACGAAGTGCACCGTAAAtatgcttgaatataactaTTTACGGTGCACTTCGTCCTGactg	pNP	TH10759.S	attP2	Large Cell Carcinoma
TH10760.S		CG12069	CG12069	FBgn0039796	ctagcagtTTCGACAAACTTGACTTGTAAtagttatattcaagcataTTACAAGTCAAGTTTGTCGAAgcg	aattcgcTTCGACAAACTTGACTTGTAAtatgcttgaatataactaTTACAAGTCAAGTTTGTCGAAactg	pNP	TH10760.S	attP2	Bleeding disorder
TH10761.S		CG11533	Asator	FBgn0039908	ctagcagtCAGGATTCATATTCTCATCAAtagttatattcaagcataTTGATGAGAATATGAATCCTGgcg	aattcgcCAGGATTCATATTCTCATCAAtatgcttgaatataactaTTGATGAGAATATGAATCCTGactg	pNP	TH10761.S	attP2	Spinocerebellar ataxia
TH10762.S		CG12798	CG12798	FBgn0039987	ctagcagtCAGTTGTGCCAGATAAACATAtagttatattcaagcataTATGTTTATCTGGCACAACTGgcg	aattcgcCAGTTGTGCCAGATAAACATAtatgcttgaatataactaTATGTTTATCTGGCACAACTGactg	pNP	TH10762.S	attP2	Ovarian Serous Carcinoma and Cerebral Cavernous Malformations 2
TH10763.S		CG6535	tefu	FBgn0045035	ctagcagtCAGGATGAGTGCACTTCTAAAtagttatattcaagcataTTTAGAAGTGCACTCATCCTGgcg	aattcgcCAGGATGAGTGCACTTCTAAAtatgcttgaatataactaTTTAGAAGTGCACTCATCCTGactg	pNP	TH10763.S	attP2	Ataxia-telangiectasia, Gastric cancer
TH10764.S		CG31421	Takl1	FBgn0046689	ctagcagtCAGGAGATTGCAGTAAAGATAtagttatattcaagcataTATCTTTACTGCAATCTCCTGgcg	aattcgcCAGGAGATTGCAGTAAAGATAtatgcttgaatataactaTATCTTTACTGCAATCTCCTGactg	pNP	TH10764.S	attP2	Graves' disease
TH10765.S		CG31097	CG31097	FBgn0051097	ctagcagtCCAGTGTGATATACAAAGAAAtagttatattcaagcataTTTCTTTGTATATCACACTGGgcg	aattcgcCCAGTGTGATATACAAAGAAAtatgcttgaatataactaTTTCTTTGTATATCACACTGGactg	pNP	TH10765.S	attP2
TH10766.S		CG31183	CG31183	FBgn0051183	ctagcagtCCGAGAGTTACTCCACTCTAAtagttatattcaagcataTTAGAGTGGAGTAACTCTCGGgcg	aattcgcCCGAGAGTTACTCCACTCTAAtatgcttgaatataactaTTAGAGTGGAGTAACTCTCGGactg	pNP	TH10766.S	attP2	Epiphyseal chondrodysplasi, Acromesomelic dysplasia, Maroteaux type
TH10767.S		CG31643	CG31643	FBgn0051643	ctagcagtACGACTGGAACTCCAAGTATAtagttatattcaagcataTATACTTGGAGTTCCAGTCGTgcg	aattcgcACGACTGGAACTCCAAGTATAtatgcttgaatataactaTATACTTGGAGTTCCAGTCGTactg	pNP	TH10767.S	attP2	autism spectrum disorder
TH10768.S		CG32666	CG32666	FBgn0052666	ctagcagtCAGATGATAATCAATCATATAtagttatattcaagcataTATATGATTGATTATCATCTGgcg	aattcgcCAGATGATAATCAATCATATAtatgcttgaatataactaTATATGATTGATTATCATCTGactg	pNP	TH10768.S	attP2	Multiple sclerosis
TH10769.S		CG32703	CG32703	FBgn0052703	ctagcagtACGGACGAAGTAATATAGATAtagttatattcaagcataTATCTATATTACTTCGTCCGTgcg	aattcgcACGGACGAAGTAATATAGATAtatgcttgaatataactaTATCTATATTACTTCGTCCGTactg	pNP	TH10769.S	attP2	Obesity-related traits
TH10770.S		CG32944	CG32944	FBgn0052944	ctagcagtCTGGAGGAAATGATTGTAGAAtagttatattcaagcataTTCTACAATCATTTCCTCCAGgcg	aattcgcCTGGAGGAAATGATTGTAGAAtatgcttgaatataactaTTCTACAATCATTTCCTCCAGactg	pNP	TH10770.S	attP2	Ellis-Van Creveld Syndrome
TH10771.S		CG33467	CG33467	FBgn0053467	ctagcagtCCCAGTTGGTATACAAATTTAtagttatattcaagcataTAAATTTGTATACCAACTGGGgcg	aattcgcCCCAGTTGGTATACAAATTTAtatgcttgaatataactaTAAATTTGTATACCAACTGGGactg	pNP	TH10771.S	attP2	Alzheimer's disease (cognitive decline)
TH10772.S		CG33531	Ddr	FBgn0053531	ctagcagtTCGGCTATCGACAACAAACTAtagttatattcaagcataTAGTTTGTTGTCGATAGCCGAgcg	aattcgcTCGGCTATCGACAACAAACTAtatgcttgaatataactaTAGTTTGTTGTCGATAGCCGAactg	pNP	TH10772.S	attP2	Spondylometaepiphyseal dysplasia
TH10773.S		CG34356	CG34356	FBgn0085385	ctagcagtCAAGTCCGAGATCAACAATAAtagttatattcaagcataTTATTGTTGATCTCGGACTTGgcg	aattcgcCAAGTCCGAGATCAACAATAAtatgcttgaatataactaTTATTGTTGATCTCGGACTTGactg	pNP	TH10773.S	attP2	Squamous cell carcinoma
TH10774.S		CG34357	CG34357	FBgn0085386	ctagcagtTCGGTTGTCGACAGTCATCAAtagttatattcaagcataTTGATGACTGTCGACAACCGAgcg	aattcgcTCGGTTGTCGACAGTCATCAAtatgcttgaatataactaTTGATGACTGTCGACAACCGAactg	pNP	TH10774.S	attP2	Cone-rod dystrophy, Leber congenital amaurosis
TH10775.S		CG34380	CG34380	FBgn0085409	ctagcagtCAGCGGCTGTTTAATGCTCAAtagttatattcaagcataTTGAGCATTAAACAGCCGCTGgcg	aattcgcCAGCGGCTGTTTAATGCTCAAtatgcttgaatataactaTTGAGCATTAAACAGCCGCTGactg	pNP	TH10775.S	attP2	Spondylometaepiphyseal dysplasia, short limb-hand type
TH10776.S		CG5169	GckIII	FBgn0266465	ctagcagtCAGAGTAGTTCAGCCACCAAAtagttatattcaagcataTTTGGTGGCTGAACTACTCTGgcg	aattcgcCAGAGTAGTTCAGCCACCAAAtatgcttgaatataactaTTTGGTGGCTGAACTACTCTGactg	pNP	TH10776.S	attP2	Alzheimer's disease
TH10777.S		CG1915	sls	FBgn0086906	ctagcagtAAGGTTGTGAGCAGTTCTCAAtagttatattcaagcataTTGAGAACTGCTCACAACCTTgcg	aattcgcAAGGTTGTGAGCAGTTCTCAAtatgcttgaatataactaTTGAGAACTGCTCACAACCTTactg	pNP	TH10777.S	attP2	Macular degeneration
TH10778.S		CG42320	Doa	FBgn0265998	ctagcagtCAGCGATTTGGTTATTGTTGAtagttatattcaagcataTCAACAATAACCAAATCGCTGgcg	aattcgcCAGCGATTTGGTTATTGTTGAtatgcttgaatataactaTCAACAATAACCAAATCGCTGactg	pNP	TH10778.S	attP2	diseases attributed to gene mis-splicing events
TH10779.S		CG42347	CG42347	FBgn0259678	ctagcagtTTGAAACAATGTCAAATGTAAtagttatattcaagcataTTACATTTGACATTGTTTCAAgcg	aattcgcTTGAAACAATGTCAAATGTAAtatgcttgaatataactaTTACATTTGACATTGTTTCAAactg	pNP	TH10779.S	attP2	Cardiomyopathy
TH10780.S		CG42349	Pkcdelta	FBgn0259680	ctagcagtTACGTTTATATCTAAGTCTAAtagttatattcaagcataTTAGACTTAGATATAAACGTAgcg	aattcgcTACGTTTATATCTAAGTCTAAtatgcttgaatataactaTTAGACTTAGATATAAACGTAactg	pNP	TH10780.S	attP2	Autoimmune lymphoproliferative syndrome
TH10781.S		CG17161	grp	FBgn0261278	ctagcagtGACGATGACTTCAATGTCAGAtagttatattcaagcataTCTGACATTGAAGTCATCGTCgcg	aattcgcGACGATGACTTCAATGTCAGAtatgcttgaatataactaTCTGACATTGAAGTCATCGTCactg	pNP	TH10781.S	attP2	Breast cancer
TH10782.S		CG17528	CG17528	FBgn0261387	ctagcagtAAGCACGGTATTACAATTAAAtagttatattcaagcataTTTAATTGTAATACCGTGCTTgcg	aattcgcAAGCACGGTATTACAATTAAAtatgcttgaatataactaTTTAATTGTAATACCGTGCTTactg	pNP	TH10782.S	attP2	Non-alcoholic fatty liver disease
TH10783.S		CG42783	aPKC	FBgn0261854	ctagcagtAAGGTGCTAATGGTGGAGCTAtagttatattcaagcataTAGCTCCACCATTAGCACCTTgcg	aattcgcAAGGTGCTAATGGTGGAGCTAtatgcttgaatataactaTAGCTCCACCATTAGCACCTTactg	pNP	TH10783.S	attP2	Prostate cancer
TH10784.S			Ire	FBgn0005681	ctagcagtCCCAAGATTGGTAGTCCTAAAtagttatattcaagcataTTTAGGACTACCAATCTTGGGgcg	aattcgcCCCAAGATTGGTAGTCCTAAAtatgcttgaatataactaTTTAGGACTACCAATCTTGGGactg	pNP	TH10784.S	attP2
TH10785.S		CG17596	S6kII	FBgn0262866	ctagcagtTTCCGAATCTATAGTATTCTAtagttatattcaagcataTAGAATACTATAGATTCGGAAgcg	aattcgcTTCCGAATCTATAGTATTCTAtatgcttgaatataactaTAGAATACTATAGATTCGGAAactg	pNP	TH10785.S	attP2	Inflammatory bowel disease, Coffin-Lowry syndrome
TH10788.S		CG5371	CG5371	FBgn0011703	ctagcagtCGGCATCTACAGCTCAGATAAtagttatattcaagcataTTATCTGAGCTGTAGATGCCGgcg	aattcgcCGGCATCTACAGCTCAGATAAtatgcttgaatataactaTTATCTGAGCTGTAGATGCCGactg	pNP	TH10788.S	attP2	Lung Papillary Adenocarcinoma and Granuloma Inguinale
TH10789.S		CG10371	CG10371	FBgn0039111	ctagcagtCGGCGTGGAATTCATAAACAAtagttatattcaagcataTTGTTTATGAATTCCACGCCGgcg	aattcgcCGGCGTGGAATTCATAAACAAtatgcttgaatataactaTTGTTTATGAATTCCACGCCGactg	pNP	TH10789.S	attP2	Cogan Syndrome
TH10790.S		CG3696	CG3696	FBgn0266557	ctagcagtCAGATTCAACGTACTATCAAAtagttatattcaagcataTTTGATAGTACGTTGAATCTGgcg	aattcgcCAGATTCAACGTACTATCAAAtatgcttgaatataactaTTTGATAGTACGTTGAATCTGactg	pNP	TH10790.S	attP2	Scoliosis
TH10791.S		CG1715	CG1715	FBgn0010808	ctagcagtCCGACAGTGCATCGATCTTCAtagttatattcaagcataTGAAGATCGATGCACTGTCGGgcg	aattcgcCCGACAGTGCATCGATCTTCAtatgcttgaatataactaTGAAGATCGATGCACTGTCGGactg	pNP	TH10791.S	attP2	Cecal Disease
TH10792.S		CG13329	CG13329	FBgn0040477	ctagcagtCTCGCCGACTCCTACATGCTAtagttatattcaagcataTAGCATGTAGGAGTCGGCGAGgcg	aattcgcCTCGCCGACTCCTACATGCTAtatgcttgaatataactaTAGCATGTAGGAGTCGGCGAGactg	pNP	TH10792.S	attP2	Systemic Scleroderma and Rheumatic Disease
TH10793.S		CG30194	CG30194	FBgn0265187	ctagcagtTCCGGAGATCATCGACGATGAtagttatattcaagcataTCATCGTCGATGATCTCCGGAgcg	aattcgcTCCGGAGATCATCGACGATGAtatgcttgaatataactaTCATCGTCGATGATCTCCGGAactg	pNP	TH10793.S	attP2	Ichthyosis prematurity syndrome
TH10794.S		CG2701	CG2701	FBgn0024973	ctagcagtCTGGTCCTACATGGTGTACGAtagttatattcaagcataTCGTACACCATGTAGGACCAGgcg	aattcgcCTGGTCCTACATGGTGTACGAtatgcttgaatataactaTCGTACACCATGTAGGACCAGactg	pNP	TH10794.S	attP2	Telomere length
TH10795.S		CG13692	CG13692	FBgn0031254	ctagcagtTCCCTCAGAAGCTCCAGCTAAtagttatattcaagcataTTAGCTGGAGCTTCTGAGGGAgcg	aattcgcTCCCTCAGAAGCTCCAGCTAAtatgcttgaatataactaTTAGCTGGAGCTTCTGAGGGAactg	pNP	TH10795.S	attP2	Hepatocellular carcinoma，Alzheimer's disease
TH201500017.S		CG14637	abs	FBgn0015331	ctagcagtCAGGATGTAGACTGCATACATtagttatattcaagcataATGTATGCAGTCTACATCCTGgcg	aattcgcCAGGATGTAGACTGCATACATtatgcttgaatataactaATGTATGCAGTCTACATCCTGactg	pNP	TH201500017.S	attp40	Myeloproliferative/lymphoproliferative neoplasms
TH201500018.S		CG1506	Ac3	FBgn0023416	ctagcagtAACGATCGCCTCGACAAGCAAtagttatattcaagcataTTGCTTGTCGAGGCGATCGTTgcg	aattcgcAACGATCGCCTCGACAAGCAAtatgcttgaatataactaTTGCTTGTCGAGGCGATCGTTactg	pNP	TH201500018.S	attp40	Inflammatory bowel disease, Obesity
TH201500020.S		CG9244	Acon	FBgn0010100	ctagcagtCAAGTCGAAGATTCCTTTCAAtagttatattcaagcataTTGAAAGGAATCTTCGACTTGgcg	aattcgcCAAGTCGAAGATTCCTTTCAAtatgcttgaatataactaTTGAAAGGAATCTTCGACTTGactg	pNP	TH201500020.S	attp40	Optic atrophy, Infantile cerebellar-retinal degeneration
TH201500021.S		CG8732	Acsl	FBgn0263120	ctagcagtTTGGTGAAGACTATTATCTATtagttatattcaagcataATAGATAATAGTCTTCACCAAgcg	aattcgcTTGGTGAAGACTATTATCTATtatgcttgaatataactaATAGATAATAGTCTTCACCAAactg	pNP	TH201500021.S	attp40	Mild influenza (H1N1) infection
TH201500024.S		CG11255	CG11255	FBgn0036337	ctagcagtACCATTCATATCGCAATTCTAtagttatattcaagcataTAGAATTGCGATATGAATGGTgcg	aattcgcACCATTCATATCGCAATTCTAtatgcttgaatataactaTAGAATTGCGATATGAATGGTactg	pNP	TH201500024.S	attp40	Hypermethioninemia due to adenosine kinase deficiency
TH201500025.S		CG17146	Adk1	FBgn0022709	ctagcagtCAGCGGCGATTTGCTGCGCAAtagttatattcaagcataTTGCGCAGCAAATCGCCGCTGgcg	aattcgcCAGCGGCGATTTGCTGCGCAAtatgcttgaatataactaTTGCGCAGCAAATCGCCGCTGactg	pNP	TH201500025.S	attp40	Hemolytic anemia due to adenylate kinase deficiency
TH201500027.S		CG5124	adp	FBgn0000057	ctagcagtAGGAGAATCGACGACAGTCAAtagttatattcaagcataTTGACTGTCGTCGATTCTCCTgcg	aattcgcAGGAGAATCGACGACAGTCAAtatgcttgaatataactaTTGACTGTCGTCGATTCTCCTactg	pNP	TH201500027.S	attp40	Hermansky-Pudlak Syndrome 2 and Alzheimer Disease 8
TH201500028.S		CG33138	CG33138	FBgn0053138	ctagcagtTTGAGCGAAATTAAGATTATAtagttatattcaagcataTATAATCTTAATTTCGCTCAAgcg	aattcgcTTGAGCGAAATTAAGATTATAtatgcttgaatataactaTATAATCTTAATTTCGCTCAAactg	pNP	TH201500028.S	attp40	Glycogen storage disease IV, Polyglucosan body disease
TH201500029.S		CG11654	Ahcy13	FBgn0014455	ctagcagtGTGGACCAAGTCCGACAAGTAtagttatattcaagcataTACTTGTCGGACTTGGTCCACgcg	aattcgcGTGGACCAAGTCCGACAAGTAtatgcttgaatataactaTACTTGTCGGACTTGGTCCACactg	pNP	TH201500029.S	attp40	Hypermethioninemia with deficiency of S-adenosylhomocysteine hydrolase
TH201500031.S		CG3017	Alas	FBgn0020764	ctagcagtAACGCCCTGGTTACCGATCTAtagttatattcaagcataTAGATCGGTAACCAGGGCGTTgcg	aattcgcAACGCCCTGGTTACCGATCTAtatgcttgaatataactaTAGATCGGTAACCAGGGCGTTactg	pNP	TH201500031.S	attp40	Anemia, Protoporphyria
TH201500032.S		CG6058	Ald	FBgn0000064	ctagcagtAATGACGACCTACTTCAACTAtagttatattcaagcataTAGTTGAAGTAGGTCGTCATTgcg	aattcgcAATGACGACCTACTTCAACTAtatgcttgaatataactaTAGTTGAAGTAGGTCGTCATTactg	pNP	TH201500032.S	attp40	Glycogen storage disease XII, Schizophrenia
TH201500033.S		CG3752	Aldh	FBgn0012036	ctagcagtCGGCAACACCATTGTACTAAAtagttatattcaagcataTTTAGTACAATGGTGTTGCCGgcg	aattcgcCGGCAACACCATTGTACTAAAtatgcttgaatataactaTTTAGTACAATGGTGTTGCCGactg	pNP	TH201500033.S	attp40	Crohn's disease, Esophageal cancer
TH201500034.S		CG32076	Alg10	FBgn0052076	ctagcagtATGGCACATCGGACTATGTAAtagttatattcaagcataTTACATAGTCCGATGTGCCATgcg	aattcgcATGGCACATCGGACTATGTAAtatgcttgaatataactaTTACATAGTCCGATGTGCCATactg	pNP	TH201500034.S	attp40	Long QT syndrome, Drug-induced liver injury
TH201500036.S		CG17223	alpha4GT1	FBgn0031491	ctagcagtTCGACTGAATCTCGAGAGTTAtagttatattcaagcataTAACTCTCGAGATTCAGTCGAgcg	aattcgcTCGACTGAATCTCGAGAGTTAtatgcttgaatataactaTAACTCTCGAGATTCAGTCGAactg	pNP	TH201500036.S	attp40	NOR polyagglutination syndrome
TH201500038.S		CG1977	alpha-Spec	FBgn0250789	ctagcagtCTCGATGATGTTCAAGCACTTtagttatattcaagcataAAGTGCTTGAACATCATCGAGgcg	aattcgcCTCGATGATGTTCAAGCACTTtatgcttgaatataactaAAGTGCTTGAACATCATCGAGactg	pNP	TH201500038.S	attp40	Epileptic encephalopathy
TH201500039.S		CG12534	Alr	FBgn0031068	ctagcagtCACCGAGAAGCGCGACATGAAtagttatattcaagcataTTCATGTCGCGCTTCTCGGTGgcg	aattcgcCACCGAGAAGCGCGACATGAAtatgcttgaatataactaTTCATGTCGCGCTTCTCGGTGactg	pNP	TH201500039.S	attp40	Myopathy, mitochondrial progressive, with congenital cataract, hearing loss, and developmental delay
TH201500041.S		CG12532	Bap	FBgn0010380	ctagcagtCAGACATTCTCAAGCACGAAAtagttatattcaagcataTTTCGTGCTTGAGAATGTCTGgcg	aattcgcCAGACATTCTCAAGCACGAAAtatgcttgaatataactaTTTCGTGCTTGAGAATGTCTGactg	pNP	TH201500041.S	attp40	Carotid atherosclerosis in HIV infection, Pancreatic cancer
TH201500042.S		CG9388	AP-47	FBgn0024833	ctagcagtCGAGTTCGAACTGATGTCCTAtagttatattcaagcataTAGGACATCAGTTCGAACTCGgcg	aattcgcCGAGTTCGAACTGATGTCCTAtatgcttgaatataactaTAGGACATCAGTTCGAACTCGactg	pNP	TH201500042.S	attp40	Polycystic kidney disease
TH201500044.S		CG7057	AP-50	FBgn0024832	ctagcagtCCGCACCAAGATGGAGGTTAAtagttatattcaagcataTTAACCTCCATCTTGGTGCGGgcg	aattcgcCCGCACCAAGATGGAGGTTAAtatgcttgaatataactaTTAACCTCCATCTTGGTGCGGactg	pNP	TH201500044.S	attp40	Major depressive disorder
TH201500045.S		CG18315	Aprt	FBgn0000109	ctagcagtCGCGGAAGACAAGCTAGACTAtagttatattcaagcataTAGTCTAGCTTGTCTTCCGCGgcg	aattcgcCGCGGAAGACAAGCTAGACTAtatgcttgaatataactaTAGTCTAGCTTGTCTTCCGCGactg	pNP	TH201500045.S	attp40	Adenine phosphoribosyltransferase deficiency
TH201500046.S		CG2139	aralar1	FBgn0028646	ctagcagtCAGGACATCATAGTTAATGTTtagttatattcaagcataAACATTAACTATGATGTCCTGgcg	aattcgcCAGGACATCATAGTTAATGTTtatgcttgaatataactaAACATTAACTATGATGTCCTGactg	pNP	TH201500046.S	attp40	Amyotrophic lateral sclerosis (sporadic), Epileptic encephalopathy
TH201500047.S		CG4703	Arc42	FBgn0038742	ctagcagtCAGAAGAAGGACTACATCACAtagttatattcaagcataTGTGATGTAGTCCTTCTTCTGgcg	aattcgcCAGAAGAAGGACTACATCACAtatgcttgaatataactaTGTGATGTAGTCCTTCTTCTGactg	pNP	TH201500047.S	attp40	Deficiency of acyl-CoA dehydrogenase
TH201500048.S	CyO	CG11027	Arf102F	FBgn0013749	ctagcagtACGACTATTCTGTACAAATTAtagttatattcaagcataTAATTTGTACAGAATAGTCGTgcg	aattcgcACGACTATTCTGTACAAATTAtatgcttgaatataactaTAATTTGTACAGAATAGTCGTactg	pNP	TH201500048.S	attp40	Cholera
TH201500049.S		CG4237	Gap69C	FBgn0020655	ctagcagtTCGAGGCGACGAACTATCAGAtagttatattcaagcataTCTGATAGTTCGTCGCCTCGAgcg	aattcgcTCGAGGCGACGAACTATCAGAtatgcttgaatataactaTCTGATAGTTCGTCGCCTCGAactg	pNP	TH201500049.S	attp40	Parkinson's disease
TH201500050.S		CG18104	arg	FBgn0023535	ctagcagtCTACGAGGCGTTCATCCTAAAtagttatattcaagcataTTTAGGATGAACGCCTCGTAGgcg	aattcgcCTACGAGGCGTTCATCCTAAAtatgcttgaatataactaTTTAGGATGAACGCCTCGTAGactg	pNP	TH201500050.S	attp40	Argininemia and Blue Toe Syndrome
TH201500051.S		CG5659	ari-1	FBgn0017418	ctagcagtAAGCAGAAAGTGCAAGATAAAtagttatattcaagcataTTTATCTTGCACTTTCTGCTTgcg	aattcgcAAGCAGAAAGTGCAAGATAAAtatgcttgaatataactaTTTATCTTGCACTTTCTGCTTactg	pNP	TH201500051.S	attp40	Apnea, Obstructive Sleep and Sleep Disorder
TH201500052.S		CG5709	ari-2	FBgn0025186	ctagcagtTCGGACAAGACAAAGAACAAAtagttatattcaagcataTTTGTTCTTTGTCTTGTCCGAgcg	aattcgcTCGGACAAGACAAAGAACAAAtatgcttgaatataactaTTTGTTCTTTGTCTTGTCCGAactg	pNP	TH201500052.S	attp40	immue system disease
TH201500053.S		CG6025	Arf72A	FBgn0000115	ctagcagtTTGGCGTTGCTACTACAGCAAtagttatattcaagcataTTGCTGTAGTAGCAACGCCAAgcg	aattcgcTTGGCGTTGCTACTACAGCAAtatgcttgaatataactaTTGCTGTAGTAGCAACGCCAAactg	pNP	TH201500053.S	attp40	Response to methotrexate in juvenile idiopathic arthritis
TH201500054.S		CG7735	CG7735	FBgn0034446	ctagcagtCAGGTCCAAGCACTCCAAATAtagttatattcaagcataTATTTGGAGTGCTTGGACCTGgcg	aattcgcCAGGTCCAAGCACTCCAAATAtatgcttgaatataactaTATTTGGAGTGCTTGGACCTGactg	pNP	TH201500054.S	attp40	Bardet-Biedl syndrome 3, Retinitis pigmentosa, Male infertility
TH201500056.S	CyO	CG9901	Arp14D	FBgn0011742	ctagcagtCAGGGTCTCAAAGTATTGCAAtagttatattcaagcataTTGCAATACTTTGAGACCCTGgcg	aattcgcCAGGGTCTCAAAGTATTGCAAtatgcttgaatataactaTTGCAATACTTTGAGACCCTGactg	pNP	TH201500056.S	attp40	Wiskott-Aldrich Syndrome
TH201500057.S		CG7558	Arp66B	FBgn0011744	ctagcagtCAGGAGGTTGCAGCGAGATATtagttatattcaagcataATATCTCGCTGCAACCTCCTGgcg	aattcgcCAGGAGGTTGCAGCGAGATATtatgcttgaatataactaATATCTCGCTGCAACCTCCTGactg	pNP	TH201500057.S	attp40	Systolic blood pressure in sickle cell anemia
TH201500058.S		CG11678	Actr13E	FBgn0011741	ctagcagtATGGACGAGAGTCATGTAGTTtagttatattcaagcataAACTACATGACTCTCGTCCATgcg	aattcgcATGGACGAGAGTCATGTAGTTtatgcttgaatataactaAACTACATGACTCTCGTCCATactg	pNP	TH201500058.S	attp40	Polycystic ovary syndrome
TH201500059.S		CG6814	Mat89Bb	FBgn0020407	ctagcagtCTGGAGCAATTAATTCAACTAtagttatattcaagcataTAGTTGAATTAATTGCTCCAGgcg	aattcgcCTGGAGCAATTAATTCAACTAtatgcttgaatataactaTAGTTGAATTAATTGCTCCAGactg	pNP	TH201500059.S	attp40	Granulosa cell tumor
TH201500060.S		CG9204	Ate1	FBgn0025720	ctagcagtCACGGACAGCGAGACAAACAAtagttatattcaagcataTTGTTTGTCTCGCTGTCCGTGgcg	aattcgcCACGGACAGCGAGACAAACAAtatgcttgaatataactaTTGTTTGTCTCGCTGTCCGTGactg	pNP	TH201500060.S	attp40	Chromosome 10Q26 Deletion Syndrome
TH201500061.S		CG31033	CG31033	FBgn0039705	ctagcagtCTCGATGATAATGAATATATTtagttatattcaagcataAATATATTCATTATCATCGAGgcg	aattcgcCTCGATGATAATGAATATATTtatgcttgaatataactaAATATATTCATTATCATCGAGactg	pNP	TH201500061.S	attp40	Inflammatory bowel disease, Crohn's disease, Pediatric autoimmune diseases
TH201500062.S		CG2503	atms	FBgn0010750	ctagcagtCAAGATCGCTCGAGAGTACAAtagttatattcaagcataTTGTACTCTCGAGCGATCTTGgcg	aattcgcCAAGATCGCTCGAGAGTACAAtatgcttgaatataactaTTGTACTCTCGAGCGATCTTGactg	pNP	TH201500062.S	attp40	Vulvitis
TH201500065.S		CG7926	Axn	FBgn0026597	ctagcagtCTGGACGAAGACAACGACCAAtagttatattcaagcataTTGGTCGTTGTCTTCGTCCAGgcg	aattcgcCTGGACGAAGACAACGACCAAtatgcttgaatataactaTTGGTCGTTGTCTTCGTCCAGactg	pNP	TH201500065.S	attp40	Hepatocellular carcinoma
TH201500066.S		CG7811	b	FBgn0000153	ctagcagtAGCGATCATGTGCGCAAGATAtagttatattcaagcataTATCTTGCGCACATGATCGCTgcg	aattcgcAGCGATCATGTGCGCAAGATAtatgcttgaatataactaTATCTTGCGCACATGATCGCTactg	pNP	TH201500066.S	attp40	Eating disorders
TH201500067.S		CG7380	baf	FBgn0031977	ctagcagtTTGGTGCGAGGAGTTCTTGTAtagttatattcaagcataTACAAGAACTCCTCGCACCAAgcg	aattcgcTTGGTGCGAGGAGTTCTTGTAtatgcttgaatataactaTACAAGAACTCCTCGCACCAAactg	pNP	TH201500067.S	attp40	Acne (severe), Nestor-Guillermo progeria syndrome
TH201500068.S		CG6386	ball	FBgn0027889	ctagcagtCAAGAGCAAGCTGTACAAGATtagttatattcaagcataATCTTGTACAGCTTGCTCTTGgcg	aattcgcCAAGAGCAAGCTGTACAAGATtatgcttgaatataactaATCTTGTACAGCTTGCTCTTGactg	pNP	TH201500068.S	attp40	Pontocerebellar hypoplasia type 1A, Staphylococcus aureus infection
TH201500069.S		CG13232	BBS4	FBgn0033578	ctagcagtAAGGACAAACAGTACCAGAAAtagttatattcaagcataTTTCTGGTACTGTTTGTCCTTgcg	aattcgcAAGGACAAACAGTACCAGAAAtatgcttgaatataactaTTTCTGGTACTGTTTGTCCTTactg	pNP	TH201500069.S	attp40	Bardet-Biedl syndrome 4
TH201500070.S		CG13691	BBS8	FBgn0031255	ctagcagtATGGATGTGCATTACAAGCTAtagttatattcaagcataTAGCTTGTAATGCACATCCATgcg	aattcgcATGGATGTGCATTACAAGCTAtatgcttgaatataactaTAGCTTGTAATGCACATCCATactg	pNP	TH201500070.S	attp40	Bardet-Biedl syndrome 8
TH201500071.S		CG18319	ben	FBgn0000173	ctagcagtCCGGAGGACTATCCAATGTCAtagttatattcaagcataTGACATTGGATAGTCCTCCGGgcg	aattcgcCCGGAGGACTATCCAATGTCAtatgcttgaatataactaTGACATTGGATAGTCCTCCGGactg	pNP	TH201500071.S	attp40	Celiac disease, Fanconi anemia
TH201500072.S		CG11780	beta4GalT7	FBgn0039258	ctagcagtTTGCTCGATTGTGATGTTAATtagttatattcaagcataATTAACATCACAATCGAGCAAgcg	aattcgcTTGCTCGATTGTGATGTTAATtatgcttgaatataactaATTAACATCACAATCGAGCAAactg	pNP	TH201500072.S	attp40	Ehlers-Danlos syndrome with short stature and limb anomalies
TH201500074.S		CG12582	CG12582	FBgn0037215	ctagcagtTCCGGTAGTAGTAGACAGATAtagttatattcaagcataTATCTGTCTACTACTACCGGAgcg	aattcgcTCCGGTAGTAGTAGACAGATAtatgcttgaatataactaTATCTGTCTACTACTACCGGAactg	pNP	TH201500074.S	attp40	Mannosidosis, Multiple sclerosis, Primary biliary cirrhosis, Ulcerative colitis
TH201500075.S		CG7959	Bgb	FBgn0013753	ctagcagtCAAGTCCTACTTTATCATGAAtagttatattcaagcataTTCATGATAAAGTAGGACTTGgcg	aattcgcCAAGTCCTACTTTATCATGAAtatgcttgaatataactaTTCATGATAAAGTAGGACTTGactg	pNP	TH201500075.S	attp40	Myeloid leukemia, acute, M4/M4Eo subtype, Leukemia, acute myeloid
TH201500076.S		CG8616	BHD	FBgn0261111	ctagcagtCAGACCAAGGTGCTCATCGAAtagttatattcaagcataTTCGATGAGCACCTTGGTCTGgcg	aattcgcCAGACCAAGGTGCTCATCGAAtatgcttgaatataactaTTCGATGAGCACCTTGGTCTGactg	pNP	TH201500076.S	attp40	Birt-Hogg-Dube syndrome, Colorectal cancer, Pneumothorax, Renal carcinoma
TH201500077.S		CG3612	blw	FBgn0011211	ctagcagtCCGAGTTGTTCTACAAGGGTAtagttatattcaagcataTACCCTTGTAGAACAACTCGGgcg	aattcgcCCGAGTTGTTCTACAAGGGTAtatgcttgaatataactaTACCCTTGTAGAACAACTCGGactg	pNP	TH201500077.S	attp40	Mitochondrial complex (ATP synthase) deficiency, Combined oxidative phosphorylation deficiency 22
TH201500078.S	CyO	CG5942	brm	FBgn0000212	ctagcagtAAGGACGACCAGATGAAGAAAtagttatattcaagcataTTTCTTCATCTGGTCGTCCTTgcg	aattcgcAAGGACGACCAGATGAAGAAAtatgcttgaatataactaTTTCTTCATCTGGTCGTCCTTactg	pNP	TH201500078.S	attp40	Adverse response to chemotherapy in breast cancer (alopecia) , Amyotrophic lateral sclerosis (sporadic), Autism spectrum disorder, attention deficit-hyperactivity disorder, bipolar disorder, major depressive disorder, and schizophrenia (combined)
TH201500079.S		CG2478	bru	FBgn0261787	ctagcagtTAGAGTTTAGCATCAACTCAAtagttatattcaagcataTTGAGTTGATGCTAAACTCTAgcg	aattcgcTAGAGTTTAGCATCAACTCAAtatgcttgaatataactaTTGAGTTGATGCTAAACTCTAactg	pNP	TH201500079.S	attp40	Mental retardation
TH201500080.S		CG31132	BRWD3	FBgn0011785	ctagcagtGACGAGTTGGATACCAGTCTAtagttatattcaagcataTAGACTGGTATCCAACTCGTCgcg	aattcgcGACGAGTTGGATACCAGTCTAtatgcttgaatataactaTAGACTGGTATCCAACTCGTCactg	pNP	TH201500080.S	attp40	Temperament (bipolar disorder), Mental retardation, X-linked 93
TH201500081.S		CG10302	bsf	FBgn0284256	ctagcagtAAGCGAAAGATGCAACGACAAtagttatattcaagcataTTGTCGTTGCATCTTTCGCTTgcg	aattcgcAAGCGAAAGATGCAACGACAAtatgcttgaatataactaTTGTCGTTGCATCTTTCGCTTactg	pNP	TH201500081.S	attp40	Leigh syndrome, French-Canadian type
TH201500082.S		CG5680	bsk	FBgn0000229	ctagcagtCACAGTCGGTACATTAATCTAtagttatattcaagcataTAGATTAATGTACCGACTGTGgcg	aattcgcCACAGTCGGTACATTAATCTAtatgcttgaatataactaTAGATTAATGTACCGACTGTGactg	pNP	TH201500082.S	attp40	Peripheral artery disease, Diisocyanate-induced asthma
TH201500083.S		CG1826	CG1826	FBgn0030228	ctagcagtAAGACTGACGATGACAATATTtagttatattcaagcataAATATTGTCATCGTCAGTCTTgcg	aattcgcAAGACTGACGATGACAATATTtatgcttgaatataactaAATATTGTCATCGTCAGTCTTactg	pNP	TH201500083.S	attp40	Attention function in attention deficit hyperactive disorder
TH201500085.S	CyO	CG1430	bys	FBgn0010292	ctagcagtCTGCGAATATAAGAAGCTCAAtagttatattcaagcataTTGAGCTTCTTATATTCGCAGgcg	aattcgcCTGCGAATATAAGAAGCTCAAtatgcttgaatataactaTTGAGCTTCTTATATTCGCAGactg	pNP	TH201500085.S	attp40	blood disease
TH201500086.S		CG5809	CaBP1	FBgn0025678	ctagcagtACGGACTACAATGGTCAGCGAtagttatattcaagcataTCGCTGACCATTGTAGTCCGTgcg	aattcgcACGGACTACAATGGTCAGCGAtatgcttgaatataactaTCGCTGACCATTGTAGTCCGTactg	pNP	TH201500086.S	attp40	Cancer
TH201500087.S		CG31009	Cad99C	FBgn0039709	ctagcagtCCGGACCGCAGCGATTCACAAtagttatattcaagcataTTGTGAATCGCTGCGGTCCGGgcg	aattcgcCCGGACCGCAGCGATTCACAAtatgcttgaatataactaTTGTGAATCGCTGCGGTCCGGactg	pNP	TH201500087.S	attp40	Adverse response to chemotherapy in breast cancer (alopecia), Airway responsiveness in chronic obstructive pulmonary disease
TH201500088.S		CG8445	calypso	FBgn0262166	ctagcagtGAGGTGTACGACCTACAGAAAtagttatattcaagcataTTTCTGTAGGTCGTACACCTCgcg	aattcgcGAGGTGTACGACCTACAGAAAtatgcttgaatataactaTTTCTGTAGGTCGTACACCTCactg	pNP	TH201500088.S	attp40	Bipolar disorder, Tumor predisposition syndrome, Schizophrenia
TH201500089.S		CG12230	car	FBgn0000257	ctagcagtCACGAAGGTGGTCAACAAACAtagttatattcaagcataTGTTTGTTGACCACCTTCGTGgcg	aattcgcCACGAAGGTGGTCAACAAACAtatgcttgaatataactaTGTTTGTTGACCACCTTCGTGactg	pNP	TH201500089.S	attp40	Mucopolysaccharidosis-plus syndrome, Arthrogryposis, renal dysfunction, and cholestasis 1
TH201500091.S		CG6703	CASK	FBgn0013759	ctagcagtCCCGATGGTGCCCTACCTCAAtagttatattcaagcataTTGAGGTAGGGCACCATCGGGgcg	aattcgcCCCGATGGTGCCCTACCTCAAtatgcttgaatataactaTTGAGGTAGGGCACCATCGGGactg	pNP	TH201500091.S	attp40	FG syndrome 4, Mental retardation and microcephaly with pontine and cerebellar hypoplasia, Mental retardation, with or without nystagmus
TH201500092.S		CG6871	Cat	FBgn0000261	ctagcagtCTGGAGATGTCTACCGCTACAtagttatattcaagcataTGTAGCGGTAGACATCTCCAGgcg	aattcgcCTGGAGATGTCTACCGCTACAtatgcttgaatataactaTGTAGCGGTAGACATCTCCAGactg	pNP	TH201500092.S	attp40	Acatalasemia
TH201500093.S	CyO	CG7037	Cbl	FBgn0020224	ctagcagtAGGGAGAGATTCTGCAGACAAtagttatattcaagcataTTGTCTGCAGAATCTCTCCCTgcg	aattcgcAGGGAGAGATTCTGCAGACAAtatgcttgaatataactaTTGTCTGCAGAATCTCTCCCTactg	pNP	TH201500093.S	attp40	Juvenile myelomonocytic leukemia, Noonan syndrome-like disorder with or without juvenile myelomonocytic leukemia
TH201500094.S		CG1753	CG1753	FBgn0031148	ctagcagtCTCAACAAGACCGATGTGCAAtagttatattcaagcataTTGCACATCGGTCTTGTTGAGgcg	aattcgcCTCAACAAGACCGATGTGCAAtatgcttgaatataactaTTGCACATCGGTCTTGTTGAGactg	pNP	TH201500094.S	attp40	Homocystinuria Due To Cystathionine Beta-Synthase Deficiency and Homocystinuria Due To Cbs Deficiency
TH201500095.S		CG46338	cbx	FBgn0011241	ctagcagtTCGGAGAAGTTGAGTGGGATAtagttatattcaagcataTATCCCACTCAACTTCTCCGAgcg	aattcgcTCGGAGAAGTTGAGTGGGATAtatgcttgaatataactaTATCCCACTCAACTTCTCCGAactg	pNP	TH201500095.S	attp40	Depressive symptoms (SSRI exposure interaction)
TH201500096.S	CyO	CG6022	Cchl	FBgn0038925	ctagcagtCACGACAACAGCGACGTTAATtagttatattcaagcataATTAACGTCGCTGTTGTCGTGgcg	aattcgcCACGACAACAGCGACGTTAATtatgcttgaatataactaATTAACGTCGCTGTTGTCGTGactg	pNP	TH201500096.S	attp40	Cognitive performance, Linear skin defects with multiple congenital anomalies 1
TH201500097.S		CG5073	CG5073	FBgn0038331	ctagcagtTACGGCAAACGAATCAAATAAtagttatattcaagcataTTATTTGATTCGTTTGCCGTAgcg	aattcgcTACGGCAAACGAATCAAATAAtatgcttgaatataactaTTATTTGATTCGTTTGCCGTAactg	pNP	TH201500097.S	attp40	Cerebral cavernous malformations 3
TH201500098.S		CG17753	CCS	FBgn0010531	ctagcagtTTGGTCAGAGATTCAGGACAAtagttatattcaagcataTTGTCCTGAATCTCTGACCAAgcg	aattcgcTTGGTCAGAGATTCAGGACAAtatgcttgaatataactaTTGTCCTGAATCTCTGACCAAactg	pNP	TH201500098.S	attp40	Bipolar disorder
TH201500099.S		CG8439	Cct5	FBgn0010621	ctagcagtAAGAACGAAGGCGGCATGTAAtagttatattcaagcataTTACATGCCGCCTTCGTTCTTgcg	aattcgcAAGAACGAAGGCGGCATGTAAtatgcttgaatataactaTTACATGCCGCCTTCGTTCTTactg	pNP	TH201500099.S	attp40	Neuropathy, hereditary sensory, with spastic paraplegia
TH201500101.S	CyO	CG6759	cdc16	FBgn0025781	ctagcagtCTGGATGTATATGTACTTCATtagttatattcaagcataATGAAGTACATATACATCCAGgcg	aattcgcCTGGATGTATATGTACTTCATtatgcttgaatataactaATGAAGTACATATACATCCAGactg	pNP	TH201500101.S	attp40	Pontocerebellar hypoplasia
TH201500102.S		CG8610	Cdc27	FBgn0012058	ctagcagtACAGATGTTGGTCGAGGTCAAtagttatattcaagcataTTGACCTCGACCAACATCTGTgcg	aattcgcACAGATGTTGGTCGAGGTCAAtatgcttgaatataactaTTGACCTCGACCAACATCTGTactg	pNP	TH201500102.S	attp40	Cervix Carcinoma and Breast Cancer
TH201500103.S	CyO	CG1362	cdc2rk	FBgn0013435	ctagcagtACCGACAAGGGCTGCATTAAAtagttatattcaagcataTTTAATGCAGCCCTTGTCGGTgcg	aattcgcACCGACAAGGGCTGCATTAAAtatgcttgaatataactaTTTAATGCAGCCCTTGTCGGTactg	pNP	TH201500103.S	attp40	Height
TH201500104.S		CG12019	Cdc37	FBgn0011573	ctagcagtCGAGAGCGAGATGATTAAGAAtagttatattcaagcataTTCTTAATCATCTCGCTCTCGgcg	aattcgcCGAGAGCGAGATGATTAAGAAtatgcttgaatataactaTTCTTAATCATCTCGCTCTCGactg	pNP	TH201500104.S	attp40	Multiple sclerosis
TH201500105.S	CyO	CG3658	CDC45L	FBgn0026143	ctagcagtCAAGTACGATCACATGCTGTAtagttatattcaagcataTACAGCATGTGATCGTACTTGgcg	aattcgcCAAGTACGATCACATGCTGTAtatgcttgaatataactaTACAGCATGTGATCGTACTTGactg	pNP	TH201500105.S	attp40	Cognitive decline rate in late mild cognitive impairment, Meier-Gorlin syndrome 7
TH201500106.S		CG5971	Cdc6	FBgn0035918	ctagcagtAAGCCTGTTCAGGTCACCCAAtagttatattcaagcataTTGGGTGACCTGAACAGGCTTgcg	aattcgcAAGCCTGTTCAGGTCACCCAAtatgcttgaatataactaTTGGGTGACCTGAACAGGCTTactg	pNP	TH201500106.S	attp40	Meier-Gorlin syndrome 5, Meier-Gorlin syndrome 1
TH201500107.S		CG10498	cdc2c	FBgn0004107	ctagcagtCACGAGGCGCACGAACTCATAtagttatattcaagcataTATGAGTTCGTGCGCCTCGTGgcg	aattcgcCACGAGGCGCACGAACTCATAtatgcttgaatataactaTATGAGTTCGTGCGCCTCGTGactg	pNP	TH201500107.S	attp40	Asthma, Rheumatoid arthritis, Type 1 diabetes, Vitiligo
TH201500108.S		CG5072	Cdk4	FBgn0016131	ctagcagtACCGGTAGACCCACCGAGCAAtagttatattcaagcataTTGCTCGGTGGGTCTACCGGTgcg	aattcgcACCGGTAGACCCACCGAGCAAtatgcttgaatataactaTTGCTCGGTGGGTCTACCGGTactg	pNP	TH201500108.S	attp40	Microcephaly 12
TH201500109.S		CG8203	Cdk5	FBgn0013762	ctagcagtAAGCTCTATACGACCAGCATAtagttatattcaagcataTATGCTGGTCGTATAGAGCTTgcg	aattcgcAAGCTCTATACGACCAGCATAtatgcttgaatataactaTATGCTGGTCGTATAGAGCTTactg	pNP	TH201500109.S	attp40	Lissencephaly 7 with cerebellar hypoplasia, Eyebrow thickness
TH201500110.S		CG3319	Cdk7	FBgn0015617	ctagcagtATCAAGGATAACAAGATTATAtagttatattcaagcataTATAATCTTGTTATCCTTGATgcg	aattcgcATCAAGGATAACAAGATTATAtatgcttgaatataactaTATAATCTTGTTATCCTTGATactg	pNP	TH201500110.S	attp40	Breast Cancer and Hemophagocytic Lymphohistiocytosis, Familial, 3
TH201500111.S		CG7962	CdsA	FBgn0010350	ctagcagtCGGAGAGAATCTGGTAGACTAtagttatattcaagcataTAGTCTACCAGATTCTCTCCGgcg	aattcgcCGGAGAGAATCTGGTAGACTAtatgcttgaatataactaTAGTCTACCAGATTCTCTCCGactg	pNP	TH201500111.S	attp40	Cerebral amyloid deposition (PET imaging)
TH201500112.S	CyO	CG10068	CG10068	FBgn0037473	ctagcagtAAGACCAATTTGGTTGTAGAAtagttatattcaagcataTTCTACAACCAAATTGGTCTTgcg	aattcgcAAGACCAATTTGGTTGTAGAAtatgcttgaatataactaTTCTACAACCAAATTGGTCTTactg	pNP	TH201500112.S	attp40	Patent Foramen Ovale and Pulmonary Fibrosis, Idiopathic
TH201500113.S		CG10075	CG10075	FBgn0035722	ctagcagtAAGCGTCGCCGACAAGATCAAtagttatattcaagcataTTGATCTTGTCGGCGACGCTTgcg	aattcgcAAGCGTCGCCGACAAGATCAAtatgcttgaatataactaTTGATCTTGTCGGCGACGCTTactg	pNP	TH201500113.S	attp40	Developmental dysplasia of the hip
TH201500115.S		CG10166	CG10166	FBgn0032799	ctagcagtCAGCTGCGTGTCCAAAGGCTAtagttatattcaagcataTAGCCTTTGGACACGCAGCTGgcg	aattcgcCAGCTGCGTGTCCAAAGGCTAtatgcttgaatataactaTAGCCTTTGGACACGCAGCTGactg	pNP	TH201500115.S	attp40	Congenital disorder of glycosylation
TH201500116.S		CG10253	CG10253	FBgn0033983	ctagcagtAACGTAGTATTAACTACTATAtagttatattcaagcataTATAGTAGTTAATACTACGTTgcg	aattcgcAACGTAGTATTAACTACTATAtatgcttgaatataactaTATAGTAGTTAATACTACGTTactg	pNP	TH201500116.S	attp40	Rhizomelic chondrodysplasia punctata, type 3
TH201500117.S		CG10383	CG10383	FBgn0032699	ctagcagtAACGACGACAACGAGACCTTAtagttatattcaagcataTAAGGTCTCGTTGTCGTCGTTgcg	aattcgcAACGACGACAACGAGACCTTAtatgcttgaatataactaTAAGGTCTCGTTGTCGTCGTTactg	pNP	TH201500117.S	attp40	3-methylglutaconic aciduria with deafness, encephalopathy, and Leigh-like syndrome
TH201500118.S		CG10399	CG10399	FBgn0031877	ctagcagtACCGAGGATGTGGTCTACTTAtagttatattcaagcataTAAGTAGACCACATCCTCGGTgcg	aattcgcACCGAGGATGTGGTCTACTTAtatgcttgaatataactaTAAGTAGACCACATCCTCGGTactg	pNP	TH201500118.S	attp40	HMG-CoA lyase deficiency
TH201500119.S		CG10420	CG10420	FBgn0039296	ctagcagtGTGCGAGAGATTGTTCAACAAtagttatattcaagcataTTGTTGAACAATCTCTCGCACgcg	aattcgcGTGCGAGAGATTGTTCAACAAtatgcttgaatataactaTTGTTGAACAATCTCTCGCACactg	pNP	TH201500119.S	attp40	Marinesco-Sjogren syndrome
TH201500120.S		CG10425	CG10425	FBgn0039304	ctagcagtTTCAATAGTGTTATACGCAAAtagttatattcaagcataTTTGCGTATAACACTATTGAAgcg	aattcgcTTCAATAGTGTTATACGCAAAtatgcttgaatataactaTTTGCGTATAACACTATTGAAactg	pNP	TH201500120.S	attp40	Pyoderma gangrenosum in inflammatory bowel disease
TH201500121.S		CG10470	CG10470	FBgn0032746	ctagcagtACCGGACGGAGAAGTACCAAAtagttatattcaagcataTTTGGTACTTCTCCGTCCGGTgcg	aattcgcACCGGACGGAGAAGTACCAAAtatgcttgaatataactaTTTGGTACTTCTCCGTCCGGTactg	pNP	TH201500121.S	attp40	Craniofacial dysmorphism, skeletal anomalies, and mental retardation syndrome
TH201500122.S		CG10474	CG10474	FBgn0034427	ctagcagtTCCGAAGACGATAGACAAGTTtagttatattcaagcataAACTTGTCTATCGTCTTCGGAgcg	aattcgcTCCGAAGACGATAGACAAGTTtatgcttgaatataactaAACTTGTCTATCGTCTTCGGAactg	pNP	TH201500122.S	attp40	Motion sickness, Colorectal cancer (calcium intake interaction)
TH201500123.S		CG10585	CG10585	FBgn0037044	ctagcagtCCGGAGTGCTGCACTCCCAAAtagttatattcaagcataTTTGGGAGTGCAGCACTCCGGgcg	aattcgcCCGGAGTGCTGCACTCCCAAAtatgcttgaatataactaTTTGGGAGTGCAGCACTCCGGactg	pNP	TH201500123.S	attp40	Airway responsiveness in chronic obstructive pulmonary disease, Childhood and early adolescence aggressive behavior, Coenzyme Q10 deficiency
TH201500124.S		CG10639	CG10639	FBgn0032729	ctagcagtCACGGATGAGAAAGAAGTGAAtagttatattcaagcataTTCACTTCTTTCTCATCCGTGgcg	aattcgcCACGGATGAGAAAGAAGTGAAtatgcttgaatataactaTTCACTTCTTTCTCATCCGTGactg	pNP	TH201500124.S	attp40	L-2-hydroxyglutaric aciduria, Periodontal disease
TH201500126.S		CG10778	CG10778	FBgn0029980	ctagcagtCCCGCTCACAGCAGATTGATAtagttatattcaagcataTATCAATCTGCTGTGAGCGGGgcg	aattcgcCCCGCTCACAGCAGATTGATAtatgcttgaatataactaTATCAATCTGCTGTGAGCGGGactg	pNP	TH201500126.S	attp40	Retinitis pigmentosa 59
TH201500127.S		CG10877	CG10877	FBgn0038804	ctagcagtTCCCAAGGACGAAACAGTCAAtagttatattcaagcataTTGACTGTTTCGTCCTTGGGAgcg	aattcgcTCCCAAGGACGAAACAGTCAAtatgcttgaatataactaTTGACTGTTTCGTCCTTGGGAactg	pNP	TH201500127.S	attp40	Pancreatic cancer, Parent of origin effect on language impairment (paternal)
TH201500128.S	CyO	CG10903	CG10903	FBgn0037543	ctagcagtCAGATAAATAATATAGGAAGAtagttatattcaagcataTCTTCCTATATTATTTATCTGgcg	aattcgcCAGATAAATAATATAGGAAGAtatgcttgaatataactaTCTTCCTATATTATTTATCTGactg	pNP	TH201500128.S	attp40	Williams-Beuren Syndrome
TH201500129.S		CG10932	CG10932	FBgn0029969	ctagcagtCTCAGAGGATGAGGAGTACAAtagttatattcaagcataTTGTACTCCTCATCCTCTGAGgcg	aattcgcCTCAGAGGATGAGGAGTACAAtatgcttgaatataactaTTGTACTCCTCATCCTCTGAGactg	pNP	TH201500129.S	attp40	Alpha-methylacetoacetic aciduria
TH201500130.S		CG11069	CG11069	FBgn0039244	ctagcagtCTCGTTGGTATGAAGACACTAtagttatattcaagcataTAGTGTCTTCATACCAACGAGgcg	aattcgcCTCGTTGGTATGAAGACACTAtatgcttgaatataactaTAGTGTCTTCATACCAACGAGactg	pNP	TH201500130.S	attp40	Sitosterolemia
TH201500131.S		CG11077	CG11077	FBgn0039930	ctagcagtGTGCCTGTGTATCAAATTTAAtagttatattcaagcataTTAAATTTGATACACAGGCACgcg	aattcgcGTGCCTGTGTATCAAATTTAAtatgcttgaatataactaTTAAATTTGATACACAGGCACactg	pNP	TH201500131.S	attp40	Mitochondrial DNA depletion syndrome 6 (hepatocerebral type), Multiple sclerosis
TH201500132.S		CG11089	CG11089	FBgn0039241	ctagcagtCGCGAGAGGTGTCCGATGGTAtagttatattcaagcataTACCATCGGACACCTCTCGCGgcg	aattcgcCGCGAGAGGTGTCCGATGGTAtatgcttgaatataactaTACCATCGGACACCTCTCGCGactg	pNP	TH201500132.S	attp40	AICA-ribosiduria due to ATIC deficiency
TH201500133.S		CG11164	CG11164	FBgn0030507	ctagcagtCTCCAAGAAGATCAAGCTAAAtagttatattcaagcataTTTAGCTTGATCTTCTTGGAGgcg	aattcgcCTCCAAGAAGATCAAGCTAAAtatgcttgaatataactaTTTAGCTTGATCTTCTTGGAGactg	pNP	TH201500133.S	attp40	Aicardi-Goutieres syndrome 2, Rheumatoid arthritis (ACPA-negative)
TH201500134.S		CG1126	CG1126	FBgn0037280	ctagcagtGCGGCTAAACGAGTTGTTCAAtagttatattcaagcataTTGAACAACTCGTTTAGCCGCgcg	aattcgcGCGGCTAAACGAGTTGTTCAAtatgcttgaatataactaTTGAACAACTCGTTTAGCCGCactg	pNP	TH201500134.S	attp40	Bardet-Biedl syndrome 5
TH201500135.S		CG11403	CG11403	FBgn0026876	ctagcagtAAGAAGAGTGGAAGACATCAAtagttatattcaagcataTTGATGTCTTCCACTCTTCTTgcg	aattcgcAAGAAGAGTGGAAGACATCAAtatgcttgaatataactaTTGATGTCTTCCACTCTTCTTactg	pNP	TH201500135.S	attp40	Warsaw breakage syndrome
TH201500136.S	CyO	CG11417	CG11417	FBgn0024364	ctagcagtAGCGAGCGGTTCAAAGCGAAAtagttatattcaagcataTTTCGCTTTGAACCGCTCGCTgcg	aattcgcAGCGAGCGGTTCAAAGCGAAAtatgcttgaatataactaTTTCGCTTTGAACCGCTCGCTactg	pNP	TH201500136.S	attp40	Carcinoma
TH201500137.S		CG11418	CG11418	FBgn0024360	ctagcagtCGGGAGCAACGTCCAGCTCAAtagttatattcaagcataTTGAGCTGGACGTTGCTCCCGgcg	aattcgcCGGGAGCAACGTCCAGCTCAAtatgcttgaatataactaTTGAGCTGGACGTTGCTCCCGactg	pNP	TH201500137.S	attp40	Spastic ataxia 4, Post bronchodilator FEV1
TH201500138.S		CG11448	CG11448	FBgn0024985	ctagcagtACGGCTGAAGGAGCAGATATAtagttatattcaagcataTATATCTGCTCCTTCAGCCGTgcg	aattcgcACGGCTGAAGGAGCAGATATAtatgcttgaatataactaTATATCTGCTCCTTCAGCCGTactg	pNP	TH201500138.S	attp40	Alzheimer Disease 3 and Nominal Aphasia
TH201500139.S		CG11576	CG11576	FBgn0039882	ctagcagtTGGCGACTGTGTACTGGTCAAtagttatattcaagcataTTGACCAGTACACAGTCGCCAgcg	aattcgcTGGCGACTGTGTACTGGTCAAtatgcttgaatataactaTTGACCAGTACACAGTCGCCAactg	pNP	TH201500139.S	attp40	Adverse response to chemotherapy in breast cancer (alopecia) (docetaxel), Brown-Vialetto-Van Laere syndrome 1, Fazio-Londe disease
TH201500140.S		CG11722	CG11722	FBgn0037777	ctagcagtCCGACCAGAAGTACAAAGACAtagttatattcaagcataTGTCTTTGTACTTCTGGTCGGgcg	aattcgcCCGACCAGAAGTACAAAGACAtatgcttgaatataactaTGTCTTTGTACTTCTGGTCGGactg	pNP	TH201500140.S	attp40	Mitochondrial complex I deficiency
TH201500143.S	CyO	CG11899	CG11899	FBgn0014427	ctagcagtTAGGCAAGCACTTGAAGATTAtagttatattcaagcataTAATCTTCAAGTGCTTGCCTAgcg	aattcgcTAGGCAAGCACTTGAAGATTAtatgcttgaatataactaTAATCTTCAAGTGCTTGCCTAactg	pNP	TH201500143.S	attp40	Phosphoserine aminotransferase deficiency, Neu-Laxova syndrome 2, Visceral fat
TH201500144.S		CG12014	CG12014	FBgn0035445	ctagcagtTAGTCTCAGAACCGATATATAtagttatattcaagcataTATATATCGGTTCTGAGACTAgcg	aattcgcTAGTCTCAGAACCGATATATAtatgcttgaatataactaTATATATCGGTTCTGAGACTAactg	pNP	TH201500144.S	attp40	Mucopolysaccharidosis II
TH201500145.S		CG12262	CG12262	FBgn0035811	ctagcagtACGAGTTAGCAAGGCGACCTAtagttatattcaagcataTAGGTCGCCTTGCTAACTCGTgcg	aattcgcACGAGTTAGCAAGGCGACCTAtatgcttgaatataactaTAGGTCGCCTTGCTAACTCGTactg	pNP	TH201500145.S	attp40	Deficiency of Acyl-CoA dehydrogenase
TH201500146.S		CG12263	CG12263	FBgn0034346	ctagcagtCTGGTGATCTATGGTCTGCTAtagttatattcaagcataTAGCAGACCATAGATCACCAGgcg	aattcgcCTGGTGATCTATGGTCTGCTAtatgcttgaatataactaTAGCAGACCATAGATCACCAGactg	pNP	TH201500146.S	attp40	Hyperphosphatasia with mental retardation syndrome 2
TH201500147.S	CyO	CG1236	CG1236	FBgn0037370	ctagcagtAAGGATGAGCTCCCAACACAAtagttatattcaagcataTTGTGTTGGGAGCTCATCCTTgcg	aattcgcAAGGATGAGCTCCCAACACAAtatgcttgaatataactaTTGTGTTGGGAGCTCATCCTTactg	pNP	TH201500147.S	attp40	Hyperoxaluria
TH201500148.S	CyO	CG1291	CG1291	FBgn0035401	ctagcagtAGCAGACAAGGTGCTGGTCAAtagttatattcaagcataTTGACCAGCACCTTGTCTGCTgcg	aattcgcAGCAGACAAGGTGCTGGTCAAtatgcttgaatataactaTTGACCAGCACCTTGTCTGCTactg	pNP	TH201500148.S	attp40	Callous-unemotional behaviour, Myasthenic syndrome, congenital, 14, with tubular aggregates
TH201500149.S		CG13018	CG13018	FBgn0040751	ctagcagtCAATACCTTCTACGAGTGCAAtagttatattcaagcataTTGCACTCGTAGAAGGTATTGgcg	aattcgcCAATACCTTCTACGAGTGCAAtatgcttgaatataactaTTGCACTCGTAGAAGGTATTGactg	pNP	TH201500149.S	attp40	Cardioencephalomyopathy, fatal infantile, due to cytochrome c oxidase deficiency 3
TH201500150.S		CG1315	CG1315	FBgn0026565	ctagcagtCCGCGAGTATGGAGCCAAGTAtagttatattcaagcataTACTTGGCTCCATACTCGCGGgcg	aattcgcCCGCGAGTATGGAGCCAAGTAtatgcttgaatataactaTACTTGGCTCCATACTCGCGGactg	pNP	TH201500150.S	attp40	Citrullinemia
TH201500151.S		CG13366	CG13366	FBgn0025633	ctagcagtATGCAAAGTAGTTAAGAATAAtagttatattcaagcataTTATTCTTAACTACTTTGCATgcg	aattcgcATGCAAAGTAGTTAAGAATAAtatgcttgaatataactaTTATTCTTAACTACTTTGCATactg	pNP	TH201500151.S	attp40	Facial clefting, Opitz GBBB syndrome
TH201500152.S		CG13367	CG13367	FBgn0025634	ctagcagtCAGCGAGCAGAATCTGTACTAtagttatattcaagcataTAGTACAGATTCTGCTCGCTGgcg	aattcgcCAGCGAGCAGAATCTGTACTAtatgcttgaatataactaTAGTACAGATTCTGCTCGCTGactg	pNP	TH201500152.S	attp40	Cardiomyopathy
TH201500153.S		CG13369	CG13369	FBgn0025640	ctagcagtAAGATGCGGTTGGAAAGCTGAtagttatattcaagcataTCAGCTTTCCAACCGCATCTTgcg	aattcgcAAGATGCGGTTGGAAAGCTGAtatgcttgaatataactaTCAGCTTTCCAACCGCATCTTactg	pNP	TH201500153.S	attp40	Schizophrenia
TH201500154.S		CG13397	CG13397	FBgn0014417	ctagcagtTAGCAACAAAGACGACGTTTAtagttatattcaagcataTAAACGTCGTCTTTGTTGCTAgcg	aattcgcTAGCAACAAAGACGACGTTTAtatgcttgaatataactaTAAACGTCGTCTTTGTTGCTAactg	pNP	TH201500154.S	attp40	Mucopolysaccharidosis type IIIB (Sanfilippo B), Charcot-Marie-Tooth disease
TH201500155.S	CyO	CG1358	CG1358	FBgn0033196	ctagcagtTTGGATGTTGATTTACAACTAtagttatattcaagcataTAGTTGTAAATCAACATCCAAgcg	aattcgcTTGGATGTTGATTTACAACTAtatgcttgaatataactaTAGTTGTAAATCAACATCCAAactg	pNP	TH201500155.S	attp40	Proliferative vasculopathy and hydraencephaly-hydrocephaly syndrome
TH201500157.S		CG13690	CG13690	FBgn0031252	ctagcagtCTGACCGAGTACATCGATCTAtagttatattcaagcataTAGATCGATGTACTCGGTCAGgcg	aattcgcCTGACCGAGTACATCGATCTAtatgcttgaatataactaTAGATCGATGTACTCGGTCAGactg	pNP	TH201500157.S	attp40	Aicardi-Goutieres syndrome 4
TH201500158.S		CG13999	CG13999	FBgn0031753	ctagcagtCCAGGACGAAGGACACAACAAtagttatattcaagcataTTGTTGTGTCCTTCGTCCTGGgcg	aattcgcCCAGGACGAAGGACACAACAAtatgcttgaatataactaTTGTTGTGTCCTTCGTCCTGGactg	pNP	TH201500158.S	attp40	Joubert syndrome 16
TH201500159.S		CG14043	CG14043	FBgn0031659	ctagcagtCACCTTGTCACAGTTCTATATtagttatattcaagcataATATAGAACTGTGACAAGGTGgcg	aattcgcCACCTTGTCACAGTTCTATATtatgcttgaatataactaATATAGAACTGTGACAAGGTGactg	pNP	TH201500159.S	attp40	Goldberg-Shprintzen megacolon syndrome
TH201500160.S		CG14291	CG14291	FBgn0038660	ctagcagtTTGGATCAGGGAGTTGGTCTAtagttatattcaagcataTAGACCAACTCCCTGATCCAAgcg	aattcgcTTGGATCAGGGAGTTGGTCTAtatgcttgaatataactaTAGACCAACTCCCTGATCCAAactg	pNP	TH201500160.S	attp40	Mucopolysaccharidosis type IIIA (Sanfilippo A)
TH201500161.S		CG1440	CG1440	FBgn0030038	ctagcagtCTGGTCAATCTGATAACCAAAtagttatattcaagcataTTTGGTTATCAGATTGACCAGgcg	aattcgcCTGGTCAATCTGATAACCAAAtatgcttgaatataactaTTTGGTTATCAGATTGACCAGactg	pNP	TH201500161.S	attp40	Alzheimer Disease and Resistance To Bleomycine In The Treatment Of Testicular Cancer
TH201500162.S		CG14407	CG14407	FBgn0030584	ctagcagtCAGGACGACAAGGCTAAGTGAtagttatattcaagcataTCACTTAGCCTTGTCGTCCTGgcg	aattcgcCAGGACGACAAGGCTAAGTGAtatgcttgaatataactaTCACTTAGCCTTGTCGTCCTGactg	pNP	TH201500162.S	attp40	Amyotrophic lateral sclerosis (sporadic), Anemia, sideroblastic, 3, pyridoxine-refractory, Diisocyanate-induced asthma, Spasticity
TH201500163.S		CG1461	CG1461	FBgn0030558	ctagcagtACCGGGTTTCTGTTTGTACTAtagttatattcaagcataTAGTACAAACAGAAACCCGGTgcg	aattcgcACCGGGTTTCTGTTTGTACTAtatgcttgaatataactaTAGTACAAACAGAAACCCGGTactg	pNP	TH201500163.S	attp40	Tyrosinemia, type II
TH201500164.S		CG14721	CG14721	FBgn0037942	ctagcagtCCCGACCAGGATGCAACAGATtagttatattcaagcataATCTGTTGCATCCTGGTCGGGgcg	aattcgcCCCGACCAGGATGCAACAGATtatgcttgaatataactaATCTGTTGCATCCTGGTCGGGactg	pNP	TH201500164.S	attp40	Thiamine metabolism dysfunction syndrome 5 (episodic encephalopathy type)
TH201500165.S	CyO	CG14805	CG14805	FBgn0023514	ctagcagtCAGATGTTCGCCGACAGTCTAtagttatattcaagcataTAGACTGTCGGCGAACATCTGgcg	aattcgcCAGATGTTCGCCGACAGTCTAtatgcttgaatataactaTAGACTGTCGGCGAACATCTGactg	pNP	TH201500165.S	attp40	Lymphoma, Gastric lymphoma
TH201500166.S		CG15111	CG15111	FBgn0034419	ctagcagtTAAGCTACTGCGAAAGCTCAAtagttatattcaagcataTTGAGCTTTCGCAGTAGCTTAgcg	aattcgcTAAGCTACTGCGAAAGCTCAAtatgcttgaatataactaTTGAGCTTTCGCAGTAGCTTAactg	pNP	TH201500166.S	attp40	Polyneuropathy, hearing loss, ataxia, retinitis pigmentosa, and cataract
TH201500167.S		CG15117	CG15117	FBgn0034417	ctagcagtCCCGGAAGATCTCTTCACCTAtagttatattcaagcataTAGGTGAAGAGATCTTCCGGGgcg	aattcgcCCCGGAAGATCTCTTCACCTAtatgcttgaatataactaTAGGTGAAGAGATCTTCCGGGactg	pNP	TH201500167.S	attp40	Mucopolysaccharidosis VII
TH201500168.S		CG15120	CG15120	FBgn0034454	ctagcagtCTGGAGGTAATGTGCACGACAtagttatattcaagcataTGTCGTGCACATTACCTCCAGgcg	aattcgcCTGGAGGTAATGTGCACGACAtatgcttgaatataactaTGTCGTGCACATTACCTCCAGactg	pNP	TH201500168.S	attp40	Post bronchodilator FEV1/FVC
TH201500169.S		CG15523	CG15523	FBgn0039727	ctagcagtCAGCTACAACTACGCGGATTAtagttatattcaagcataTAATCCGCGTAGTTGTAGCTGgcg	aattcgcCAGCTACAACTACGCGGATTAtatgcttgaatataactaTAATCCGCGTAGTTGTAGCTGactg	pNP	TH201500169.S	attp40	Cohen syndrome
TH201500171.S		CG15743	CG15743	FBgn0030465	ctagcagtCAGGCACACGGCTATGATCTAtagttatattcaagcataTAGATCATAGCCGTGTGCCTGgcg	aattcgcCAGGCACACGGCTATGATCTAtatgcttgaatataactaTAGATCATAGCCGTGTGCCTGactg	pNP	TH201500171.S	attp40	Chondrodysplasia with joint dislocations, Milk allergy
TH201500172.S		CG15923	CG15923	FBgn0038814	ctagcagtCTGAGGATTAGCTACGACCAAtagttatattcaagcataTTGGTCGTAGCTAATCCTCAGgcg	aattcgcCTGAGGATTAGCTACGACCAAtatgcttgaatataactaTTGGTCGTAGCTAATCCTCAGactg	pNP	TH201500172.S	attp40	COACH syndrome, Joubert syndrome 6, Meckel syndrome 3, Nephronophthisis 11
TH201500173.S		CG1628	CG1628	FBgn0030218	ctagcagtCACGGTCAAGGTCAAGCTGCAtagttatattcaagcataTGCAGCTTGACCTTGACCGTGgcg	aattcgcCACGGTCAAGGTCAAGCTGCAtatgcttgaatataactaTGCAGCTTGACCTTGACCGTGactg	pNP	TH201500173.S	attp40	Crohn's disease, Hyperornithinemia-hyperammonemia-homocitrullinemia syndrome
TH201500174.S	CyO	CG1673	CG1673	FBgn0030482	ctagcagtTACGGCGAGGATCATCAGCTAtagttatattcaagcataTAGCTGATGATCCTCGCCGTAgcg	aattcgcTACGGCGAGGATCATCAGCTAtatgcttgaatataactaTAGCTGATGATCCTCGCCGTAactg	pNP	TH201500174.S	attp40	Hyperleucinemia-isoleucinemia or hypervalinemia (1), Thiazide-induced adverse metabolic effects in hypertensive patients
TH201500175.S		CG16758	CG16758	FBgn0035348	ctagcagtCACCGAGTACAGCGATAAGAAtagttatattcaagcataTTCTTATCGCTGTACTCGGTGgcg	aattcgcCACCGAGTACAGCGATAAGAAtatgcttgaatataactaTTCTTATCGCTGTACTCGGTGactg	pNP	TH201500175.S	attp40	Immunodeficiency due to purine nucleoside phosphorylase deficiency
TH201500176.S		CG16790	CG16790	FBgn0037713	ctagcagtTCCCGCGTTGATCACCTTGAAtagttatattcaagcataTTCAAGGTGATCAACGCGGGAgcg	aattcgcTCCCGCGTTGATCACCTTGAAtatgcttgaatataactaTTCAAGGTGATCAACGCGGGAactg	pNP	TH201500176.S	attp40	Poikiloderma with neutropenia
TH201500177.S		CG16892	CG16892	FBgn0030122	ctagcagtTTCGTGCAACAGAGTCTGCTAtagttatattcaagcataTAGCAGACTCTGTTGCACGAAgcg	aattcgcTTCGTGCAACAGAGTCTGCTAtatgcttgaatataactaTAGCAGACTCTGTTGCACGAAactg	pNP	TH201500177.S	attp40	Achalasia-addisonianism-alacrimia syndrome
TH201500178.S		CG17036	CG17036	FBgn0032449	ctagcagtACCGAATAAGCTCAGTGTTTAtagttatattcaagcataTAAACACTGAGCTTATTCGGTgcg	aattcgcACCGAATAAGCTCAGTGTTTAtatgcttgaatataactaTAAACACTGAGCTTATTCGGTactg	pNP	TH201500178.S	attp40	Thiamine-responsive megaloblastic anemia syndrome, Venous thromboembolism
TH201500179.S		CG17168	CG17168	FBgn0039943	ctagcagtACAGAGGACACTAATAAGTTAtagttatattcaagcataTAACTTATTAGTGTCCTCTGTgcg	aattcgcACAGAGGACACTAATAAGTTAtatgcttgaatataactaTAACTTATTAGTGTCCTCTGTactg	pNP	TH201500179.S	attp40	Eyebrow thickness, Psychomotor retardation, epilepsy, and craniofacial dysmorphism
TH201500180.S		CG1718	CG1718	FBgn0031170	ctagcagtTTGGATCGGTCTAATGTGCAAtagttatattcaagcataTTGCACATTAGACCGATCCAAgcg	aattcgcTTGGATCGGTCTAATGTGCAAtatgcttgaatataactaTTGCACATTAGACCGATCCAAactg	pNP	TH201500180.S	attp40	Surfactant metabolism dysfunction
TH201500182.S		CG17387	CG17387	FBgn0037276	ctagcagtCGAGCTCATAGTCGACCTCAAtagttatattcaagcataTTGAGGTCGACTATGAGCTCGgcg	aattcgcCGAGCTCATAGTCGACCTCAAtatgcttgaatataactaTTGAGGTCGACTATGAGCTCGactg	pNP	TH201500182.S	attp40	Ciliary dyskinesia
TH201500183.S		CG17597	CG17597	FBgn0032715	ctagcagtCAAGACCAGAGTTTACGTTATtagttatattcaagcataATAACGTAAACTCTGGTCTTGgcg	aattcgcCAAGACCAGAGTTTACGTTATtatgcttgaatataactaATAACGTAAACTCTGGTCTTGactg	pNP	TH201500183.S	attp40	Leukoencephalopathy with dystonia and motor neuropathy, Chronic kidney disease
TH201500184.S		CG17669	CG17669	FBgn0034352	ctagcagtCCGACCCAAACTAAATATCTAtagttatattcaagcataTAGATATTTAGTTTGGGTCGGgcg	aattcgcCCGACCCAAACTAAATATCTAtatgcttgaatataactaTAGATATTTAGTTTGGGTCGGactg	pNP	TH201500184.S	attp40	Ciliary dyskinesia
TH201500185.S		CG17840	CG17840	FBgn0031611	ctagcagtTCGCAAGAGTCTAACTATCTAtagttatattcaagcataTAGATAGTTAGACTCTTGCGAgcg	aattcgcTCGCAAGAGTCTAACTATCTAtatgcttgaatataactaTAGATAGTTAGACTCTTGCGAactg	pNP	TH201500185.S	attp40	Amyotrophic lateral sclerosis 11, Charcot-Marie-Tooth disease
TH201500186.S	CyO	CG17896	CG17896	FBgn0023537	ctagcagtCGGCAAGTTCGTTGAGTCGAAtagttatattcaagcataTTCGACTCAACGAACTTGCCGgcg	aattcgcCGGCAAGTTCGTTGAGTCGAAtatgcttgaatataactaTTCGACTCAACGAACTTGCCGactg	pNP	TH201500186.S	attp40	Methylmalonate semialdehyde dehydrogenase deficiency
TH201500187.S		CG18012	CG18012	FBgn0038552	ctagcagtAAGGGAGAGCAGAGTCCTCTAtagttatattcaagcataTAGAGGACTCTGCTCTCCCTTgcg	aattcgcAAGGGAGAGCAGAGTCCTCTAtatgcttgaatataactaTAGAGGACTCTGCTCTCCCTTactg	pNP	TH201500187.S	attp40	Congenital disorder of glycosylation
TH201500188.S		CG18155	CG18155	FBgn0029945	ctagcagtTGCGATCAAGACATACTGCTAtagttatattcaagcataTAGCAGTATGTCTTGATCGCAgcg	aattcgcTGCGATCAAGACATACTGCTAtatgcttgaatataactaTAGCAGTATGTCTTGATCGCAactg	pNP	TH201500188.S	attp40	Combined malonic and methylmalonic aciduria
TH201500189.S		CG1827	CG1827	FBgn0033431	ctagcagtTACGCGCTTGGAAACGGTCAAtagttatattcaagcataTTGACCGTTTCCAAGCGCGTAgcg	aattcgcTACGCGCTTGGAAACGGTCAAtatgcttgaatataactaTTGACCGTTTCCAAGCGCGTAactg	pNP	TH201500189.S	attp40	Aspartylglucosaminuria
TH201500190.S		CG18278	CG18278	FBgn0033836	ctagcagtACCTACCTAACCGATCTGCTAtagttatattcaagcataTAGCAGATCGGTTAGGTAGGTgcg	aattcgcACCTACCTAACCGATCTGCTAtatgcttgaatataactaTAGCAGATCGGTTAGGTAGGTactg	pNP	TH201500190.S	attp40	Mucopolysaccharidosis type IIID
TH201500191.S		CG1847	CG1847	FBgn0030345	ctagcagtCAGCAGATGTCCCTTAACGAAtagttatattcaagcataTTCGTTAAGGGACATCTGCTGgcg	aattcgcCAGCAGATGTCCCTTAACGAAtatgcttgaatataactaTTCGTTAAGGGACATCTGCTGactg	pNP	TH201500191.S	attp40	Pituitary adenoma, Acromegaly
TH201500192.S		CG1885	CG1885	FBgn0030066	ctagcagtCGGTTGGAAGATGTTGCATAAtagttatattcaagcataTTATGCAACATCTTCCAACCGgcg	aattcgcCGGTTGGAAGATGTTGCATAAtatgcttgaatataactaTTATGCAACATCTTCCAACCGactg	pNP	TH201500192.S	attp40	Porphyria, congenital erythropoietic
TH201500193.S		CG1909	CG1909	FBgn0039911	ctagcagtTACGTTAAGAATCCAGCTCTAtagttatattcaagcataTAGAGCTGGATTCTTAACGTAgcg	aattcgcTACGTTAAGAATCCAGCTCTAtatgcttgaatataactaTAGAGCTGGATTCTTAACGTAactg	pNP	TH201500193.S	attp40	Fetal akinesia deformation sequence, Myasthenic syndrome, congenital, 11, associated with acetylcholine receptor deficiency
TH201500194.S		CG1968	CG1968	FBgn0033401	ctagcagtCTGATGCAGTGTGGATACCAAtagttatattcaagcataTTGGTATCCACACTGCATCAGgcg	aattcgcCTGATGCAGTGTGGATACCAAtatgcttgaatataactaTTGGTATCCACACTGCATCAGactg	pNP	TH201500194.S	attp40	Congenital disorder of glycosylation, type II, Shaheen syndrome
TH201500195.S		CG2107	CG2107	FBgn0035383	ctagcagtCAGACTAAGGGCTGTGCTTAAtagttatattcaagcataTTAAGCACAGCCCTTAGTCTGgcg	aattcgcCAGACTAAGGGCTGTGCTTAAtatgcttgaatataactaTTAAGCACAGCCCTTAGTCTGactg	pNP	TH201500195.S	attp40	CPT II deficiency, infantile
TH201500196.S		CG2118	CG2118	FBgn0039877	ctagcagtGTGGAGTTCATTCTAGACAAAtagttatattcaagcataTTTGTCTAGAATGAACTCCACgcg	aattcgcGTGGAGTTCATTCTAGACAAAtatgcttgaatataactaTTTGTCTAGAATGAACTCCACactg	pNP	TH201500196.S	attp40	3-Methylcrotonyl-CoA carboxylase 1 deficiency, Parkinson's disease
TH201500197.S		CG2292	CG2292	FBgn0033479	ctagcagtCACGAATTGGAGCAAGCCCAAtagttatattcaagcataTTGGGCTTGCTCCAATTCGTGgcg	aattcgcCACGAATTGGAGCAAGCCCAAtatgcttgaatataactaTTGGGCTTGCTCCAATTCGTGactg	pNP	TH201500197.S	attp40	Multiple congenital anomalies-hypotonia-seizures syndrome 1
TH201500199.S		CG2701	CG2701	FBgn0024973	ctagcagtCGACGAGTACGACGACAGCTAtagttatattcaagcataTAGCTGTCGTCGTACTCGTCGgcg	aattcgcCGACGAGTACGACGACAGCTAtatgcttgaatataactaTAGCTGTCGTCGTACTCGTCGactg	pNP	TH201500199.S	attp40	Telomere length
TH201500200.S	CyO	CG2807	CG2807	FBgn0031266	ctagcagtCAGACGAAGAGTTGGACCAAAtagttatattcaagcataTTTGGTCCAACTCTTCGTCTGgcg	aattcgcCAGACGAAGAGTTGGACCAAAtatgcttgaatataactaTTTGGTCCAACTCTTCGTCTGactg	pNP	TH201500200.S	attp40	Miller-Dieker lissencephaly syndrome (4), Myelodysplastic syndrome
TH201500201.S		CG2852	CG2852	FBgn0034753	ctagcagtCGAGATCGGTCTGTTCGGCAAtagttatattcaagcataTTGCCGAACAGACCGATCTCGgcg	aattcgcCGAGATCGGTCTGTTCGGCAAtatgcttgaatataactaTTGCCGAACAGACCGATCTCGactg	pNP	TH201500201.S	attp40	Osteogenesis imperfecta
TH201500202.S		CG2862	CG2862	FBgn0031459	ctagcagtTAGCAAGCTGCAGTGCTAGAAtagttatattcaagcataTTCTAGCACTGCAGCTTGCTAgcg	aattcgcTAGCAAGCTGCAGTGCTAGAAtatgcttgaatataactaTTCTAGCACTGCAGCTTGCTAactg	pNP	TH201500202.S	attp40	Neuromyotonia and axonal neuropathy
TH201500203.S		CG2918	CG2918	FBgn0023529	ctagcagtCAGTTGGTGAAGGATAAACAAtagttatattcaagcataTTGTTTATCCTTCACCAACTGgcg	aattcgcCAGTTGGTGAAGGATAAACAAtatgcttgaatataactaTTGTTTATCCTTCACCAACTGactg	pNP	TH201500203.S	attp40	Post bronchodilator FEV1/FVC
TH201500204.S		CG30022	CG30022	FBgn0050022	ctagcagtACCGGAGATACTCTCCTGATAtagttatattcaagcataTATCAGGAGAGTATCTCCGGTgcg	aattcgcACCGGAGATACTCTCCTGATAtatgcttgaatataactaTATCAGGAGAGTATCTCCGGTactg	pNP	TH201500204.S	attp40	Ethylmalonic encephalopathy
TH201500205.S		CG3021	CG3021	FBgn0040337	ctagcagtCAGTTTCTGGACGATTACCAAtagttatattcaagcataTTGGTAATCGTCCAGAAACTGgcg	aattcgcCAGTTTCTGGACGATTACCAAtatgcttgaatataactaTTGGTAATCGTCCAGAAACTGactg	pNP	TH201500205.S	attp40	Liver failure
TH201500206.S		CG30493	CG30493	FBgn0050493	ctagcagtCAGGAGGTGGAGGATCCTCTAtagttatattcaagcataTAGAGGATCCTCCACCTCCTGgcg	aattcgcCAGGAGGTGGAGGATCCTCTAtatgcttgaatataactaTAGAGGATCCTCCACCTCCTGactg	pNP	TH201500206.S	attp40	Coenzyme Q10 deficiency, Glomuvenous malformations
TH201500207.S		CG30496	CG30496	FBgn0050496	ctagcagtCTGCTCTGACGAGCTGCTCAAtagttatattcaagcataTTGAGCAGCTCGTCAGAGCAGgcg	aattcgcCTGCTCTGACGAGCTGCTCAAtatgcttgaatataactaTTGAGCAGCTCGTCAGAGCAGactg	pNP	TH201500207.S	attp40	Coenzyme Q10 deficiency, Glomuvenous malformations
TH201500208.S		CG3121	CG3121	FBgn0034957	ctagcagtCAAGTCCATATTGCAGAAGTAtagttatattcaagcataTACTTCTGCAATATGGACTTGgcg	aattcgcCAAGTCCATATTGCAGAAGTAtatgcttgaatataactaTACTTCTGCAATATGGACTTGactg	pNP	TH201500208.S	attp40	Ciliary dyskinesia
TH201500209.S		CG3149	CG3149	FBgn0027564	ctagcagtTCGAGATATCGACAAGTACAAtagttatattcaagcataTTGTACTTGTCGATATCTCGAgcg	aattcgcTCGAGATATCGACAAGTACAAtatgcttgaatataactaTTGTACTTGTCGATATCTCGAactg	pNP	TH201500209.S	attp40	Bipolar disorder, Congenital disorder of glycosylation
TH201500210.S		CG31739	CG31739	FBgn0051739	ctagcagtCAGGTACTGTTGTCACCGAAAtagttatattcaagcataTTTCGGTGACAACAGTACCTGgcg	aattcgcCAGGTACTGTTGTCACCGAAAtatgcttgaatataactaTTTCGGTGACAACAGTACCTGactg	pNP	TH201500210.S	attp40	Leukoencephalopathy with brain stem and spinal cord involvement and lactate elevation
TH201500211.S		CG31803	CG31803	FBgn0051803	ctagcagtATGACCGATGGTCGTGTTATAtagttatattcaagcataTATAACACGACCATCGGTCATgcg	aattcgcATGACCGATGGTCGTGTTATAtatgcttgaatataactaTATAACACGACCATCGGTCATactg	pNP	TH201500211.S	attp40	Ciliary dyskinesia
TH201500212.S		CG31935	CG31935	FBgn0051935	ctagcagtTTCAAGTGTTTCGAACGACTAtagttatattcaagcataTAGTCGTTCGAAACACTTGAAgcg	aattcgcTTCAAGTGTTTCGAACGACTAtatgcttgaatataactaTAGTCGTTCGAAACACTTGAAactg	pNP	TH201500212.S	attp40	Warburg micro syndrome 1
TH201500213.S		CG32069	CG32069	FBgn0052069	ctagcagtACGGCCAAGGATCAGGTGCTAtagttatattcaagcataTAGCACCTGATCCTTGGCCGTgcg	aattcgcACGGCCAAGGATCAGGTGCTAtatgcttgaatataactaTAGCACCTGATCCTTGGCCGTactg	pNP	TH201500213.S	attp40	Microcephaly, epilepsy, and diabetes syndrome
TH201500215.S		CG3267	CG3267	FBgn0042083	ctagcagtGCGGATGTCTTTCCAGACAAAtagttatattcaagcataTTTGTCTGGAAAGACATCCGCgcg	aattcgcGCGGATGTCTTTCCAGACAAAtatgcttgaatataactaTTTGTCTGGAAAGACATCCGCactg	pNP	TH201500215.S	attp40	Microcephaly, epilepsy, and diabetes syndrome
TH201500216.S	CyO	CG3270	CG3270	FBgn0033093	ctagcagtAGAGATGTCGCTCTTCGGATAtagttatattcaagcataTATCCGAAGAGCGACATCTCTgcg	aattcgcAGAGATGTCGCTCTTCGGATAtatgcttgaatataactaTATCCGAAGAGCGACATCTCTactg	pNP	TH201500216.S	attp40	Leigh syndrome due to mitochondrial complex I deficiency
TH201500217.S		CG3376	CG3376	FBgn0034997	ctagcagtCACCTGCGATGCGGAGTGCAAtagttatattcaagcataTTGCACTCCGCATCGCAGGTGgcg	aattcgcCACCTGCGATGCGGAGTGCAAtatgcttgaatataactaTTGCACTCCGCATCGCAGGTGactg	pNP	TH201500217.S	attp40	Diisocyanate-induced asthma, Niemann-Pick disease
TH201500218.S		CG3740	CG3740	FBgn0023530	ctagcagtCGCGAGTTGATGGAGGCGATAtagttatattcaagcataTATCGCCTCCATCAACTCGCGgcg	aattcgcCGCGAGTTGATGGAGGCGATAtatgcttgaatataactaTATCGCCTCCATCAACTCGCGactg	pNP	TH201500218.S	attp40	Spastic paraplegia 43
TH201500220.S		CG3800	CG3800	FBgn0034802	ctagcagtCGAGAAGTGCTACAAATGCAAtagttatattcaagcataTTGCATTTGTAGCACTTCTCGgcg	aattcgcCGAGAAGTGCTACAAATGCAAtatgcttgaatataactaTTGCATTTGTAGCACTTCTCGactg	pNP	TH201500220.S	attp40	Myotonic dystrophy 2
TH201500221.S		CG3803	CG3803	FBgn0034938	ctagcagtCAGAAGGATGCAGTTGCCCAAtagttatattcaagcataTTGGGCAACTGCATCCTTCTGgcg	aattcgcCAGAAGGATGCAGTTGCCCAAtatgcttgaatataactaTTGGGCAACTGCATCCTTCTGactg	pNP	TH201500221.S	attp40	Cardioencephalomyopathy, fatal infantile, due to cytochrome c oxidase deficiency 2, Colorectal cancer, Crohn's disease
TH201500222.S		CG3902	CG3902	FBgn0036824	ctagcagtCTCCAAGATGTGGATCTCCAAtagttatattcaagcataTTGGAGATCCACATCTTGGAGgcg	aattcgcCTCCAAGATGTGGATCTCCAAtatgcttgaatataactaTTGGAGATCCACATCTTGGAGactg	pNP	TH201500222.S	attp40	2-methylbutyrylglycinuria
TH201500223.S		CG4045	CG4045	FBgn0025629	ctagcagtCCGCGTCAAGGTGTCGGACTAtagttatattcaagcataTAGTCCGACACCTTGACGCGGgcg	aattcgcCCGCGTCAAGGTGTCGGACTAtatgcttgaatataactaTAGTCCGACACCTTGACGCGGactg	pNP	TH201500223.S	attp40	Multiple sclerosis
TH201500226.S		CG4300	CG4300	FBgn0036272	ctagcagtATCGATGAGCTTGTGATGCAAtagttatattcaagcataTTGCATCACAAGCTCATCGATgcg	aattcgcATCGATGAGCTTGTGATGCAAtatgcttgaatataactaTTGCATCACAAGCTCATCGATactg	pNP	TH201500226.S	attp40	Mental retardation, X-linked, Snyder-Robinson type, Silver-Russell syndrome (4)
TH201500227.S		CG4329	CG4329	FBgn0034745	ctagcagtTGCGTCGATCAACAAAGACAAtagttatattcaagcataTTGTCTTTGTTGATCGACGCAgcg	aattcgcTGCGTCGATCAACAAAGACAAtatgcttgaatataactaTTGTCTTTGTTGATCGACGCAactg	pNP	TH201500227.S	attp40	Telomere length
TH201500228.S		CG4335	CG4335	FBgn0038795	ctagcagtTACGACGGGATGAATCTACAAtagttatattcaagcataTTGTAGATTCATCCCGTCGTAgcg	aattcgcTACGACGGGATGAATCTACAAtatgcttgaatataactaTTGTAGATTCATCCCGTCGTAactg	pNP	TH201500228.S	attp40	Autism, susceptibility to, X-linked 6
TH201500230.S		CG44247	veg	FBgn0015562	ctagcagtAACGGTCAAGCCGAACATAAAtagttatattcaagcataTTTATGTTCGGCTTGACCGTTgcg	aattcgcAACGGTCAAGCCGAACATAAAtatgcttgaatataactaTTTATGTTCGGCTTGACCGTTactg	pNP	TH201500230.S	attp40	Hyperphosphatasia With Mental Retardation Syndrome 1 and Hyperphosphatasia-Intellectual Disability Syndrome
TH201500231.S		CG30194	CG30194	FBgn0050194	ctagcagtATACGAGAGGATAGTTAGAAAtagttatattcaagcataTTTCTAACTATCCTCTCGTATgcg	aattcgcATACGAGAGGATAGTTAGAAAtatgcttgaatataactaTTTCTAACTATCCTCTCGTATactg	pNP	TH201500231.S	attp40	Ichthyosis prematurity syndrome
TH201500233.S		CG4610	CG4610	FBgn0034735	ctagcagtAAGGAGTGACTCCATCGACAAtagttatattcaagcataTTGTCGATGGAGTCACTCCTTgcg	aattcgcAAGGAGTGACTCCATCGACAAtatgcttgaatataactaTTGTCGATGGAGTCACTCCTTactg	pNP	TH201500233.S	attp40	Combined oxidative phosphorylation deficiency 10
TH201500234.S		CG4806	CG4806	FBgn0260456	ctagcagtCTGGAACAGAGTTTAAGTTGAtagttatattcaagcataTCAACTTAAACTCTGTTCCAGgcg	aattcgcCTGGAACAGAGTTTAAGTTGAtatgcttgaatataactaTCAACTTAAACTCTGTTCCAGactg	pNP	TH201500234.S	attp40	Alopecia, neurologic defects, and endocrinopathy syndrome
TH201500235.S		CG4848	CG4848	FBgn0037998	ctagcagtCAGGAGCAGAGTGTTCAGTCAtagttatattcaagcataTGACTGAACACTCTGCTCCTGgcg	aattcgcCAGGAGCAGAGTGTTCAGTCAtatgcttgaatataactaTGACTGAACACTCTGCTCCTGactg	pNP	TH201500235.S	attp40	Congenital disorder of glycosylation, type Iig
TH201500236.S	CyO	CG4849	CG4849	FBgn0039566	ctagcagtCAAGCTGTATGCAGACACCTAtagttatattcaagcataTAGGTGTCTGCATACAGCTTGgcg	aattcgcCAAGCTGTATGCAGACACCTAtatgcttgaatataactaTAGGTGTCTGCATACAGCTTGactg	pNP	TH201500236.S	attp40	Mandibulofacial dysostosis, Guion-Almeida type, Spinocerebellar ataxia 26
TH201500238.S		CG4908	CG4908	FBgn0032195	ctagcagtCACCTGGTTGTGGCAAGTCTAtagttatattcaagcataTAGACTTGCCACAACCAGGTGgcg	aattcgcCACCTGGTTGTGGCAAGTCTAtatgcttgaatataactaTAGACTTGCCACAACCAGGTGactg	pNP	TH201500238.S	attp40	Bjornstad syndrome, GRACILE syndrome, Leigh syndrome
TH201500239.S		CG4911	CG4911	FBgn0035959	ctagcagtATCGTTGTTCTACGACAACGAtagttatattcaagcataTCGTTGTCGTAGAACAACGATgcg	aattcgcATCGTTGTTCTACGACAACGAtatgcttgaatataactaTCGTTGTCGTAGAACAACGATactg	pNP	TH201500239.S	attp40	Advanced glycation end-product levels
TH201500240.S	CyO	CG5037	CG5037	FBgn0032222	ctagcagtCAGCATTTACCCGATAGTCAAtagttatattcaagcataTTGACTATCGGGTAAATGCTGgcg	aattcgcCAGCATTTACCCGATAGTCAAtatgcttgaatataactaTTGACTATCGGGTAAATGCTGactg	pNP	TH201500240.S	attp40	Leigh syndrome due to mitochondrial COX4 deficiency, Mitochondrial complex IV deficiency
TH201500242.S		CG5261	CG5261	FBgn0031912	ctagcagtCTGCTGGAGTCCAAGACACAAtagttatattcaagcataTTGTGTCTTGGACTCCAGCAGgcg	aattcgcCTGCTGGAGTCCAAGACACAAtatgcttgaatataactaTTGTGTCTTGGACTCCAGCAGactg	pNP	TH201500242.S	attp40	Pyruvate dehydrogenase E2 deficiency
TH201500243.S		CG5276	CG5276	FBgn0037900	ctagcagtGAGGATCGAGACGGACTACAAtagttatattcaagcataTTGTAGTCCGTCTCGATCCTCgcg	aattcgcGAGGATCGAGACGGACTACAAtatgcttgaatataactaTTGTAGTCCGTCTCGATCCTCactg	pNP	TH201500243.S	attp40	Desbuquois dysplasia 1
TH201500244.S		CG5287	CG5287	FBgn0032477	ctagcagtCTGGTCTTCAATGCCATTGAAtagttatattcaagcataTTCAATGGCATTGAAGACCAGgcg	aattcgcCTGGTCTTCAATGCCATTGAAtatgcttgaatataactaTTCAATGGCATTGAAGACCAGactg	pNP	TH201500244.S	attp40	Congenital disorder of glycosylation, type Ij, Myasthenic syndrome, congenital, 13, with tubular aggregates
TH201500245.S		CG5569	CG5569	FBgn0034919	ctagcagtAAGGAGCTCTACGAGACCGAAtagttatattcaagcataTTCGGTCTCGTAGAGCTCCTTgcg	aattcgcAAGGAGCTCTACGAGACCGAAtatgcttgaatataactaTTCGGTCTCGTAGAGCTCCTTactg	pNP	TH201500245.S	attp40	Mitochondrial complex I deficiency
TH201500246.S		CG5599	CG5599	FBgn0030612	ctagcagtTCCGATAGTTCAGCAAGCGAAtagttatattcaagcataTTCGCTTGCTGAACTATCGGAgcg	aattcgcTCCGATAGTTCAGCAAGCGAAtatgcttgaatataactaTTCGCTTGCTGAACTATCGGAactg	pNP	TH201500246.S	attp40	Maple syrup urine disease
TH201500247.S		CG5780	CG5780	FBgn0032446	ctagcagtATGCTCAATGAGATTGTAGAAtagttatattcaagcataTTCTACAATCTCATTGAGCATgcg	aattcgcATGCTCAATGAGATTGTAGAAtatgcttgaatataactaTTCTACAATCTCATTGAGCATactg	pNP	TH201500247.S	attp40	Acute urticaria and angioedema (non-steroidal anti-inflammatory drug-induced), Cranioectodermal dysplasia 3
TH201500248.S		CG5861	CG5861	FBgn0015338	ctagcagtCTGGCGGTGACTGTCTTCAAAtagttatattcaagcataTTTGAAGACAGTCACCGCCAGgcg	aattcgcCTGGCGGTGACTGTCTTCAAAtatgcttgaatataactaTTTGAAGACAGTCACCGCCAGactg	pNP	TH201500248.S	attp40	Cystinosis and Neuronal Ceroid Lipofuscinosis
TH201500249.S		CG5885	CG5885	FBgn0025700	ctagcagtCACCGCCTACAAGAACATCAAtagttatattcaagcataTTGATGTTCTTGTAGGCGGTGgcg	aattcgcCACCGCCTACAAGAACATCAAtatgcttgaatataactaTTGATGTTCTTGTAGGCGGTGactg	pNP	TH201500249.S	attp40	cancer
TH201500250.S		CG5902	CG5902	FBgn0039136	ctagcagtCTCGGTCTCGATTCTGCAGAAtagttatattcaagcataTTCTGCAGAATCGAGACCGAGgcg	aattcgcCTCGGTCTCGATTCTGCAGAAtatgcttgaatataactaTTCTGCAGAATCGAGACCGAGactg	pNP	TH201500250.S	attp40	Midface hypoplasia, hearing impairment, elliptocytosis, and nephrocalcinosis
TH201500251.S		CG5938	CG5938	FBgn0046247	ctagcagtCCCGTCATCTGTCTCAGCAAAtagttatattcaagcataTTTGCTGAGACAGATGACGGGgcg	aattcgcCCCGTCATCTGTCTCAGCAAAtatgcttgaatataactaTTTGCTGAGACAGATGACGGGactg	pNP	TH201500251.S	attp40	Leukemia, acute myeloid
TH201500253.S		CG6201	CG6201	FBgn0032343	ctagcagtCAACAGCGAGCTAGTTATCAAtagttatattcaagcataTTGATAACTAGCTCGCTGTTGgcg	aattcgcCAACAGCGAGCTAGTTATCAAtatgcttgaatataactaTTGATAACTAGCTCGCTGTTGactg	pNP	TH201500253.S	attp40	Mucopolysaccharidosis
TH201500254.S		CG6287	CG6287	FBgn0032350	ctagcagtCTCGCCGAAGTACACCAGTTAtagttatattcaagcataTAACTGGTGTACTTCGGCGAGgcg	aattcgcCTCGCCGAAGTACACCAGTTAtatgcttgaatataactaTAACTGGTGTACTTCGGCGAGactg	pNP	TH201500254.S	attp40	Neu-Laxova syndrome 1, Phosphoglycerate dehydrogenase deficiency
TH201500255.S		CG6401	CG6401	FBgn0034270	ctagcagtCTGCGGATCAGAACAGCTCTAtagttatattcaagcataTAGAGCTGTTCTGATCCGCAGgcg	aattcgcCTGCGGATCAGAACAGCTCTAtatgcttgaatataactaTAGAGCTGTTCTGATCCGCAGactg	pNP	TH201500255.S	attp40	Multiple congenital anomalies-hypotonia-seizures syndrome 2, Paroxysmal nocturnal hemoglobinuria
TH201500256.S		CG6415	CG6415	FBgn0032287	ctagcagtCAGGATCACGAGATGTGGTTAtagttatattcaagcataTAACCACATCTCGTGATCCTGgcg	aattcgcCAGGATCACGAGATGTGGTTAtatgcttgaatataactaTAACCACATCTCGTGATCCTGactg	pNP	TH201500256.S	attp40	Glycine encephalopathy
TH201500257.S	CyO	CG6439	CG6439	FBgn0038922	ctagcagtTGCGACGAAGAATCAGCGCAAtagttatattcaagcataTTGCGCTGATTCTTCGTCGCAgcg	aattcgcTGCGACGAAGAATCAGCGCAAtatgcttgaatataactaTTGCGCTGATTCTTCGTCGCAactg	pNP	TH201500257.S	attp40	Retinitis pigmentosa 46
TH201500258.S		CG6488	CG6488	FBgn0032361	ctagcagtCAGGCATTCGGTGACAACGAAtagttatattcaagcataTTCGTTGTCACCGAATGCCTGgcg	aattcgcCAGGCATTCGGTGACAACGAAtatgcttgaatataactaTTCGTTGTCACCGAATGCCTGactg	pNP	TH201500258.S	attp40	Congenital disorder of glycosylation, type Iih
TH201500260.S		CG6550	CG6550	FBgn0034214	ctagcagtCACAGAAGTTTCACACGACAAtagttatattcaagcataTTGTCGTGTGAAACTTCTGTGgcg	aattcgcCACAGAAGTTTCACACGACAAtatgcttgaatataactaTTGTCGTGTGAAACTTCTGTGactg	pNP	TH201500260.S	attp40	Alzheimer disease and age of onset, Bipolar disorder, Bladder cancer
TH201500261.S		CG6574	CG6574	FBgn0037846	ctagcagtTACAAGGAGCTTAACTATATAtagttatattcaagcataTATATAGTTAAGCTCCTTGTAgcg	aattcgcTACAAGGAGCTTAACTATATAtatgcttgaatataactaTATATAGTTAAGCTCCTTGTAactg	pNP	TH201500261.S	attp40	Thiamine metabolism dysfunction syndrome 2 (biotin- or thiamine-responsive encephalopathy type 2)
TH201500262.S		CG6638	CG6638	FBgn0035911	ctagcagtTGCGGATACCTTGATAGTCTAtagttatattcaagcataTAGACTATCAAGGTATCCGCAgcg	aattcgcTGCGGATACCTTGATAGTCTAtatgcttgaatataactaTAGACTATCAAGGTATCCGCAactg	pNP	TH201500262.S	attp40	Isovaleric acidemia
TH201500263.S		CG6664	CG6664	FBgn0036685	ctagcagtAGGAGGAAGAATACATCTCAAtagttatattcaagcataTTGAGATGTATTCTTCCTCCTgcg	aattcgcAGGAGGAAGAATACATCTCAAtatgcttgaatataactaTTGAGATGTATTCTTCCTCCTactg	pNP	TH201500263.S	attp40	Thyroid Cancer, Nonmedullary
TH201500264.S		CG6734	CG6734	FBgn0032395	ctagcagtCAGACACTTAATCTCAAGCAAtagttatattcaagcataTTGCTTGAGATTAAGTGTCTGgcg	aattcgcCAGACACTTAATCTCAAGCAAtatgcttgaatataactaTTGCTTGAGATTAAGTGTCTGactg	pNP	TH201500264.S	attp40	Cerebellar ataxia, mental retardation, and dysequilibrium syndrome 2
TH201500266.S		CG6903	CG6903	FBgn0029737	ctagcagtCTGGTGGTTGCGATTCTTCATtagttatattcaagcataATGAAGAATCGCAACCACCAGgcg	aattcgcCTGGTGGTTGCGATTCTTCATtatgcttgaatataactaATGAAGAATCGCAACCACCAGactg	pNP	TH201500266.S	attp40	Mucopolysaccharidosis type IIIC (Sanfilippo C), Retinitis pigmentosa 73
TH201500267.S		CG7049	CG7049	FBgn0035102	ctagcagtTCCAGCGACTGTGGCTGCCAAtagttatattcaagcataTTGGCAGCCACAGTCGCTGGAgcg	aattcgcTCCAGCGACTGTGGCTGCCAAtatgcttgaatataactaTTGGCAGCCACAGTCGCTGGAactg	pNP	TH201500267.S	attp40	Multiple sclerosis--Brain Glutamate Levels, Multiple sulfatase deficiency
TH201500268.S	CyO	CG7277	CG7277	FBgn0031713	ctagcagtTTGGGTGTTCTACGTATCCAAtagttatattcaagcataTTGGATACGTAGAACACCCAAgcg	aattcgcTTGGGTGTTCTACGTATCCAAtatgcttgaatataactaTTGGATACGTAGAACACCCAAactg	pNP	TH201500268.S	attp40	Coenzyme Q10 deficiency, primary, 6
TH201500269.S		CG7280	CG7280	FBgn0030966	ctagcagtCTCGACTGTGCGACATTCTAAtagttatattcaagcataTTAGAATGTCGCACAGTCGAGgcg	aattcgcCTCGACTGTGCGACATTCTAAtatgcttgaatataactaTTAGAATGTCGCACAGTCGAGactg	pNP	TH201500269.S	attp40	Pediatric autoimmune diseases, Polycystic ovary syndrome, Sulfite oxidase deficiency, Type 1 diabetes, Vitiligo
TH201500270.S		CG7322	CG7322	FBgn0030968	ctagcagtCAGCAAGTCGAGCTTCGTGAAtagttatattcaagcataTTCACGAAGCTCGACTTGCTGgcg	aattcgcCAGCAAGTCGAGCTTCGTGAAtatgcttgaatataactaTTCACGAAGCTCGACTTGCTGactg	pNP	TH201500270.S	attp40	Pentosuria
TH201500271.S		CG7328	CG7328	FBgn0036942	ctagcagtCAGCTTAGCTTAACCAAGTAAtagttatattcaagcataTTACTTGGTTAAGCTAAGCTGgcg	aattcgcCAGCTTAGCTTAACCAAGTAAtatgcttgaatataactaTTACTTGGTTAAGCTAAGCTGactg	pNP	TH201500271.S	attp40	Fructosuria
TH201500272.S	CyO	CG7394	CG7394	FBgn0036173	ctagcagtCCAGATGACCACCAAATTCAAtagttatattcaagcataTTGAATTTGGTGGTCATCTGGgcg	aattcgcCCAGATGACCACCAAATTCAAtatgcttgaatataactaTTGAATTTGGTGGTCATCTGGactg	pNP	TH201500272.S	attp40	3-methylglutaconic aciduria, type V
TH201500273.S	CyO	CG7433	CG7433	FBgn0036927	ctagcagtTCGATTGAGCTTAAGAAGCAAtagttatattcaagcataTTGCTTCTTAAGCTCAATCGAgcg	aattcgcTCGATTGAGCTTAAGAAGCAAtatgcttgaatataactaTTGCTTCTTAAGCTCAATCGAactg	pNP	TH201500273.S	attp40	GABA-transaminase deficiency
TH201500274.S		CG7456	CG7456	FBgn0032258	ctagcagtCAGCTGCGATCCAGTGTCATAtagttatattcaagcataTATGACACTGGATCGCAGCTGgcg	aattcgcCAGCTGCGATCCAGTGTCATAtatgcttgaatataactaTATGACACTGGATCGCAGCTGactg	pNP	TH201500274.S	attp40	Congenital disorder of glycosylation, type Iij
TH201500275.S		CG7470	CG7470	FBgn0037146	ctagcagtCAGCGCCTGTGTGTTCCACAAtagttatattcaagcataTTGTGGAACACACAGGCGCTGgcg	aattcgcCAGCGCCTGTGTGTTCCACAAtatgcttgaatataactaTTGTGGAACACACAGGCGCTGactg	pNP	TH201500275.S	attp40	Cutis laxa, Spastic paraplegia, Staphylococcus aureus nasal carriage
TH201500276.S		CG7506	CG7506	FBgn0035805	ctagcagtCCGAGCACTATGTTAAGATAAtagttatattcaagcataTTATCTTAACATAGTGCTCGGgcg	aattcgcCCGAGCACTATGTTAAGATAAtatgcttgaatataactaTTATCTTAACATAGTGCTCGGactg	pNP	TH201500276.S	attp40	Mitochondrial complex V (ATP synthase) deficiency, nuclear type 2
TH201500277.S		CG7565	CG7565	FBgn0035833	ctagcagtCAGCGATACCAAGTACAAATAtagttatattcaagcataTATTTGTACTTGGTATCGCTGgcg	aattcgcCAGCGATACCAAGTACAAATAtatgcttgaatataactaTATTTGTACTTGGTATCGCTGactg	pNP	TH201500277.S	attp40	Systemic lupus erythematosus and Systemic sclerosis, Dyslexia
TH201500278.S		CG7637	CG7637	FBgn0033548	ctagcagtGAGGATGGTCGTCCCACACTAtagttatattcaagcataTAGTGTGGGACGACCATCCTCgcg	aattcgcGAGGATGGTCGTCCCACACTAtatgcttgaatataactaTAGTGTGGGACGACCATCCTCactg	pNP	TH201500278.S	attp40	Dyskeratosis congenita
TH201500279.S		CG7766	CG7766	FBgn0030087	ctagcagtAGCGTACTCGATTCCCGACTAtagttatattcaagcataTAGTCGGGAATCGAGTACGCTgcg	aattcgcAGCGTACTCGATTCCCGACTAtatgcttgaatataactaTAGTCGGGAATCGAGTACGCTactg	pNP	TH201500279.S	attp40	Glycogen storage disease
TH201500280.S		CG7834	CG7834	FBgn0039697	ctagcagtCTCGATGAATCCCTTCGACGAtagttatattcaagcataTCGTCGAAGGGATTCATCGAGgcg	aattcgcCTCGATGAATCCCTTCGACGAtatgcttgaatataactaTCGTCGAAGGGATTCATCGAGactg	pNP	TH201500280.S	attp40	Glutaric acidemia
TH201500281.S		CG7840	CG7840	FBgn0032014	ctagcagtCCCACAAGTGGTACCAGGAAAtagttatattcaagcataTTTCCTGGTACCACTTGTGGGgcg	aattcgcCCCACAAGTGGTACCAGGAAAtatgcttgaatataactaTTTCCTGGTACCACTTGTGGGactg	pNP	TH201500281.S	attp40	Congenital disorder of glycosylation, type Iq, Kahrizi syndrome
TH201500282.S		CG8067	CG8067	FBgn0033891	ctagcagtCTGACAATAGACACCGATGAAtagttatattcaagcataTTCATCGGTGTCTATTGTCAGgcg	aattcgcCTGACAATAGACACCGATGAAtatgcttgaatataactaTTCATCGGTGTCTATTGTCAGactg	pNP	TH201500282.S	attp40	Mitochondrial complex 1 deficiency
TH201500283.S		CG8079	CG8079	FBgn0034002	ctagcagtCAAGACGGGATACTACTATAAtagttatattcaagcataTTATAGTAGTATCCCGTCTTGgcg	aattcgcCAAGACGGGATACTACTATAAtatgcttgaatataactaTTATAGTAGTATCCCGTCTTGactg	pNP	TH201500283.S	attp40	Klippel-Trenaunay-Weber Syndrome and Venous Malformations, Multiple Cutaneous And Mucosal
TH201500284.S		CG8093	CG8093	FBgn0033999	ctagcagtTCGGGTAATTAACGACATAAAtagttatattcaagcataTTTATGTCGTTAATTACCCGAgcg	aattcgcTCGGGTAATTAACGACATAAAtatgcttgaatataactaTTTATGTCGTTAATTACCCGAactg	pNP	TH201500284.S	attp40	Lysosomal Acid Lipase Deficiency and Cholesterol Ester Storage Disease
TH201500285.S		CG8111	CG8111	FBgn0035825	ctagcagtCACCCGCAATCTGGTCGACTAtagttatattcaagcataTAGTCGACCAGATTGCGGGTGgcg	aattcgcCACCCGCAATCTGGTCGACTAtatgcttgaatataactaTAGTCGACCAGATTGCGGGTGactg	pNP	TH201500285.S	attp40	Arrhythmogenic right ventricular dysplasia 5, Emery-Dreifuss muscular dystrophy 7
TH201500286.S		CG8230	CG8230	FBgn0027607	ctagcagtCAGCCTGGTCAAGTACATCAAtagttatattcaagcataTTGATGTACTTGACCAGGCTGgcg	aattcgcCAGCCTGGTCAAGTACATCAAtatgcttgaatataactaTTGATGTACTTGACCAGGCTGactg	pNP	TH201500286.S	attp40	Dyggve-Melchior-Clausen disease, Smith-McCort dysplasia
TH201500287.S		CG8235	CG8235	FBgn0033351	ctagcagtGAGCTGCGAAATGGCAAGAAAtagttatattcaagcataTTTCTTGCCATTTCGCAGCTCgcg	aattcgcGAGCTGCGAAATGGCAAGAAAtatgcttgaatataactaTTTCTTGCCATTTCGCAGCTCactg	pNP	TH201500287.S	attp40	Leukodystrophy, hypomyelinating, Charcot-Marie-Tooth disease, dominant intermediate C
TH201500288.S		CG8311	CG8311	FBgn0034141	ctagcagtCCCGGCGGCTGGTTATGTCTAtagttatattcaagcataTAGACATAACCAGCCGCCGGGgcg	aattcgcCCCGGCGGCTGGTTATGTCTAtatgcttgaatataactaTAGACATAACCAGCCGCCGGGactg	pNP	TH201500288.S	attp40	Congenital disorder of glycosylation, type Im
TH201500289.S		CG8412	CG8412	FBgn0037743	ctagcagtCAGCAAGGACGAGACAATGAAtagttatattcaagcataTTCATTGTCTCGTCCTTGCTGgcg	aattcgcCAGCAAGGACGAGACAATGAAtatgcttgaatataactaTTCATTGTCTCGTCCTTGCTGactg	pNP	TH201500289.S	attp40	Acne (severe), Congenital disorder of glycosylation, type Ig
TH201500290.S		CG8417	CG8417	FBgn0037744	ctagcagtAAGCGTTAAGTTGTGCTACGAtagttatattcaagcataTCGTAGCACAACTTAACGCTTgcg	aattcgcAAGCGTTAAGTTGTGCTACGAtatgcttgaatataactaTCGTAGCACAACTTAACGCTTactg	pNP	TH201500290.S	attp40	Congenital disorder of glycosylation, type Ib
TH201500291.S		CG8475	CG8475	FBgn0031995	ctagcagtCCGCGGCGAGTTGACCTTCAAtagttatattcaagcataTTGAAGGTCAACTCGCCGCGGgcg	aattcgcCCGCGGCGAGTTGACCTTCAAtatgcttgaatataactaTTGAAGGTCAACTCGCCGCGGactg	pNP	TH201500291.S	attp40	Phosphorylase kinase deficiency of liver and muscle, Glycogen storage disease, Muscle glycogenosis
TH201500292.S		CG8549	CG8549	FBgn0035714	ctagcagtAAGGAACGAAACGAAGGGTAAtagttatattcaagcataTTACCCTTCGTTTCGTTCCTTgcg	aattcgcAAGGAACGAAACGAAGGGTAAtatgcttgaatataactaTTACCCTTCGTTTCGTTCCTTactg	pNP	TH201500292.S	attp40	Aplastic anemia, Shwachman-Diamond syndrome
TH201500293.S		CG8596	CG8596	FBgn0035767	ctagcagtCAAGATTATAGCCGAGCGTTAtagttatattcaagcataTAACGCTCGGCTATAATCTTGgcg	aattcgcCAAGATTATAGCCGAGCGTTAtatgcttgaatataactaTAACGCTCGGCTATAATCTTGactg	pNP	TH201500293.S	attp40	Ceroid lipofuscinosis, neuronal, Macular dystrophy with central cone involvement
TH201500294.S		CG8777	CG8777	FBgn0033376	ctagcagtCTCGGAGTTCTCTATATTAAAtagttatattcaagcataTTTAATATAGAGAACTCCGAGgcg	aattcgcCTCGGAGTTCTCTATATTAAAtatgcttgaatataactaTTTAATATAGAGAACTCCGAGactg	pNP	TH201500294.S	attp40	Trichohepatoenteric syndrome 1
TH201500295.S	CyO	CG8778	CG8778	FBgn0033761	ctagcagtCTGGTTAACCATGTAGTGAAAtagttatattcaagcataTTTCACTACATGGTTAACCAGgcg	aattcgcCTGGTTAACCATGTAGTGAAAtatgcttgaatataactaTTTCACTACATGGTTAACCAGactg	pNP	TH201500295.S	attp40	3-methylglutaconic aciduria, type I, Bipolar disorder (inflammation and infection response interaction)
TH201500296.S		CG8800	CG8800	FBgn0033408	ctagcagtAAGGGTTTGACTGGTCTGAAAtagttatattcaagcataTTTCAGACCAGTCAAACCCTTgcg	aattcgcAAGGGTTTGACTGGTCTGAAAtatgcttgaatataactaTTTCAGACCAGTCAAACCCTTactg	pNP	TH201500296.S	attp40	Ciliary dyskinesia, primary, 16
TH201500297.S		CG8891	CG8891	FBgn0031663	ctagcagtTCGAGAAACAGGACAAGTTAAtagttatattcaagcataTTAACTTGTCCTGTTTCTCGAgcg	aattcgcTCGAGAAACAGGACAAGTTAAtatgcttgaatataactaTTAACTTGTCCTGTTTCTCGAactg	pNP	TH201500297.S	attp40	Chronic hepatitis C infection, Epileptic encephalopathy, IFN-related cytopenia, Ribavirin-induced anemia
TH201500298.S		CG8909	CG8909	FBgn0030706	ctagcagtTGCGATTATACTGGAAATCAAtagttatattcaagcataTTGATTTCCAGTATAATCGCAgcg	aattcgcTGCGATTATACTGGAAATCAAtatgcttgaatataactaTTGATTTCCAGTATAATCGCAactg	pNP	TH201500298.S	attp40	Cenani-Lenz syndactyly syndrome, Myasthenic syndrome
TH201500300.S		CG9109	CG9109	FBgn0031765	ctagcagtCTGGACACTGTGCCAAGACAAtagttatattcaagcataTTGTCTTGGCACAGTGTCCAGgcg	aattcgcCTGGACACTGTGCCAAGACAAtatgcttgaatataactaTTGTCTTGGCACAGTGTCCAGactg	pNP	TH201500300.S	attp40	Advanced age-related macular degeneration, Age-related macular degeneration, Peters-plus syndrome
TH201500301.S		CG9149	CG9149	FBgn0035203	ctagcagtATGCTATGTGGTTCCGGCTTAtagttatattcaagcataTAAGCCGGAACCACATAGCATgcg	aattcgcATGCTATGTGGTTCCGGCTTAtatgcttgaatataactaTAAGCCGGAACCACATAGCATactg	pNP	TH201500301.S	attp40	ACAT2 deficiency
TH201500302.S		CG9220	CG9220	FBgn0030662	ctagcagtTTCCAGGATCACAACATATTAtagttatattcaagcataTAATATGTTGTGATCCTGGAAgcg	aattcgcTTCCAGGATCACAACATATTAtatgcttgaatataactaTAATATGTTGTGATCCTGGAAactg	pNP	TH201500302.S	attp40	Relative hand skill in reading disability, Temtamy preaxial brachydactyly syndrome
TH201500303.S		CG9313	CG9313	FBgn0034566	ctagcagtCAAGCTAATCAACCAGTTCAAtagttatattcaagcataTTGAACTGGTTGATTAGCTTGgcg	aattcgcCAAGCTAATCAACCAGTTCAAtatgcttgaatataactaTTGAACTGGTTGATTAGCTTGactg	pNP	TH201500303.S	attp40	Ciliary dyskinesia, primary, 1, with or without situs inversus, Eating disorders (purging via substances)
TH201500304.S		CG9319	CG9319	FBgn0032881	ctagcagtCCCGAAGATGTCAGTCAGTTTtagttatattcaagcataAAACTGACTGACATCTTCGGGgcg	aattcgcCCCGAAGATGTCAGTCAGTTTtatgcttgaatataactaAAACTGACTGACATCTTCGGGactg	pNP	TH201500304.S	attp40	Alpha-methylacyl-CoA racemase deficiency, Bile acid synthesis defect
TH201500305.S		CG9413	CG9413	FBgn0030574	ctagcagtTCCGTTGGAGTTAGCTTTATAtagttatattcaagcataTATAAAGCTAACTCCAACGGAgcg	aattcgcTCCGTTGGAGTTAGCTTTATAtatgcttgaatataactaTATAAAGCTAACTCCAACGGAactg	pNP	TH201500305.S	attp40	Chronic kidney disease, Cystinuria
TH201500306.S		CG9485	CG9485	FBgn0034618	ctagcagtCACCGACAATGTGTTTGTGAAtagttatattcaagcataTTCACAAACACATTGTCGGTGgcg	aattcgcCACCGACAATGTGTTTGTGAAtatgcttgaatataactaTTCACAAACACATTGTCGGTGactg	pNP	TH201500306.S	attp40	Carotid intima media thickness, Glycogen storage disease, White matter integrity (interaction)
TH201500307.S		CG9547	CG9547	FBgn0031824	ctagcagtCCCGACATGATTTCCCTTCTAtagttatattcaagcataTAGAAGGGAAATCATGTCGGGgcg	aattcgcCCCGACATGATTTCCCTTCTAtatgcttgaatataactaTAGAAGGGAAATCATGTCGGGactg	pNP	TH201500307.S	attp40	Clozapine-induced agranulocytosis, Glutaricaciduria, type I
TH201500308.S		CG9601	CG9601	FBgn0037578	ctagcagtAAGGCTGTAGTTTCACTTAAAtagttatattcaagcataTTTAAGTGAAACTACAGCCTTgcg	aattcgcAAGGCTGTAGTTTCACTTAAAtatgcttgaatataactaTTTAAGTGAAACTACAGCCTTactg	pNP	TH201500308.S	attp40	Ataxia-oculomotor apraxia 4, Microcephaly, seizures, and developmental delay
TH201500309.S		CG9629	CG9629	FBgn0036857	ctagcagtCAGGAGGATTATTGTCCACGAtagttatattcaagcataTCGTGGACAATAATCCTCCTGgcg	aattcgcCAGGAGGATTATTGTCCACGAtatgcttgaatataactaTCGTGGACAATAATCCTCCTGactg	pNP	TH201500309.S	attp40	Epilepsy, Osteoporosis
TH201500310.S		CG9706	CG9706	FBgn0036662	ctagcagtCTGCTGTTCCTGTACGTTCTAtagttatattcaagcataTAGAACGTACAGGAACAGCAGgcg	aattcgcCTGCTGTTCCTGTACGTTCTAtatgcttgaatataactaTAGAACGTACAGGAACAGCAGactg	pNP	TH201500310.S	attp40	Congenital cataracts, hearing loss, and neurodegeneration, Spastic paraplegia 42
TH201500311.S		CG9799	CG9799	FBgn0038146	ctagcagtATCGATAGGCAGAATGTGTTAtagttatattcaagcataTAACACATTCTGCCTATCGATgcg	aattcgcATCGATAGGCAGAATGTGTTAtatgcttgaatataactaTAACACATTCTGCCTATCGATactg	pNP	TH201500311.S	attp40	Allergic sensitization, Asthma and hay fever, Eosinophilic esophagitis (pediatric)
TH201500312.S		CG9886	CG9886	FBgn0031428	ctagcagtAAGGTATTCGCTGACTTTCAAtagttatattcaagcataTTGAAAGTCAGCGAATACCTTgcg	aattcgcAAGGTATTCGCTGACTTTCAAtatgcttgaatataactaTTGAAAGTCAGCGAATACCTTactg	pNP	TH201500312.S	attp40	Bipolar disorder, Bipolar disorder
TH201500313.S		CG12345	Cha	FBgn0000303	ctagcagtCTGGACATAATGCGTGATCTAtagttatattcaagcataTAGATCACGCATTATGTCCAGgcg	aattcgcCTGGACATAATGCGTGATCTAtatgcttgaatataactaTAGATCACGCATTATGTCCAGactg	pNP	TH201500313.S	attp40	Glaucoma (primary angle closure), Myasthenic syndrome
TH201500314.S		CG32435	chb	FBgn0021760	ctagcagtTAGCTGCTTCAAGCACAAGAAtagttatattcaagcataTTCTTGTGCTTGAAGCAGCTAgcg	aattcgcTAGCTGCTTCAAGCACAAGAAtatgcttgaatataactaTTCTTGTGCTTGAAGCAGCTAactg	pNP	TH201500314.S	attp40	Hypogonadism
TH201500315.S		CG3937	cher	FBgn0014141	ctagcagtCAAGGCTGACATCGAGTTTAAtagttatattcaagcataTTAAACTCGATGTCAGCCTTGgcg	aattcgcCAAGGCTGACATCGAGTTTAAtatgcttgaatataactaTTAAACTCGATGTCAGCCTTGactg	pNP	TH201500315.S	attp40	Cardiac valvular dysplasia, X-linked, Congenital short bowel syndrome, FG syndrome 2
TH201500316.S		CG4618	CHMP2B	FBgn0035589	ctagcagtAATGACCGACGAGATGATCAAtagttatattcaagcataTTGATCATCTCGTCGGTCATTgcg	aattcgcAATGACCGACGAGATGATCAAtatgcttgaatataactaTTGATCATCTCGTCGGTCATTactg	pNP	TH201500316.S	attp40	Amyotrophic lateral sclerosis 17, Dementia, Tourette's syndrome or obsessive-compulsive disorder
TH201500317.S		CG7598	CG7598	FBgn0039689	ctagcagtAAGGAGCAGTTCGAAAGTGATtagttatattcaagcataATCACTTTCGAACTGCTCCTTgcg	aattcgcAAGGAGCAGTTCGAAAGTGATtatgcttgaatataactaATCACTTTCGAACTGCTCCTTactg	pNP	TH201500317.S	attp40	Mitochondrial complex I deficiency
TH201500318.S		CG9236	CG9236	FBgn0034558	ctagcagtTTGGAGTTCGAGCACGTTATAtagttatattcaagcataTATAACGTGCTCGAACTCCAAgcg	aattcgcTTGGAGTTCGAGCACGTTATAtatgcttgaatataactaTATAACGTGCTCGAACTCCAAactg	pNP	TH201500318.S	attp40	Deafness, Eyebrow thickness, Usher syndrome, type IJ
TH201500319.S		CG2945	cin	FBgn0000316	ctagcagtAAGAGTGTTTCCAGACCATTAtagttatattcaagcataTAATGGTCTGGAAACACTCTTgcg	aattcgcAAGAGTGTTTCCAGACCATTAtatgcttgaatataactaTAATGGTCTGGAAACACTCTTactg	pNP	TH201500319.S	attp40	Depression (quantitative trait), Molybdenum cofactor deficiency C, Tandem gait
TH201500320.S		CG7595	ck	FBgn0000317	ctagcagtACGATCGATTGTTGCATCTTAtagttatattcaagcataTAAGATGCAACAATCGATCGTgcg	aattcgcACGATCGATTGTTGCATCTTAtatgcttgaatataactaTAAGATGCAACAATCGATCGTactg	pNP	TH201500320.S	attp40	Deafness, Lewy body disease
TH201500321.S		CG11024	cl	FBgn0000318	ctagcagtCGAGATGATGTTCGAGGATGAtagttatattcaagcataTCATCCTCGAACATCATCTCGgcg	aattcgcCGAGATGATGTTCGAGGATGAtatgcttgaatataactaTCATCCTCGAACATCATCTCGactg	pNP	TH201500321.S	attp40	Toxic shock syndrome , Carcinosarcoma
TH201500322.S		CG31116	ClC-a	FBgn0051116	ctagcagtAGCGACGAAAGCAGGAAGATAtagttatattcaagcataTATCTTCCTGCTTTCGTCGCTgcg	aattcgcAGCGACGAAAGCAGGAAGATAtatgcttgaatataactaTATCTTCCTGCTTTCGTCGCTactg	pNP	TH201500322.S	attp40	Leukoencephalopathy with ataxia, Epilepsy
TH201500323.S		CG8594	ClC-b	FBgn0033755	ctagcagtTCGAAGAGCTCTCGATACGAAtagttatattcaagcataTTCGTATCGAGAGCTCTTCGAgcg	aattcgcTCGAAGAGCTCTCGATACGAAtatgcttgaatataactaTTCGTATCGAGAGCTCTTCGAactg	pNP	TH201500323.S	attp40	Osteopetrosis
TH201500324.S		CG5582	cln3	FBgn0036756	ctagcagtACGATATTATCAAGCAGTTTAtagttatattcaagcataTAAACTGCTTGATAATATCGTgcg	aattcgcACGATATTATCAAGCAGTTTAtatgcttgaatataactaTAAACTGCTTGATAATATCGTactg	pNP	TH201500324.S	attp40	Ceroid lipofuscinosis, neuronal, 3, Inflammatory bowel disease (early onset)
TH201500325.S		CG42701	Cng	FBgn0261612	ctagcagtCCGGCACTATTTCCACACCAAtagttatattcaagcataTTGGTGTGGAAATAGTGCCGGgcg	aattcgcCCGGCACTATTTCCACACCAAtatgcttgaatataactaTTGGTGTGGAAATAGTGCCGGactg	pNP	TH201500325.S	attp40	Achromatopsia 2
TH201500326.S	CyO	CG5855	cni	FBgn0000339	ctagcagtACCCAATTGATCAGTGCAATAtagttatattcaagcataTATTGCACTGATCAATTGGGTgcg	aattcgcACCCAATTGATCAGTGCAATAtatgcttgaatataactaTATTGCACTGATCAATTGGGTactg	pNP	TH201500326.S	attp40	Dental caries, Dental caries
TH201500327.S		CG31040	Cog7	FBgn0051040	ctagcagtTTGGAGGTAGCTGCAGTGCAAtagttatattcaagcataTTGCACTGCAGCTACCTCCAAgcg	aattcgcTTGGAGGTAGCTGCAGTGCAAtatgcttgaatataactaTTGCACTGCAGCTACCTCCAAactg	pNP	TH201500327.S	attp40	Congenital disorder of glycosylation, type IIe, Egg allergy
TH201500328.S		CG3057	colt	FBgn0019830	ctagcagtAAGGATCTGATTGTCAAGGATtagttatattcaagcataATCCTTGACAATCAGATCCTTgcg	aattcgcAAGGATCTGATTGTCAAGGATtatgcttgaatataactaATCCTTGACAATCAGATCCTTactg	pNP	TH201500328.S	attp40	Carnitine-acylcarnitine translocase deficiency
TH201500329.S	CyO	CG1618	comt	FBgn0000346	ctagcagtCAAGCGGATGCGTGAATTCAAtagttatattcaagcataTTGAATTCACGCATCCGCTTGgcg	aattcgcCAAGCGGATGCGTGAATTCAAtatgcttgaatataactaTTGAATTCACGCATCCGCTTGactg	pNP	TH201500329.S	attp40	Parkinson's disease, Sense of smell
TH201500330.S		CG3433	Coprox	FBgn0021944	ctagcagtCGGGCGCTACGTGGAGTTCAAtagttatattcaagcataTTGAACTCCACGTAGCGCCCGgcg	aattcgcCGGGCGCTACGTGGAGTTCAAtatgcttgaatataactaTTGAACTCCACGTAGCGCCCGactg	pNP	TH201500330.S	attp40	Coproporphyria, Harderoporphyria
TH201500331.S	CyO	CG9613	Coq2	FBgn0037574	ctagcagtAACAGCGACAATCCTCACTAAtagttatattcaagcataTTAGTGAGGATTGTCGCTGTTgcg	aattcgcAACAGCGACAATCCTCACTAAtatgcttgaatataactaTTAGTGAGGATTGTCGCTGTTactg	pNP	TH201500331.S	attp40	Multiple system atrophy, Coenzyme Q10 deficiency
TH201500332.S		CG14724	CoVa	FBgn0019624	ctagcagtAAGGACAAGTGCGGCGACCAAtagttatattcaagcataTTGGTCGCCGCACTTGTCCTTgcg	aattcgcAAGGACAAGTGCGGCGACCAAtatgcttgaatataactaTTGGTCGCCGCACTTGTCCTTactg	pNP	TH201500332.S	attp40	Mitochondrial Complex Iv Deficiency and Chronic Progressive External Ophthalmoplegia
TH201500334.S		CG17158	cpb	FBgn0011570	ctagcagtCAAGGACTATCTGCTGTGCGAtagttatattcaagcataTCGCACAGCAGATAGTCCTTGgcg	aattcgcCAAGGACTATCTGCTGTGCGAtatgcttgaatataactaTCGCACAGCAGATAGTCCTTGactg	pNP	TH201500334.S	attp40	Crohn's disease and psoriasis
TH201500335.S	CyO	CG11567	Cpr	FBgn0015623	ctagcagtCACCACATATCTGAAGAACAAtagttatattcaagcataTTGTTCTTCAGATATGTGGTGgcg	aattcgcCACCACATATCTGAAGAACAAtatgcttgaatataactaTTGTTCTTCAGATATGTGGTGactg	pNP	TH201500335.S	attp40	Antley-Bixler syndrome with genital anomalies and disordered steroidogenesis, Disordered steroidogenesis due to cytochrome P450 oxidoreductase
TH201500336.S		CG10110	Cpsf160	FBgn0024698	ctagcagtCTGGAGGTTTATGGAATTGAAtagttatattcaagcataTTCAATTCCATAAACCTCCAGgcg	aattcgcCTGGAGGTTTATGGAATTGAAtatgcttgaatataactaTTCAATTCCATAAACCTCCAGactg	pNP	TH201500336.S	attp40	Influenza
TH201500337.S		CG12737	Crag	FBgn0025864	ctagcagtCTGCATCGATTTGGACACCAAtagttatattcaagcataTTGGTGTCCAAATCGATGCAGgcg	aattcgcCTGCATCGATTTGGACACCAAtatgcttgaatataactaTTGGTGTCCAAATCGATGCAGactg	pNP	TH201500337.S	attp40	Parkinson's disease
TH201500338.S		CG1041	CG1041	FBgn0037440	ctagcagtACCGTTGGATGGACAAGACTAtagttatattcaagcataTAGTCTTGTCCATCCAACGGTgcg	aattcgcACCGTTGGATGGACAAGACTAtatgcttgaatataactaTAGTCTTGTCCATCCAACGGTactg	pNP	TH201500338.S	attp40	Carnitine acetyltransferase deficiency (1), Pelvic organ prolapse (moderate/severe)
TH201500339.S		CG9429	Crc	FBgn0005585	ctagcagtAAGGATGATGAATCTAAGCAAtagttatattcaagcataTTGCTTAGATTCATCATCCTTgcg	aattcgcAAGGATGATGAATCTAAGCAAtatgcttgaatataactaTTGCTTAGATTCATCATCCTTactg	pNP	TH201500339.S	attp40	Clozapine-induced agranulocytosis, Myelofibrosis
TH201500340.S		CG1587	Crk	FBgn0024811	ctagcagtCACGTTGAATTTGTCGATGATtagttatattcaagcataATCATCGACAAATTCAACGTGgcg	aattcgcCACGTTGAATTTGTCGATGATtatgcttgaatataactaATCATCGACAAATTCAACGTGactg	pNP	TH201500340.S	attp40	Sarcoma and Chromosome 17P13.3, Centromeric, Duplication Syndrome
TH201500343.S		CG3954	csw	FBgn0000382	ctagcagtCACCAGCAATTTCTAGCATAAtagttatattcaagcataTTATGCTAGAAATTGCTGGTGgcg	aattcgcCACCAGCAATTTCTAGCATAAtatgcttgaatataactaTTATGCTAGAAATTGCTGGTGactg	pNP	TH201500343.S	attp40	Hypothyroidism, LEOPARD syndrome 1, Leukemia
TH201500344.S		CG1877	lin19	FBgn0015509	ctagcagtCCGCGACGTTATCGAGTGCTAtagttatattcaagcataTAGCACTCGATAACGTCGCGGgcg	aattcgcCCGCGACGTTATCGAGTGCTAtatgcttgaatataactaTAGCACTCGATAACGTCGCGGactg	pNP	TH201500344.S	attp40	Xeroderma Pigmentosum Group E and Parkinson Disease 15, Autosomal Recessive Early-Onset
TH201500345.S		CG8711	Cul-4	FBgn0033260	ctagcagtCACAAGATGGATGCACAATTAtagttatattcaagcataTAATTGTGCATCCATCTTGTGgcg	aattcgcCACAAGATGGATGCACAATTAtatgcttgaatataactaTAATTGTGCATCCATCTTGTGactg	pNP	TH201500345.S	attp40	Mental retardation, X-linked, syndromic 15 (Cabezas type)
TH201500346.S		CG7281	CycC	FBgn0004597	ctagcagtCAGGTGCTCGGCGAGCAGCTAtagttatattcaagcataTAGCTGCTCGCCGAGCACCTGgcg	aattcgcCAGGTGCTCGGCGAGCAGCTAtatgcttgaatataactaTAGCTGCTCGCCGAGCACCTGactg	pNP	TH201500346.S	attp40	Cancer
TH201500347.S		CG7405	CycH	FBgn0022936	ctagcagtTTGGACAAGTGCCGAAATCAAtagttatattcaagcataTTGATTTCGGCACTTGTCCAAgcg	aattcgcTTGGACAAGTGCCGAAATCAAtatgcttgaatataactaTTGATTTCGGCACTTGTCCAAactg	pNP	TH201500347.S	attp40	Major depressive disorder, Prostate cancer aggressiveness
TH201500349.S		CG1438	Cyp4c3	FBgn0015032	ctagcagtCGAGAGCATACTGCTCTCAAAtagttatattcaagcataTTTGAGAGCAGTATGCTCTCGgcg	aattcgcCGAGAGCATACTGCTCTCAAAtatgcttgaatataactaTTTGAGAGCAGTATGCTCTCGactg	pNP	TH201500349.S	attp40	Bietti crystalline corneoretinal dystrophy
TH201500350.S		CG17903	Cyt-c-p	FBgn0000409	ctagcagtCAAGCACAAGGTTGGACCCAAtagttatattcaagcataTTGGGTCCAACCTTGTGCTTGgcg	aattcgcCAAGCACAAGGTTGGACCCAAtatgcttgaatataactaTTGGGTCCAACCTTGTGCTTGactg	pNP	TH201500350.S	attp40	Alzheimer's disease (cognitive decline), Thrombocytopenia 4
TH201500351.S		CG14622	DAAM	FBgn0025641	ctagcagtTACAGGGACAATGTCAATCTAtagttatattcaagcataTAGATTGACATTGTCCCTGTAgcg	aattcgcTACAGGGACAATGTCAATCTAtatgcttgaatataactaTAGATTGACATTGTCCCTGTAactg	pNP	TH201500351.S	attp40	Type 2 diabetes
TH201500352.S		CG12390	dare	FBgn0015582	ctagcagtCTGGACACCAGTTCTGTCAAAtagttatattcaagcataTTTGACAGAACTGGTGTCCAGgcg	aattcgcCTGGACACCAGTTCTGTCAAAtatgcttgaatataactaTTTGACAGAACTGGTGTCCAGactg	pNP	TH201500352.S	attp40	Auditory Neuropathy And Optic Atrophy and Locked-In Syndrome
TH201500353.S		CG8380	DAT	FBgn0034136	ctagcagtCGACGAGTTTCCCAAGATCAAtagttatattcaagcataTTGATCTTGGGAAACTCGTCGgcg	aattcgcCGACGAGTTTCCCAAGATCAAtatgcttgaatataactaTTGATCTTGGGAAACTCGTCGactg	pNP	TH201500353.S	attp40	Orthostatic intolerance
TH201500354.S		CG4258	dbe	FBgn0020305	ctagcagtCCGATTCCTGCCCAAGTTCAAtagttatattcaagcataTTGAACTTGGGCAGGAATCGGgcg	aattcgcCCGATTCCTGCCCAAGTTCAAtatgcttgaatataactaTTGAACTTGGGCAGGAATCGGactg	pNP	TH201500354.S	attp40	Polycystic ovary syndrome, Daytime sleep phenotypes
TH201500355.S		CG12759	Dbp45A	FBgn0010220	ctagcagtAGCAGATGTCAAGAAAGATAAtagttatattcaagcataTTATCTTTCTTGACATCTGCTgcg	aattcgcAGCAGATGTCAAGAAAGATAAtatgcttgaatataactaTTATCTTTCTTGACATCTGCTactg	pNP	TH201500355.S	attp40	breast cancer
TH201500356.S		CG9680	Dbp73D	FBgn0004556	ctagcagtAAGGTTCGAAATGAACGACTAtagttatattcaagcataTAGTCGTTCATTTCGAACCTTgcg	aattcgcAAGGTTCGAAATGAACGACTAtatgcttgaatataactaTAGTCGTTCATTTCGAACCTTactg	pNP	TH201500356.S	attp40	Malignant pleural mesothelioma
TH201500357.S	CyO	CG4792	Dcr-1	FBgn0039016	ctagcagtTAGGCACTTGGTCAAACGATAtagttatattcaagcataTATCGTTTGACCAAGTGCCTAgcg	aattcgcTAGGCACTTGGTCAAACGATAtatgcttgaatataactaTATCGTTTGACCAAGTGCCTAactg	pNP	TH201500357.S	attp40	Goiter, multinodular 1, with or without Sertoli-Leydig cell tumors, Pleuropulmonary blastoma
TH201500358.S	CyO	CG9206	Gl	FBgn0001108	ctagcagtCTGGTGGAGAGTAACCACGAAtagttatattcaagcataTTCGTGGTTACTCTCCACCAGgcg	aattcgcCTGGTGGAGAGTAACCACGAAtatgcttgaatataactaTTCGTGGTTACTCTCCACCAGactg	pNP	TH201500358.S	attp40	Neuropathy, distal hereditary motor, type VIIB, Perry syndrome
TH201500359.S		CG10697	Ddc	FBgn0000422	ctagcagtATGGTCGACTTTATAGCCGAAtagttatattcaagcataTTCGGCTATAAAGTCGACCATgcg	aattcgcATGGTCGACTTTATAGCCGAAtatgcttgaatataactaTTCGGCTATAAAGTCGACCATactg	pNP	TH201500359.S	attp40	Acute lymphoblastic leukemia (childhood), Aromatic L-amino acid decarboxylase deficiency
TH201500360.S		CG9054	Ddx1	FBgn0015075	ctagcagtACCGAGCTGATTGACCGTCTAtagttatattcaagcataTAGACGGTCAATCAGCTCGGTgcg	aattcgcACCGAGCTGATTGACCGTCTAtatgcttgaatataactaTAGACGGTCAATCAGCTCGGTactg	pNP	TH201500360.S	attp40	Asthma or chronic obstructive pulmonary disease, Chronic kidney disease, Wilms tumor
TH201500361.S		CG8657	Dgkepsilon	FBgn0020930	ctagcagtCACGTCACAGCTGGAAATCAAtagttatattcaagcataTTGATTTCCAGCTGTGACGTGgcg	aattcgcCACGTCACAGCTGGAAATCAAtatgcttgaatataactaTTGATTTCCAGCTGTGACGTGactg	pNP	TH201500361.S	attp40	Hemolytic uremic syndrome, Nephrotic syndrome, type 7
TH201500362.S		CG4625	Dhap-at	FBgn0040212	ctagcagtCTGCGATGGATTCTATGTCAAtagttatattcaagcataTTGACATAGAATCCATCGCAGgcg	aattcgcCTGCGATGGATTCTATGTCAAtatgcttgaatataactaTTGACATAGAATCCATCGCAGactg	pNP	TH201500362.S	attp40	Rhizomelic chondrodysplasia punctata, type 2
TH201500363.S		CG7507	Dhc64C	FBgn0261797	ctagcagtCTCGACCGAGATGATATTCGAtagttatattcaagcataTCGAATATCATCTCGGTCGAGgcg	aattcgcCTCGACCGAGATGATATTCGAtatgcttgaatataactaTCGAATATCATCTCGGTCGAGactg	pNP	TH201500363.S	attp40	Charcot-Marie-Tooth disease, Mental retardation, Spinal muscular atrophy
TH201500364.S	CyO	CG9741	Dhod	FBgn0000447	ctagcagtTCCGGCTATGATGCATACGAAtagttatattcaagcataTTCGTATGCATCATAGCCGGAgcg	aattcgcTCCGGCTATGATGCATACGAAtatgcttgaatataactaTTCGTATGCATCATAGCCGGAactg	pNP	TH201500364.S	attp40	Attention deficit hyperactivity disorder and conduct disorder, Miller syndrome
TH201500365.S		CG4665	Dhpr	FBgn0035964	ctagcagtCCGGTATGATCGGCTATGGAAtagttatattcaagcataTTCCATAGCCGATCATACCGGgcg	aattcgcCCGGTATGATCGGCTATGGAAtatgcttgaatataactaTTCCATAGCCGATCATACCGGactg	pNP	TH201500365.S	attp40	Hyperphenylalaninemia, BH4-deficient, C
TH201500366.S		CG2146	didum	FBgn0261397	ctagcagtATGCGAAACTGTTTCAGTATAtagttatattcaagcataTATACTGAAACAGTTTCGCATgcg	aattcgcATGCGAAACTGTTTCAGTATAtatgcttgaatataactaTATACTGAAACAGTTTCGCATactg	pNP	TH201500366.S	attp40	Microvillus inclusion disease, Griscelli syndrome, type 1
TH201500367.S		CG7020	DIP2	FBgn0024806	ctagcagtATGATTGTTGATGTCTCTAAAtagttatattcaagcataTTTAGAGACATCAACAATCATgcg	aattcgcATGATTGTTGATGTCTCTAAAtatgcttgaatataactaTTTAGAGACATCAACAATCATactg	pNP	TH201500367.S	attp40	Psychosis in Alzheimer's disease
TH201500368.S		CG5663	Dip-C	FBgn0000455	ctagcagtCGGCATGTATGTCACAATCGAtagttatattcaagcataTCGATTGTGACATACATGCCGgcg	aattcgcCGGCATGTATGTCACAATCGAtatgcttgaatataactaTCGATTGTGACATACATGCCGactg	pNP	TH201500368.S	attp40	Prolidase deficiency
TH201500369.S		CG6646	DJ-1alpha	FBgn0033885	ctagcagtTACGATGTGGTTGTTCTTCCTtagttatattcaagcataAGGAAGAACAACCACATCGTAgcg	aattcgcTACGATGTGGTTGTTCTTCCTtatgcttgaatataactaAGGAAGAACAACCACATCGTAactg	pNP	TH201500369.S	attp40	Celiac disease, Ischemic stroke, Parkinson disease 7, autosomal recessive early-onset, Ulcerative colitis
TH201500370.S		CG1349	dj-1beta	FBgn0039802	ctagcagtGAGGAGATGGAGTTCATCATAtagttatattcaagcataTATGATGAACTCCATCTCCTCgcg	aattcgcGAGGAGATGGAGTTCATCATAtatgcttgaatataactaTATGATGAACTCCATCTCCTCactg	pNP	TH201500370.S	attp40	Celiac disease, Ischemic stroke, Parkinson disease 7, autosomal recessive early-onset, Ulcerative colitis
TH201500371.S	CyO	CG8269	Dmn	FBgn0021825	ctagcagtTCAGAAGATTACGGAACTATAtagttatattcaagcataTATAGTTCCGTAATCTTCTGAgcg	aattcgcTCAGAAGATTACGGAACTATAtatgcttgaatataactaTATAGTTCCGTAATCTTCTGAactg	pNP	TH201500371.S	attp40	Usher Syndrome, Type I and Retinitis Pigmentosa
TH201500372.S		CG5602	DNA-ligI	FBgn0262619	ctagcagtCCGGATGTGTATAAGGATGAAtagttatattcaagcataTTCATCCTTATACACATCCGGgcg	aattcgcCCGGATGTGTATAAGGATGAAtatgcttgaatataactaTTCATCCTTATACACATCCGGactg	pNP	TH201500372.S	attp40	DNA ligase I deficiency (3)
TH201500373.S	CyO	CG6349	DNApol-alpha180	FBgn0259113	ctagcagtATGGATTGTCAACTAAATGTAtagttatattcaagcataTACATTTAGTTGACAATCCATgcg	aattcgcATGGATTGTCAACTAAATGTAtatgcttgaatataactaTACATTTAGTTGACAATCCATactg	pNP	TH201500373.S	attp40	Pigmentary disorder, reticulate, with systemic manifestations, X-linked,
TH201500374.S		CG7108	DNApol-alpha50	FBgn0011762	ctagcagtCTGCAGGACGATATCTACATAtagttatattcaagcataTATGTAGATATCGTCCTGCAGgcg	aattcgcCTGCAGGACGATATCTACATAtatgcttgaatataactaTATGTAGATATCGTCCTGCAGactg	pNP	TH201500374.S	attp40	Menopause (age at onset)
TH201500375.S		CG5923	DNApol-alpha73	FBgn0005696	ctagcagtCAGAACCTATCCAAATCTATAtagttatattcaagcataTATAGATTTGGATAGGTTCTGgcg	aattcgcCAGAACCTATCCAAATCTATAtatgcttgaatataactaTATAGATTTGGATAGGTTCTGactg	pNP	TH201500375.S	attp40	Acne (severe)
TH201500376.S		CG5949	DNApol-delta	FBgn0012066	ctagcagtATGGTGGACACTGATGTGGTAtagttatattcaagcataTACCACATCAGTGTCCACCATgcg	aattcgcATGGTGGACACTGATGTGGTAtatgcttgaatataactaTACCACATCAGTGTCCACCATactg	pNP	TH201500376.S	attp40	Mandibular hypoplasia, deafness, progeroid features, and lipodystrophy syndrome, Colorectal cancer
TH201500377.S		CG6768	DNApol-epsilon	FBgn0020756	ctagcagtCACATACTATCTGTACATGAAtagttatattcaagcataTTCATGTACAGATAGTATGTGgcg	aattcgcCACATACTATCTGTACATGAAtatgcttgaatataactaTTCATGTACAGATAGTATGTGactg	pNP	TH201500377.S	attp40	FILS syndrome, Colorectal cancer
TH201500378.S		CG7143	DNApol-eta	FBgn0037141	ctagcagtAAGGAACTGTTCTCACATCAAtagttatattcaagcataTTGATGTGAGAACAGTTCCTTgcg	aattcgcAAGGAACTGTTCTCACATCAAtatgcttgaatataactaTTGATGTGAGAACAGTTCCTTactg	pNP	TH201500378.S	attp40	Xeroderma pigmentosum, variant type
TH201500379.S		CG7780	DNaseII	FBgn0000477	ctagcagtCAGATTCTGGTGTACAATGAAtagttatattcaagcataTTCATTGTACACCAGAATCTGgcg	aattcgcCAGATTCTGGTGTACAATGAAtatgcttgaatataactaTTCATTGTACACCAGAATCTGactg	pNP	TH201500379.S	attp40	Clozapine-induced agranulocytosis
TH201500380.S	CyO	CG5452	dnk	FBgn0022338	ctagcagtCTGGAGCTGATGTACAAAGATtagttatattcaagcataATCTTTGTACATCAGCTCCAGgcg	aattcgcCTGGAGCTGATGTACAAAGATtatgcttgaatataactaATCTTTGTACATCAGCTCCAGactg	pNP	TH201500380.S	attp40	Progressive external ophthalmoplegia with mitochondrial DNA deletions, Mitochondrial DNA depletion syndrome 2 (myopathic type)
TH201500381.S		CG3727	dock	FBgn0010583	ctagcagtCTGGTCGATCACTACCAAAGAtagttatattcaagcataTCTTTGGTAGTGATCGACCAGgcg	aattcgcCTGGTCGATCACTACCAAAGAtatgcttgaatataactaTCTTTGGTAGTGATCGACCAGactg	pNP	TH201500381.S	attp40	Schizophrenia
TH201500382.S		CG3093	dor	FBgn0000482	ctagcagtAAGAGGTGTGCTTGAAGTTCAtagttatattcaagcataTGAACTTCAAGCACACCTCTTgcg	aattcgcAAGAGGTGTGCTTGAAGTTCAtatgcttgaatataactaTGAACTTCAAGCACACCTCTTactg	pNP	TH201500382.S	attp40	Hypertrophic cardiomyopathy 20, Plasmacytoma, Autistic disorder
TH201500383.S		CG1616	dpa	FBgn0015929	ctagcagtACGGATAAGCAGCTTGTCAAAtagttatattcaagcataTTTGACAAGCTGCTTATCCGTgcg	aattcgcACGGATAAGCAGCTTGTCAAAtatgcttgaatataactaTTTGACAAGCTGCTTATCCGTactg	pNP	TH201500383.S	attp40	Natural killer cell and glucocorticoid deficiency with DNA repair defect
TH201500384.S	CyO	CG17348	drl	FBgn0015380	ctagcagtCAATACGAATCTGATCTTCAAtagttatattcaagcataTTGAAGATCAGATTCGTATTGgcg	aattcgcCAATACGAATCTGATCTTCAAtatgcttgaatataactaTTGAAGATCAGATTCGTATTGactg	pNP	TH201500384.S	attp40	Multiple Endocrine Neoplasia, Type Iib and Robinow Syndrome
TH201500385.S		CG8730	drosha	FBgn0026722	ctagcagtTTGGTCAATAATCGCACTCAAtagttatattcaagcataTTGAGTGCGATTATTGACCAAgcg	aattcgcTTGGTCAATAATCGCACTCAAtatgcttgaatataactaTTGAGTGCGATTATTGACCAAactg	pNP	TH201500385.S	attp40	Murray Valley Encephalitis and Ovarian Serous Carcinoma
TH201500386.S		CG3210	Drp1	FBgn0026479	ctagcagtTGGCGAGGATGTCTCCGACAAtagttatattcaagcataTTGTCGGAGACATCCTCGCCAgcg	aattcgcTGGCGAGGATGTCTCCGACAAtatgcttgaatataactaTTGTCGGAGACATCCTCGCCAactg	pNP	TH201500386.S	attp40	Encephalopahty, lethal, due to defective mitochondrial peroxisomal fission 1
TH201500388.S	CyO	CG8171	dup	FBgn0000996	ctagcagtCAAGATGAGCGTGCAGCTCAAtagttatattcaagcataTTGAGCTGCACGCTCATCTTGgcg	aattcgcCAAGATGAGCGTGCAGCTCAAtatgcttgaatataactaTTGAGCTGCACGCTCATCTTGactg	pNP	TH201500388.S	attp40	Meier-Gorlin syndrome 4
TH201500389.S		CG1871	e(r)	FBgn0011586	ctagcagtTAGCTGCATGGTTTACCAGAAtagttatattcaagcataTTCTGGTAAACCATGCAGCTAgcg	aattcgcTAGCTGCATGGTTTACCAGAAtatgcttgaatataactaTTCTGGTAAACCATGCAGCTAactg	pNP	TH201500389.S	attp40	Hypertrophy of breast, Epicondylitis, Intraductal papilloma
TH201500390.S		CG6502	E(z)	FBgn0000629	ctagcagtCTGTCGTAAGATTCAGCTAAAtagttatattcaagcataTTTAGCTGAATCTTACGACAGgcg	aattcgcCTGTCGTAAGATTCAGCTAAAtatgcttgaatataactaTTTAGCTGAATCTTACGACAGactg	pNP	TH201500390.S	attp40	Colorectal or endometrial cancer, Weaver syndrome
TH201500391.S	CyO	CG6050	EfTuM	FBgn0024556	ctagcagtTCACATCGTGGTGTTCATCAAtagttatattcaagcataTTGATGAACACCACGATGTGAgcg	aattcgcTCACATCGTGGTGTTCATCAAtatgcttgaatataactaTTGATGAACACCACGATGTGAactg	pNP	TH201500391.S	attp40	Combined oxidative phosphorylation deficiency 4
TH201500392.S		CG10079	Egfr	FBgn0003731	ctagcagtACGCTGGAGATTCCCGATCTAtagttatattcaagcataTAGATCGGGAATCTCCAGCGTgcg	aattcgcACGCTGGAGATTCCCGATCTAtatgcttgaatataactaTAGATCGGGAATCTCCAGCGTactg	pNP	TH201500392.S	attp40	Amyotrophic lateral sclerosis (sporadic), Asthma (sex interaction), Breast cancer, Coronary artery calcification, Polycystic ovary syndrome, Type 1 diabetes nephropathy
TH201500393.S		CG15609	CG15609	FBgn0034180	ctagcagtCTCGAAGAATATTCTGGACAAtagttatattcaagcataTTGTCCAGAATATTCTTCGAGgcg	aattcgcCTCGAAGAATATTCTGGACAAtatgcttgaatataactaTTGTCCAGAATATTCTTCGAGactg	pNP	TH201500393.S	attp40	Prostate cancer, hereditary, 12, Crohn's disease
TH201500394.S		CG7883	eIF2B-alpha	FBgn0039726	ctagcagtCACCCTCAGTCTGGACGACAAtagttatattcaagcataTTGTCGTCCAGACTGAGGGTGgcg	aattcgcCACCCTCAGTCTGGACGACAAtatgcttgaatataactaTTGTCGTCCAGACTGAGGGTGactg	pNP	TH201500394.S	attp40	Leukoencephalopathy with vanishing white matter, Ovarioleukodystrophy
TH201500395.S		CG2677	eIF2B-beta	FBgn0024996	ctagcagtACGGAACTGTATCATCCCGAAtagttatattcaagcataTTCGGGATGATACAGTTCCGTgcg	aattcgcACGGAACTGTATCATCCCGAAtatgcttgaatataactaTTCGGGATGATACAGTTCCGTactg	pNP	TH201500395.S	attp40	Leukoencephalopathy with vanishing white matter, Ovarioleukodystrophy
TH201500396.S	CyO	CG10315	eIF2B-delta	FBgn0034858	ctagcagtAAGCCAGACATTGGCTACTAAtagttatattcaagcataTTAGTAGCCAATGTCTGGCTTgcg	aattcgcAAGCCAGACATTGGCTACTAAtatgcttgaatataactaTTAGTAGCCAATGTCTGGCTTactg	pNP	TH201500396.S	attp40	Leukoencephalopathy with vanishing white matter, Ovarioleukodystrophy
TH201500397.S		CG3806	eIF2B-epsilon	FBgn0023512	ctagcagtAAGGAGAATCGCTACCAACTAtagttatattcaagcataTAGTTGGTAGCGATTCTCCTTgcg	aattcgcAAGGAGAATCGCTACCAACTAtatgcttgaatataactaTAGTTGGTAGCGATTCTCCTTactg	pNP	TH201500397.S	attp40	Leukoencephalopathy with vanishing white matter, Ovarioleukodystrophy, Major depressive disorder
TH201500398.S	CyO	CG8190	eIF2B-gamma	FBgn0034029	ctagcagtCTGGTCAGCAATGTCAGCCTAtagttatattcaagcataTAGGCTGACATTGCTGACCAGgcg	aattcgcCTGGTCAGCAATGTCAGCCTAtatgcttgaatataactaTAGGCTGACATTGCTGACCAGactg	pNP	TH201500398.S	attp40	Leukoencephalopathy with vanishing white matter, Ovarioleukodystrophy
TH201500401.S	CyO	CG10840	eIF5B	FBgn0026259	ctagcagtATGCTGCTCTATTCTACGAAAtagttatattcaagcataTTTCGTAGAATAGAGCAGCATgcg	aattcgcATGCTGCTCTATTCTACGAAAtatgcttgaatataactaTTTCGTAGAATAGAGCAGCATactg	pNP	TH201500401.S	attp40	Bipolar disorder
TH201500403.S	CyO	CG4204	Elongin-B	FBgn0023212	ctagcagtGCGGTTATACAATCAGGACAAtagttatattcaagcataTTGTCCTGATTGTATAACCGCgcg	aattcgcGCGGTTATACAATCAGGACAAtatgcttgaatataactaTTGTCCTGATTGTATAACCGCactg	pNP	TH201500403.S	attp40	Renal Clear Cell Carcinoma and Renal Cell Carcinoma, Nonpapillary
TH201500404.S		CG10535	Elp1	FBgn0037926	ctagcagtCGGATCGATGATCATCTTAAAtagttatattcaagcataTTTAAGATGATCATCGATCCGgcg	aattcgcCGGATCGATGATCATCTTAAAtatgcttgaatataactaTTTAAGATGATCATCGATCCGactg	pNP	TH201500404.S	attp40	Dysautonomia
TH201500405.S	CyO	CG17654	Eno	FBgn0000579	ctagcagtTTCGTTCTTAGACATTATTAAtagttatattcaagcataTTAATAATGTCTAAGAACGAAgcg	aattcgcTTCGTTCTTAGACATTATTAAtatgcttgaatataactaTTAATAATGTCTAAGAACGAAactg	pNP	TH201500405.S	attp40	Autism spectrum disorder, attention deficit-hyperactivity disorder, bipolar disorder, major depressive disorder, and schizophrenia (combined), Enolase deficiency
TH201500406.S		CG10215	Ercc1	FBgn0028434	ctagcagtCTGCGTCCTTGTTCACAGCAAtagttatattcaagcataTTGCTGTGAACAAGGACGCAGgcg	aattcgcCTGCGTCCTTGTTCACAGCAAtatgcttgaatataactaTTGCTGTGAACAAGGACGCAGactg	pNP	TH201500406.S	attp40	Cerebrooculofacioskeletal syndrome 4
TH201500407.S		CG6822	ergic53	FBgn0035909	ctagcagtTACAAGGAATACCAAGATAAAtagttatattcaagcataTTTATCTTGGTATTCCTTGTAgcg	aattcgcTACAAGGAATACCAAGATAAAtatgcttgaatataactaTTTATCTTGGTATTCCTTGTAactg	pNP	TH201500407.S	attp40	Combined factor V and VIII deficiency
TH201500408.S		CG7404	ERR	FBgn0035849	ctagcagtAACAATGATCCCAATGAGATAtagttatattcaagcataTATCTCATTGGGATCATTGTTgcg	aattcgcAACAATGATCCCAATGAGATAtatgcttgaatataactaTATCTCATTGGGATCATTGTTactg	pNP	TH201500408.S	attp40	Cardiac hypertrophy, Dialysis-related mortality, Major depressive disorder
TH201500410.S		CG14993	Faa	FBgn0016013	ctagcagtTACGCTGTCTTCTCAACCGAAtagttatattcaagcataTTCGGTTGAGAAGACAGCGTAgcg	aattcgcTACGCTGTCTTCTCAACCGAAtatgcttgaatataactaTTCGGTTGAGAAGACAGCGTAactg	pNP	TH201500410.S	attp40	Tyrosinemia, type I
TH201500411.S		CG1945	faf	FBgn0005632	ctagcagtACGACGAGTCTAAAGATTCAAtagttatattcaagcataTTGAATCTTTAGACTCGTCGTgcg	aattcgcACGACGAGTCTAAAGATTCAAtatgcttgaatataactaTTGAATCTTTAGACTCGTCGTactg	pNP	TH201500411.S	attp40	Mental retardation, X-linked 99, syndromic, female-restricted
TH201500412.S		CG10372	Faf	FBgn0025608	ctagcagtTGAGTTCGAGATCACAACGAAtagttatattcaagcataTTCGTTGTGATCTCGAACTCAgcg	aattcgcTGAGTTCGAGATCACAACGAAtatgcttgaatataactaTTCGTTGTGATCTCGAACTCAactg	pNP	TH201500412.S	attp40	Dermatitis and Enophthalmos
TH201500413.S		CG10023	Fak56D	FBgn0020440	ctagcagtAAGTTTGTTCACCGAGATATAtagttatattcaagcataTATATCTCGGTGAACAAACTTgcg	aattcgcAAGTTTGTTCACCGAGATATAtatgcttgaatataactaTATATCTCGGTGAACAAACTTactg	pNP	TH201500413.S	attp40	Alzheimer's disease (late onset), Crohn's disease, Inflammatory bowel disease
TH201500414.S		CG17269	Fancd2	FBgn0038827	ctagcagtCTGGATCTGTTTAAGGATCAAtagttatattcaagcataTTGATCCTTAAACAGATCCAGgcg	aattcgcCTGGATCTGTTTAAGGATCAAtatgcttgaatataactaTTGATCCTTAAACAGATCCAGactg	pNP	TH201500414.S	attp40	Alzheimer's disease, Fanconi anemia, complementation group D2
TH201500417.S		CG12252	Fcp1	FBgn0035026	ctagcagtTTCACAAGCGATTCTACTCTAtagttatattcaagcataTAGAGTAGAATCGCTTGTGAAgcg	aattcgcTTCACAAGCGATTCTACTCTAtatgcttgaatataactaTAGAGTAGAATCGCTTGTGAAactg	pNP	TH201500417.S	attp40	Congenital cataracts, facial dysmorphism, and neuropathy
TH201500420.S		CG9888	Fib	FBgn0003062	ctagcagtAAGTGCAAGTACAGCAACATAtagttatattcaagcataTATGTTGCTGTACTTGCACTTgcg	aattcgcAAGTGCAAGTACAGCAACATAtatgcttgaatataactaTATGTTGCTGTACTTGCACTTactg	pNP	TH201500420.S	attp40	Systemic Scleroderma and Myositis
TH201500422.S		CG4396	fne	FBgn0086675	ctagcagtATGGTGCATATTCGTCTATAAtagttatattcaagcataTTATAGACGAATATGCACCATgcg	aattcgcATGGTGCATATTCGTCTATAAtatgcttgaatataactaTTATAGACGAATATGCACCATactg	pNP	TH201500422.S	attp40	Neuroticism, Response to platinum-based chemotherapy in non-small-cell lung cancer
TH201500423.S		CG10580	fng	FBgn0011591	ctagcagtTAGCAGGTGGTGGCAAGTTTAtagttatattcaagcataTAAACTTGCCACCACCTGCTAgcg	aattcgcTAGCAGGTGGTGGCAAGTTTAtatgcttgaatataactaTAAACTTGCCACCACCTGCTAactg	pNP	TH201500423.S	attp40	Renal Cell Carcinoma, Papillary, 1
TH201500424.S		CG3874	frc	FBgn0042641	ctagcagtACGACGAGATCCTCAAGATAAtagttatattcaagcataTTATCTTGAGGATCTCGTCGTgcg	aattcgcACGACGAGATCCTCAAGATAAtatgcttgaatataactaTTATCTTGAGGATCTCGTCGTactg	pNP	TH201500424.S	attp40	Crohn's disease, Schneckenbecken dysplasia
TH201500425.S		CG17657	frtz	FBgn0086698	ctagcagtCGCTGAGATGATCAAGATCAAtagttatattcaagcataTTGATCTTGATCATCTCAGCGgcg	aattcgcCGCTGAGATGATCAAGATCAAtatgcttgaatataactaTTGATCTTGATCATCTCAGCGactg	pNP	TH201500425.S	attp40	Cutaneous malignant melanoma, Bardet-Biedl syndrome 15, Congenital heart defects, hamartomas of tongue, and polysyndactyly
TH201500426.S		CG2637	Fs(2)Ket	FBgn0000986	ctagcagtAAGGACGAGAAGGTCAGCCAAtagttatattcaagcataTTGGCTGACCTTCTCGTCCTTgcg	aattcgcAAGGACGAGAAGGTCAGCCAAtatgcttgaatataactaTTGGCTGACCTTCTCGTCCTTactg	pNP	TH201500426.S	attp40	Multiple sclerosis
TH201500427.S		CG13396	fy	FBgn0001084	ctagcagtCTCGGACTACCACAAGTGCTAtagttatattcaagcataTAGCACTTGTGGTAGTCCGAGgcg	aattcgcCTCGGACTACCACAAGTGCTAtatgcttgaatataactaTAGCACTTGTGGTAGTCCGAGactg	pNP	TH201500427.S	attp40	Neural tube defects, Spina bifida, susceptibility
TH201500428.S		CG4274	fzy	FBgn0001086	ctagcagtCCGGAAATATCGAGCAGCTTAtagttatattcaagcataTAAGCTGCTCGATATTTCCGGgcg	aattcgcCCGGAAATATCGAGCAGCTTAtatgcttgaatataactaTAAGCTGCTCGATATTTCCGGactg	pNP	TH201500428.S	attp40	Asparaginase-induced acute pancreatitis in acute lymphoblastic leukemia (onset time)
TH201500431.S		CG14994	Gad1	FBgn0004516	ctagcagtTGGATTGTTGATGTCGCGTAAtagttatattcaagcataTTACGCGACATCAACAATCCAgcg	aattcgcTGGATTGTTGATGTCGCGTAAtatgcttgaatataactaTTACGCGACATCAACAATCCAactg	pNP	TH201500431.S	attp40	Cerebral palsy, spastic quadriplegic, 1
TH201500432.S		CG12030	Gale	FBgn0035147	ctagcagtCGGCAAGAAGGTCAACTTCTAtagttatattcaagcataTAGAAGTTGACCTTCTTGCCGgcg	aattcgcCGGCAAGAAGGTCAACTTCTAtatgcttgaatataactaTAGAAGTTGACCTTCTTGCCGactg	pNP	TH201500432.S	attp40	Galactose epimerase deficiency
TH201500434.S		CG9232	Galt	FBgn0263200	ctagcagtCAGCGGGATCTGACTCCCGAAtagttatattcaagcataTTCGGGAGTCAGATCCCGCTGgcg	aattcgcCAGCGGGATCTGACTCCCGAAtatgcttgaatataactaTTCGGGAGTCAGATCCCGCTGactg	pNP	TH201500434.S	attp40	Galactosemia
TH201500435.S		CG12055	Gapdh1	FBgn0001091	ctagcagtCTACATGGTTTACCTGTTTAAtagttatattcaagcataTTAAACAGGTAAACCATGTAGgcg	aattcgcCTACATGGTTTACCTGTTTAAtatgcttgaatataactaTTAAACAGGTAAACCATGTAGactg	pNP	TH201500435.S	attp40	Fmr1-Related Disorders and Schistosomiasis
TH201500437.S		CG18347	CG18347	FBgn0260743	ctagcagtCAGATCGGACCCAATGGCGAAtagttatattcaagcataTTCGCCATTGGGTCCGATCTGgcg	aattcgcCAGATCGGACCCAATGGCGAAtatgcttgaatataactaTTCGCCATTGGGTCCGATCTGactg	pNP	TH201500437.S	attp40	Epileptic encephalopathy, early infantile
TH201500439.S		CG4919	Gclm	FBgn0046114	ctagcagtCGGTGCCAAGATATTCCTCAAtagttatattcaagcataTTGAGGAATATCTTGGCACCGgcg	aattcgcCGGTGCCAAGATATTCCTCAAtatgcttgaatataactaTTGAGGAATATCTTGGCACCGactg	pNP	TH201500439.S	attp40	Myocardial infarction, Thiazide-induced adverse metabolic effects in hypertensive patients
TH201500440.S		CG1609	Gcn2	FBgn0019990	ctagcagtCAGGCTCAATCCCAAGAGCTAtagttatattcaagcataTAGCTCTTGGGATTGAGCCTGgcg	aattcgcCAGGCTCAATCCCAAGAGCTAtatgcttgaatataactaTAGCTCTTGGGATTGAGCCTGactg	pNP	TH201500440.S	attp40	Ewing sarcoma, Pulmonary venoocclusive disease 2
TH201500441.S		CG1597	CG1597	FBgn0030289	ctagcagtCTCGAATTTGATCCTGGACAAtagttatattcaagcataTTGTCCAGGATCAAATTCGAGgcg	aattcgcCTCGAATTTGATCCTGGACAAtatgcttgaatataactaTTGTCCAGGATCAAATTCGAGactg	pNP	TH201500441.S	attp40	Congenital disorder of glycosylation, type Iib
TH201500442.S		CG6453	CG6453	FBgn0032643	ctagcagtTCGGAGAATCTGCACGACGAAtagttatattcaagcataTTCGTCGTGCAGATTCTCCGAgcg	aattcgcTCGGAGAATCTGCACGACGAAtatgcttgaatataactaTTCGTCGTGCAGATTCTCCGAactg	pNP	TH201500442.S	attp40	Polycystic liver disease 1
TH201500444.S		CG5320	Gdh	FBgn0001098	ctagcagtCAAGGCCGGTCTGAAGATCAAtagttatattcaagcataTTGATCTTCAGACCGGCCTTGgcg	aattcgcCAAGGCCGGTCTGAAGATCAAtatgcttgaatataactaTTGATCTTCAGACCGGCCTTGactg	pNP	TH201500444.S	attp40	Hyperinsulinism-hyperammonemia syndrome
TH201500446.S		CG6975	gig	FBgn0005198	ctagcagtTAGAACGATTGCGCAAACTAAtagttatattcaagcataTTAGTTTGCGCAATCGTTCTAgcg	aattcgcTAGAACGATTGCGCAAACTAAtatgcttgaatataactaTTAGTTTGCGCAATCGTTCTAactg	pNP	TH201500446.S	attp40	Lymphangioleiomyomatosis, Tuberous sclerosis-2
TH201500449.S		CG8442	Glu-RI	FBgn0004619	ctagcagtCCCGAGGACTTGACCATGCAAtagttatattcaagcataTTGCATGGTCAAGTCCTCGGGgcg	aattcgcCCCGAGGACTTGACCATGCAAtatgcttgaatataactaTTGCATGGTCAAGTCCTCGGGactg	pNP	TH201500449.S	attp40	Mental retardation, X-linked 94
TH201500453.S		CG5091	gny	FBgn0032234	ctagcagtCTGGCAAGAGATCACGGTCAAtagttatattcaagcataTTGACCGTGATCTCTTGCCAGgcg	aattcgcCTGGCAAGAGATCACGGTCAAtatgcttgaatataactaTTGACCGTGATCTCTTGCCAGactg	pNP	TH201500453.S	attp40	Congenital disorder of glycosylation, type Ic
TH201500454.S		CG8430	Got1	FBgn0001124	ctagcagtTAAACGCGAGTTGGACTTCAAtagttatattcaagcataTTGAAGTCCAACTCGCGTTTAgcg	aattcgcTAAACGCGAGTTGGACTTCAAtatgcttgaatataactaTTGAAGTCCAACTCGCGTTTAactg	pNP	TH201500454.S	attp40	Crohn's disease
TH201500455.S		CG4233	Got2	FBgn0001125	ctagcagtTCGCGTGATGTCCCAAGTTAAtagttatattcaagcataTTAACTTGGGACATCACGCGAgcg	aattcgcTCGCGTGATGTCCCAAGTTAAtatgcttgaatataactaTTAACTTGGGACATCACGCGAactg	pNP	TH201500455.S	attp40	Acute Vascular Insufficiency Of Intestine and Coenurosis
TH201500456.S		CG9042	Gpdh	FBgn0001128	ctagcagtTCGATCTGATCTCGCATATAAtagttatattcaagcataTTATATGCGAGATCAGATCGAgcg	aattcgcTCGATCTGATCTCGCATATAAtatgcttgaatataactaTTATATGCGAGATCAGATCGAactg	pNP	TH201500456.S	attp40	Hypertriglyceridemia, transient infantile
TH201500458.S		CG8948	Graf	FBgn0030685	ctagcagtCTGCTTCGATTTGACCTTCAAtagttatattcaagcataTTGAAGGTCAAATCGAAGCAGgcg	aattcgcCTGCTTCGATTTGACCTTCAAtatgcttgaatataactaTTGAAGGTCAAATCGAAGCAGactg	pNP	TH201500458.S	attp40	Leukemia, juvenile myelomonocytic, somatic,
TH201500459.S		CG6176	Grip75	FBgn0026431	ctagcagtCACGGCGATATTCAACTGGAAtagttatattcaagcataTTCCAGTTGAATATCGCCGTGgcg	aattcgcCACGGCGATATTCAACTGGAAtatgcttgaatataactaTTCCAGTTGAATATCGCCGTGactg	pNP	TH201500459.S	attp40	Microcephaly and chorioretinopathy, autosomal recessive, 3
TH201500460.S		CG3917	Grip84	FBgn0026430	ctagcagtAAGGATGAGCGCAACGACTTAtagttatattcaagcataTAAGTCGTTGCGCTCATCCTTgcg	aattcgcAAGGATGAGCGCAACGACTTAtatgcttgaatataactaTAAGTCGTTGCGCTCATCCTTactg	pNP	TH201500460.S	attp40	Mild influenza (H1N1) infection
TH201500461.S		CG10988	l(1)dd4	FBgn0001612	ctagcagtTCGGCTGGACTTCAACGAGTAtagttatattcaagcataTACTCGTTGAAGTCCAGCCGAgcg	aattcgcTCGGCTGGACTTCAACGAGTAtatgcttgaatataactaTACTCGTTGAAGTCCAGCCGAactg	pNP	TH201500461.S	attp40	Cardiomyopathy, Dilated, 1P
TH201500462.S		CG1743	Gs2	FBgn0001145	ctagcagtCCTGGTGATGTGCGACACCTAtagttatattcaagcataTAGGTGTCGCACATCACCAGGgcg	aattcgcCCTGGTGATGTGCGACACCTAtatgcttgaatataactaTAGGTGTCGCACATCACCAGGactg	pNP	TH201500462.S	attp40	Cardiovascular heart disease in diabetics, Glutamine deficiency
TH201500463.S		CG9362	CG9362	FBgn0037696	ctagcagtCAGCCAGATTGTCCACCTGAAtagttatattcaagcataTTCAGGTGGACAATCTGGCTGgcg	aattcgcCAGCCAGATTGTCCACCTGAAtatgcttgaatataactaTTCAGGTGGACAATCTGGCTGactg	pNP	TH201500463.S	attp40	Tyrosinemia, type Ib (1)
TH201500464.S		CG7719	gwl	FBgn0260399	ctagcagtCGGCATGAAGCGAAAGATCAAtagttatattcaagcataTTGATCTTTCGCTTCATGCCGgcg	aattcgcCGGCATGAAGCGAAAGATCAAtatgcttgaatataactaTTGATCTTTCGCTTCATGCCGactg	pNP	TH201500464.S	attp40	Autosomal Thrombocytopenia With Normal Platelets and Thrombocytopenia 2
TH201500465.S		CG18374	Gyk	FBgn0025592	ctagcagtCAGCTTCAATCCGACCTAGTAtagttatattcaagcataTACTAGGTCGGATTGAAGCTGgcg	aattcgcCAGCTTCAATCCGACCTAGTAtatgcttgaatataactaTACTAGGTCGGATTGAAGCTGactg	pNP	TH201500465.S	attp40	Glycerol kinase deficiency
TH201500466.S		CG14670	Hcs	FBgn0037332	ctagcagtCCGAACAACAAGTTACCTATAtagttatattcaagcataTATAGGTAACTTGTTGTTCGGgcg	aattcgcCCGAACAACAAGTTACCTATAtatgcttgaatataactaTATAGGTAACTTGTTGTTCGGactg	pNP	TH201500466.S	attp40	Developmental language disorder, Holocarboxylase synthetase deficiency
TH201500467.S		CG6170	HDAC6	FBgn0026428	ctagcagtCCACAAGATGCACGACGACTAtagttatattcaagcataTAGTCGTCGTGCATCTTGTGGgcg	aattcgcCCACAAGATGCACGACGACTAtatgcttgaatataactaTAGTCGTCGTGCATCTTGTGGactg	pNP	TH201500467.S	attp40	Chondrodysplasia with platyspondyly, distinctive brachydactyly, hydrocephaly, and microphthalmia
TH201500468.S		CG31320	CG31320	FBgn0051320	ctagcagtACCGAACTCTATGATAAGCTAtagttatattcaagcataTAGCTTATCATAGAGTTCGGTgcg	aattcgcACCGAACTCTATGATAAGCTAtatgcttgaatataactaTAGCTTATCATAGAGTTCGGTactg	pNP	TH201500468.S	attp40	Ciliary dyskinesia, primary, 18
TH201500469.S		CG5876	heix	FBgn0028375	ctagcagtTAGCACTAACGGGACGACTAAtagttatattcaagcataTTAGTCGTCCCGTTAGTGCTAgcg	aattcgcTAGCACTAACGGGACGACTAAtatgcttgaatataactaTTAGTCGTCCCGTTAGTGCTAactg	pNP	TH201500469.S	attp40	Beard thickness, Corneal dystrophy, Schnyder type
TH201500470.S		CG5837	Hem	FBgn0011771	ctagcagtCTGGACGAAATCGTCAAACAAtagttatattcaagcataTTGTTTGACGATTTCGTCCAGgcg	aattcgcCTGGACGAAATCGTCAAACAAtatgcttgaatataactaTTGTTTGACGATTTCGTCCAGactg	pNP	TH201500470.S	attp40	Nance-Horan Syndrome
TH201500471.S		CG31000	heph	FBgn0011224	ctagcagtTACGGCGATGTGCAACGTGTAtagttatattcaagcataTACACGTTGCACATCGCCGTAgcg	aattcgcTACGGCGATGTGCAACGTGTAtatgcttgaatataactaTACACGTTGCACATCGCCGTAactg	pNP	TH201500471.S	attp40	Human T-Cell Leukemia Virus Type 2 and Conventional Angiosarcoma
TH201500473.S		CG4637	hh	FBgn0004644	ctagcagtAAGCAGACAATTCCCAATCTAtagttatattcaagcataTAGATTGGGAATTGTCTGCTTgcg	aattcgcAAGCAGACAATTCCCAATCTAtatgcttgaatataactaTAGATTGGGAATTGTCTGCTTactg	pNP	TH201500473.S	attp40	Corneal astigmatism, Holoprosencephaly 3, Microphthalmia with coloboma 5
TH201500474.S		CG1666	Hlc	FBgn0001565	ctagcagtTAGCTGTTCACGACACTCGAAtagttatattcaagcataTTCGAGTGTCGTGAACAGCTAgcg	aattcgcTAGCTGTTCACGACACTCGAAtatgcttgaatataactaTTCGAGTGTCGTGAACAGCTAactg	pNP	TH201500474.S	attp40	West Nile Virus
TH201500475.S		CG10367	Hmgcr	FBgn0001205	ctagcagtTTGAAGATCAGAGTTCAGCAAtagttatattcaagcataTTGCTGAACTCTGATCTTCAAgcg	aattcgcTTGAAGATCAGAGTTCAGCAAtatgcttgaatataactaTTGCTGAACTCTGATCTTCAAactg	pNP	TH201500475.S	attp40	Hyperlipidemia, Familial Combined and Marek Disease
TH201500476.S		CG4311	Hmgs	FBgn0010611	ctagcagtCAGGATGCAGCTGCTTTCGAAtagttatattcaagcataTTCGAAAGCAGCTGCATCCTGgcg	aattcgcCAGGATGCAGCTGCTTTCGAAtatgcttgaatataactaTTCGAAAGCAGCTGCATCCTGactg	pNP	TH201500476.S	attp40	Carnitine palmitoyltransferase II deficiency, Smith-Lemli-Opitz syndrome
TH201500477.S		CG4225	Hmt-1	FBgn0038376	ctagcagtCTGGGACTTTGTGCTGATCTAtagttatattcaagcataTAGATCAGCACAAAGTCCCAGgcg	aattcgcCTGGGACTTTGTGCTGATCTAtatgcttgaatataactaTAGATCAGCACAAAGTCCCAGactg	pNP	TH201500477.S	attp40	Dyschromatosis universalis hereditaria 3, Microphthalmia, isolated, with coloboma 7,Pseudohyperkalemia
TH201500478.S		CG7399	Hn	FBgn0001208	ctagcagtCCGACCCTTTGGTGTTCGCTAtagttatattcaagcataTAGCGAACACCAAAGGGTCGGgcg	aattcgcCCGACCCTTTGGTGTTCGCTAtatgcttgaatataactaTAGCGAACACCAAAGGGTCGGactg	pNP	TH201500478.S	attp40	Phenylketonuria
TH201500479.S		CG11324	homer	FBgn0025777	ctagcagtGCGGACAGAACAACTACAGAAtagttatattcaagcataTTCTGTAGTTGTTCTGTCCGCgcg	aattcgcGCGGACAGAACAACTACAGAAtatgcttgaatataactaTTCTGTAGTTGTTCTGTCCGCactg	pNP	TH201500479.S	attp40	Deafness
TH201500481.S		CG2720	Hop	FBgn0024352	ctagcagtCAGCACCGCTGTAAAGCACTAtagttatattcaagcataTAGTGCTTTACAGCGGTGCTGgcg	aattcgcCAGCACCGCTGTAAAGCACTAtatgcttgaatataactaTAGTGCTTTACAGCGGTGCTGactg	pNP	TH201500481.S	attp40	Attention deficit hyperactivity disorder
TH201500482.S		CG4451	Hs6st	FBgn0038755	ctagcagtTTGGACTGACTGAATATCAAAtagttatattcaagcataTTTGATATTCAGTCAGTCCAAgcg	aattcgcTTGGACTGACTGAATATCAAAtatgcttgaatataactaTTTGATATTCAGTCAGTCCAAactg	pNP	TH201500482.S	attp40	Hypogonadotropic hypogonadism 15 with or without anosmia
TH201500483.S		CG4147	Hsc70-3	FBgn0001218	ctagcagtCAGGTGCGCATCGAAATTGAAtagttatattcaagcataTTCAATTTCGATGCGCACCTGgcg	aattcgcCAGGTGCGCATCGAAATTGAAtatgcttgaatataactaTTCAATTTCGATGCGCACCTGactg	pNP	TH201500483.S	attp40	Anemia, sideroblastic, 4, Even-plus syndrome
TH201500484.S		CG8542	Hsc70-5	FBgn0001220	ctagcagtCTGGATTTCGATTAAGTTCTAtagttatattcaagcataTAGAACTTAATCGAAATCCAGgcg	aattcgcCTGGATTTCGATTAAGTTCTAtatgcttgaatataactaTAGAACTTAATCGAAATCCAGactg	pNP	TH201500484.S	attp40	Anemia, sideroblastic, 4, Even-plus syndrome
TH201500487.S		CG1242	Hsp83	FBgn0001233	ctagcagtCAAGTCCGACCTGGTCAACAAtagttatattcaagcataTTGTTGACCAGGTCGGACTTGgcg	aattcgcCAAGTCCGACCTGGTCAACAAtatgcttgaatataactaTTGTTGACCAGGTCGGACTTGactg	pNP	TH201500487.S	attp40	Epidermolysis Bullosa Acquisita and Hypersensitivity Reaction Type Iii Disease
TH201500488.S		CG7223	htl	FBgn0010389	ctagcagtCAGGTGATTGTAAGCGATCGAtagttatattcaagcataTCGATCGCTTACAATCACCTGgcg	aattcgcCAGGTGATTGTAAGCGATCGAtatgcttgaatataactaTCGATCGCTTACAATCACCTGactg	pNP	TH201500488.S	attp40	Achondroplasia, Bladder cancer, CATSHL syndrome, Cervical cancer, Colorectal cancer, Crouzon syndrome with acanthosis nigricans, Hypochondroplasia, LADD syndrome, Muenke syndrome
TH201500489.S		CG8464	HtrA2	FBgn0038233	ctagcagtGAGCAGTCAACTAGCGATCAAtagttatattcaagcataTTGATCGCTAGTTGACTGCTCgcg	aattcgcGAGCAGTCAACTAGCGATCAAtatgcttgaatataactaTTGATCGCTAGTTGACTGCTCactg	pNP	TH201500489.S	attp40	Parkinson disease 13, 3-methylglutaconic aciduria, type VIII
TH201500490.S		CG2525	Hus1-like	FBgn0026417	ctagcagtCAGCCTGGAGTTTCAGGTCAAtagttatattcaagcataTTGACCTGAAACTCCAGGCTGgcg	aattcgcCAGCCTGGAGTTTCAGGTCAAtatgcttgaatataactaTTGACCTGAAACTCCAGGCTGactg	pNP	TH201500490.S	attp40	Xeroderma pigmentosum group F, Cancer
TH201500491.S		CG9484	hyd	FBgn0002431	ctagcagtCAGAGTAAAGGTGACATTCAAtagttatattcaagcataTTGAATGTCACCTTTACTCTGgcg	aattcgcCAGAGTAAAGGTGACATTCAAtatgcttgaatataactaTTGAATGTCACCTTTACTCTGactg	pNP	TH201500491.S	attp40	Acneiform Dermatitis and Scheie Syndrome
TH201500492.S		CG3488	Hydr2	FBgn0014906	ctagcagtCACATTGACCTACGACTTGTAtagttatattcaagcataTACAAGTCGTAGGTCAATGTGgcg	aattcgcCACATTGACCTACGACTTGTAtatgcttgaatataactaTACAAGTCGTAGGTCAATGTGactg	pNP	TH201500492.S	attp40	Coronary artery disease
TH201500493.S		CG11990	hyx	FBgn0037657	ctagcagtCCGATGGGATGTCAACCAGAAtagttatattcaagcataTTCTGGTTGACATCCCATCGGgcg	aattcgcCCGATGGGATGTCAACCAGAAtatgcttgaatataactaTTCTGGTTGACATCCCATCGGactg	pNP	TH201500493.S	attp40	Hyperparathyroidism, Hyperparathyroidism-jaw tumor syndrome, Parathyroid adenoma with cystic changes
TH201500494.S		CG4567	ico	FBgn0263133	ctagcagtTTCGACAACGATGTAAAGGAAtagttatattcaagcataTTCCTTTACATCGTTGTCGAAgcg	aattcgcTTCGACAACGATGTAAAGGAAtatgcttgaatataactaTTCCTTTACATCGTTGTCGAAactg	pNP	TH201500494.S	attp40	Combined oxidative phosphorylation deficiency 1, diarrhoeal disease at age 2
TH201500496.S		CG9078	ifc	FBgn0001941	ctagcagtTAAGCCATCGATGCTATTCAAtagttatattcaagcataTTGAATAGCATCGATGGCTTAgcg	aattcgcTAAGCCATCGATGCTATTCAAtatgcttgaatataactaTTGAATAGCATCGATGGCTTAactg	pNP	TH201500496.S	attp40	Sudden cardiac arrest
TH201500497.S		CG10160	ImpL3	FBgn0001258	ctagcagtCTACGAGGTGATCAAGCTAAAtagttatattcaagcataTTTAGCTTGATCACCTCGTAGgcg	aattcgcCTACGAGGTGATCAAGCTAAAtatgcttgaatataactaTTTAGCTTGATCACCTCGTAGactg	pNP	TH201500497.S	attp40	Lactate dehydrogenase-B deficiency, Glycogen storage disease XI
TH201500498.S		CG16993	in	FBgn0001259	ctagcagtCCGACTGGAGTCCTTCCTCAAtagttatattcaagcataTTGAGGAAGGACTCCAGTCGGgcg	aattcgcCCGACTGGAGTCCTTCCTCAAtatgcttgaatataactaTTGAGGAAGGACTCCAGTCGGactg	pNP	TH201500498.S	attp40	Polydactyly, Beta thalassemia
TH201500499.S		CG32810	CG32810	FBgn0025394	ctagcagtACGGTCTTGTTTATTAATGAAtagttatattcaagcataTTCATTAATAAACAAGACCGTgcg	aattcgcACGGTCTTGTTTATTAATGAAtatgcttgaatataactaTTCATTAATAAACAAGACCGTactg	pNP	TH201500499.S	attp40	Paronychia, Rectal neoplasm
TH201500500.S		CG11143	Inos	FBgn0025885	ctagcagtAAGAACTTGTCCGCTCCTCAAtagttatattcaagcataTTGAGGAGCGGACAAGTTCTTgcg	aattcgcAAGAACTTGTCCGCTCCTCAAtatgcttgaatataactaTTGAGGAGCGGACAAGTTCTTactg	pNP	TH201500500.S	attp40	Breast cancer
TH201500502.S		CG12113	l(1)G0095	FBgn0026679	ctagcagtCTGGAGCTCTTGGTCAAGATAtagttatattcaagcataTATCTTGACCAAGAGCTCCAGgcg	aattcgcCTGGAGCTCTTGGTCAAGATAtatgcttgaatataactaTATCTTGACCAAGAGCTCCAGactg	pNP	TH201500502.S	attp40	Lynch syndrome
TH201500504.S		CG5277	Ip259	FBgn0025366	ctagcagtAACGATGGTGTTATCAATGCAtagttatattcaagcataTGCATTGATAACACCATCGTTgcg	aattcgcAACGATGGTGTTATCAATGCAtatgcttgaatataactaTGCATTGATAACACCATCGTTactg	pNP	TH201500504.S	attp40	Hairy cell leukemia
TH201500505.S		CG6718	iPLA2-VIA	FBgn0036053	ctagcagtCTACTTCAATCTGGTGGACTAtagttatattcaagcataTAGTCCACCAGATTGAAGTAGgcg	aattcgcCTACTTCAATCTGGTGGACTAtatgcttgaatataactaTAGTCCACCAGATTGAAGTAGactg	pNP	TH201500505.S	attp40	Infantile neuroaxonal dystrophy 1, Melanoma, Cutaneous nevi, Neurodegeneration with brain iron accumulation 2B
TH201500506.S		CG5247	Irbp	FBgn0011774	ctagcagtCGGACTTCTGGTTAACGACAAtagttatattcaagcataTTGTCGTTAACCAGAAGTCCGgcg	aattcgcCGGACTTCTGGTTAACGACAAtatgcttgaatataactaTTGTCGTTAACCAGAAGTCCGactg	pNP	TH201500506.S	attp40	Alpha-Thalassemia/Mental Retardation Syndrome, X-Linked and Lupus Erythematosus
TH201500507.S		CG9836	CG9836	FBgn0037637	ctagcagtCCGGTGGCATTGTATCATGAAtagttatattcaagcataTTCATGATACAATGCCACCGGgcg	aattcgcCCGGTGGCATTGTATCATGAAtatgcttgaatataactaTTCATGATACAATGCCACCGGactg	pNP	TH201500507.S	attp40	Acne (severe), Myopathy with lactic acidosis, hereditary
TH201500508.S		CG1063	Itp-r83A	FBgn0010051	ctagcagtCACAGCAAGAGATCAAGTCAAtagttatattcaagcataTTGACTTGATCTCTTGCTGTGgcg	aattcgcCACAGCAAGAGATCAAGTCAAtatgcttgaatataactaTTGACTTGATCTCTTGCTGTGactg	pNP	TH201500508.S	attp40	Breast cancer, Diabetic kidney disease, Gillespie syndrome
TH201500509.S		CG15101	Jheh1	FBgn0010053	ctagcagtTCAGACCAATCTGGACAATAAtagttatattcaagcataTTATTGTCCAGATTGGTCTGAgcg	aattcgcTCAGACCAATCTGGACAATAAtatgcttgaatataactaTTATTGTCCAGATTGGTCTGAactg	pNP	TH201500509.S	attp40	Preeclampsia, Fetal hydantoin syndrome, Diphenylhydantoin toxicity, Hypercholanemia
TH201500510.S		CG3298	JhI-1	FBgn0028426	ctagcagtCCGAGTGATGAGGATATGCAAtagttatattcaagcataTTGCATATCCTCATCACTCGGgcg	aattcgcCCGAGTGATGAGGATATGCAAtatgcttgaatataactaTTGCATATCCTCATCACTCGGactg	pNP	TH201500510.S	attp40	Prostate cancer, hereditary, 2, susceptibility
TH201500511.S		CG5183	KdelR	FBgn0022268	ctagcagtTCGAGTCGCACTACGACCTTAtagttatattcaagcataTAAGGTCGTAGTGCGACTCGAgcg	aattcgcTCGAGTCGCACTACGACCTTAtatgcttgaatataactaTAAGGTCGTAGTGCGACTCGAactg	pNP	TH201500511.S	attp40	Irritable bowel syndrome
TH201500512.S		CG11546	kermit	FBgn0010504	ctagcagtCAAGGAGATCGAGATTGTGAAtagttatattcaagcataTTCACAATCTCGATCTCCTTGgcg	aattcgcCAAGGAGATCGAGATTGTGAAtatgcttgaatataactaTTCACAATCTCGATCTCCTTGactg	pNP	TH201500512.S	attp40	Deafness, autosomal recessive 15
TH201500514.S		CG8183	Khc-73	FBgn0019968	ctagcagtCACGCTGTTGTCAACGAAGATtagttatattcaagcataATCTTCGTTGACAACAGCGTGgcg	aattcgcCACGCTGTTGTCAACGAAGATtatgcttgaatataactaATCTTCGTTGACAACAGCGTGactg	pNP	TH201500514.S	attp40	Prostate cancer (gene x gene interaction)
TH201500519.S		CG32604	l(1)G0007	FBgn0026713	ctagcagtCAATACGGTGCTGTTGCTCAAtagttatattcaagcataTTGAGCAACAGCACCGTATTGgcg	aattcgcCAATACGGTGCTGTTGCTCAAtatgcttgaatataactaTTGAGCAACAGCACCGTATTGactg	pNP	TH201500519.S	attp40	Retinitis Pigmentosa and Coloboma Of Macula
TH201500521.S		CG4094	l(1)G0255	FBgn0028336	ctagcagtCAGCAGGACCTTCACTGCCAAtagttatattcaagcataTTGGCAGTGAAGGTCCTGCTGgcg	aattcgcCAGCAGGACCTTCACTGCCAAtatgcttgaatataactaTTGGCAGTGAAGGTCCTGCTGactg	pNP	TH201500521.S	attp40	Daytime sleep phenotypes, Fumarase deficiency, Leiomyomatosis and renal cell cancer
TH201500523.S		CG12792	l(2)09851	FBgn0022288	ctagcagtGAGGAGCTAGAAGACGACCAAtagttatattcaagcataTTGGTCGTCTTCTAGCTCCTCgcg	aattcgcGAGGAGCTAGAAGACGACCAAtatgcttgaatataactaTTGGTCGTCTTCTAGCTCCTCactg	pNP	TH201500523.S	attp40	Cockayne syndrome
TH201500532.S		CG5504	l(2)tid	FBgn0002174	ctagcagtAACGGCAAGGACATCAAGAAAtagttatattcaagcataTTTCTTGATGTCCTTGCCGTTgcg	aattcgcAACGGCAAGGACATCAAGAAAtatgcttgaatataactaTTTCTTGATGTCCTTGCCGTTactg	pNP	TH201500532.S	attp40	Cancer, Ocular hypertension
TH201500536.S		CG4162	lace	FBgn0002524	ctagcagtCCGGGAGACGAACTCACTCTAtagttatattcaagcataTAGAGTGAGTTCGTCTCCCGGgcg	aattcgcCCGGGAGACGAACTCACTCTAtatgcttgaatataactaTAGAGTGAGTTCGTCTCCCGGactg	pNP	TH201500536.S	attp40	Neuropathy, hereditary sensory and autonomic, type IC
TH201500538.S		CG10119	LamC	FBgn0010397	ctagcagtCAGGGAGACCTCTAATCTGAAtagttatattcaagcataTTCAGATTAGAGGTCTCCCTGgcg	aattcgcCAGGGAGACCTCTAATCTGAAtatgcttgaatataactaTTCAGATTAGAGGTCTCCCTGactg	pNP	TH201500538.S	attp40	Cardiomyopathy, Charcot-Marie-Tooth disease, Emery-Dreifuss muscular dystrophy 2, Heart-hand syndrome
TH201500539.S		CG7123	LanB1	FBgn0261800	ctagcagtTCGGTCAGTCTGGTTGATATAtagttatattcaagcataTATATCAACCAGACTGACCGAgcg	aattcgcTCGGTCAGTCTGGTTGATATAtatgcttgaatataactaTATATCAACCAGACTGACCGAactg	pNP	TH201500539.S	attp40	Nephrotic syndrome, type 5, with or without ocular abnormalities, Pierson syndrome
TH201500540.S		CG3322	LanB2	FBgn0002528	ctagcagtCTGGAGCTGAGTCATGTGAAAtagttatattcaagcataTTTCACATGACTCAGCTCCAGgcg	aattcgcCTGGAGCTGAGTCATGTGAAAtatgcttgaatataactaTTTCACATGACTCAGCTCCAGactg	pNP	TH201500540.S	attp40	Clozapine-induced agranulocytosis, Colorectal cancer, Systemic lupus erythematosus
TH201500544.S		CG31096	Lgr3	FBgn0039354	ctagcagtACGCCCAAGTACCGAAATCAAtagttatattcaagcataTTGATTTCGGTACTTGGGCGTgcg	aattcgcACGCCCAAGTACCGAAATCAAtatgcttgaatataactaTTGATTTCGGTACTTGGGCGTactg	pNP	TH201500544.S	attp40	Cryptorchidism, Unilateral Or Bilateral and Testicular Cancer
TH201500553.S		CG9116	LysP	FBgn0004429	ctagcagtACGATGGATAGGTGTTCCCTAtagttatattcaagcataTAGGGAACACCTATCCATCGTgcg	aattcgcACGATGGATAGGTGTTCCCTAtatgcttgaatataactaTAGGGAACACCTATCCATCGTactg	pNP	TH201500553.S	attp40	Amyloidosis
TH201500555.S		CG1692	mal	FBgn0002641	ctagcagtCTCGTGAAGCTGTACAATAAAtagttatattcaagcataTTTATTGTACAGCTTCACGAGgcg	aattcgcCTCGTGAAGCTGTACAATAAAtatgcttgaatataactaTTTATTGTACAGCTTCACGAGactg	pNP	TH201500555.S	attp40	Xanthinuria, type II
TH201500577.S		CG1742	Mgstl	FBgn0025814	ctagcagtCTCGGCTTTGGTGCTGTTGGAtagttatattcaagcataTCCAACAGCACCAAAGCCGAGgcg	aattcgcCTCGGCTTTGGTGCTGTTGGAtatgcttgaatataactaTCCAACAGCACCAAAGCCGAGactg	pNP	TH201500577.S	attp40	Colorectal cancer (aspirin and/or NSAID use interaction)
TH201500593.S		CG9378	Rlc1	FBgn0014023	ctagcagtCTGGAGCGAGAATGAGGTGAAtagttatattcaagcataTTCACCTCATTCTCGCTCCAGgcg	aattcgcCTGGAGCGAGAATGAGGTGAAtatgcttgaatataactaTTCACCTCATTCTCGCTCCAGactg	pNP	TH201500593.S	attp40	Leber hereditary optic neuropathy, Skin melanoma
TH201500594.S		CG12261	mRpS22	FBgn0039555	ctagcagtTCGACTCTTGGTGCAGTACGAtagttatattcaagcataTCGTACTGCACCAAGAGTCGAgcg	aattcgcTCGACTCTTGGTGCAGTACGAtatgcttgaatataactaTCGTACTGCACCAAGAGTCGAactg	pNP	TH201500594.S	attp40	Combined oxidative phosphorylation deficiency 5
TH201500595.S		CG7003	Msh6	FBgn0036486	ctagcagtAACGGTCACGTTCCTATACAAtagttatattcaagcataTTGTATAGGAACGTGACCGTTgcg	aattcgcAACGGTCACGTTCCTATACAAtatgcttgaatataactaTTGTATAGGAACGTGACCGTTactg	pNP	TH201500595.S	attp40	Colorectal cancer, hereditary nonpolyposis, type 5, Endometrial cancer
TH201500597.S		CG4802	CG4802	FBgn0034215	ctagcagtCTGGTCAACGCTGTTGGTCGAtagttatattcaagcataTCGACCAACAGCGTTGACCAGgcg	aattcgcCTGGTCAACGCTGTTGGTCGAtatgcttgaatataactaTCGACCAACAGCGTTGACCAGactg	pNP	TH201500597.S	attp40	Coronary heart disease, Cutaneous nevi, Diaphyseal medullary stenosis with malignant fibrous histiocytoma
TH201500598.S		CG5924	CG5924	FBgn0032154	ctagcagtCAAGGAGTATGTGGACTTCAAtagttatattcaagcataTTGAAGTCCACATACTCCTTGgcg	aattcgcCAAGGAGTATGTGGACTTCAAtatgcttgaatataactaTTGAAGTCCACATACTCCTTGactg	pNP	TH201500598.S	attp40	Mitochondrial DNA depletion syndrome 7 (hepatocerebral type), Perrault syndrome 5
TH201500600.S		CG9342	Mtp	FBgn0032904	ctagcagtCAAGAACAATTTGAAGATCTAtagttatattcaagcataTAGATCTTCAAATTGTTCTTGgcg	aattcgcCAAGAACAATTTGAAGATCTAtatgcttgaatataactaTAGATCTTCAAATTGTTCTTGactg	pNP	TH201500600.S	attp40	Metabolic syndrome, Abetalipoproteinemia, Celiac disease
TH201500601.S		CG4389	CG4389	FBgn0028479	ctagcagtAACGATCTGGCTAGTGGTAAAtagttatattcaagcataTTTACCACTAGCCAGATCGTTgcg	aattcgcAACGATCTGGCTAGTGGTAAAtatgcttgaatataactaTTTACCACTAGCCAGATCGTTactg	pNP	TH201500601.S	attp40	HELLP syndrome, LCHAD deficiency, Trifunctional protein deficiency
TH201500603.S		CG7972	mus301	FBgn0002899	ctagcagtCTGCAGCATCTGATCAGTCAAtagttatattcaagcataTTGACTGATCAGATGCTGCAGgcg	aattcgcCTGCAGCATCTGATCAGTCAAtatgcttgaatataactaTTGACTGATCAGATGCTGCAGactg	pNP	TH201500603.S	attp40	Upper aerodigestive tract cancers
TH201500604.S		CG3671	Mvl	FBgn0011672	ctagcagtCACGTTCCTGTTTCTGGACAAtagttatattcaagcataTTGTCCAGAAACAGGAACGTGgcg	aattcgcCACGTTCCTGTTTCTGGACAAtatgcttgaatataactaTTGTCCAGAAACAGGAACGTGactg	pNP	TH201500604.S	attp40	Anemia, hypochromic microcytic, with iron overload 1
TH201500606.S		CG11661	Nc73EF	FBgn0010352	ctagcagtCTCGACCTGTATGCCGACAAAtagttatattcaagcataTTTGTCGGCATACAGGTCGAGgcg	aattcgcCTCGACCTGTATGCCGACAAAtatgcttgaatataactaTTTGTCGGCATACAGGTCGAGactg	pNP	TH201500606.S	attp40	Alpha-ketoglutarate dehydrogenase deficiency
TH201500608.S		CG8680	CG8680	FBgn0031684	ctagcagtAAGGTTACACACACCGGACAAtagttatattcaagcataTTGTCCGGTGTGTGTAACCTTgcg	aattcgcAAGGTTACACACACCGGACAAtatgcttgaatataactaTTGTCCGGTGTGTGTAACCTTactg	pNP	TH201500608.S	attp40	Mitochondrial complex I deficiency
TH201500615.S		CG9140	CG9140	FBgn0031771	ctagcagtCAGGCTAATTTCATTCTATAAtagttatattcaagcataTTATAGAATGAAATTAGCCTGgcg	aattcgcCAGGCTAATTTCATTCTATAAtatgcttgaatataactaTTATAGAATGAAATTAGCCTGactg	pNP	TH201500615.S	attp40	Mitochondrial complex I deficiency
TH201500616.S		CG2286	ND75	FBgn0017566	ctagcagtCAAGCAGAGTGTGGCTATCTAtagttatattcaagcataTAGATAGCCACACTCTGCTTGgcg	aattcgcCAAGCAGAGTGTGGCTATCTAtatgcttgaatataactaTAGATAGCCACACTCTGCTTGactg	pNP	TH201500616.S	attp40	Mitochondrial complex I deficiency
TH201500618.S		CG15434	CG15434	FBgn0040705	ctagcagtACCGACATTTAAATAGACTTAtagttatattcaagcataTAAGTCTATTTAAATGTCGGTgcg	aattcgcACCGACATTTAAATAGACTTAtatgcttgaatataactaTAAGTCTATTTAAATGTCGGTactg	pNP	TH201500618.S	attp40	Leigh syndrome due to mitochondrial complex I deficiency
TH201500620.S		CG9762	l(3)neo18	FBgn0011455	ctagcagtCAAGTTCAAGGATCTGTTGCAtagttatattcaagcataTGCAACAGATCCTTGAACTTGgcg	aattcgcCAAGTTCAAGGATCTGTTGCAtatgcttgaatataactaTGCAACAGATCCTTGAACTTGactg	pNP	TH201500620.S	attp40	Lung squamous cell carcinoma
TH201500622.S		CG9565	Nep3	FBgn0031081	ctagcagtCTCGAGAAACAAGACGGAGAAtagttatattcaagcataTTCTCCGTCTTGTTTCTCGAGgcg	aattcgcCTCGAGAAACAAGACGGAGAAtatgcttgaatataactaTTCTCCGTCTTGTTTCTCGAGactg	pNP	TH201500622.S	attp40	Hypertension, Hirschsprung disease, cardiac defects
TH201500623.S		CG10521	NetB	FBgn0015774	ctagcagtCAGCACGATACTACCGGAAGAtagttatattcaagcataTCTTCCGGTAGTATCGTGCTGgcg	aattcgcCAGCACGATACTACCGGAAGAtatgcttgaatataactaTCTTCCGGTAGTATCGTGCTGactg	pNP	TH201500623.S	attp40	Breast cancer (prognosis), Nonsyndromic cleft lip with or without cleft palate
TH201500624.S		CG8318	Nf1	FBgn0015269	ctagcagtATGGTTAAAGAACCTAGTCAAtagttatattcaagcataTTGACTAGGTTCTTTAACCATgcg	aattcgcATGGTTAAAGAACCTAGTCAAtatgcttgaatataactaTTGACTAGGTTCTTTAACCATactg	pNP	TH201500624.S	attp40	Leukemia, juvenile myelomonocytic, Myopia (pathological), Neurofibromatosis
TH201500625.S		CG5258	NHP2	FBgn0029148	ctagcagtAAGCACAAGACTTTCCTGCGAtagttatattcaagcataTCGCAGGAAAGTCTTGTGCTTgcg	aattcgcAAGCACAAGACTTTCCTGCGAtatgcttgaatataactaTCGCAGGAAAGTCTTGTGCTTactg	pNP	TH201500625.S	attp40	Dyskeratosis congenita, autosomal recessive 2
TH201500629.S		CG5395	nmd	FBgn0005322	ctagcagtCACGAGCAGCCTATTCTTAGAtagttatattcaagcataTCTAAGAATAGGCTGCTCGTGgcg	aattcgcCACGAGCAGCCTATTCTTAGAtatgcttgaatataactaTCTAAGAATAGGCTGCTCGTGactg	pNP	TH201500629.S	attp40	Brain disease
TH201500630.S		CG3460	Nmd3	FBgn0023542	ctagcagtCTGGACAGAACAGCACTCCAAtagttatattcaagcataTTGGAGTGCTGTTCTGTCCAGgcg	aattcgcCTGGACAGAACAGCACTCCAAtatgcttgaatataactaTTGGAGTGCTGTTCTGTCCAGactg	pNP	TH201500630.S	attp40	Multiple system atrophy, Parkinson's disease
TH201500631.S		CG18466	Nmdmc	FBgn0010222	ctagcagtAAGGATGTGGATGGCTTCAATtagttatattcaagcataATTGAAGCCATCCACATCCTTgcg	aattcgcAAGGATGTGGATGGCTTCAATtatgcttgaatataactaATTGAAGCCATCCACATCCTTactg	pNP	TH201500631.S	attp40	Spina bifida, cancer
TH201500634.S		CG10009	Noa36	FBgn0026400	ctagcagtTCGGAGAACTACAAGTGTCAAtagttatattcaagcataTTGACACTTGTAGTTCTCCGAgcg	aattcgcTCGGAGAACTACAAGTGTCAAtatgcttgaatataactaTTGACACTTGTAGTTCTCCGAactg	pNP	TH201500634.S	attp40	Conduct disorder
TH201500636.S		CG3620	norpA	FBgn0262738	ctagcagtCTGCCAGATGGTCTCACTCAAtagttatattcaagcataTTGAGTGAGACCATCTGGCAGgcg	aattcgcCTGCCAGATGGTCTCACTCAAtatgcttgaatataactaTTGAGTGAGACCATCTGGCAGactg	pNP	TH201500636.S	attp40	Auriculocondylar syndrome 2
TH201500637.S		CG6713	Nos	FBgn0011676	ctagcagtACAGTTCTATATGCCACCGAAtagttatattcaagcataTTCGGTGGCATATAGAACTGTgcg	aattcgcACAGTTCTATATGCCACCGAAtatgcttgaatataactaTTCGGTGGCATATAGAACTGTactg	pNP	TH201500637.S	attp40	Colorectal cancer, Pyloric stenosis, infantile hypertrophic 1
TH201500640.S		CG7291	Npc2a	FBgn0031381	ctagcagtCTGCGTCGAGATTCCCGCTAAtagttatattcaagcataTTAGCGGGAATCTCGACGCAGgcg	aattcgcCTGCGTCGAGATTCCCGCTAAtatgcttgaatataactaTTAGCGGGAATCTCGACGCAGactg	pNP	TH201500640.S	attp40	Niemann-pick disease, type C2
TH201500642.S		CG6133	CG6133	FBgn0026079	ctagcagtCAGCAAGTTTGAGACCAATAAtagttatattcaagcataTTATTGGTCTCAAACTTGCTGgcg	aattcgcCAGCAAGTTTGAGACCAATAAtatgcttgaatataactaTTATTGGTCTCAAACTTGCTGactg	pNP	TH201500642.S	attp40	Mental retardation, autosomal recessive 5
TH201500644.S		CG4579	Nup154	FBgn0021761	ctagcagtCCGAGTTGTTGATGAATGCAAtagttatattcaagcataTTGCATTCATCAACAACTCGGgcg	aattcgcCCGAGTTGTTGATGAATGCAAtatgcttgaatataactaTTGCATTCATCAACAACTCGGactg	pNP	TH201500644.S	attp40	Atrial fibrillation 15
TH201500646.S		CG8782	Oat	FBgn0022774	ctagcagtCGAGCTGATCGAGTACGACAAtagttatattcaagcataTTGTCGTACTCGATCAGCTCGgcg	aattcgcCGAGCTGATCGAGTACGACAAtatgcttgaatataactaTTGTCGTACTCGATCAGCTCGactg	pNP	TH201500646.S	attp40	Gyrate atrophy of choroid and retina with or without ornithinemia
TH201500648.S		CG1795	Ogg1	FBgn0027864	ctagcagtCGGAGTGGTGTTCAACACCTAtagttatattcaagcataTAGGTGTTGAACACCACTCCGgcg	aattcgcCGGAGTGGTGTTCAACACCTAtatgcttgaatataactaTAGGTGTTGAACACCACTCCGactg	pNP	TH201500648.S	attp40	Renal cell carcinoma, clear cell, somatic
TH201500650.S		CG11430	olf186-F	FBgn0041585	ctagcagtTTGGAGCATCACAATAACATAtagttatattcaagcataTATGTTATTGTGATGCTCCAAgcg	aattcgcTTGGAGCATCACAATAACATAtatgcttgaatataactaTATGTTATTGTGATGCTCCAAactg	pNP	TH201500650.S	attp40	Immunodeficiency 9, Myopathy
TH201500653.S		CG3041	Orc2	FBgn0015270	ctagcagtATGCTGATTGTTAAGTATCAAtagttatattcaagcataTTGATACTTAACAATCAGCATgcg	aattcgcATGCTGATTGTTAAGTATCAAtatgcttgaatataactaTTGATACTTAACAATCAGCATactg	pNP	TH201500653.S	attp40	Triptolide cytotoxicity
TH201500658.S		CG7161	Oseg1	FBgn0035891	ctagcagtCAAGATCGCAGTTGTGGACGAtagttatattcaagcataTCGTCCACAACTGCGATCTTGgcg	aattcgcCAAGATCGCAGTTGTGGACGAtatgcttgaatataactaTCGTCCACAACTGCGATCTTGactg	pNP	TH201500658.S	attp40	Cranioectodermal dysplasia 1, Diisocyanate-induced asthma
TH201500660.S		CG9333	Oseg5	FBgn0032891	ctagcagtACGCATAGATGAGATCTACAAtagttatattcaagcataTTGTAGATCTCATCTATGCGTgcg	aattcgcACGCATAGATGAGATCTACAAtatgcttgaatataactaTTGTAGATCTCATCTATGCGTactg	pNP	TH201500660.S	attp40	Short-rib thoracic dysplasia 2 with or without polydactyly
TH201500661.S		CG11237	Oseg6	FBgn0034452	ctagcagtCGGGATGAGATTGATGGCGAAtagttatattcaagcataTTCGCCATCAATCTCATCCCGgcg	aattcgcCGGGATGAGATTGATGGCGAAtatgcttgaatataactaTTCGCCATCAATCTCATCCCGactg	pNP	TH201500661.S	attp40	Short-rib thoracic dysplasia 5 with or without polydactyly, Nephronophthisis 13, Senior-Loken syndrome 8, Cranioectodermal dysplasia 4
TH201500665.S		CG7145	P5CDh1	FBgn0037138	ctagcagtCTGAAGATCGGTGACGTTCAAtagttatattcaagcataTTGAACGTCACCGATCTTCAGgcg	aattcgcCTGAAGATCGGTGACGTTCAAtatgcttgaatataactaTTGAACGTCACCGATCTTCAGactg	pNP	TH201500665.S	attp40	Alzheimer's disease (survival time), Anorexia nervosa, Hyperprolinemia, type II
TH201500667.S		CG8962	Paf-AHalpha	FBgn0025809	ctagcagtTCACGATATGTTCGACTATAAtagttatattcaagcataTTATAGTCGAACATATCGTGAgcg	aattcgcTCACGATATGTTCGACTATAAtatgcttgaatataactaTTATAGTCGAACATATCGTGAactg	pNP	TH201500667.S	attp40	Lissencephaly, Protein C deficiency, Miller-Dieker lissencephaly syndrome
TH201500668.S		CG10295	Pak	FBgn0014001	ctagcagtACAGTGTATACTGCAATTGAAtagttatattcaagcataTTCAATTGCAGTATACACTGTgcg	aattcgcACAGTGTATACTGCAATTGAAtatgcttgaatataactaTTCAATTGCAGTATACACTGTactg	pNP	TH201500668.S	attp40	Thymic Neuroendocrine Tumor and Helicobacter Pylori Infection
TH201500669.S		CG8363	Papss	FBgn0020389	ctagcagtCTGCTCCTCGCTGACTCTCAAtagttatattcaagcataTTGAGAGTCAGCGAGGAGCAGgcg	aattcgcCTGCTCCTCGCTGACTCTCAAtatgcttgaatataactaTTGAGAGTCAGCGAGGAGCAGactg	pNP	TH201500669.S	attp40	Brachyolmia 4 with mild epiphyseal and metaphyseal changes
TH201500671.S		CG40411	Parp	FBgn0010247	ctagcagtTACAGTGTTGTTCTTGGCTTAtagttatattcaagcataTAAGCCAAGAACAACACTGTAgcg	aattcgcTACAGTGTTGTTCTTGGCTTAtatgcttgaatataactaTAAGCCAAGAACAACACTGTAactg	pNP	TH201500671.S	attp40	Melanoma
TH201500673.S		CG1516	CG1516	FBgn0027580	ctagcagtCCCGCAACTGTTCAAGTTCAAtagttatattcaagcataTTGAACTTGAACAGTTGCGGGgcg	aattcgcCCCGCAACTGTTCAAGTTCAAtatgcttgaatataactaTTGAACTTGAACAGTTGCGGGactg	pNP	TH201500673.S	attp40	Bipolar disorder, HIV-1 susceptibility, Pyruvate carboxylase deficiency
TH201500675.S		CG45019	Pde8	FBgn0034886	ctagcagtCACCCTGAACATCGATGAGAAtagttatattcaagcataTTCTCATCGATGTTCAGGGTGgcg	aattcgcCACCCTGAACATCGATGAGAAtatgcttgaatataactaTTCTCATCGATGTTCAGGGTGactg	pNP	TH201500675.S	attp40	Hypothyroidism, Pigmented nodular adrenocortical disease
TH201500676.S		CG4899	Pdh	FBgn0011693	ctagcagtCGGAGCTGTCTATGTCATCGAtagttatattcaagcataTCGATGACATAGACAGCTCCGgcg	aattcgcCGGAGCTGTCTATGTCATCGAtatgcttgaatataactaTCGATGACATAGACAGCTCCGactg	pNP	TH201500676.S	attp40	Cranioosteoarthropathy, Hypertrophic osteoarthropathy, primary, autosomal recessive 1
TH201500678.S		CG12151	Pdp	FBgn0029958	ctagcagtAAGTATGTCAATCAATTGTTAtagttatattcaagcataTAACAATTGATTGACATACTTgcg	aattcgcAAGTATGTCAATCAATTGTTAtatgcttgaatataactaTAACAATTGATTGACATACTTactg	pNP	TH201500678.S	attp40	Pyruvate dehydrogenase phosphatase deficiency
TH201500679.S		CG2087	PEK	FBgn0037327	ctagcagtCTGGAGGACGGAGAACAGTTAtagttatattcaagcataTAACTGTTCTCCGTCCTCCAGgcg	aattcgcCTGGAGGACGGAGAACAGTTAtatgcttgaatataactaTAACTGTTCTCCGTCCTCCAGactg	pNP	TH201500679.S	attp40	Wolcott-Rallison syndrome, Progressive supranuclear palsy
TH201500680.S		CG4799	Pen	FBgn0011823	ctagcagtCCCGAACAGATCGTCGATCTAtagttatattcaagcataTAGATCGACGATCTGTTCGGGgcg	aattcgcCCCGAACAGATCGTCGATCTAtatgcttgaatataactaTAGATCGACGATCTGTTCGGGactg	pNP	TH201500680.S	attp40	Malignant Germ Cell Tumor and Ovarian Endodermal Sinus Tumor
TH201500681.S		CG33198	pen-2	FBgn0053198	ctagcagtCAGCGGACTATATGAGCTTCAtagttatattcaagcataTGAAGCTCATATAGTCCGCTGgcg	aattcgcCAGCGGACTATATGAGCTTCAtatgcttgaatataactaTGAAGCTCATATAGTCCGCTGactg	pNP	TH201500681.S	attp40	Acne inversa, familial, 2
TH201500682.S		CG7864	pex10	FBgn0035233	ctagcagtCAGCAAGTACCAGCTGTCCAAtagttatattcaagcataTTGGACAGCTGGTACTTGCTGgcg	aattcgcCAGCAAGTACCAGCTGTCCAAtatgcttgaatataactaTTGGACAGCTGGTACTTGCTGactg	pNP	TH201500682.S	attp40	Non-obstructive azoospermia, Peroxisome biogenesis disorder 6A (Zellweger), Peroxisome biogenesis disorder 6B
TH201500684.S		CG4663	pex13	FBgn0033812	ctagcagtTCCGTTGGAGCAGCAAATGAAtagttatattcaagcataTTCATTTGCTGCTCCAACGGAgcg	aattcgcTCCGTTGGAGCAGCAAATGAAtatgcttgaatataactaTTCATTTGCTGCTCCAACGGAactg	pNP	TH201500684.S	attp40	Crohn's disease, Peroxisome biogenesis disorder 11A (Zellweger),Peroxisome biogenesis disorder 11B
TH201500685.S		CG4289	CG4289	FBgn0037020	ctagcagtCGGGTCGGACGACAACGAGAAtagttatattcaagcataTTCTCGTTGTCGTCCGACCCGgcg	aattcgcCGGGTCGGACGACAACGAGAAtatgcttgaatataactaTTCTCGTTGTCGTCCGACCCGactg	pNP	TH201500685.S	attp40	Breast cancer, Peroxisome biogenesis disorder 13A (Zellweger), Prostate cancer
TH201500686.S		CG3947	pex16	FBgn0037019	ctagcagtCCGGAGAAGTTGGAAGCAATAtagttatattcaagcataTATTGCTTCCAACTTCTCCGGgcg	aattcgcCCGGAGAAGTTGGAAGCAATAtatgcttgaatataactaTATTGCTTCCAACTTCTCCGGactg	pNP	TH201500686.S	attp40	Peroxisome biogenesis disorder 8A (Zellweger), Peroxisome biogenesis disorder 8B
TH201500687.S		CG5325	CG5325	FBgn0032407	ctagcagtAAGAAGAATGGCGATGAATTAtagttatattcaagcataTAATTCATCGCCATTCTTCTTgcg	aattcgcAAGAAGAATGGCGATGAATTAtatgcttgaatataactaTAATTCATCGCCATTCTTCTTactg	pNP	TH201500687.S	attp40	Peroxisome biogenesis disorder 12A (Zellweger)
TH201500688.S		CG7081	pex2	FBgn0035876	ctagcagtAAGGAGAGACATTGGCTACAAtagttatattcaagcataTTGTAGCCAATGTCTCTCCTTgcg	aattcgcAAGGAGAGACATTGGCTACAAtatgcttgaatataactaTTGTAGCCAATGTCTCTCCTTactg	pNP	TH201500688.S	attp40	Peroxisome biogenesis disorder 5A (Zellweger), Peroxisome biogenesis disorder 5B, Sudden cardiac arrest
TH201500689.S		CG6859	CG6859	FBgn0036484	ctagcagtCTGCCACAAGCTAAAGTCCAAtagttatattcaagcataTTGGACTTTAGCTTGTGGCAGgcg	aattcgcCTGCCACAAGCTAAAGTCCAAtatgcttgaatataactaTTGGACTTTAGCTTGTGGCAGactg	pNP	TH201500689.S	attp40	Peroxisome biogenesis disorder 10A (Zellweger), Ankylosing spondylitis, Celiac disease, Crohn's disease
TH201500690.S		CG14815	CG14815	FBgn0023516	ctagcagtCTCGGCGTGCTCTACAATCTAtagttatattcaagcataTAGATTGTAGAGCACGCCGAGgcg	aattcgcCTCGGCGTGCTCTACAATCTAtatgcttgaatataactaTAGATTGTAGAGCACGCCGAGactg	pNP	TH201500690.S	attp40	Peroxisome biogenesis disorder 2A (Zellweger), Peroxisome biogenesis disorder 2B, Rhizomelic chondrodysplasia punctata, type 5
TH201500691.S		CG6486	CG6486	FBgn0035922	ctagcagtCAGCTGGGATTGTACACTGAAtagttatattcaagcataTTCAGTGTACAATCCCAGCTGgcg	aattcgcCAGCTGGGATTGTACACTGAAtatgcttgaatataactaTTCAGTGTACAATCCCAGCTGactg	pNP	TH201500691.S	attp40	Peroxisome biogenesis disorder 9B, Rhizomelic chondrodysplasia punctata, type 1
TH201500692.S		CG4001	Pfk	FBgn0003071	ctagcagtCTGGGATGCGACACCGGTTTAtagttatattcaagcataTAAACCGGTGTCGCATCCCAGgcg	aattcgcCTGGGATGCGACACCGGTTTAtatgcttgaatataactaTAAACCGGTGTCGCATCCCAGactg	pNP	TH201500692.S	attp40	Glycogen storage disease VII
TH201500693.S		CG7480	Pgant35A	FBgn0001970	ctagcagtATGCCATGGTATGCAAATTAAtagttatattcaagcataTTAATTTGCATACCATGGCATgcg	aattcgcATGCCATGGTATGCAAATTAAtatgcttgaatataactaTTAATTTGCATACCATGGCATactg	pNP	TH201500693.S	attp40	Kidney function decline
TH201500695.S		CG8251	Pgi	FBgn0003074	ctagcagtTGGCGAGATACTGCTGGACTAtagttatattcaagcataTAGTCCAGCAGTATCTCGCCAgcg	aattcgcTGGCGAGATACTGCTGGACTAtatgcttgaatataactaTAGTCCAGCAGTATCTCGCCAactg	pNP	TH201500695.S	attp40	Hemolytic anemia, nonspherocytic, due to glucose phosphate isomerase deficiency
TH201500696.S		CG3127	Pgk	FBgn0250906	ctagcagtCGGCGACAAGTTCGCCGAGAAtagttatattcaagcataTTCTCGGCGAACTTGTCGCCGgcg	aattcgcCGGCGACAAGTTCGCCGAGAAtatgcttgaatataactaTTCTCGGCGAACTTGTCGCCGactg	pNP	TH201500696.S	attp40	Phosphoglycerate kinase 1 deficiency
TH201500698.S		CG5165	Pgm	FBgn0003076	ctagcagtCACCACCGAGATCAAGGAGTAtagttatattcaagcataTACTCCTTGATCTCGGTGGTGgcg	aattcgcCACCACCGAGATCAAGGAGTAtatgcttgaatataactaTACTCCTTGATCTCGGTGGTGactg	pNP	TH201500698.S	attp40	Congenital disorder of glycosylation, type It, Type 1 diabetes
TH201500700.S		CG5373	Pi3K59F	FBgn0015277	ctagcagtCTGAAGCTGACTCCCTACAAAtagttatattcaagcataTTTGTAGGGAGTCAGCTTCAGgcg	aattcgcCTGAAGCTGACTCCCTACAAAtatgcttgaatataactaTTTGTAGGGAGTCAGCTTCAGactg	pNP	TH201500700.S	attp40	Periodontitis (PAL4Q3)
TH201500702.S		CG7769	pic	FBgn0260962	ctagcagtTAGCTCGAATTTCCTACCCAAtagttatattcaagcataTTGGGTAGGAAATTCGAGCTAgcg	aattcgcTAGCTCGAATTTCCTACCCAAtatgcttgaatataactaTTGGGTAGGAAATTCGAGCTAactg	pNP	TH201500702.S	attp40	Xeroderma Pigmentosum, Complementation Group E and Xeroderma Pigmentosum Group E
TH201500703.S		CG6375	pit	FBgn0025140	ctagcagtCAGAAGATAGCTGATATTCAAtagttatattcaagcataTTGAATATCAGCTATCTTCTGgcg	aattcgcCAGAAGATAGCTGATATTCAAtatgcttgaatataactaTTGAATATCAGCTATCTTCTGactg	pNP	TH201500703.S	attp40	Alzheimer disease and age of onset, Severe influenza A (H1N1) infection
TH201500705.S		CG15862	Pka-R2	FBgn0022382	ctagcagtCAAGCACATTAACACCTACAAtagttatattcaagcataTTGTAGGTGTTAATGTGCTTGgcg	aattcgcCAAGCACATTAACACCTACAAtatgcttgaatataactaTTGTAGGTGTTAATGTGCTTGactg	pNP	TH201500705.S	attp40	Kallmann Syndrome
TH201500706.S		CG6622	Pkc53E	FBgn0003091	ctagcagtAAGCTGGATAATGTGCTCCTAtagttatattcaagcataTAGGAGCACATTATCCAGCTTgcg	aattcgcAAGCTGGATAATGTGCTCCTAtatgcttgaatataactaTAGGAGCACATTATCCAGCTTactg	pNP	TH201500706.S	attp40	Coronary artery calcification, Gout, Pituitary tumor, invasive
TH201500707.S		CG1954	Pkc98E	FBgn0003093	ctagcagtATGCACGACGATGTCCTCTATtagttatattcaagcataATAGAGGACATCGTCGTGCATgcg	aattcgcATGCACGACGATGTCCTCTATtatgcttgaatataactaATAGAGGACATCGTCGTGCATactg	pNP	TH201500707.S	attp40	Diisocyanate-induced asthma, Cerebral amyloid deposition in APOEe4 non-carriers (PET imaging)
TH201500708.S		CG6199	Plod	FBgn0036147	ctagcagtCTGAACGAGAGCAACAAGATAtagttatattcaagcataTATCTTGTTGCTCTCGTTCAGgcg	aattcgcCTGAACGAGAGCAACAAGATAtatgcttgaatataactaTATCTTGTTGCTCTCGTTCAGactg	pNP	TH201500708.S	attp40	Lysyl hydroxylase 3 deficiency
TH201500714.S		CG9952	ppa	FBgn0020257	ctagcagtAACAATCGCGGTGTTGAACAAtagttatattcaagcataTTGTTCAACACCGCGATTGTTgcg	aattcgcAACAATCGCGGTGTTGAACAAtatgcttgaatataactaTTGTTCAACACCGCGATTGTTactg	pNP	TH201500714.S	attp40	Malignant glioma
TH201500715.S		CG8402	PpD3	FBgn0005777	ctagcagtCAGAAGCGATTGCACCGCAAAtagttatattcaagcataTTTGCGGTGCAATCGCTTCTGgcg	aattcgcCAGAAGCGATTGCACCGCAAAtatgcttgaatataactaTTTGCGGTGCAATCGCTTCTGactg	pNP	TH201500715.S	attp40	Microphthalmia with limb anomalies
TH201500716.S		CG7758	ppl	FBgn0027945	ctagcagtCACCCGTTAGTGGCAAGGTAAtagttatattcaagcataTTACCTTGCCACTAACGGGTGgcg	aattcgcCACCCGTTAGTGGCAAGGTAAtatgcttgaatataactaTTACCTTGCCACTAACGGGTGactg	pNP	TH201500716.S	attp40	Glycine encephalopathy
TH201500717.S		CG5796	Ppox	FBgn0020018	ctagcagtCACAGCAAGCAAGAAAGCGAAtagttatattcaagcataTTCGCTTTCTTGCTTGCTGTGgcg	aattcgcCACAGCAAGCAAGAAAGCGAAtatgcttgaatataactaTTCGCTTTCTTGCTTGCTGTGactg	pNP	TH201500717.S	attp40	Porphyria variegata
TH201500718.S		CG12108	Ppt1	FBgn0030057	ctagcagtCCCGATCATGGAGAACAAATAtagttatattcaagcataTATTTGTTCTCCATGATCGGGgcg	aattcgcCCCGATCATGGAGAACAAATAtatgcttgaatataactaTATTTGTTCTCCATGATCGGGactg	pNP	TH201500718.S	attp40	Ceroid lipofuscinosis, neuronal, 1
TH201500726.S		CG7757	CG7757	FBgn0036915	ctagcagtACGGCACTTTGGCGAGATCAAtagttatattcaagcataTTGATCTCGCCAAAGTGCCGTgcg	aattcgcACGGCACTTTGGCGAGATCAAtatgcttgaatataactaTTGATCTCGCCAAAGTGCCGTactg	pNP	TH201500726.S	attp40	Retinitis pigmentosa 18
TH201500730.S		CG2411	ptc	FBgn0003892	ctagcagtTCCGAAGAGCTGCAACAACAAtagttatattcaagcataTTGTTGTTGCAGCTCTTCGGAgcg	aattcgcTCCGAAGAGCTGCAACAACAAtatgcttgaatataactaTTGTTGTTGCAGCTCTTCGGAactg	pNP	TH201500730.S	attp40	Basal cell carcinoma, Basal cell nevus syndrome, Medulloblastoma
TH201500731.S		CG5671	Pten	FBgn0026379	ctagcagtAACGTATACGATACAAAGAAAtagttatattcaagcataTTTCTTTGTATCGTATACGTTgcg	aattcgcAACGTATACGATACAAAGAAAtatgcttgaatataactaTTTCTTTGTATCGTATACGTTactg	pNP	TH201500731.S	attp40	Glioma susceptibility 2, Meningioma, Prostate cancer, Bannayan-Riley-Ruvalcaba syndrome, Cowden syndrome 1, Endometrial carcinoma, Lhermitte-Duclos syndrome, Macrocephaly/autism syndrome, Malignant melanoma, PTEN hamartoma tumor syndrome
TH201500732.S		CG9441	Pu	FBgn0003162	ctagcagtCTGAACTTAGTCAATAGCAAAtagttatattcaagcataTTTGCTATTGACTAAGTTCAGgcg	aattcgcCTGAACTTAGTCAATAGCAAAtatgcttgaatataactaTTTGCTATTGACTAAGTTCAGactg	pNP	TH201500732.S	attp40	Dystonia, DOPA-responsive, with or without hyperphenylalaninemia, Hyperphenylalaninemia, BH4-deficient, B, Parkinson's disease, Rheumatoid arthritis
TH201500735.S		CG3027	pyd3	FBgn0037513	ctagcagtCAAAGTGAAGACTATGATCAAtagttatattcaagcataTTGATCATAGTCTTCACTTTGgcg	aattcgcCAAAGTGAAGACTATGATCAAtatgcttgaatataactaTTGATCATAGTCTTCACTTTGactg	pNP	TH201500735.S	attp40	Acne (severe), Beta-ureidopropionase deficiency
TH201500737.S		CG8593	qm	FBgn0019662	ctagcagtCACGCAGTCGAACCAGATCAAtagttatattcaagcataTTGATCTGGTTCGACTGCGTGgcg	aattcgcCACGCAGTCGAACCAGATCAAtatgcttgaatataactaTTGATCTGGTTCGACTGCGTGactg	pNP	TH201500737.S	attp40	Osteogenesis Imperfecta, Type V
TH201500740.S		CG12156	Rab39	FBgn0029959	ctagcagtTTCGATCACCAAGTCCTACTAtagttatattcaagcataTAGTAGGACTTGGTGATCGAAgcg	aattcgcTTCGATCACCAAGTCCTACTAtatgcttgaatataactaTAGTAGGACTTGGTGATCGAAactg	pNP	TH201500740.S	attp40	Waisman syndrome
TH201500742.S		CG6601	Rab6	FBgn0015797	ctagcagtCACGGTGGCAGTGGTCGTTTAtagttatattcaagcataTAAACGACCACTGCCACCGTGgcg	aattcgcCACGGTGGCAGTGGTCGTTTAtatgcttgaatataactaTAAACGACCACTGCCACCGTGactg	pNP	TH201500742.S	attp40	Obesity
TH201500745.S		CG3000	rap	FBgn0003200	ctagcagtGACGAACTTTGCGTCAATCAAtagttatattcaagcataTTGATTGACGCAAAGTTCGTCgcg	aattcgcGACGAACTTTGCGTCAATCAAtatgcttgaatataactaTTGATTGACGCAAAGTTCGTCactg	pNP	TH201500745.S	attp40	Asbestosis, Giardiasis
TH201500746.S		CG1799	ras	FBgn0003204	ctagcagtTACGAGAAGCGTCTCTTCTAAtagttatattcaagcataTTAGAAGAGACGCTTCTCGTAgcg	aattcgcTACGAGAAGCGTCTCTTCTAAtatgcttgaatataactaTTAGAAGAGACGCTTCTCGTAactg	pNP	TH201500746.S	attp40	Leber congenital amaurosis 11, Retinitis pigmentosa 10
TH201500747.S		CG9375	Ras85D	FBgn0003205	ctagcagtCAGCCAAATGACGGAATACAAtagttatattcaagcataTTGTATTCCGTCATTTGGCTGgcg	aattcgcCAGCCAAATGACGGAATACAAtatgcttgaatataactaTTGTATTCCGTCATTTGGCTGactg	pNP	TH201500747.S	attp40	Thyroid carcinoma, Congenital myopathy with excess of muscle spindles, Costello syndrome, Schimmelpenning-Feuerstein-Mims syndrome, Bladder cancer, Thyroid cancer
TH201500748.S		CG6721	Gap1	FBgn0004390	ctagcagtCTCGCGATGTCTACTGCACAAtagttatattcaagcataTTGTGCAGTAGACATCGCGAGgcg	aattcgcCTCGCGATGTCTACTGCACAAtatgcttgaatataactaTTGTGCAGTAGACATCGCGAGactg	pNP	TH201500748.S	attp40	Dermoid cyst, Mature teratoma, Pseudomyxoma peritonei
TH201500750.S		CG11838	rempA	FBgn0260933	ctagcagtCTGAATGTCCTCGAAACACAAtagttatattcaagcataTTGTGTTTCGAGGACATTCAGgcg	aattcgcCTGAATGTCCTCGAAACACAAtatgcttgaatataactaTTGTGTTTCGAGGACATTCAGactg	pNP	TH201500750.S	attp40	Epilepsy and lamotrigine-induced maculopapular eruptions, Short-rib thoracic dysplasia 9 with or without polydactyly
TH201500751.S		CG8432	Rep	FBgn0026378	ctagcagtTAGCGATGTCTTCAACACCAAtagttatattcaagcataTTGGTGTTGAAGACATCGCTAgcg	aattcgcTAGCGATGTCTTCAACACCAAtatgcttgaatataactaTTGGTGTTGAAGACATCGCTAactg	pNP	TH201500751.S	attp40	Choroideremia, Pit-and-Fissure caries, Smooth-surface caries
TH201500752.S		CG8865	Rgl	FBgn0026376	ctagcagtACGATCCGATCTGCACATCAAtagttatattcaagcataTTGATGTGCAGATCGGATCGTgcg	aattcgcACGATCCGATCTGCACATCAAtatgcttgaatataactaTTGATGTGCAGATCGGATCGTactg	pNP	TH201500752.S	attp40	Attention deficit hyperactivity disorder and conduct disorder
TH201500753.S		CG3208	RhoGAP5A	FBgn0029778	ctagcagtCCGATGGCTACTACACGCTTAtagttatattcaagcataTAAGCGTGTAGTAGCCATCGGgcg	aattcgcCCGATGGCTACTACACGCTTAtatgcttgaatataactaTAAGCGTGTAGTAGCCATCGGactg	pNP	TH201500753.S	attp40	Duane retraction syndrome 2
TH201500754.S		CG8418	Ric	FBgn0017549	ctagcagtCCGGCGCAGACGAAACCTTAAtagttatattcaagcataTTAAGGTTTCGTCTGCGCCGGgcg	aattcgcCCGGCGCAGACGAAACCTTAAtatgcttgaatataactaTTAAGGTTTCGTCTGCGCCGGactg	pNP	TH201500754.S	attp40	Acute lymphoblastic leukemia (childhood), Autism spectrum disorder, Periodontitis (PAL4Q3), Pyoderma gangrenosum in inflammatory bowel disease, Parkinson's disease
TH201500756.S		CG8729	rnh1	FBgn0023171	ctagcagtCCCGAAGAGGATCACGACCTAtagttatattcaagcataTAGGTCGTGATCCTCTTCGGGgcg	aattcgcCCCGAAGAGGATCACGACCTAtatgcttgaatataactaTAGGTCGTGATCCTCTTCGGGactg	pNP	TH201500756.S	attp40	Progressive external ophthalmoplegia with mitochondrial DNA deletions, autosomal recessive 2
TH201500758.S		CG10751	robl	FBgn0024196	ctagcagtTTGAGGAAACACTCAAGAGAAtagttatattcaagcataTTCTCTTGAGTGTTTCCTCAAgcg	aattcgcTTGAGGAAACACTCAAGAGAAtatgcttgaatataactaTTCTCTTGAGTGTTTCCTCAAactg	pNP	TH201500758.S	attp40	Ciliopathy, Lung squamous cell carcinoma
TH201500759.S		CG6155	Roe1	FBgn0014877	ctagcagtTGCCGAGCTAATGGACAAATAtagttatattcaagcataTATTTGTCCATTAGCTCGGCAgcg	aattcgcTGCCGAGCTAATGGACAAATAtatgcttgaatataactaTATTTGTCCATTAGCTCGGCAactg	pNP	TH201500759.S	attp40	Human Monocytic Ehrlichiosis and Lymphangitis
TH201500760.S		CG7725	rogdi	FBgn0036697	ctagcagtTTGCTAGATAATTATAGTTTAtagttatattcaagcataTAAACTATAATTATCTAGCAAgcg	aattcgcTTGCTAGATAATTATAGTTTAtatgcttgaatataactaTAAACTATAATTATCTAGCAAactg	pNP	TH201500760.S	attp40	Kohlschutter-Tonz syndrome
TH201500762.S		CG9633	RpA-70	FBgn0010173	ctagcagtTGGCTCAATCATGAAGATTAAtagttatattcaagcataTTAATCTTCATGATTGAGCCAgcg	aattcgcTGGCTCAATCATGAAGATTAAtatgcttgaatataactaTTAATCTTCATGATTGAGCCAactg	pNP	TH201500762.S	attp40	Xeroderma Pigmentosum, Complementation Group A and Werner Syndrome
TH201500766.S		CG3284	RpII15	FBgn0004855	ctagcagtCTGCCGGAATTGCGATTACAAtagttatattcaagcataTTGTAATCGCAATTCCGGCAGgcg	aattcgcCTGCCGGAATTGCGATTACAAtatgcttgaatataactaTTGTAATCGCAATTCCGGCAGactg	pNP	TH201500766.S	attp40	Cockayne syndrome, Photosensitive trichothiodystrophy
TH201500769.S		CG7726	RpL11	FBgn0013325	ctagcagtTACCAAGAAGATTAAGCGCGAtagttatattcaagcataTCGCGCTTAATCTTCTTGGTAgcg	aattcgcTACCAAGAAGATTAAGCGCGAtatgcttgaatataactaTCGCGCTTAATCTTCTTGGTAactg	pNP	TH201500769.S	attp40	Diamond-Blackfan anemia 7
TH201500773.S		CG7939	RpL32	FBgn0002626	ctagcagtCAGGCCCAAGATCGTGAAGAAtagttatattcaagcataTTCTTCACGATCTTGGGCCTGgcg	aattcgcCAGGCCCAAGATCGTGAAGAAtatgcttgaatataactaTTCTTCACGATCTTGGGCCTGactg	pNP	TH201500773.S	attp40	Melanoma, Cutaneous Malignant 1
TH201500780.S		CG1527	RpS14b	FBgn0004404	ctagcagtCTGCAGAATGGCTCCAAGAAAtagttatattcaagcataTTTCTTGGAGCCATTCTGCAGgcg	aattcgcCTGCAGAATGGCTCCAAGAAAtatgcttgaatataactaTTTCTTGGAGCCATTCTGCAGactg	pNP	TH201500780.S	attp40	Macrocytic anemia, refractory, due to 5q deletion, somatic
TH201500782.S		CG5338	RpS19b	FBgn0039129	ctagcagtTTCCATGATTATCACTACCTAtagttatattcaagcataTAGGTAGTGATAATCATGGAAgcg	aattcgcTTCCATGATTATCACTACCTAtatgcttgaatataactaTAGGTAGTGATAATCATGGAAactg	pNP	TH201500782.S	attp40	Diamond-Blackfan anemia 1
TH201500783.S		CG15693	RpS20	FBgn0019936	ctagcagtCAAGAAGATTACCTCCATCAAtagttatattcaagcataTTGATGGAGGTAATCTTCTTGgcg	aattcgcCAAGAAGATTACCTCCATCAAtatgcttgaatataactaTTGATGGAGGTAATCTTCTTGactg	pNP	TH201500783.S	attp40	Familial Colorectal Cancer Type X
TH201500784.S		CG3751	RpS24	FBgn0261596	ctagcagtCAAGAAGTTCGAGCCCAAGTAtagttatattcaagcataTACTTGGGCTCGAACTTCTTGgcg	aattcgcCAAGAAGTTCGAGCCCAAGTAtatgcttgaatataactaTACTTGGGCTCGAACTTCTTGactg	pNP	TH201500784.S	attp40	Diamond-blackfan anemia 3
TH201500785.S		CG10305	RpS26	FBgn0261597	ctagcagtCAAGGACAAGGCAATCAAGAAtagttatattcaagcataTTCTTGATTGCCTTGTCCTTGgcg	aattcgcCAAGGACAAGGCAATCAAGAAtatgcttgaatataactaTTCTTGATTGCCTTGTCCTTGactg	pNP	TH201500785.S	attp40	Diamond-Blackfan anemia 10, Inflammatory skin disease, Vitiligo, Psoriasis
TH201500788.S		CG8922	RpS5a	FBgn0002590	ctagcagtCGAGACGATCCTGGAGACAAAtagttatattcaagcataTTTGTCTCCAGGATCGTCTCGgcg	aattcgcCGAGACGATCCTGGAGACAAAtatgcttgaatataactaTTTGTCTCCAGGATCGTCTCGactg	pNP	TH201500788.S	attp40	Retinitis Pigmentosa 14 and Chromosome 2P16.1-P15 Deletion Syndrome
TH201500791.S		CG1489	Pros45	FBgn0020369	ctagcagtCGCAATGAGCTCAATGCTAAAtagttatattcaagcataTTTAGCATTGAGCTCATTGCGgcg	aattcgcCGCAATGAGCTCAATGCTAAAtatgcttgaatataactaTTTAGCATTGAGCTCATTGCGactg	pNP	TH201500791.S	attp40	Mulibrey Nanism and Ogden Syndrome
TH201500793.S		CG6097	rt	FBgn0003292	ctagcagtCTGGGACTTTGTCCTGCACAAtagttatattcaagcataTTGTGCAGGACAAAGTCCCAGgcg	aattcgcCTGGGACTTTGTCCTGCACAAtatgcttgaatataactaTTGTGCAGGACAAAGTCCCAGactg	pNP	TH201500793.S	attp40	Muscular dystrophy-dystroglycanopathy (congenital with brain and eye anomalies), type A, Muscular dystrophy-dystroglycanopathy (congenital with mental retardation), type B, Muscular dystrophy-dystroglycanopathy (limb-girdle), type C
TH201500794.S		CG14782	CG14782	FBgn0025381	ctagcagtTCGAAGACTCCTCGACGATAAtagttatattcaagcataTTATCGTCGAGGAGTCTTCGAgcg	aattcgcTCGAAGACTCCTCGACGATAAtatgcttgaatataactaTTATCGTCGAGGAGTCTTCGAactg	pNP	TH201500794.S	attp40	cancer
TH201500795.S		CG7642	ry	FBgn0003308	ctagcagtCAGGAGATTGCTCGATTCAATtagttatattcaagcataATTGAATCGAGCAATCTCCTGgcg	aattcgcCAGGAGATTGCTCGATTCAATtatgcttgaatataactaATTGAATCGAGCAATCTCCTGactg	pNP	TH201500795.S	attp40	Obesity, Xanthinuria, type I
TH201500797.S		CG8988	S2P	FBgn0033656	ctagcagtCAGCTACAGTGCTGTGATGAAtagttatattcaagcataTTCATCACAGCACTGTAGCTGgcg	aattcgcCAGCTACAGTGCTGTGATGAAtatgcttgaatataactaTTCATCACAGCACTGTAGCTGactg	pNP	TH201500797.S	attp40	Olmsted syndrome, X-linked, IFAP syndrome with or without BRESHECK syndrome, Keratosis follicularis spinulosa decalvans, X-linked
TH201500800.S		CG13320	Sans	FBgn0033785	ctagcagtCAGATGGAAAGCGAACCATTAtagttatattcaagcataTAATGGTTCGCTTTCCATCTGgcg	aattcgcCAGATGGAAAGCGAACCATTAtatgcttgaatataactaTAATGGTTCGCTTTCCATCTGactg	pNP	TH201500800.S	attp40	Usher syndrome, type 1G
TH201500803.S		CG6385	CG6385	FBgn0034276	ctagcagtATGGTCTTCAAGTATGATCAAtagttatattcaagcataTTGATCATACTTGAAGACCATgcg	aattcgcATGGTCTTCAAGTATGATCAAtatgcttgaatataactaTTGATCATACTTGAAGACCATactg	pNP	TH201500803.S	attp40	Sarcosinemia
TH201500807.S		CG10849	Sc2	FBgn0035471	ctagcagtACCGGAGTTGGTGTACGGCAAtagttatattcaagcataTTGCCGTACACCAACTCCGGTgcg	aattcgcACCGGAGTTGGTGTACGGCAAtatgcttgaatataactaTTGCCGTACACCAACTCCGGTactg	pNP	TH201500807.S	attp40	Mental retardation, autosomal recessive 14
TH201500808.S		CG3766	scat	FBgn0011232	ctagcagtATGGAGAAGCTTATTGACAAAtagttatattcaagcataTTTGTCAATAAGCTTCTCCATgcg	aattcgcATGGAGAAGCTTATTGACAAAtatgcttgaatataactaTTTGTCAATAAGCTTCTCCATactg	pNP	TH201500808.S	attp40	Clozapine-induced agranulocytosis
TH201500811.S		CG5657	Scgbeta	FBgn0038042	ctagcagtCACGGGCAGTGTGCAGTACAAtagttatattcaagcataTTGTACTGCACACTGCCCGTGgcg	aattcgcCACGGGCAGTGTGCAGTACAAtatgcttgaatataactaTTGTACTGCACACTGCCCGTGactg	pNP	TH201500811.S	attp40	Muscular dystrophy, limb-girdle, type 2E
TH201500812.S		CG14808	Scgdelta	FBgn0025391	ctagcagtCAGCTGTCCGGACAAGCGATAtagttatattcaagcataTATCGCTTGTCCGGACAGCTGgcg	aattcgcCAGCTGTCCGGACAAGCGATAtatgcttgaatataactaTATCGCTTGTCCGGACAGCTGactg	pNP	TH201500812.S	attp40	Airway responsiveness in chronic obstructive pulmonary disease, Cardiomyopathy, dilated, 1L, Egg allergy,Muscular dystrophy, limb-girdle, type 2F
TH201500813.S		CG1140	CG1140	FBgn0035298	ctagcagtCAGAAGCAGGTGTCCAAGGTAtagttatattcaagcataTACCTTGGACACCTGCTTCTGgcg	aattcgcCAGAAGCAGGTGTCCAAGGTAtatgcttgaatataactaTACCTTGGACACCTGCTTCTGactg	pNP	TH201500813.S	attp40	Succinyl CoA:3-oxoacid CoA transferase deficiency
TH201500814.S		CG8885	Scox	FBgn0262467	ctagcagtCAAGTGGAATTCAATGAACAAtagttatattcaagcataTTGTTCATTGAATTCCACTTGgcg	aattcgcCAAGTGGAATTCAATGAACAAtatgcttgaatataactaTTGTTCATTGAATTCCACTTGactg	pNP	TH201500814.S	attp40	Malaria, Mitochondrial complex IV deficiency
TH201500817.S		CG7113	scu	FBgn0021765	ctagcagtCGGGTTTGTTCAACACGCCTAtagttatattcaagcataTAGGCGTGTTGAACAAACCCGgcg	aattcgcCGGGTTTGTTCAACACGCCTAtatgcttgaatataactaTAGGCGTGTTGAACAAACCCGactg	pNP	TH201500817.S	attp40	17-beta-hydroxysteroid dehydrogenase X deficiency, Xp11.22 microduplication syndrome
TH201500818.S		CG17246	SdhA	FBgn0261439	ctagcagtAAGGATCACGTGTACCTGCAAtagttatattcaagcataTTGCAGGTACACGTGATCCTTgcg	aattcgcAAGGATCACGTGTACCTGCAAtatgcttgaatataactaTTGCAGGTACACGTGATCCTTactg	pNP	TH201500818.S	attp40	Cardiomyopathy, dilated, 1GG, Leigh syndrome, Mitochondrial respiratory chain complex II deficiency, Paragangliomas 5
TH201500819.S		CG3283	SdhB	FBgn0014028	ctagcagtCTCCAAGTCGCTGAAGGTGTAtagttatattcaagcataTACACCTTCAGCGACTTGGAGgcg	aattcgcCTCCAAGTCGCTGAAGGTGTAtatgcttgaatataactaTACACCTTCAGCGACTTGGAGactg	pNP	TH201500819.S	attp40	Cowden syndrome 2, Gastrointestinal stromal tumor, Paraganglioma and gastric stromal sarcoma, Paragangliomas 4, Pheochromocytoma
TH201500823.S		CG10130	Sec61beta	FBgn0010638	ctagcagtCAGCACCCTGAAGCAGCGCAAtagttatattcaagcataTTGCGCTGCTTCAGGGTGCTGgcg	aattcgcCAGCACCCTGAAGCAGCGCAAtatgcttgaatataactaTTGCGCTGCTTCAGGGTGCTGactg	pNP	TH201500823.S	attp40	Callous-unemotional behaviour
TH201500825.S		CG4173	Sep2	FBgn0014029	ctagcagtACGCCAAGTTCGAGAAGCTAAtagttatattcaagcataTTAGCTTCTCGAACTTGGCGTgcg	aattcgcACGCCAAGTTCGAGAAGCTAAtatgcttgaatataactaTTAGCTTCTCGAACTTGGCGTactg	pNP	TH201500825.S	attp40	Chronic Neutrophilic Leukemia
TH201500829.S		CG8339	sfl	FBgn0020251	ctagcagtACGGTAGTCCTACCTCATCAAtagttatattcaagcataTTGATGAGGTAGGACTACCGTgcg	aattcgcACGGTAGTCCTACCTCATCAAtatgcttgaatataactaTTGATGAGGTAGGACTACCGTactg	pNP	TH201500829.S	attp40	Mast cell neoplasm, Coloboma
TH201500830.S		CG31472	CG31472	FBgn0051472	ctagcagtCGACAGCAAACTGGTTCACAAtagttatattcaagcataTTGTGAACCAGTTTGCTGTCGgcg	aattcgcCGACAGCAAACTGGTTCACAAtatgcttgaatataactaTTGTGAACCAGTTTGCTGTCGactg	pNP	TH201500830.S	attp40	Epilepsy (generalized), Pyridoxamine 5'-phosphate oxidase deficiency
TH201500831.S		CG12348	Sh	FBgn0003380	ctagcagtCTGCGAAAGAGTCGTTATAAAtagttatattcaagcataTTTATAACGACTCTTTCGCAGgcg	aattcgcCTGCGAAAGAGTCGTTATAAAtatgcttgaatataactaTTTATAACGACTCTTTCGCAGactg	pNP	TH201500831.S	attp40	Episodic ataxia/myokymia syndrome
TH201500833.S		CG3135	shf	FBgn0003390	ctagcagtATCGGAGGTCAACTACGTTAAtagttatattcaagcataTTAACGTAGTTGACCTCCGATgcg	aattcgcATCGGAGGTCAACTACGTTAAtatgcttgaatataactaTTAACGTAGTTGACCTCCGATactg	pNP	TH201500833.S	attp40	Esophageal Basaloid Squamous Cell Carcinoma and Colorectal Cancer
TH201500835.S		CG9198	shtd	FBgn0004391	ctagcagtCTGCGTGATCAATTACTACAAtagttatattcaagcataTTGTAGTAATTGATCACGCAGgcg	aattcgcCTGCGTGATCAATTACTACAAtatgcttgaatataactaTTGTAGTAATTGATCACGCAGactg	pNP	TH201500835.S	attp40	Allergic sensitization, Obesity
TH201500836.S		CG15738	CG15738	FBgn0030352	ctagcagtTTGGAATTGCCGATTGTTATTtagttatattcaagcataAATAACAATCGGCAATTCCAAgcg	aattcgcTTGGAATTGCCGATTGTTATTtatgcttgaatataactaAATAACAATCGGCAATTCCAAactg	pNP	TH201500836.S	attp40	Alzheimer's disease (late onset), Leigh syndrome, Vincristine-induced peripheral neuropathy in acute lymphoblastic leukemia
TH201500838.S		CG11963	skap	FBgn0037643	ctagcagtTTCGAGATTCCCGATGCCCAAtagttatattcaagcataTTGGGCATCGGGAATCTCGAAgcg	aattcgcTTCGAGATTCCCGATGCCCAAtatgcttgaatataactaTTGGGCATCGGGAATCTCGAAactg	pNP	TH201500838.S	attp40	Colorectal cancer (diet interaction), Mitochondrial DNA depletion syndrome 5 (encephalomyopathic with or without methylmalonic aciduria)
TH201500842.S		CG10693	slo	FBgn0003429	ctagcagtCTCGATCAAGACGACGACGATtagttatattcaagcataATCGTCGTCGTCTTGATCGAGgcg	aattcgcCTCGATCAAGACGACGACGATtatgcttgaatataactaATCGTCGTCGTCTTGATCGAGactg	pNP	TH201500842.S	attp40	Generalized epilepsy and paroxysmal dyskinesia, Glucocorticoid-induced osteonecrosis, Hypospadias
TH201500845.S		CG9802	Cap	FBgn0015615	ctagcagtCACGCTAGAGTATATACGCTAtagttatattcaagcataTAGCGTATATACTCTAGCGTGgcg	aattcgcCACGCTAGAGTATATACGCTAtatgcttgaatataactaTAGCGTATATACTCTAGCGTGactg	pNP	TH201500845.S	attp40	Cornelia de Lange syndrome 3
TH201500847.S		CG8954	Smg5	FBgn0019890	ctagcagtCAACAAGTACACCAAGATCAAtagttatattcaagcataTTGATCTTGGTGTACTTGTTGgcg	aattcgcCAACAAGTACACCAAGATCAAtatgcttgaatataactaTTGATCTTGGTGTACTTGTTGactg	pNP	TH201500847.S	attp40	Diarrhea
TH201500848.S		CG11561	smo	FBgn0003444	ctagcagtCAAGATCGGATAGATAAGAAAtagttatattcaagcataTTTCTTATCTATCCGATCTTGgcg	aattcgcCAAGATCGGATAGATAAGAAAtatgcttgaatataactaTTTCTTATCTATCCGATCTTGactg	pNP	TH201500848.S	attp40	Basal cell carcinoma, Curry-Jones syndrome
TH201500849.S		CG11173	usnp	FBgn0034913	ctagcagtGAGGACGTGGACGACGACCTAtagttatattcaagcataTAGGTCGTCGTCCACGTCCTCgcg	aattcgcGAGGACGTGGACGACGACCTAtatgcttgaatataactaTAGGTCGTCGTCCACGTCCTCactg	pNP	TH201500849.S	attp40	Cerebral dysgenesis, neuropathy, ichthyosis, and palmoplantar keratoderma syndrome
TH201500850.S		CG1064	Snr1	FBgn0011715	ctagcagtCCCGAGGAGTTTGCCATTAAAtagttatattcaagcataTTTAATGGCAAACTCCTCGGGgcg	aattcgcCCCGAGGAGTTTGCCATTAAAtatgcttgaatataactaTTTAATGGCAAACTCCTCGGGactg	pNP	TH201500850.S	attp40	Rhabdoid predisposition syndrome 1, Schwannomatosis-1, Coffin-Siris syndrome 3, Rhabdoid tumors, Schwannomatosis
TH201500854.S		CG4649	Sodh-2	FBgn0022359	ctagcagtCCGAGGGACGCGAACAACAAAtagttatattcaagcataTTTGTTGTTCGCGTCCCTCGGgcg	aattcgcCCGAGGGACGCGAACAACAAAtatgcttgaatataactaTTTGTTGTTCGCGTCCCTCGGactg	pNP	TH201500854.S	attp40	Alzheimer's disease in APOE e4+ carriers, Cataract
TH201500857.S		CG3926	Spat	FBgn0014031	ctagcagtCACGTCTTCCGTATCGGTTTAtagttatattcaagcataTAAACCGATACGGAAGACGTGgcg	aattcgcCACGTCTTCCGTATCGGTTTAtatgcttgaatataactaTAAACCGATACGGAAGACGTGactg	pNP	TH201500857.S	attp40	Hyperoxaluria, primary, type 1
TH201500858.S		CG4215	spel1	FBgn0015546	ctagcagtCAGGAGCATGTCAACTTCATAtagttatattcaagcataTATGAAGTTGACATGCTCCTGgcg	aattcgcCAGGAGCATGTCAACTTCATAtatgcttgaatataactaTATGAAGTTGACATGCTCCTGactg	pNP	TH201500858.S	attp40	Colorectal cancer, hereditary nonpolyposis, type 1, Mismatch repair cancer syndrome, Muir-Torre syndrome
TH201500859.S		CG7948	spn-A	FBgn0003479	ctagcagtATCCCTAGACTAAGAATTAAAtagttatattcaagcataTTTAATTCTTAGTCTAGGGATgcg	aattcgcATCCCTAGACTAAGAATTAAAtatgcttgaatataactaTTTAATTCTTAGTCTAGGGATactg	pNP	TH201500859.S	attp40	Fanconi anemia, complementation group R, Breast cancer
TH201500860.S		CG3325	spn-B	FBgn0003480	ctagcagtAAGCCGCTTGTCAATGTTAGAtagttatattcaagcataTCTAACATTGACAAGCGGCTTgcg	aattcgcAAGCCGCTTGTCAATGTTAGAtatgcttgaatataactaTCTAACATTGACAAGCGGCTTactg	pNP	TH201500860.S	attp40	Melanoma, cutaneous malignant, 6, Breast cancer
TH201500861.S		CG32451	SPoCk	FBgn0052451	ctagcagtCACAAAGTCAGTGGTGGTGAAtagttatattcaagcataTTCACCACCACTGACTTTGTGgcg	aattcgcCACAAAGTCAGTGGTGGTGAAtatgcttgaatataactaTTCACCACCACTGACTTTGTGactg	pNP	TH201500861.S	attp40	Hailey-Hailey disease
TH201500862.S		CG12117	Sptr	FBgn0014032	ctagcagtTACCGACTTCCTACAGCGCTAtagttatattcaagcataTAGCGCTGTAGGAAGTCGGTAgcg	aattcgcTACCGACTTCCTACAGCGCTAtatgcttgaatataactaTAGCGCTGTAGGAAGTCGGTAactg	pNP	TH201500862.S	attp40	Dystonia, dopa-responsive, due to sepiapterin reductase deficiency
TH201500864.S		CG4659	Srp54k	FBgn0010747	ctagcagtCTGATTGCACACTATACGAAAtagttatattcaagcataTTTCGTATAGTGTGCAATCAGgcg	aattcgcCTGATTGCACACTATACGAAAtatgcttgaatataactaTTTCGTATAGTGTGCAATCAGactg	pNP	TH201500864.S	attp40	Shwachman-Diamond Syndrome
TH201500865.S		CG5434	Srp72	FBgn0038810	ctagcagtCAACTGGGTGATGTCAGCTAAtagttatattcaagcataTTAGCTGACATCACCCAGTTGgcg	aattcgcCAACTGGGTGATGTCAGCTAAtatgcttgaatataactaTTAGCTGACATCACCCAGTTGactg	pNP	TH201500865.S	attp40	Airflow obstruction, Bone marrow failure syndrome 1
TH201500866.S		CG33162	SrpRbeta	FBgn0011509	ctagcagtCTATCAGACAGTGCCACACAAtagttatattcaagcataTTGTGTGGCACTGTCTGATAGgcg	aattcgcCTATCAGACAGTGCCACACAAtatgcttgaatataactaTTGTGTGGCACTGTCTGATAGactg	pNP	TH201500866.S	attp40	Spina bifida
TH201500867.S		CG4685	Ssadh	FBgn0039349	ctagcagtCAACGAGATGCAGTTCAACAAtagttatattcaagcataTTGTTGAACTGCATCTCGTTGgcg	aattcgcCAACGAGATGCAGTTCAACAAtatgcttgaatataactaTTGTTGAACTGCATCTCGTTGactg	pNP	TH201500867.S	attp40	Succinic semialdehyde dehydrogenase deficiency
TH201500868.S		CG5474	SsRbeta	FBgn0011016	ctagcagtGAGCGACCTGTTGGTACGCTAtagttatattcaagcataTAGCGTACCAACAGGTCGCTCgcg	aattcgcGAGCGACCTGTTGGTACGCTAtatgcttgaatataactaTAGCGTACCAACAGGTCGCTCactg	pNP	TH201500868.S	attp40	Calcaneonavicular Coalition and Ectopic Cushing Syndrome
TH201500874.S		CG40293	Stlk	FBgn0046692	ctagcagtCGGCTTCAACATAGAAATATAtagttatattcaagcataTATATTTCTATGTTGAAGCCGgcg	aattcgcCGGCTTCAACATAGAAATATAtatgcttgaatataactaTATATTTCTATGTTGAAGCCGactg	pNP	TH201500874.S	attp40	Polyhydramnios, megalencephaly, and symptomatic epilepsy
TH201500875.S		CG12272	CG12272	FBgn0036571	ctagcagtCAAGAATGTCAAGATGCTGTAtagttatattcaagcataTACAGCATCTTGACATTCTTGgcg	aattcgcCAAGAATGTCAAGATGCTGTAtatgcttgaatataactaTACAGCATCTTGACATTCTTGactg	pNP	TH201500875.S	attp40	Ritscher-Schinzel syndrome 1, Spastic paraplegia 8
TH201500877.S		CG3497	Su(H)	FBgn0004837	ctagcagtACGGATCAAGGTTATATCCAAtagttatattcaagcataTTGGATATAACCTTGATCCGTgcg	aattcgcACGGATCAAGGTTATATCCAAtatgcttgaatataactaTTGGATATAACCTTGATCCGTactg	pNP	TH201500877.S	attp40	Adams-Oliver syndrome 3, Rheumatoid arthritis
TH201500879.S		CG2194	su(r)	FBgn0086450	ctagcagtACGATGCAGAGCAGTGTGAAAtagttatattcaagcataTTTCACACTGCTCTGCATCGTgcg	aattcgcACGATGCAGAGCAGTGTGAAAtatgcttgaatataactaTTTCACACTGCTCTGCATCGTactg	pNP	TH201500879.S	attp40	Autism spectrum disorder, attention deficit-hyperactivity disorder, bipolar disorder, major depressive disorder, and schizophrenia (combined), Dihydropyrimidine dehydrogenase deficiency
TH201500882.S		CG5407	Sur-8	FBgn0038504	ctagcagtCAAGAGCATGGACGAGTTCAAtagttatattcaagcataTTGAACTCGTCCATGCTCTTGgcg	aattcgcCAAGAGCATGGACGAGTTCAAtatgcttgaatataactaTTGAACTCGTCCATGCTCTTGactg	pNP	TH201500882.S	attp40	Noonan-like syndrome with loose anagen hair
TH201500883.S		CG9943	Surf1	FBgn0029117	ctagcagtTTGGAAGGAGCAGTTGATCAAtagttatattcaagcataTTGATCAACTGCTCCTTCCAAgcg	aattcgcTTGGAAGGAGCAGTTGATCAAtatgcttgaatataactaTTGATCAACTGCTCCTTCCAAactg	pNP	TH201500883.S	attp40	Charcot-Marie-Tooth disease, type 4K, Leigh syndrome
TH201500886.S		CG1467	Syx16	FBgn0031106	ctagcagtCTCGCAGAAGTACTTCGACGAtagttatattcaagcataTCGTCGAAGTACTTCTGCGAGgcg	aattcgcCTCGCAGAAGTACTTCGACGAtatgcttgaatataactaTCGTCGAAGTACTTCTGCGAGactg	pNP	TH201500886.S	attp40	Cardiovascular disease risk factors, Pseudohypoparathyroidism, type IB
TH201500887.S		CG4214	Syx5	FBgn0011708	ctagcagtCAGCATGAGCACGGACTTCAAtagttatattcaagcataTTGAAGTCCGTGCTCATGCTGgcg	aattcgcCAGCATGAGCACGGACTTCAAtatgcttgaatataactaTTGAAGTCCGTGCTCATGCTGactg	pNP	TH201500887.S	attp40	Endometriosis
TH201500889.S		CG17603	Taf1	FBgn0010355	ctagcagtCAGCTGAAGCTTGACGACGAAtagttatattcaagcataTTCGTCGTCAAGCTTCAGCTGgcg	aattcgcCAGCTGAAGCTTGACGACGAAtatgcttgaatataactaTTCGTCGTCAAGCTTCAGCTGactg	pNP	TH201500889.S	attp40	Dystonia-Parkinsonism, Mental retardation, X-linked, syndromic 33
TH201500891.S		CG7128	Taf8	FBgn0022724	ctagcagtCAAGACCACGGAGACGAACAAtagttatattcaagcataTTGTTCGTCTCCGTGGTCTTGgcg	aattcgcCAAGACCACGGAGACGAACAAtatgcttgaatataactaTTGTTCGTCTCCGTGGTCTTGactg	pNP	TH201500891.S	attp40	Exploratory eye movement dysfunction in schizophrenia
TH201500895.S		CG9035	Tapdelta	FBgn0021795	ctagcagtCGACAAGGTTTCATCGGTGAAtagttatattcaagcataTTCACCGATGAAACCTTGTCGgcg	aattcgcCGACAAGGTTTCATCGGTGAAtatgcttgaatataactaTTCACCGATGAAACCTTGTCGactg	pNP	TH201500895.S	attp40	Congenital disorder of glycosylation, type Iy
TH201500897.S		CG8766	Taz	FBgn0026619	ctagcagtGCGGAAGCTCATTACAGACAAtagttatattcaagcataTTGTCTGTAATGAGCTTCCGCgcg	aattcgcGCGGAAGCTCATTACAGACAAtatgcttgaatataactaTTGTCTGTAATGAGCTTCCGCactg	pNP	TH201500897.S	attp40	Barth syndrome
TH201500898.S		CG1543	Tbh	FBgn0010329	ctagcagtACCGCGATGACTACTACTCGAtagttatattcaagcataTCGAGTAGTAGTCATCGCGGTgcg	aattcgcACCGCGATGACTACTACTCGAtatgcttgaatataactaTCGAGTAGTAGTCATCGCGGTactg	pNP	TH201500898.S	attp40	Dopamine beta-hydroxylase deficiency
TH201500903.S		CG7356	Tg	FBgn0031975	ctagcagtCCGGCTGAAGATCCACTTCAAtagttatattcaagcataTTGAAGTGGATCTTCAGCCGGgcg	aattcgcCCGGCTGAAGATCCACTTCAAtatgcttgaatataactaTTGAAGTGGATCTTCAGCCGGactg	pNP	TH201500903.S	attp40	Ichthyosis, congenital, autosomal recessive 1, Acne (severe)
TH201500904.S		CG4581	Thiolase	FBgn0025352	ctagcagtCCGACTGGTTCTGCAAGACTTtagttatattcaagcataAAGTCTTGCAGAACCAGTCGGgcg	aattcgcCCGACTGGTTCTGCAAGACTTtatgcttgaatataactaAAGTCTTGCAGAACCAGTCGGactg	pNP	TH201500904.S	attp40	Trifunctional protein deficiency
TH201500906.S	CyO	CG6121	Tip60	FBgn0026080	ctagcagtCAGCTACGAGTTGTCCAAGTTtagttatattcaagcataAACTTGGACAACTCGTAGCTGgcg	aattcgcCAGCTACGAGTTGTCCAAGTTtatgcttgaatataactaAACTTGGACAACTCGTAGCTGactg	pNP	TH201500906.S	attp40	Acne (severe), Chronic kidney disease
TH201500908.S		CG12157	Tom40	FBgn0016041	ctagcagtACCGTTGAGGAGCTTCACAAAtagttatattcaagcataTTTGTGAAGCTCCTCAACGGTgcg	aattcgcACCGTTGAGGAGCTTCACAAAtatgcttgaatataactaTTTGTGAAGCTCCTCAACGGTactg	pNP	TH201500908.S	attp40	Age-related macular degeneration, Alzheimer's disease
TH201500911.S		CG3024	torp4a	FBgn0025615	ctagcagtAAAGTGAGGTGTCTAACTATAtagttatattcaagcataTATAGTTAGACACCTCACTTTgcg	aattcgcAAAGTGAGGTGTCTAACTATAtatgcttgaatataactaTATAGTTAGACACCTCACTTTactg	pNP	TH201500911.S	attp40	Dystonia-1, torsion
TH201500913.S		CG6608	Tpc1	FBgn0037852	ctagcagtAAGGGACACAATCCTGCCCAAtagttatattcaagcataTTGGGCAGGATTGTGTCCCTTgcg	aattcgcAAGGGACACAATCCTGCCCAAtatgcttgaatataactaTTGGGCAGGATTGTGTCCCTTactg	pNP	TH201500913.S	attp40	Microcephaly, Thiamine metabolism dysfunction syndrome 4 (progressive polyneuropathy type)
TH201500914.S		CG2171	Tpi	FBgn0086355	ctagcagtCAGCAACAACATGAGCCGAAAtagttatattcaagcataTTTCGGCTCATGTTGTTGCTGgcg	aattcgcCAGCAACAACATGAGCCGAAAtatgcttgaatataactaTTTCGGCTCATGTTGTTGCTGactg	pNP	TH201500914.S	attp40	Hemolytic anemia due to triosephosphate isomerase deficiency
TH201500915.S		CG2171	Tpi	FBgn0086355	ctagcagtCAGTAAGCAACGCGATCTCAAtagttatattcaagcataTTGAGATCGCGTTGCTTACTGgcg	aattcgcCAGTAAGCAACGCGATCTCAAtatgcttgaatataactaTTGAGATCGCGTTGCTTACTGactg	pNP	TH201500915.S	attp40	Hemolytic anemia due to triosephosphate isomerase deficiency
TH201500917.S		CG2304	Trc8	FBgn0039668	ctagcagtCCGGAGCGTGCTCCAGTCGAAtagttatattcaagcataTTCGACTGGAGCACGCTCCGGgcg	aattcgcCCGGAGCGTGCTCCAGTCGAAtatgcttgaatataactaTTCGACTGGAGCACGCTCCGGactg	pNP	TH201500917.S	attp40	Renal cell carcinoma
TH201500918.S		CG9364	Treh	FBgn0003748	ctagcagtCACCAGGTGGGTGAAGACAAAtagttatattcaagcataTTTGTCTTCACCCACCTGGTGgcg	aattcgcCACCAGGTGGGTGAAGACAAAtatgcttgaatataactaTTTGTCTTCACCCACCTGGTGactg	pNP	TH201500918.S	attp40	Trehalase deficiency, Vitiligo
TH201500919.S		CG18214	trio	FBgn0024277	ctagcagtTTGGTCTTCAACAATATTAAAtagttatattcaagcataTTTAATATTGTTGAAGACCAAgcg	aattcgcTTGGTCTTCAACAATATTAAAtatgcttgaatataactaTTTAATATTGTTGAAGACCAAactg	pNP	TH201500919.S	attp40	Adverse response to chemotherapy in breast cancer (alopecia) (paclitaxel), Paclitaxel-induced neuropathy
TH201500921.S		CG5161	l(3)72Dh	FBgn0263604	ctagcagtACGAGATGTATGACACGTATAtagttatattcaagcataTATACGTGTCATACATCTCGTgcg	aattcgcACGAGATGTATGACACGTATAtatgcttgaatataactaTATACGTGTCATACATCTCGTactg	pNP	TH201500921.S	attp40	Spondyloepiphyseal dysplasia tarda
TH201500923.S		CG6147	Tsc1	FBgn0026317	ctagcagtAACAAGAAGTATGACGTGCAAtagttatattcaagcataTTGCACGTCATACTTCTTGTTgcg	aattcgcAACAAGAAGTATGACGTGCAAtatgcttgaatataactaTTGCACGTCATACTTCTTGTTactg	pNP	TH201500923.S	attp40	Lymphangioleiomyomatosis, Migraine without aura, Psoriasis, Tuberous sclerosis-1
TH201500925.S		CG8781	tsu	FBgn0033378	ctagcagtCCGAGAGGCGATCCACAGCTAtagttatattcaagcataTAGCTGTGGATCGCCTCTCGGgcg	aattcgcCCGAGAGGCGATCCACAGCTAtatgcttgaatataactaTAGCTGTGGATCGCCTCTCGGactg	pNP	TH201500925.S	attp40	Thrombocytopenia-absent radius syndrome
TH201500926.S		CG15173	CG15173	FBgn0032744	ctagcagtCAGCTCCAAGATAGCACACATtagttatattcaagcataATGTGTGCTATCTTGGAGCTGgcg	aattcgcCAGCTCCAAGATAGCACACATtatgcttgaatataactaATGTGTGCTATCTTGGAGCTGactg	pNP	TH201500926.S	attp40	Mitochondrial complex III deficiency, nuclear type 2
TH201500928.S		CG12311	tw	FBgn0086368	ctagcagtATGGCAGCAAGTGTTGTTAAAtagttatattcaagcataTTTAACAACACTTGCTGCCATgcg	aattcgcATGGCAGCAAGTGTTGTTAAAtatgcttgaatataactaTTTAACAACACTTGCTGCCATactg	pNP	TH201500928.S	attp40	Muscular dystrophy-dystroglycanopathy (congenital with brain and eye anomalies)
TH201500930.S		CG9998	U2af50	FBgn0005411	ctagcagtCCGCGTTGTGGTCACATCATAtagttatattcaagcataTATGATGTGACCACAACGCGGgcg	aattcgcCCGCGTTGTGGTCACATCATAtatgcttgaatataactaTATGATGTGACCACAACGCGGactg	pNP	TH201500930.S	attp40	Relapsing-remitting multiple sclerosis
TH201500932.S		CG8284	UbcD4	FBgn0015321	ctagcagtCAGAAAGGAGAGTCCGAGAAAtagttatattcaagcataTTTCTCGGACTCTCCTTTCTGgcg	aattcgcCAGAAAGGAGAGTCCGAGAAAtatgcttgaatataactaTTTCTCGGACTCTCCTTTCTGactg	pNP	TH201500932.S	attp40	Plasma amyloid beta peptide concentrations (ABx-40)
TH201500934.S		CG4443	crl	FBgn0015374	ctagcagtCCGCCTGATGGCGGAATACAAtagttatattcaagcataTTGTATTCCGCCATCAGGCGGgcg	aattcgcCCGCCTGATGGCGGAATACAAtatgcttgaatataactaTTGTATTCCGCCATCAGGCGGactg	pNP	TH201500934.S	attp40	Familial encephalopathy with neuroserpin inclusion bodies
TH201500937.S		CG6850	Ugt	FBgn0014075	ctagcagtCAGGTTCAGTTCTCTACAGTAtagttatattcaagcataTACTGTAGAGAACTGAACCTGgcg	aattcgcCAGGTTCAGTTCTCTACAGTAtatgcttgaatataactaTACTGTAGAGAACTGAACCTGactg	pNP	TH201500937.S	attp40	Dysentery, Sleeping sickness
TH201500938.S		CG8566	unc-104	FBgn0034155	ctagcagtCACCAAGTCAACGGTGATCAAtagttatattcaagcataTTGATCACCGTTGACTTGGTGgcg	aattcgcCACCAAGTCAACGGTGATCAAtatgcttgaatataactaTTGATCACCGTTGACTTGGTGactg	pNP	TH201500938.S	attp40	Mental retardation, autosomal dominant 9, Neuropathy, hereditary sensory, type IIC, Spastic paraplegia 30, autosomal recessive
TH201500939.S		CG1659	unc-119	FBgn0025549	ctagcagtACCGGCATTTCTCAACCTCAAtagttatattcaagcataTTGAGGTTGAGAAATGCCGGTgcg	aattcgcACCGGCATTTCTCAACCTCAAtatgcttgaatataactaTTGAGGTTGAGAAATGCCGGTactg	pNP	TH201500939.S	attp40	Immunodeficiency 13, Cone-rod dystrophy
TH201500940.S		CG1818	Updo	FBgn0033428	ctagcagtCAGGTGAAAGCTGGCGCTCAAtagttatattcaagcataTTGAGCGCCAGCTTTCACCTGgcg	aattcgcCAGGTGAAAGCTGGCGCTCAAtatgcttgaatataactaTTGAGCGCCAGCTTTCACCTGactg	pNP	TH201500940.S	attp40	Porphyria cutanea tarda
TH201500941.S		CG11184	Upf3	FBgn0034923	ctagcagtCAGAAGAGAAGGTCAAGTCTAtagttatattcaagcataTAGACTTGACCTTCTCTTCTGgcg	aattcgcCAGAAGAGAAGGTCAAGTCTAtatgcttgaatataactaTAGACTTGACCTTCTCTTCTGactg	pNP	TH201500941.S	attp40	Mental retardation, X-linked, syndromic 14
TH201500942.S		CG17856	CG17856	FBgn0039576	ctagcagtCTACAACATGTCTGGATTCAAtagttatattcaagcataTTGAATCCAGACATGTTGTAGgcg	aattcgcCTACAACATGTCTGGATTCAAtatgcttgaatataactaTTGAATCCAGACATGTTGTAGactg	pNP	TH201500942.S	attp40	Mitochondrial complex III deficiency, nuclear type 3
TH201500943.S		CG7580	CG7580	FBgn0036728	ctagcagtCTAGCAGATAGTTATGTTAAAtagttatattcaagcataTTTAACATAACTATCTGCTAGgcg	aattcgcCTAGCAGATAGTTATGTTAAAtatgcttgaatataactaTTTAACATAACTATCTGCTAGactg	pNP	TH201500943.S	attp40	Mitochondrial complex III deficiency, nuclear type 4
TH201500944.S		CG5640	Utx	FBgn0260749	ctagcagtAAAGCAGATGTTTATCGACAAtagttatattcaagcataTTGTCGATAAACATCTGCTTTgcg	aattcgcAAAGCAGATGTTTATCGACAAtatgcttgaatataactaTTGTCGATAAACATCTGCTTTactg	pNP	TH201500944.S	attp40	Kabuki syndrome 2
TH201500945.S		CG8075	Vang	FBgn0015838	ctagcagtTCGAGCAGTTCTAGCAGCCAAtagttatattcaagcataTTGGCTGCTAGAACTGCTCGAgcg	aattcgcTCGAGCAGTTCTAGCAGCCAAtatgcttgaatataactaTTGGCTGCTAGAACTGCTCGAactg	pNP	TH201500945.S	attp40	Neural tube defects, Caudal regression syndrome
TH201500947.S		CG44239	PIG-V	FBgn0265174	ctagcagtCACCTACTATTTCTACATATAtagttatattcaagcataTATATGTAGAAATAGTAGGTGgcg	aattcgcCACCTACTATTTCTACATATAtatgcttgaatataactaTATATGTAGAAATAGTAGGTGactg	pNP	TH201500947.S	attp40	Hyperphosphatasia With Mental Retardation Syndrome 1and Hyperphosphatasia-Intellectual Disability Syndrome
TH201500950.S		CG8186	Vha36	FBgn0022097	ctagcagtCACCCTGGACGAGGTGATCAAtagttatattcaagcataTTGATCACCTCGTCCAGGGTGgcg	aattcgcCACCCTGGACGAGGTGATCAAtatgcttgaatataactaTTGATCACCTCGTCCAGGGTGactg	pNP	TH201500950.S	attp40	Pulmonary emphysema
TH201500953.S		CG3572	vimar	FBgn0022960	ctagcagtCACCAAGTGCGACGACACAAAtagttatattcaagcataTTTGTGTCGTCGCACTTGGTGgcg	aattcgcCACCAAGTGCGACGACACAAAtatgcttgaatataactaTTTGTGTCGTCGCACTTGGTGactg	pNP	TH201500953.S	attp40	Lymphocytic leukemia, acute T-cell
TH201500955.S		CG33544	Vkor	FBgn0053544	ctagcagtTAGGCCAATGTGCGACGTTAAtagttatattcaagcataTTAACGTCGCACATTGGCCTAgcg	aattcgcTAGGCCAATGTGCGACGTTAAtatgcttgaatataactaTTAACGTCGCACATTGGCCTAactg	pNP	TH201500955.S	attp40	Vitamin K-dependent clotting factors, combined deficiency of, 2
TH201500956.S		CG2093	Vps13	FBgn0033194	ctagcagtCTGGATGTGGACATCCTGTTAtagttatattcaagcataTAACAGGATGTCCACATCCAGgcg	aattcgcCTGGATGTGGACATCCTGTTAtatgcttgaatataactaTAACAGGATGTCCACATCCAGactg	pNP	TH201500956.S	attp40	Choreoacanthocytosis
TH201500957.S		CG18112	Vps16B	FBgn0039702	ctagcagtCAGCTTCGACGACGAAGACGAtagttatattcaagcataTCGTCTTCGTCGTCGAAGCTGgcg	aattcgcCAGCTTCGACGACGAAGACGAtatgcttgaatataactaTCGTCTTCGTCGTCGAAGCTGactg	pNP	TH201500957.S	attp40	Arthrogryposis, renal dysfunction, and cholestasis 2
TH201500959.S		CG12770	Vps28	FBgn0021814	ctagcagtCGAGCGCGAGAAGTACGACAAtagttatattcaagcataTTGTCGTACTTCTCGCGCTCGgcg	aattcgcCGAGCGCGAGAAGTACGACAAtatgcttgaatataactaTTGTCGTACTTCTCGCGCTCGactg	pNP	TH201500959.S	attp40	Noonan Syndrome 1
TH201500962.S		CG1520	WASp	FBgn0024273	ctagcagtCACCGCCGTGGTGCAGATCTAtagttatattcaagcataTAGATCTGCACCACGGCGGTGgcg	aattcgcCACCGCCGTGGTGCAGATCTAtatgcttgaatataactaTAGATCTGCACCACGGCGGTGactg	pNP	TH201500962.S	attp40	Neutropenia, severe congenital, X-linked, Thrombocytopenia, Wiskott-Aldrich syndrome
TH201500965.S		CG9226	WDR79	FBgn0031782	ctagcagtTTGCGACGATTACCCTGTCAAtagttatattcaagcataTTGACAGGGTAATCGTCGCAAgcg	aattcgcTTGCGACGATTACCCTGTCAAtatgcttgaatataactaTTGACAGGGTAATCGTCGCAAactg	pNP	TH201500965.S	attp40	Dyskeratosis congenita, autosomal recessive 3
TH201500967.S		CG4917	wfs1	FBgn0039003	ctagcagtCACGAGCAGCCGAATAAGATAtagttatattcaagcataTATCTTATTCGGCTGCTCGTGgcg	aattcgcCACGAGCAGCCGAATAAGATAtatgcttgaatataactaTATCTTATTCGGCTGCTCGTGactg	pNP	TH201500967.S	attp40	Deafness, Type 2 diabetes, Wolfram syndrome
TH201500968.S		CG12891	whd	FBgn0261862	ctagcagtCAAGATGCTCATCTACTACAAtagttatattcaagcataTTGTAGTAGATGAGCATCTTGgcg	aattcgcCAAGATGCTCATCTACTACAAtatgcttgaatataactaTTGTAGTAGATGAGCATCTTGactg	pNP	TH201500968.S	attp40	CPT deficiency, hepatic, type IA
TH201500970.S		CG7221	Wwox	FBgn0031972	ctagcagtAAGAAATTAAGCAGAGTGTTAtagttatattcaagcataTAACACTCTGCTTAATTTCTTgcg	aattcgcAAGAAATTAAGCAGAGTGTTAtatgcttgaatataactaTAACACTCTGCTTAATTTCTTactg	pNP	TH201500970.S	attp40	Anorexia nervosa, Bipolar disorder (body mass index interaction), Clozapine-induced cytotoxicity
TH201500971.S		CG6358	Xpac	FBgn0004832	ctagcagtCGACTCCTATTTGTTCAACAAtagttatattcaagcataTTGTTGAACAAATAGGAGTCGgcg	aattcgcCGACTCCTATTTGTTCAACAAtatgcttgaatataactaTTGTTGAACAAATAGGAGTCGactg	pNP	TH201500971.S	attp40	Thyroid cancer (Papillary, radiation-related), Xeroderma pigmentosum, group A
TH201500972.S		CG9433	Xpd	FBgn0261850	ctagcagtCAAGATTTGTATAGAGAGAAAtagttatattcaagcataTTTCTCTCTATACAAATCTTGgcg	aattcgcCAAGATTTGTATAGAGAGAAAtatgcttgaatataactaTTTCTCTCTATACAAATCTTGactg	pNP	TH201500972.S	attp40	Cerebrooculofacioskeletal syndrome 2, Lung Cancer (DNA repair capacity), Trichothiodystrophy 1, Xeroderma pigmentosum
TH201500974.S		CG7816	CG7816	FBgn0039714	ctagcagtGACATCGAAGATGTAGGTAAAtagttatattcaagcataTTTACCTACATCTTCGATGTCgcg	aattcgcGACATCGAAGATGTAGGTAAAtatgcttgaatataactaTTTACCTACATCTTCGATGTCactg	pNP	TH201500974.S	attp40	Spondylocheirodysplasia, Ehlers-Danlos syndrome-like
TH201500979.S		CG4934	brn	FBgn0000221	ctagcagtACGGCCGAGGATAGTGAGAAAtagttatattcaagcataTTTCTCACTATCCTCGGCCGTgcg	aattcgcACGGCCGAGGATAGTGAGAAAtatgcttgaatataactaTTTCTCACTATCCTCGGCCGTactg	pNP	TH201500979.S	attp40	IgA glomerulonephritis
TH201500981.S		CG1708	cos	FBgn0000352	ctagcagtACGACAAGATAGAAAGTCTAAtagttatattcaagcataTTAGACTTTCTATCTTGTCGTgcg	aattcgcACGACAAGATAGAAAGTCTAAtatgcttgaatataactaTTAGACTTTCTATCTTGTCGTactg	pNP	TH201500981.S	attp40	Al-Gazali-Bakalinova syndrome, Hydrolethalus syndrome 2, Acrocallosal syndrome, Joubert syndrome 12
TH201500983.S	CyO	CG3619	Dl	FBgn0000463	ctagcagtCTGGGACAAGTCGGTCAACAAtagttatattcaagcataTTGTTGACCGACTTGTCCCAGgcg	aattcgcCTGGGACAAGTCGGTCAACAAtatgcttgaatataactaTTGTTGACCGACTTGTCCCAGactg	VADUM(m2)	TH201500983.S	attp40	Type 1 diabetes
TH201500984.S		CG9885	dpp	FBgn0000490	ctagcagtATGCTCTATCTCAACGACCAAtagttatattcaagcataTTGGTCGTTGAGATAGAGCATgcg	aattcgcATGCTCTATCTCAACGACCAAtatgcttgaatataactaTTGGTCGTTGAGATAGAGCATactg	pNP	TH201500984.S	attp40	Colorectal cancer, Major depressive disorder (stressful life events interaction), Brachydactyly, type A2
TH201500985.S		CG18361	dsh	FBgn0000499	ctagcagtATGGTACCAATCAGTCAGATAtagttatattcaagcataTATCTGACTGATTGGTACCATgcg	aattcgcATGGTACCAATCAGTCAGATAtatgcttgaatataactaTATCTGACTGATTGGTACCATactg	pNP	TH201500985.S	attp40	Major depressive disorder, Robinow syndrome, autosomal dominant 3
TH201500986.S		CG3929	dx	FBgn0000524	ctagcagtCTGGAACAGTGTGGATCACAAtagttatattcaagcataTTGTGATCCACACTGTTCCAGgcg	aattcgcCTGGAACAGTGTGGATCACAAtatgcttgaatataactaTTGTGATCCACACTGTTCCAGactg	pNP	TH201500986.S	attp40	Visceral adipose tissue adjusted for BMI
TH201500988.S		CG10917	fj	FBgn0000658	ctagcagtTCCGGACTCGATGGTGGTGAAtagttatattcaagcataTTCACCACCATCGAGTCCGGAgcg	aattcgcTCCGGACTCGATGGTGGTGAAtatgcttgaatataactaTTCACCACCATCGAGTCCGGAactg	pNP	TH201500988.S	attp40	Polycystic kidney disease 1
TH201500989.S		CG3352	ft	FBgn0001075	ctagcagtAACGATGTGAATGATCATGAAtagttatattcaagcataTTCATGATCATTCACATCGTTgcg	aattcgcAACGATGTGAATGATCATGAAtatgcttgaatataactaTTCATGATCATTCACATCGTTactg	pNP	TH201500989.S	attp40	Bipolar disorder or major depressive disorder (combined), Hennekam lymphangiectasia-lymphedema syndrome 2, Van Maldergem syndrome 2
TH201500990.S		CG6551	fu	FBgn0001079	ctagcagtCAGGAGCTGCTTGACGGCGAAtagttatattcaagcataTTCGCCGTCAAGCAGCTCCTGgcg	aattcgcCAGGAGCTGCTTGACGGCGAAtatgcttgaatataactaTTCGCCGTCAAGCAGCTCCTGactg	pNP	TH201500990.S	attp40	Amyotrophic lateral sclerosis
TH201500995.S		CG33956	kay	FBgn0001297	ctagcagtCAGCAACGCGAATACCTCAAAtagttatattcaagcataTTTGAGGTATTCGCGTTGCTGgcg	aattcgcCAGCAACGCGAATACCTCAAAtatgcttgaatataactaTTTGAGGTATTCGCGTTGCTGactg	pNP	TH201500995.S	attp40	Inflammatory bowel disease, Inflammatory bowel disease, Type 1 diabetes
TH201500996.S		CG7793	Sos	FBgn0001965	ctagcagtTTCGAGATGTACAAGAATGTAtagttatattcaagcataTACATTCTTGTACATCTCGAAgcg	aattcgcTTCGAGATGTACAAGAATGTAtatgcttgaatataactaTACATTCTTGTACATCTCGAAactg	pNP	TH201500996.S	attp40	bromatosis, gingival, 1, Corticobasal degeneration, Noonan syndrome 4
TH201500999.S		CG6104	E(spl)m2-BFM	FBgn0002592	ctagcagtCAGCATCGAACTCAAAGTCAAtagttatattcaagcataTTGACTTTGAGTTCGATGCTGgcg	aattcgcCAGCATCGAACTCAAAGTCAAtatgcttgaatataactaTTGACTTTGAGTTCGATGCTGactg	pNP	TH201500999.S	attp40
TH201501001.S		CG6099	E(spl)m4-BFM	FBgn0002629	ctagcagtATCGAACAAGAAGCTGTCCTAtagttatattcaagcataTAGGACAGCTTCTTGTTCGATgcg	aattcgcATCGAACAAGAAGCTGTCCTAtatgcttgaatataactaTAGGACAGCTTCTTGTTCGATactg	pNP	TH201501001.S	attp40
TH201501003.S		CG8354	E(spl)m6-BFM	FBgn0002632	ctagcagtACGAGAGGATGTTGAGGGCAAtagttatattcaagcataTTGCCCTCAACATCCTCTCGTgcg	aattcgcACGAGAGGATGTTGAGGGCAAtatgcttgaatataactaTTGCCCTCAACATCCTCTCGTactg	pNP	TH201501003.S	attp40	Cognitive decline rate in late mild cognitive impairment
TH201501004.S		CG8361	E(spl)m7-HLH	FBgn0002633	ctagcagtCACCAAATACGAGATGTCGAAtagttatattcaagcataTTCGACATCTCGTATTTGGTGgcg	aattcgcCACCAAATACGAGATGTCGAAtatgcttgaatataactaTTCGACATCTCGTATTTGGTGactg	pNP	TH201501004.S	attp40	Cervical cancer
TH201501005.S		CG8118	mam	FBgn0002643	ctagcagtTAGCACTAATGTCACTGTAAAtagttatattcaagcataTTTACAGTGACATTAGTGCTAgcg	aattcgcTAGCACTAATGTCACTGTAAAtatgcttgaatataactaTTTACAGTGACATTAGTGCTAactg	pNP	TH201501005.S	attp40	Cancer
TH201501008.S		CG8328	E(spl)mdelta-HLH	FBgn0002734	ctagcagtCAGCGAGTGGCCAATCCTCAAtagttatattcaagcataTTGAGGATTGGCCACTCGCTGgcg	aattcgcCAGCGAGTGGCCAATCCTCAAtatgcttgaatataactaTTGAGGATTGGCCACTCGCTGactg	pNP	TH201501008.S	attp40	Cervical cancer
TH201501009.S		CG8333	E(spl)mgamma-HLH	FBgn0002735	ctagcagtACAAATGTCCGAGATGTCCAAtagttatattcaagcataTTGGACATCTCGGACATTTGTgcg	aattcgcACAAATGTCCGAGATGTCCAAtatgcttgaatataactaTTGGACATCTCGGACATTTGTactg	pNP	TH201501009.S	attp40	Cervical cancer
TH201501010.S		CG11614	nkd	FBgn0002945	ctagcagtGACGATGACAGCAACAGCGAAtagttatattcaagcataTTCGCTGTTGCTGTCATCGTCgcg	aattcgcGACGATGACAGCAACAGCGAAtatgcttgaatataactaTTCGCTGTTGCTGTCATCGTCactg	pNP	TH201501010.S	attp40	Crohn's disease, Pancreatic cancer
TH201501011.S		CG3779	numb	FBgn0002973	ctagcagtCGGCGAGGATCTAAACTTCAAtagttatattcaagcataTTGAAGTTTAGATCCTCGCCGgcg	aattcgcCGGCGAGGATCTAAACTTCAAtatgcttgaatataactaTTGAAGTTTAGATCCTCGCCGactg	pNP	TH201501011.S	attp40	Kawasaki disease
TH201501012.S		CG17077	pnt	FBgn0003118	ctagcagtATGGCTGGGAGTTCAAGCTAAtagttatattcaagcataTTAGCTTGAACTCCCAGCCATgcg	aattcgcATGGCTGGGAGTTCAAGCTAAtatgcttgaatataactaTTAGCTTGAACTCCCAGCCATactg	pNP	TH201501012.S	attp40	Atopic dermatitis, Celiac disease, Depressive and manic episodes in bipolar disorder, Follicular lymphoma
TH201501014.S		CG7904	put	FBgn0003169	ctagcagtAACCCAGTTGCTAATCAAGAAtagttatattcaagcataTTCTTGATTAGCAACTGGGTTgcg	aattcgcAACCCAGTTGCTAATCAAGAAtatgcttgaatataactaTTCTTGATTAGCAACTGGGTTactg	pNP	TH201501014.S	attp40	Heterotaxy, visceral, 4, autosomal
TH201501016.S		CG12559	rl	FBgn0003256	ctagcagtCGAGTTGATAGCATAGACCAAtagttatattcaagcataTTGGTCTATGCTATCAACTCGgcg	aattcgcCGAGTTGATAGCATAGACCAAtatgcttgaatataactaTTGGTCTATGCTATCAACTCGactg	pNP	TH201501016.S	attp40	Inflammatory bowel disease, Multiple sclerosis
TH201501018.S		CG8544	sd	FBgn0003345	ctagcagtGCGGACCTGAATACCGATCTAtagttatattcaagcataTAGATCGGTATTCAGGTCCGCgcg	aattcgcGCGGACCTGAATACCGATCTAtatgcttgaatataactaTAGATCGGTATTCAGGTCCGCactg	pNP	TH201501018.S	attp40	Diisocyanate-induced asthma, Sveinsson chorioretinal atrophy
TH201501020.S		CG7734	shn	FBgn0003396	ctagcagtCAGCAAGGACATCAACTGTAAtagttatattcaagcataTTACAGTTGATGTCCTTGCTGgcg	aattcgcCAGCAAGGACATCAACTGTAAtatgcttgaatataactaTTACAGTTGATGTCCTTGCTGactg	pNP	TH201501020.S	attp40	Mental retardation, autosomal dominant 43
TH201501021.S		CG11561	smo	FBgn0003444	ctagcagtCAGCTCCAAGAAACAACACAAtagttatattcaagcataTTGTGTTGTTTCTTGGAGCTGgcg	aattcgcCAGCTCCAAGAAACAACACAAtatgcttgaatataactaTTGTGTTGTTTCTTGGAGCTGactg	pNP	TH201501021.S	attp40	Basal cell carcinoma, Curry-Jones syndrome, Basal cell carcinoma,
TH201501022.S		CG7524	Src64B	FBgn0262733	ctagcagtATCGAGAGGTGCAAGACTAAAtagttatattcaagcataTTTAGTCTTGCACCTCTCGATgcg	aattcgcATCGAGAGGTGCAAGACTAAAtatgcttgaatataactaTTTAGTCTTGCACCTCTCGATactg	pNP	TH201501022.S	attp40	Colon cancer, Thrombocytopenia 6, Retinopathy in non-diabetics, Squamous cell carcinoma
TH201501023.S		CG8049	Btk29A	FBgn0003502	ctagcagtAAGCACTACCACATCAAGCAAtagttatattcaagcataTTGCTTGATGTGGTAGTGCTTgcg	aattcgcAAGCACTACCACATCAAGCAAtatgcttgaatataactaTTGCTTGATGTGGTAGTGCTTactg	pNP	TH201501023.S	attp40	Crohn's disease, Rheumatoid arthritis
TH201501024.S		CG4244	Su(dx)	FBgn0003557	ctagcagtATCAAGGATATCATCAATTAAtagttatattcaagcataTTAATTGATGATATCCTTGATgcg	aattcgcATCAAGGATATCATCAATTAAtatgcttgaatataactaTTAATTGATGATATCCTTGATactg	pNP	TH201501024.S	attp40	Autoimmune disease, multisystem, with facial dysmorphism
TH201501026.S		CG14026	tkv	FBgn0003716	ctagcagtCAGCGCAGTCCAACAGCTTTAtagttatattcaagcataTAAAGCTGTTGGACTGCGCTGgcg	aattcgcCAGCGCAGTCCAACAGCTTTAtatgcttgaatataactaTAAAGCTGTTGGACTGCGCTGactg	pNP	TH201501026.S	attp40	Acromesomelic dysplasia, Demirhan type, Amyotrophic lateral sclerosis (sporadic), Attention deficit hyperactivity disorder, Brachydactyly
TH201501027.S		CG10079	Egfr	FBgn0003731	ctagcagtATGCAAGTTGCGCATTGTCAAtagttatattcaagcataTTGACAATGCGCAACTTGCATgcg	aattcgcATGCAAGTTGCGCATTGTCAAtatgcttgaatataactaTTGACAATGCGCAACTTGCATactg	pNP	TH201501027.S	attp40	Amyotrophic lateral sclerosis (sporadic), Asthma (sex interaction), Breast cancer, Polycystic ovary syndrome, Type 1 diabetes nephropathy
TH201501028.S		CG1374	tsh	FBgn0003866	ctagcagtCCGAGAGTCAGAGATCAGTTAtagttatattcaagcataTAACTGATCTCTGACTCTCGGgcg	aattcgcCCGAGAGTCAGAGATCAGTTAtatgcttgaatataactaTAACTGATCTCTGACTCTCGGactg	pNP	TH201501028.S	attp40	Coronary artery aneurysm in Kawasaki disease, Hemoglobin, Parkinson's disease
TH201501029.S		CG1856	ttk	FBgn0003870	ctagcagtGACGATGGCTCCGACGACAATtagttatattcaagcataATTGTCGTCGGAGCCATCGTCgcg	aattcgcGACGATGGCTCCGACGACAATtatgcttgaatataactaATTGTCGTCGGAGCCATCGTCactg	pNP	TH201501029.S	attp40	Immunodeficiency-Centromeric Instability-Facial Anomalies Syndrome 2 and Immunodeficiency-Centromeric Instability-Facial Anomalies Syndrome
TH201501030.S	CyO	CG2411	ptc	FBgn0003892	ctagcagtCACAAGTTCCTGGATGCTCAAtagttatattcaagcataTTGAGCATCCAGGAACTTGTGgcg	aattcgcCACAAGTTCCTGGATGCTCAAtatgcttgaatataactaTTGAGCATCCAGGAACTTGTGactg	pNP	TH201501030.S	attp40	Basal cell carcinoma, Basal cell nevus syndrome, Holoprosencephaly 7
TH201501033.S		CG1916	Wnt2	FBgn0004360	ctagcagtTAGACTCATGCTGAAGTATCAtagttatattcaagcataTGATACTTCAGCATGAGTCTAgcg	aattcgcTAGACTCATGCTGAAGTATCAtatgcttgaatataactaTGATACTTCAGCATGAGTCTAactg	pNP	TH201501033.S	attp40	Corneal curvature, Dupuytren's disease
TH201501034.S		CG6721	RasGAP1	FBgn0004390	ctagcagtCAAGAGTTTCAAGATGCAGAAtagttatattcaagcataTTCTGCATCTTGAAACTCTTGgcg	aattcgcCAAGAGTTTCAAGATGCAGAAtatgcttgaatataactaTTCTGCATCTTGAAACTCTTGactg	pNP	TH201501034.S	attp40	Dermoid cyst, Mature teratoma, Pseudomyxoma peritonei
TH201501036.S		CG4531	aos	FBgn0004569	ctagcagtTTGTTCCAAGATCGATCTATAtagttatattcaagcataTATAGATCGATCTTGGAACAAgcg	aattcgcTTGTTCCAAGATCGATCTATAtatgcttgaatataactaTATAGATCGATCTTGGAACAAactg	pNP	TH201501036.S	attp40
TH201501037.S		CG4114	ex	FBgn0004583	ctagcagtCAGCAGTCATGTGTACTACTAtagttatattcaagcataTAGTAGTACACATGACTGCTGgcg	aattcgcCAGCAGTCATGTGTACTACTAtatgcttgaatataactaTAGTAGTACACATGACTGCTGactg	pNP	TH201501037.S	attp40	Immune reponse to smallpox (secreted IL-2)
TH201501038.S		CG6033	drk	FBgn0004638	ctagcagtATGCTGAGAAGCTGCTGTCAAtagttatattcaagcataTTGACAGCAGCTTCTCAGCATgcg	aattcgcATGCTGAGAAGCTGCTGTCAAtatgcttgaatataactaTTGACAGCAGCTTCTCAGCATactg	pNP	TH201501038.S	attp40	Systemic lupus erythematosus
TH201501039.S		CG4637	hh	FBgn0004644	ctagcagtCAGCGAAGTGATCCTCTTCATtagttatattcaagcataATGAAGAGGATCACTTCGCTGgcg	aattcgcCAGCGAAGTGATCCTCTTCATtatgcttgaatataactaATGAAGAGGATCACTTCGCTGactg	pNP	TH201501039.S	attp40	Corneal astigmatism, Holoprosencephaly 3, Microphthalmia with coloboma 5, Platelet aggregation, Schizencephaly, Single median maxillary central incisor
TH201501041.S		CG3497	Su(H)	FBgn0004837	ctagcagtCTGGTGCGCAACGATGGAATAtagttatattcaagcataTATTCCATCGTTGCGCACCAGgcg	aattcgcCTGGTGCGCAACGATGGAATAtatgcttgaatataactaTATTCCATCGTTGCGCACCAGactg	pNP	TH201501041.S	attp40	Adams-Oliver syndrome 3, Rheumatoid arthritis
TH201501042.S		CG1594	hop	FBgn0004864	ctagcagtTACGATATGCGGACCGAGCAAtagttatattcaagcataTTGCTCGGTCCGCATATCGTAgcg	aattcgcTACGATATGCGGACCGAGCAAtatgcttgaatataactaTTGCTCGGTCCGCATATCGTAactg	pNP	TH201501042.S	attp40	Crohn's disease, Erythrocytosis, Inflammatory bowel disease, Leukemia, Myelofibrosis, Myeloproliferative neoplasms, Pediatric autoimmune diseases, Psoriatic arthritis, Systemic lupus erythematosus, Budd-Chiari syndrome, Thrombocythemia 3
TH201501046.S		CG6054	Su(fu)	FBgn0005355	ctagcagtCTGACGGATACGCAAATGAAAtagttatattcaagcataTTTCATTTGCGTATCCGTCAGgcg	aattcgcCTGACGGATACGCAAATGAAAtatgcttgaatataactaTTTCATTTGCGTATCCGTCAGactg	pNP	TH201501046.S	attp40	Meningioma, Basal cell nevus syndrome, Medulloblastoma, Prostate cancer
TH201501049.S		CG10334	spi	FBgn0005672	ctagcagtAGCGATGCGAATACAAGGAGAtagttatattcaagcataTCTCCTTGTATTCGCATCGCTgcg	aattcgcAGCGATGCGAATACAAGGAGAtatgcttgaatataactaTCTCCTTGTATTCGCATCGCTactg	pNP	TH201501049.S	attp40	Attention deficit hyperactivity disorder
TH201501050.S		CG6407	Wnt5	FBgn0010194	ctagcagtCTGTGTGTATGTTGCACTTAAtagttatattcaagcataTTAAGTGCAACATACACACAGgcg	aattcgcCTGTGTGTATGTTGCACTTAAtatgcttgaatataactaTTAAGTGCAACATACACACAGactg	pNP	TH201501050.S	attp40	Gout
TH201501051.S		CG15793	Dsor1	FBgn0010269	ctagcagtCCCGCACATTGTCGGTTTCTAtagttatattcaagcataTAGAAACCGACAATGTGCGGGgcg	aattcgcCCCGCACATTGTCGGTTTCTAtatgcttgaatataactaTAGAAACCGACAATGTGCGGGactg	pNP	TH201501051.S	attp40	Cardiofaciocutaneous syndrome 3
TH201501052.S		CG4353	hep	FBgn0010303	ctagcagtCGACTGCAAGTACATTGTCAAtagttatattcaagcataTTGACAATGTACTTGCAGTCGgcg	aattcgcCGACTGCAAGTACATTGTCAAtatgcttgaatataactaTTGACAATGTACTTGCAGTCGactg	pNP	TH201501052.S	attp40	Acneiform Dermatitis and Refractory Hematologic Cancer
TH201501053.S		CG12530	Cdc42	FBgn0010341	ctagcagtCAGTCCCAGTTCCTTCGAGAAtagttatattcaagcataTTCTCGAAGGAACTGGGACTGgcg	aattcgcCAGTCCCAGTTCCTTCGAGAAtatgcttgaatataactaTTCTCGAAGGAACTGGGACTGactg	pNP	TH201501053.S	attp40	Colorectal cancer, Takenouchi-Kosaki syndrome
TH201501056.S	CyO	CG4698	Wnt4	FBgn0010453	ctagcagtATGGACGGTGCTGTCAGCTGAtagttatattcaagcataTCAGCTGACAGCACCGTCCATgcg	aattcgcATGGACGGTGCTGTCAGCTGAtatgcttgaatataactaTCAGCTGACAGCACCGTCCATactg	pNP	TH201501056.S	attp40	Antineutrophil cytoplasmic antibody-associated vasculitis
TH201501057.S		CG3727	dock	FBgn0010583	ctagcagtCGCGACAGGTCGAGAGTCCAAtagttatattcaagcataTTGGACTCTCGACCTGTCGCGgcg	aattcgcCGCGACAGGTCGAGAGTCCAAtatgcttgaatataactaTTGGACTCTCGACCTGTCGCGactg	pNP	TH201501057.S	attp40	Schizophrenia
TH201501058.S		CG5575	ken	FBgn0011236	ctagcagtAAGGACACGGACGAAATTGTAtagttatattcaagcataTACAATTTCGTCCGTGTCCTTgcg	aattcgcAAGGACACGGACGAAATTGTAtatgcttgaatataactaTACAATTTCGTCCGTGTCCTTactg	pNP	TH201501058.S	attp40	Nephroblastoma
TH201501059.S		CG10580	fng	FBgn0011591	ctagcagtTCGACGATGACAACTATGTCAtagttatattcaagcataTGACATAGTTGTCATCGTCGAgcg	aattcgcTCGACGATGACAACTATGTCAtatgcttgaatataactaTGACATAGTTGTCATCGTCGAactg	pNP	TH201501059.S	attp40	Renal Cell Carcinoma, Papillary, 1
TH201501060.S		CG12399	Mad	FBgn0011648	ctagcagtCTGGGCGTCGATAGCCTACTAtagttatattcaagcataTAGTAGGCTATCGACGCCCAGgcg	aattcgcCTGGGCGTCGATAGCCTACTAtatgcttgaatataactaTAGTAGGCTATCGACGCCCAGactg	pNP	TH201501060.S	attp40	Response to cognitive-behavioural therapy in anxiety disorder
TH201501062.S		CG12072	wts	FBgn0011739	ctagcagtCAAGAAGATCTCCAAGGAGAAtagttatattcaagcataTTCTCCTTGGAGATCTTCTTGgcg	aattcgcCAAGAAGATCTCCAAGGAGAAtatgcttgaatataactaTTCTCCTTGGAGATCTTCTTGactg	pNP	TH201501062.S	attp40	Tetraploidy and Soft Tissue Sarcoma
TH201501064.S	CyO	CG8556	Rac2	FBgn0014011	ctagcagtTACGGCTGGACAGGAGGACTAtagttatattcaagcataTAGTCCTCCTGTCCAGCCGTAgcg	aattcgcTACGGCTGGACAGGAGGACTAtatgcttgaatataactaTAGTCCTCCTGTCCAGCCGTAactg	pNP	TH201501064.S	attp40	Mental Retardation, Autosomal Dominant 48 and Chlamydia
TH201501066.S		CG9366	RhoL	FBgn0014380	ctagcagtAACCTGCATGCTGATAACCTAtagttatattcaagcataTAGGTTATCAGCATGCAGGTTgcg	aattcgcAACCTGCATGCTGATAACCTAtatgcttgaatataactaTAGGTTATCAGCATGCAGGTTactg	pNP	TH201501066.S	attp40	Bipolar disorder, Endometriosis, Type 2 diabetes
TH201501067.S		CG1921	sty	FBgn0014388	ctagcagtATCGCCGGACTTCGACGACTAtagttatattcaagcataTAGTCGTCGAAGTCCGGCGATgcg	aattcgcATCGCCGGACTTCGACGACTAtatgcttgaatataactaTAGTCGTCGAAGTCCGGCGATactg	pNP	TH201501067.S	attp40	Adiposity, Orofacial clefts
TH201501070.S		CG4141	Pi3K92E	FBgn0015279	ctagcagtCTCGAAGAAATCGTCCAACAAtagttatattcaagcataTTGTTGGACGATTTCTTCGAGgcg	aattcgcCTCGAAGAAATCGTCCAACAAtatgcttgaatataactaTTGTTGGACGATTTCTTCGAGactg	pNP	TH201501070.S	attp40	Diisocyanate-induced asthma, Immunodeficiency 14
TH201501071.S		CG3715	Shc	FBgn0015296	ctagcagtCACGGGATGCGTTGAGGTCAAtagttatattcaagcataTTGACCTCAACGCATCCCGTGgcg	aattcgcCACGGGATGCGTTGAGGTCAAtatgcttgaatataactaTTGACCTCAACGCATCCCGTGactg	pNP	TH201501071.S	attp40	Inflammatory bowel disease, Prostate cancer
TH201501072.S		CG12283	kek1	FBgn0015399	ctagcagtCTCCGATTGAATGGCAATAAAtagttatattcaagcataTTTATTGCCATTCAATCGGAGgcg	aattcgcCTCCGATTGAATGGCAATAAAtatgcttgaatataactaTTTATTGCCATTCAATCGGAGactg	pNP	TH201501072.S	attp40	Gastroesophageal reflux disease, Hiatus hernia
TH201501073.S		CG2899	ksr	FBgn0015402	ctagcagtCCAGAACTCGATCTCACTCAAtagttatattcaagcataTTGAGTGAGATCGAGTTCTGGgcg	aattcgcCCAGAACTCGATCTCACTCAAtatgcttgaatataactaTTGAGTGAGATCGAGTTCTGGactg	pNP	TH201501073.S	attp40	Coronary artery disease, Endometriosis
TH201501074.S		CG45051	sima	FBgn0266411	ctagcagtATCGAGAAGGAAGCTAACCAAtagttatattcaagcataTTGGTTAGCTTCCTTCTCGATgcg	aattcgcATCGAGAAGGAAGCTAACCAAtatgcttgaatataactaTTGGTTAGCTTCCTTCTCGATactg	pNP	TH201501074.S	attp40	Hypoxia and Retinal Ischemia
TH201501075.S		CG1650	unpg	FBgn0015561	ctagcagtACGAGAGATTAACGCATTTAAtagttatattcaagcataTTAAATGCGTTAATCTCTCGTgcg	aattcgcACGAGAGATTAACGCATTTAAtatgcttgaatataactaTTAAATGCGTTAATCTCTCGTactg	pNP	TH201501075.S	attp40	Velocardiofacial Syndrome
TH201501078.S		CG9856	PTP-ER	FBgn0016641	ctagcagtCACCTGCTTGCATGTACTCAAtagttatattcaagcataTTGAGTACATGCAAGCAGGTGgcg	aattcgcCACCTGCTTGCATGTACTCAAtatgcttgaatataactaTTGAGTACATGCAAGCAGGTGactg	pNP	TH201501078.S	attp40	Breast cancer
TH201501080.S		CG9739	fz2	FBgn0016797	ctagcagtCTCGGTCCTGATGCTCAAGTAtagttatattcaagcataTACTTGAGCATCAGGACCGAGgcg	aattcgcCTCGGTCCTGATGCTCAAGTAtatgcttgaatataactaTACTTGAGCATCAGGACCGAGactg	pNP	TH201501080.S	attp40	Coloboma Of Optic Nerve and Coloboma Of Eyelid
TH201501081.S		CG4257	Stat92E	FBgn0016917	ctagcagtACGGAGAGAATGGATCTACTAtagttatattcaagcataTAGTAGATCCATTCTCTCCGTgcg	aattcgcACGGAGAGAATGGATCTACTAtatgcttgaatataactaTAGTAGATCCATTCTCTCCGTactg	pNP	TH201501081.S	attp40	Growth hormone insensitivity with immunodeficiency, Inflammatory bowel disease, Leukemia, acute promyelocytic, somatic
TH201501082.S		CG18803	Psn	FBgn0019947	ctagcagtCACGCAAGAGTGGTCAGCTAAtagttatattcaagcataTTAGCTGACCACTCTTGCGTGgcg	aattcgcCACGCAAGAGTGGTCAGCTAAtatgcttgaatataactaTTAGCTGACCACTCTTGCGTGactg	pNP	TH201501082.S	attp40	Alzheimer disease-4, Cardiomyopathy, dilated, 1V
TH201501083.S		CG7037	Cbl	FBgn0020224	ctagcagtCAGGAGCTTAACAAAGTACATtagttatattcaagcataATGTACTTTGTTAAGCTCCTGgcg	aattcgcCAGGAGCTTAACAAAGTACATtatgcttgaatataactaATGTACTTTGTTAAGCTCCTGactg	pNP	TH201501083.S	attp40	Juvenile myelomonocytic leukemia, Noonan syndrome-like disorder with or without juvenile myelomonocytic leukemia
TH201501085.S		CG1210	Pdk1	FBgn0020386	ctagcagtTCGCGACTGCTTAGTGCAGAAtagttatattcaagcataTTCTGCACTAAGCAGTCGCGAgcg	aattcgcTCGCGACTGCTTAGTGCAGAAtatgcttgaatataactaTTCTGCACTAAGCAGTCGCGAactg	pNP	TH201501085.S	attp40	Lung Cancer
TH201501086.S		CG5201	Dad	FBgn0020493	ctagcagtCGGCGATGTTTGGATCTACAAtagttatattcaagcataTTGTAGATCCAAACATCGCCGgcg	aattcgcCGGCGATGTTTGGATCTACAAtatgcttgaatataactaTTGTAGATCCAAACATCGCCGactg	pNP	TH201501086.S	attp40	Aortic valve disease 2, Lung cancer (smoking interaction), Colorectal cancer
TH201501087.S		CG5092	Tor	FBgn0021796	ctagcagtCCGACAGAAATAGCAATAATAtagttatattcaagcataTATTATTGCTATTTCTGTCGGgcg	aattcgcCCGACAGAAATAGCAATAATAtatgcttgaatataactaTATTATTGCTATTTCTGTCGGactg	pNP	TH201501087.S	attp40	Smith-Kingsmore syndrome
TH201501088.S		CG6556	cnk	FBgn0021818	ctagcagtCGACGAGATTGTGCAGATCAAtagttatattcaagcataTTGATCTGCACAATCTCGTCGgcg	aattcgcCGACGAGATTGTGCAGATCAAtatgcttgaatataactaTTGATCTGCACAATCTCGTCGactg	pNP	TH201501088.S	attp40	Schizophrenia
TH201501089.S		CG8846	Thor	FBgn0261560	ctagcagtCAGGAACAGTTCCAACTGGATtagttatattcaagcataATCCAGTTGGAACTGTTCCTGgcg	aattcgcCAGGAACAGTTCCAACTGGATtatgcttgaatataactaATCCAGTTGGAACTGTTCCTGactg	pNP	TH201501089.S	attp40	Ebstein anomaly
TH201501090.S		CG5738	lolal	FBgn0022238	ctagcagtCAGAGACACCCAGTTCGATAAtagttatattcaagcataTTATCGAACTGGGTGTCTCTGgcg	aattcgcCAGAGACACCCAGTTCGATAAtatgcttgaatataactaTTATCGAACTGGGTGTCTCTGactg	pNP	TH201501090.S	attp40	Age at smoking initiation in chronic obstructive pulmonary disease, Eyebrow thickness
TH201501091.S		CG3051	AMPKalpha	FBgn0023169	ctagcagtTCCGCACATCATCAAGTTGTAtagttatattcaagcataTACAACTTGATGATGTGCGGAgcg	aattcgcTCCGCACATCATCAAGTTGTAtatgcttgaatataactaTACAACTTGATGATGTGCGGAactg	pNP	TH201501091.S	attp40	Cardia gastric cancer
TH201501092.S		CG5562	gbb	FBgn0024234	ctagcagtCTGCCAGATGCAGACCCTGTAtagttatattcaagcataTACAGGGTCTGCATCTGGCAGgcg	aattcgcCTGCCAGATGCAGACCCTGTAtatgcttgaatataactaTACAGGGTCTGCATCTGGCAGactg	pNP	TH201501092.S	attp40	Oppositional defiant disorder dimensions in attention-deficit hyperactivity disorder
TH201501093.S		CG5686	chico	FBgn0024248	ctagcagtCAGAGTCGAACACGAATTTAAtagttatattcaagcataTTAAATTCGTGTTCGACTCTGgcg	aattcgcCAGAGTCGAACACGAATTTAAtatgcttgaatataactaTTAAATTCGTGTTCGACTCTGactg	pNP	TH201501093.S	attp40	Adiposity, Diabetes mellitus
TH201501095.S		CG8200	Flo1	FBgn0024754	ctagcagtCTGCTCCACTGTCACAGGCTAtagttatattcaagcataTAGCCTGTGACAGTGGAGCAGgcg	aattcgcCTGCTCCACTGTCACAGGCTAtatgcttgaatataactaTAGCCTGTGACAGTGGAGCAGactg	pNP	TH201501095.S	attp40	Cutaneous lupus erythematosus
TH201501103.S		CG5185	Tom	FBgn0026320	ctagcagtCTGGCCGAGATCCAGAACCAAtagttatattcaagcataTTGGTTCTGGATCTCGGCCAGgcg	aattcgcCTGGCCGAGATCCAGAACCAAtatgcttgaatataactaTTGGTTCTGGATCTCGGCCAGactg	pNP	TH201501103.S	attp40
TH201501104.S		CG18492	Tak1	FBgn0026323	ctagcagtCCGAACCGAGCGCGAACAGAAtagttatattcaagcataTTCTGTTCGCGCTCGGTTCGGgcg	aattcgcCCGAACCGAGCGCGAACAGAAtatgcttgaatataactaTTCTGTTCGCGCTCGGTTCGGactg	pNP	TH201501104.S	attp40	Amyotrophic lateral sclerosis (sporadic), Cardiospondylocarpofacial syndrome, Celiac disease, Frontometaphyseal dysplasia 2, Graves' disease
TH201501105.S		CG5671	Pten	FBgn0026379	ctagcagtCAGCGTCGATATGTTCAGTATtagttatattcaagcataATACTGAACATATCGACGCTGgcg	aattcgcCAGCGTCGATATGTTCAGTATtatgcttgaatataactaATACTGAACATATCGACGCTGactg	pNP	TH201501105.S	attp40	Glioma susceptibility 2, Meningioma, Prostate cancer, Bannayan-Riley-Ruvalcaba syndrome, Cowden syndrome 1, Endometrial carcinoma, Lhermitte-Duclos syndrome, Macrocephaly/autism syndrome, Malignant melanoma, PTEN hamartoma tumor syndrome
TH201501107.S		CG6193	Apc2	FBgn0026598	ctagcagtATGGAAGTGGTCATTGCTCAAtagttatattcaagcataTTGAGCAATGACCACTTCCATgcg	aattcgcATGGAAGTGGTCATTGCTCAAtatgcttgaatataactaTTGAGCAATGACCACTTCCATactg	pNP	TH201501107.S	attp40	Brain tumor-polyposis syndrome 2, Colorectal cancer, Desmoid disease, Gardner syndrome, Gastric cancer, Hepatoblastoma, Colon cancer
TH201501108.S		CG4626	fz4	FBgn0027342	ctagcagtCACGAGACGATGTGTATGGAAtagttatattcaagcataTTCCATACACATCGTCTCGTGgcg	aattcgcCACGAGACGATGTGTATGGAAtatgcttgaatataactaTTCCATACACATCGTCTCGTGactg	pNP	TH201501108.S	attp40	Exudative vitreoretinopathy 1, Hepatocellular carcinoma in hepatitis B infection, Retinopathy of prematurity
TH201501109.S		CG16785	fz3	FBgn0027343	ctagcagtCGAATCGTGTTCCACAATCAAtagttatattcaagcataTTGATTGTGGAACACGATTCGgcg	aattcgcCGAATCGTGTTCCACAATCAAtatgcttgaatataactaTTGATTGTGGAACACGATTCGactg	VADUM(m2)	TH201501109.S	attp40	Dupuytren's disease, Pyle disease
TH201501110.S		CG11194	Hey	FBgn0027788	ctagcagtACGCGGAGTGATCGAGAAGAAtagttatattcaagcataTTCTTCTCGATCACTCCGCGTgcg	aattcgcACGCGGAGTGATCGAGAAGAAtatgcttgaatataactaTTCTTCTCGATCACTCCGCGTactg	pNP	TH201501110.S	attp40	Brugada syndrome, Endometrial cancer
TH201501114.S		CG5988	upd2	FBgn0030904	ctagcagtCAGCCAAGGACGAGTTATCAAtagttatattcaagcataTTGATAACTCGTCCTTGGCTGgcg	aattcgcCAGCCAAGGACGAGTTATCAAtatgcttgaatataactaTTGATAACTCGTCCTTGGCTGactg	pNP	TH201501114.S	attp40	Obesity, morbid, due to leptin deficiency
TH201501116.S	CyO	CG7103	Pvf1	FBgn0030964	ctagcagtCAAGTATTGGGTGGACGACAAtagttatattcaagcataTTGTCGTCCACCCAATACTTGgcg	aattcgcCAAGTATTGGGTGGACGACAAtatgcttgaatataactaTTGTCGTCCACCCAATACTTGactg	VADUM(m2)	TH201501116.S	attp40	Dermatofibrosarcoma protuberans, Meningioma, SIS-related
TH201501117.S		CG8002	rictor	FBgn0031006	ctagcagtCCGGCAGAGTATCGTCGATAAtagttatattcaagcataTTATCGACGATACTCTGCCGGgcg	aattcgcCCGGCAGAGTATCGTCGATAAtatgcttgaatataactaTTATCGACGATACTCTGCCGGactg	pNP	TH201501117.S	attp40	Daytime sleep phenotypes
TH201501119.S		CG16987	daw	FBgn0031461	ctagcagtTCCGGACGATAGCACCAAGAAtagttatattcaagcataTTCTTGGTGCTATCGTCCGGAgcg	aattcgcTCCGGACGATAGCACCAAGAAtatgcttgaatataactaTTCTTGGTGCTATCGTCCGGAactg	pNP	TH201501119.S	attp40	Camurati-Engelmann disease, Colorectal cancer, Cystic fibrosis lung disease, Cystic fibrosis
TH201501120.S		CG13780	Pvf2	FBgn0031888	ctagcagtAAAGTTGAGGACTATGAAATAtagttatattcaagcataTATTTCATAGTCCTCAACTTTgcg	aattcgcAAAGTTGAGGACTATGAAATAtatgcttgaatataactaTATTTCATAGTCCTCAACTTTactg	VADUM(m2)	TH201501120.S	attp40	Lymphedema, hereditary, ID
TH201501121.S		CG4969	Wnt6	FBgn0031902	ctagcagtCTGGTTAAGTTCCACAATAATtagttatattcaagcataATTATTGTGGAACTTAACCAGgcg	aattcgcCTGGTTAAGTTCCACAATAATtatgcttgaatataactaATTATTGTGGAACTTAACCAGactg	pNP	TH201501121.S	attp40	Gastric Cancer and Colorectal Cancer
TH201501122.S		CG4971	Wnt10	FBgn0031903	ctagcagtATGGATTAGCATATGCAATTAtagttatattcaagcataTAATTGCATATGCTAATCCATgcg	aattcgcATGGATTAGCATATGCAATTAtatgcttgaatataactaTAATTGCATATGCTAATCCATactg	pNP	TH201501122.S	attp40	Split-hand/foot malformation 6
TH201501123.S		CG8707	RagC-D	FBgn0033272	ctagcagtTAGTCTCATCAAGTTAAACAAtagttatattcaagcataTTGTTTAACTTGATGAGACTAgcg	aattcgcTAGTCTCATCAAGTTAAACAAtatgcttgaatataactaTTGTTTAACTTGATGAGACTAactg	pNP	TH201501123.S	attp40	Birt-Hogg-Dube Syndrome and Dilated Cardiomyopathy
TH201501124.S		CG1794	Mmp2	FBgn0033438	ctagcagtACCGGTAGATCTAGTATTCAAtagttatattcaagcataTTGAATACTAGATCTACCGGTgcg	aattcgcACCGGTAGATCTAGTATTCAAtatgcttgaatataactaTTGAATACTAGATCTACCGGTactg	pNP	TH201501124.S	attp40	Migraine
TH201501125.S		CG12919	egr	FBgn0033483	ctagcagtGAGGACTACACCGATATGTTAtagttatattcaagcataTAACATATCGGTGTAGTCCTCgcg	aattcgcGAGGACTACACCGATATGTTAtatgcttgaatataactaTAACATATCGGTGTAGTCCTCactg	pNP	TH201501125.S	attp40	Ectodermal dysplasia 1, hypohidrotic, X-linked
TH201501128.S		CG12443	ths	FBgn0033652	ctagcagtCACGGCGACAATTGAAACCAAtagttatattcaagcataTTGGTTTCAATTGTCGCCGTGgcg	aattcgcCACGGCGACAATTGAAACCAAtatgcttgaatataactaTTGGTTTCAATTGTCGCCGTGactg	pNP	TH201501128.S	attp40
TH201501129.S		CG12366	O-fut1	FBgn0033901	ctagcagtCAGCCGGACAACGAAATCAAAtagttatattcaagcataTTTGATTTCGTTGTCCGGCTGgcg	aattcgcCAGCCGGACAACGAAATCAAAtatgcttgaatataactaTTTGATTTCGTTGTCCGGCTGactg	pNP	TH201501129.S	attp40	Dowling-Degos disease 2
TH201501130.S		CG10105	Sin1	FBgn0033935	ctagcagtCAAGAGGTTCTTCAAATCCGAtagttatattcaagcataTCGGATTTGAAGAACCTCTTGgcg	aattcgcCAAGAGGTTCTTCAAATCCGAtatgcttgaatataactaTCGGATTTGAAGAACCTCTTGactg	pNP	TH201501130.S	attp40	Nephrogenic Systemic Fibrosis and Lung Squamous Cell Carcinoma
TH201501131.S		CG4005	yki	FBgn0034970	ctagcagtTTGCAGTAACTTGTTCAATGAtagttatattcaagcataTCATTGAACAAGTTACTGCAAgcg	aattcgcTTGCAGTAACTTGTTCAATGAtatgcttgaatataactaTCATTGAACAAGTTACTGCAAactg	pNP	TH201501131.S	attp40	Coloboma, Polycystic ovary syndrome, Prostate cancer
TH201501132.S		CG8167	Ilp2	FBgn0036046	ctagcagtCTGCTCCGTGGTCAGAAATTAtagttatattcaagcataTAATTTCTGACCACGGAGCAGgcg	aattcgcCTGCTCCGTGGTCAGAAATTAtatgcttgaatataactaTAATTTCTGACCACGGAGCAGactg	pNP	TH201501132.S	attp40	Celiac disease
TH201501133.S		CG14080	Mkp3	FBgn0036844	ctagcagtACGGATCACTACTCACAAGATtagttatattcaagcataATCTTGTGAGTAGTGATCCGTgcg	aattcgcACGGATCACTACTCACAAGATtatgcttgaatataactaATCTTGTGAGTAGTGATCCGTactg	pNP	TH201501133.S	attp40	Cancer
TH201501134.S		CG11968	RagA-B	FBgn0037647	ctagcagtCAACATCATCAAGCAGTTCAAtagttatattcaagcataTTGAACTGCTTGATGATGTTGgcg	aattcgcCAACATCATCAAGCAGTTCAAtatgcttgaatataactaTTGAACTGCTTGATGATGTTGactg	pNP	TH201501134.S	attp40	Parasitic Helminthiasis Infectious Disease
TH201501135.S		CG9374	Lkb1	FBgn0038167	ctagcagtACGGTGATACCTTACTTGGAAtagttatattcaagcataTTCCAAGTAAGGTATCACCGTgcg	aattcgcACGGTGATACCTTACTTGGAAtatgcttgaatataactaTTCCAAGTAAGGTATCACCGTactg	pNP	TH201501135.S	attp40	Melanoma, Pancreatic cancer, Peutz-Jeghers syndrome, Psychosis in Alzheimer's disease
TH201501139.S		CG2041	lgs	FBgn0039907	ctagcagtCTGGATCTGTTCCGCAAGCTAtagttatattcaagcataTAGCTTGCGGAACAGATCCAGgcg	aattcgcCTGGATCTGTTCCGCAAGCTAtatgcttgaatataactaTAGCTTGCGGAACAGATCCAGactg	pNP	TH201501139.S	attp40	Lymphoblastic Leukemia and Lymphoma
TH201501141.S		CG15154	Socs36E	FBgn0041184	ctagcagtTACGTTACAACTGCACGACAAtagttatattcaagcataTTGTCGTGCAGTTGTAACGTAgcg	aattcgcTACGTTACAACTGCACGACAAtatgcttgaatataactaTTGTCGTGCAGTTGTAACGTAactg	pNP	TH201501141.S	attp40	Myasthenic Syndrome, Congenital, 5
TH201501144.S		CG7913	PP2A-B'	FBgn0042693	ctagcagtCAAGCTGTTCATGGAGATAGAtagttatattcaagcataTCTATCTCCATGAACAGCTTGgcg	aattcgcCAAGCTGTTCATGGAGATAGAtatgcttgaatataactaTCTATCTCCATGAACAGCTTGactg	pNP	TH201501144.S	attp40	Autism, Amyotrophic lateral sclerosis (sporadic), Mental retardation
TH201501145.S		CG14226	dome	FBgn0043903	ctagcagtTAGCAACACACTGGACTGCAAtagttatattcaagcataTTGCAGTCCAGTGTGTTGCTAgcg	aattcgcTAGCAACACACTGGACTGCAAtatgcttgaatataactaTTGCAGTCCAGTGTGTTGCTAactg	pNP	TH201501145.S	attp40	Amyloidosis, Crohn's disease, Inflammatory bowel disease, Microalbuminuria, Ulcerative colitis
TH201501148.S		CG14049	Ilp6	FBgn0044047	ctagcagtACCGGCCTCAGCGATGTGATAtagttatattcaagcataTATCACATCGCTGAGGCCGGTgcg	aattcgcACCGGCCTCAGCGATGTGATAtatgcttgaatataactaTATCACATCGCTGAGGCCGGTactg	pNP	TH201501148.S	attp40	Growth restriction, severe, with distinctive facies, Celiac disease, Prostate cancer, Growth retardation with deafness and mental retardation due to IGF1 deficiency
TH201501150.S		CG6736	Ilp4	FBgn0044049	ctagcagtCTACGACGATATACTGGACTAtagttatattcaagcataTAGTCCAGTATATCGTCGTAGgcg	aattcgcCTACGACGATATACTGGACTAtatgcttgaatataactaTAGTCCAGTATATCGTCGTAGactg	pNP	TH201501150.S	attp40	Cryptorchidism
TH201501151.S		CG14167	Ilp3	FBgn0044050	ctagcagtTGGAAAGACTGTTGAGTGATAtagttatattcaagcataTATCACTCAACAGTCTTTCCAgcg	aattcgcTGGAAAGACTGTTGAGTGATAtatgcttgaatataactaTATCACTCAACAGTCTTTCCAactg	pNP	TH201501151.S	attp40	Celiac disease, Hyperproinsulinemia and Diabetes Mellitus, Insulin-Dependent, 2
TH201501156.S		CG33542	upd3	FBgn0053542	ctagcagtCACGTACATGCGCAACATCAAtagttatattcaagcataTTGATGTTGCGCATGTACGTGgcg	aattcgcCACGTACATGCGCAACATCAAtatgcttgaatataactaTTGATGTTGCGCATGTACGTGactg	pNP	TH201501156.S	attp40
TH201501159.S		CG34403	pan	FBgn0085432	ctagcagtTGCGTTCATGCTCTATATGAAtagttatattcaagcataTTCATATAGAGCATGAACGCAgcg	aattcgcTGCGTTCATGCTCTATATGAAtatgcttgaatataactaTTCATATAGAGCATGAACGCAactg	pNP	TH201501159.S	attp40	Bipolar disorder (body mass index interaction), Breast cancer, Colorectal cancer, Metabolic syndrome
TH201501163.S		CG42840	d	FBgn0262029	ctagcagtCCGCACCAAGATACACTGCTAtagttatattcaagcataTAGCAGTGTATCTTGGTGCGGgcg	aattcgcCCGCACCAAGATACACTGCTAtatgcttgaatataactaTAGCAGTGTATCTTGGTGCGGactg	pNP	TH201501163.S	attp40	Malignant glioma
TH201501165.S		CG42311	grh	FBgn0259211	ctagcagtCCGCGGCTACTGTCAGATAAAtagttatattcaagcataTTTATCTGACAGTAGCCGCGGgcg	aattcgcCCGCGGCTACTGTCAGATAAAtatgcttgaatataactaTTTATCTGACAGTAGCCGCGGactg	pNP	TH201501165.S	attp40	Prostate cancer
TH201501168.S		CG5841	mib1	FBgn0263601	ctagcagtCTGGTCAAGTGCTACAACGAAtagttatattcaagcataTTCGTTGTAGCACTTGACCAGgcg	aattcgcCTGGTCAAGTGCTACAACGAAtatgcttgaatataactaTTCGTTGTAGCACTTGACCAGactg	pNP	TH201501168.S	attp40	Left ventricular noncompaction 7
TH201501170.S		CG10539	S6k	FBgn0283472	ctagcagtATACAAGATTCACAAGACAAAtagttatattcaagcataTTTGTCTTGTGAATCTTGTATgcg	aattcgcATACAAGATTCACAAGACAAAtatgcttgaatataactaTTTGTCTTGTGAATCTTGTATactg	pNP	TH201501170.S	attp40	Inflammatory bowel disease, Multiple sclerosis
TH201501171.S		CG4889	wg	FBgn0284084	ctagcagtCCGAGAGACGAGCTTCATTTAtagttatattcaagcataTAAATGAAGCTCGTCTCTCGGgcg	aattcgcCCGAGAGACGAGCTTCATTTAtatgcttgaatataactaTAAATGAAGCTCGTCTCTCGGactg	pNP	TH201501171.S	attp40	Osteoporosis, Osteogenesis imperfecta
TH201501173.S		CG4722	bib	FBgn0000180	ctagcagtATGGACGGAAATCACAAGTATtagttatattcaagcataATACTTGTGATTTCCGTCCATgcg	aattcgcATGGACGGAAATCACAAGTATtatgcttgaatataactaATACTTGTGATTTCCGTCCATactg	pNP	TH201501173.S	attp40	Diabetes insipidus, Obsessive-compulsive disorder
TH201501174.S		CG3096	Brd	FBgn0000216	ctagcagtTCCCAGAACGAGCAATTGGAAtagttatattcaagcataTTCCAATTGCTCGTTCTGGGAgcg	aattcgcTCCCAGAACGAGCAATTGGAAtatgcttgaatataactaTTCCAATTGCTCGTTCTGGGAactg	pNP	TH201501174.S	attp40
TH201501175.S		CG10798	Myc	FBgn0262656	ctagcagtCCAGTTCCAGTTCGCAGTCAAtagttatattcaagcataTTGACTGCGAACTGGAACTGGgcg	aattcgcCCAGTTCCAGTTCGCAGTCAAtatgcttgaatataactaTTGACTGCGAACTGGAACTGGactg	pNP	TH201501175.S	attp40	Bladder cancer, Breast cancer, Burkitt lymphoma, Chronic lymphocytic leukemia, Colorectal cancer, Diffuse large B cell lymphoma, Endometrial cancer, Endometrial endometrioid carcinoma, Ovarian cancer, Pancreatic cancer, Prostate cancer, Renal cell carcinoma
TH201501176.S		CG11988	neur	FBgn0002932	ctagcagtCGGACACATGTGCATGTGCTAtagttatattcaagcataTAGCACATGCACATGTGTCCGgcg	aattcgcCGGACACATGTGCATGTGCTAtatgcttgaatataactaTAGCACATGCACATGTGTCCGactg	pNP	TH201501176.S	attp40	Diisocyanate-induced asthma
TH201501177.S		CG9375	Ras85D	FBgn0003205	ctagcagtAAGCAAGTGGTTATCGATGGAtagttatattcaagcataTCCATCGATAACCACTTGCTTgcg	aattcgcAAGCAAGTGGTTATCGATGGAtatgcttgaatataactaTCCATCGATAACCACTTGCTTactg	pNP	TH201501177.S	attp40	Thyroid carcinoma, Costello syndrome, Schimmelpenning-Feuerstein-Mims syndrome, Bladder cancer, Thyroid cancer, Melanocytic nevus syndrome, Schimmelpenning-Feuerstein-Mims syndrome
TH201501178.S		CG10491	vn	FBgn0003984	ctagcagtCCGTAGCAATGTTAAGTTAAAtagttatattcaagcataTTTAACTTAACATTGCTACGGgcg	aattcgcCCGTAGCAATGTTAAGTTAAAtatgcttgaatataactaTTTAACTTAACATTGCTACGGactg	pNP	TH201501178.S	attp40	Charcot-Marie-Tooth Disease
TH201501179.S		CG1004	rho	FBgn0004635	ctagcagtCCGAGAGTACGAGCAGCTCATtagttatattcaagcataATGAGCTGCTCGTACTCTCGGgcg	aattcgcCCGAGAGTACGAGCAGCTCATtatgcttgaatataactaATGAGCTGCTCGTACTCTCGGactg	pNP	TH201501179.S	attp40	cancer
TH201501180.S		CG2248	Rac1	FBgn0010333	ctagcagtCCGACTGAGGCCACTGTCTTAtagttatattcaagcataTAAGACAGTGGCCTCAGTCGGgcg	aattcgcCCGACTGAGGCCACTGTCTTAtatgcttgaatataactaTAAGACAGTGGCCTCAGTCGGactg	pNP	TH201501180.S	attp40	Uremia
TH201501181.S		CG4974	dally	FBgn0263930	ctagcagtCTCCAACTATACGAACAGCAAtagttatattcaagcataTTGCTGTTCGTATAGTTGGAGgcg	aattcgcCTCCAACTATACGAACAGCAAtatgcttgaatataactaTTGCTGTTCGTATAGTTGGAGactg	pNP	TH201501181.S	attp40	Incident coronary heart disease, Lung cancer, Multiple sclerosis, Nephrotic syndrome (acquired)
TH201501182.S		CG2699	Pi3K21B	FBgn0020622	ctagcagtCTGCAAGTTCAGATGATCCAAtagttatattcaagcataTTGGATCATCTGAACTTGCAGgcg	aattcgcCTGCAAGTTCAGATGATCCAAtatgcttgaatataactaTTGGATCATCTGAACTTGCAGactg	pNP	TH201501182.S	attp40	Asbestos-Related Lung Carcinoma and Intravenous Leiomyomatosis
TH201501183.S		CG11228	hpo	FBgn0261456	ctagcagtCTGCTCCTTCTTCAAGCTGAAtagttatattcaagcataTTCAGCTTGAAGAAGGAGCAGgcg	aattcgcCTGCTCCTTCTTCAAGCTGAAtatgcttgaatataactaTTCAGCTTGAAGAAGGAGCAGactg	pNP	TH201501183.S	attp40	T-cell immunodeficiency, recurrent infections, autoimmunity, and cardiac malformations
TH201501184.S		CG11518	pygo	FBgn0043900	ctagcagtATGGTCAAGTTCAAGTGTTGAtagttatattcaagcataTCAACACTTGAACTTGACCATgcg	aattcgcATGGTCAAGTTCAAGTGTTGAtatgcttgaatataactaTCAACACTTGAACTTGACCATactg	pNP	TH201501184.S	attp40	Inflammatory bowel disease, Prostate cancer
TH201501185.S		CG14173	Ilp1	FBgn0044051	ctagcagtCAGCATGTGGCAGACACTGGAtagttatattcaagcataTCCAGTGTCTGCCACATGCTGgcg	aattcgcCAGCATGTGGCAGACACTGGAtatgcttgaatataactaTCCAGTGTCTGCCACATGCTGactg	pNP	TH201501185.S	attp40	Hyperproinsulinemia and Diabetes Mellitus, Insulin-Dependent, 2
