# Supplementary material for: An efficient and multiple target transgenic RNAi technique with low toxicity in Drosophila
Source: Nat Commun. 2018 Oct 8;9:4160. doi: 10.1038/s41467-018-06537-y (PMC6175926; doi:10.1038/s41467-018-06537-y)
Supplement: Supplementary file 7 — Supplementary Data 5 [file 41467_2018_6537_MOESM7_ESM.xlsx]

## Sheet: Sheet1
Supplementary Data 5. A phenotypic analysis of 576 pNP based transgenic lines against human disease associated genes driven by MTD-Gal4.
THFC ID	Discription	Gene Symbol	FBgn	FWD oligo	RVS oligo	Vector	Hairpin Location	Phenotype
TH201500017.S		abs	FBgn0015331	ctagcagtCAGGATGTAGACTGCATACATtagttatattcaagcataATGTATGCAGTCTACATCCTGgcg	aattcgcCAGGATGTAGACTGCATACATtatgcttgaatataactaATGTATGCAGTCTACATCCTGactg	pNP	attp40	Infertility
TH201500018.S		Ac3	FBgn0023416	ctagcagtAACGATCGCCTCGACAAGCAAtagttatattcaagcataTTGCTTGTCGAGGCGATCGTTgcg	aattcgcAACGATCGCCTCGACAAGCAAtatgcttgaatataactaTTGCTTGTCGAGGCGATCGTTactg	pNP	attp40	Fertile
TH201500020.S		Acon	FBgn0010100	ctagcagtCAAGTCGAAGATTCCTTTCAAtagttatattcaagcataTTGAAAGGAATCTTCGACTTGgcg	aattcgcCAAGTCGAAGATTCCTTTCAAtatgcttgaatataactaTTGAAAGGAATCTTCGACTTGactg	pNP	attp40	Fertile
TH201500021.S		Acsl	FBgn0263120	ctagcagtTTGGTGAAGACTATTATCTATtagttatattcaagcataATAGATAATAGTCTTCACCAAgcg	aattcgcTTGGTGAAGACTATTATCTATtatgcttgaatataactaATAGATAATAGTCTTCACCAAactg	pNP	attp40	Fertile
TH201500024.S		CG11255	FBgn0036337	ctagcagtACCATTCATATCGCAATTCTAtagttatattcaagcataTAGAATTGCGATATGAATGGTgcg	aattcgcACCATTCATATCGCAATTCTAtatgcttgaatataactaTAGAATTGCGATATGAATGGTactg	pNP	attp40	Fertile
TH201500025.S		Adk1	FBgn0022709	ctagcagtCAGCGGCGATTTGCTGCGCAAtagttatattcaagcataTTGCGCAGCAAATCGCCGCTGgcg	aattcgcCAGCGGCGATTTGCTGCGCAAtatgcttgaatataactaTTGCGCAGCAAATCGCCGCTGactg	pNP	attp40	Fertile
TH201500027.S		adp	FBgn0000057	ctagcagtAGGAGAATCGACGACAGTCAAtagttatattcaagcataTTGACTGTCGTCGATTCTCCTgcg	aattcgcAGGAGAATCGACGACAGTCAAtatgcttgaatataactaTTGACTGTCGTCGATTCTCCTactg	pNP	attp40	Fertile
TH201500028.S		CG33138	FBgn0053138	ctagcagtTTGAGCGAAATTAAGATTATAtagttatattcaagcataTATAATCTTAATTTCGCTCAAgcg	aattcgcTTGAGCGAAATTAAGATTATAtatgcttgaatataactaTATAATCTTAATTTCGCTCAAactg	pNP	attp40	Fertile
TH201500029.S		Ahcy13	FBgn0014455	ctagcagtGTGGACCAAGTCCGACAAGTAtagttatattcaagcataTACTTGTCGGACTTGGTCCACgcg	aattcgcGTGGACCAAGTCCGACAAGTAtatgcttgaatataactaTACTTGTCGGACTTGGTCCACactg	pNP	attp40	Fertile
TH201500031.S		Alas	FBgn0020764	ctagcagtAACGCCCTGGTTACCGATCTAtagttatattcaagcataTAGATCGGTAACCAGGGCGTTgcg	aattcgcAACGCCCTGGTTACCGATCTAtatgcttgaatataactaTAGATCGGTAACCAGGGCGTTactg	pNP	attp40	Fertile
TH201500032.S		Ald	FBgn0000064	ctagcagtAATGACGACCTACTTCAACTAtagttatattcaagcataTAGTTGAAGTAGGTCGTCATTgcg	aattcgcAATGACGACCTACTTCAACTAtatgcttgaatataactaTAGTTGAAGTAGGTCGTCATTactg	pNP	attp40	lethal
TH201500033.S		Aldh	FBgn0012036	ctagcagtCGGCAACACCATTGTACTAAAtagttatattcaagcataTTTAGTACAATGGTGTTGCCGgcg	aattcgcCGGCAACACCATTGTACTAAAtatgcttgaatataactaTTTAGTACAATGGTGTTGCCGactg	pNP	attp40	Fertile
TH201500034.S		Alg10	FBgn0052076	ctagcagtATGGCACATCGGACTATGTAAtagttatattcaagcataTTACATAGTCCGATGTGCCATgcg	aattcgcATGGCACATCGGACTATGTAAtatgcttgaatataactaTTACATAGTCCGATGTGCCATactg	pNP	attp40	Fertile
TH201500036.S		alpha4GT1	FBgn0031491	ctagcagtTCGACTGAATCTCGAGAGTTAtagttatattcaagcataTAACTCTCGAGATTCAGTCGAgcg	aattcgcTCGACTGAATCTCGAGAGTTAtatgcttgaatataactaTAACTCTCGAGATTCAGTCGAactg	pNP	attp40	Fertile
TH201500039.S		Alr	FBgn0031068	ctagcagtCACCGAGAAGCGCGACATGAAtagttatattcaagcataTTCATGTCGCGCTTCTCGGTGgcg	aattcgcCACCGAGAAGCGCGACATGAAtatgcttgaatataactaTTCATGTCGCGCTTCTCGGTGactg	pNP	attp40	Infertility
TH201500041.S		Bap	FBgn0010380	ctagcagtCAGACATTCTCAAGCACGAAAtagttatattcaagcataTTTCGTGCTTGAGAATGTCTGgcg	aattcgcCAGACATTCTCAAGCACGAAAtatgcttgaatataactaTTTCGTGCTTGAGAATGTCTGactg	pNP	attp40	Fertile
TH201500042.S		AP-47	FBgn0024833	ctagcagtCGAGTTCGAACTGATGTCCTAtagttatattcaagcataTAGGACATCAGTTCGAACTCGgcg	aattcgcCGAGTTCGAACTGATGTCCTAtatgcttgaatataactaTAGGACATCAGTTCGAACTCGactg	pNP	attp40	Fertile
TH201500044.S		AP-50	FBgn0024832	ctagcagtCCGCACCAAGATGGAGGTTAAtagttatattcaagcataTTAACCTCCATCTTGGTGCGGgcg	aattcgcCCGCACCAAGATGGAGGTTAAtatgcttgaatataactaTTAACCTCCATCTTGGTGCGGactg	pNP	attp40	Fertile
TH201500046.S		aralar1	FBgn0028646	ctagcagtCAGGACATCATAGTTAATGTTtagttatattcaagcataAACATTAACTATGATGTCCTGgcg	aattcgcCAGGACATCATAGTTAATGTTtatgcttgaatataactaAACATTAACTATGATGTCCTGactg	pNP	attp40	Fertile
TH201500047.S		Arc42	FBgn0038742	ctagcagtCAGAAGAAGGACTACATCACAtagttatattcaagcataTGTGATGTAGTCCTTCTTCTGgcg	aattcgcCAGAAGAAGGACTACATCACAtatgcttgaatataactaTGTGATGTAGTCCTTCTTCTGactg	pNP	attp40	Fertile
TH201500048.S	CyO	Arf102F	FBgn0013749	ctagcagtACGACTATTCTGTACAAATTAtagttatattcaagcataTAATTTGTACAGAATAGTCGTgcg	aattcgcACGACTATTCTGTACAAATTAtatgcttgaatataactaTAATTTGTACAGAATAGTCGTactg	pNP	attp40	lethal
TH201500049.S		Gap69C	FBgn0020655	ctagcagtTCGAGGCGACGAACTATCAGAtagttatattcaagcataTCTGATAGTTCGTCGCCTCGAgcg	aattcgcTCGAGGCGACGAACTATCAGAtatgcttgaatataactaTCTGATAGTTCGTCGCCTCGAactg	pNP	attp40	Fertile
TH201500050.S		arg	FBgn0023535	ctagcagtCTACGAGGCGTTCATCCTAAAtagttatattcaagcataTTTAGGATGAACGCCTCGTAGgcg	aattcgcCTACGAGGCGTTCATCCTAAAtatgcttgaatataactaTTTAGGATGAACGCCTCGTAGactg	pNP	attp40	Fertile
TH201500051.S		ari-1	FBgn0017418	ctagcagtAAGCAGAAAGTGCAAGATAAAtagttatattcaagcataTTTATCTTGCACTTTCTGCTTgcg	aattcgcAAGCAGAAAGTGCAAGATAAAtatgcttgaatataactaTTTATCTTGCACTTTCTGCTTactg	pNP	attp40	Fertile
TH201500052.S		ari-2	FBgn0025186	ctagcagtTCGGACAAGACAAAGAACAAAtagttatattcaagcataTTTGTTCTTTGTCTTGTCCGAgcg	aattcgcTCGGACAAGACAAAGAACAAAtatgcttgaatataactaTTTGTTCTTTGTCTTGTCCGAactg	pNP	attp40	Infertility
TH201500053.S		Arf72A	FBgn0000115	ctagcagtTTGGCGTTGCTACTACAGCAAtagttatattcaagcataTTGCTGTAGTAGCAACGCCAAgcg	aattcgcTTGGCGTTGCTACTACAGCAAtatgcttgaatataactaTTGCTGTAGTAGCAACGCCAAactg	pNP	attp40	Fertile
TH201500056.S	CyO	Arp14D	FBgn0011742	ctagcagtCAGGGTCTCAAAGTATTGCAAtagttatattcaagcataTTGCAATACTTTGAGACCCTGgcg	aattcgcCAGGGTCTCAAAGTATTGCAAtatgcttgaatataactaTTGCAATACTTTGAGACCCTGactg	pNP	attp40	Infertility
TH201500057.S		Arp66B	FBgn0011744	ctagcagtCAGGAGGTTGCAGCGAGATATtagttatattcaagcataATATCTCGCTGCAACCTCCTGgcg	aattcgcCAGGAGGTTGCAGCGAGATATtatgcttgaatataactaATATCTCGCTGCAACCTCCTGactg	pNP	attp40	less egg
TH201500058.S		Actr13E	FBgn0011741	ctagcagtATGGACGAGAGTCATGTAGTTtagttatattcaagcataAACTACATGACTCTCGTCCATgcg	aattcgcATGGACGAGAGTCATGTAGTTtatgcttgaatataactaAACTACATGACTCTCGTCCATactg	pNP	attp40	less egg
TH201500059.S		Mat89Bb	FBgn0020407	ctagcagtCTGGAGCAATTAATTCAACTAtagttatattcaagcataTAGTTGAATTAATTGCTCCAGgcg	aattcgcCTGGAGCAATTAATTCAACTAtatgcttgaatataactaTAGTTGAATTAATTGCTCCAGactg	pNP	attp40	Fertile
TH201500060.S		Ate1	FBgn0025720	ctagcagtCACGGACAGCGAGACAAACAAtagttatattcaagcataTTGTTTGTCTCGCTGTCCGTGgcg	aattcgcCACGGACAGCGAGACAAACAAtatgcttgaatataactaTTGTTTGTCTCGCTGTCCGTGactg	pNP	attp40	Fertile
TH201500061.S		CG31033	FBgn0039705	ctagcagtCTCGATGATAATGAATATATTtagttatattcaagcataAATATATTCATTATCATCGAGgcg	aattcgcCTCGATGATAATGAATATATTtatgcttgaatataactaAATATATTCATTATCATCGAGactg	pNP	attp40	Fertile
TH201500062.S	CyO	atms	FBgn0010750	ctagcagtCAAGATCGCTCGAGAGTACAAtagttatattcaagcataTTGTACTCTCGAGCGATCTTGgcg	aattcgcCAAGATCGCTCGAGAGTACAAtatgcttgaatataactaTTGTACTCTCGAGCGATCTTGactg	pNP	attp40	lethal
TH201500062.S	CyO	atms	FBgn0010750	ctagcagtCAAGATCGCTCGAGAGTACAAtagttatattcaagcataTTGTACTCTCGAGCGATCTTGgcg	aattcgcCAAGATCGCTCGAGAGTACAAtatgcttgaatataactaTTGTACTCTCGAGCGATCTTGactg	pNP	attp40	lethal
TH201500065.S		Axn	FBgn0026597	ctagcagtCTGGACGAAGACAACGACCAAtagttatattcaagcataTTGGTCGTTGTCTTCGTCCAGgcg	aattcgcCTGGACGAAGACAACGACCAAtatgcttgaatataactaTTGGTCGTTGTCTTCGTCCAGactg	pNP	attp40	Infertility
TH201500066.S		b	FBgn0000153	ctagcagtAGCGATCATGTGCGCAAGATAtagttatattcaagcataTATCTTGCGCACATGATCGCTgcg	aattcgcAGCGATCATGTGCGCAAGATAtatgcttgaatataactaTATCTTGCGCACATGATCGCTactg	pNP	attp40	Fertile
TH201500068.S		ball	FBgn0027889	ctagcagtCAAGAGCAAGCTGTACAAGATtagttatattcaagcataATCTTGTACAGCTTGCTCTTGgcg	aattcgcCAAGAGCAAGCTGTACAAGATtatgcttgaatataactaATCTTGTACAGCTTGCTCTTGactg	pNP	attp40	Infertility
TH201500070.S		BBS8	FBgn0031255	ctagcagtATGGATGTGCATTACAAGCTAtagttatattcaagcataTAGCTTGTAATGCACATCCATgcg	aattcgcATGGATGTGCATTACAAGCTAtatgcttgaatataactaTAGCTTGTAATGCACATCCATactg	pNP	attp40	Fertile
TH201500071.S		ben	FBgn0000173	ctagcagtCCGGAGGACTATCCAATGTCAtagttatattcaagcataTGACATTGGATAGTCCTCCGGgcg	aattcgcCCGGAGGACTATCCAATGTCAtatgcttgaatataactaTGACATTGGATAGTCCTCCGGactg	pNP	attp40	Fertile
TH201500075.S		Bgb	FBgn0013753	ctagcagtCAAGTCCTACTTTATCATGAAtagttatattcaagcataTTCATGATAAAGTAGGACTTGgcg	aattcgcCAAGTCCTACTTTATCATGAAtatgcttgaatataactaTTCATGATAAAGTAGGACTTGactg	pNP	attp40	Infertility
TH201500076.S		BHD	FBgn0261111	ctagcagtCAGACCAAGGTGCTCATCGAAtagttatattcaagcataTTCGATGAGCACCTTGGTCTGgcg	aattcgcCAGACCAAGGTGCTCATCGAAtatgcttgaatataactaTTCGATGAGCACCTTGGTCTGactg	pNP	attp40	Infertility
TH201500077.S		blw	FBgn0011211	ctagcagtCCGAGTTGTTCTACAAGGGTAtagttatattcaagcataTACCCTTGTAGAACAACTCGGgcg	aattcgcCCGAGTTGTTCTACAAGGGTAtatgcttgaatataactaTACCCTTGTAGAACAACTCGGactg	pNP	attp40	Infertility
TH201500079.S		bru	FBgn0261787	ctagcagtTAGAGTTTAGCATCAACTCAAtagttatattcaagcataTTGAGTTGATGCTAAACTCTAgcg	aattcgcTAGAGTTTAGCATCAACTCAAtatgcttgaatataactaTTGAGTTGATGCTAAACTCTAactg	pNP	attp40	Fertile
TH201500081.S		bsf	FBgn0032679	ctagcagtAAGCGAAAGATGCAACGACAAtagttatattcaagcataTTGTCGTTGCATCTTTCGCTTgcg	aattcgcAAGCGAAAGATGCAACGACAAtatgcttgaatataactaTTGTCGTTGCATCTTTCGCTTactg	pNP	attp40	Infertility
TH201500082.S		bsk	FBgn0000229	ctagcagtCACAGTCGGTACATTAATCTAtagttatattcaagcataTAGATTAATGTACCGACTGTGgcg	aattcgcCACAGTCGGTACATTAATCTAtatgcttgaatataactaTAGATTAATGTACCGACTGTGactg	pNP	attp40	Fertile
TH201500083.S		CG1826	FBgn0030228	ctagcagtAAGACTGACGATGACAATATTtagttatattcaagcataAATATTGTCATCGTCAGTCTTgcg	aattcgcAAGACTGACGATGACAATATTtatgcttgaatataactaAATATTGTCATCGTCAGTCTTactg	pNP	attp40	Fertile
TH201500086.S		CaBP1	FBgn0025678	ctagcagtACGGACTACAATGGTCAGCGAtagttatattcaagcataTCGCTGACCATTGTAGTCCGTgcg	aattcgcACGGACTACAATGGTCAGCGAtatgcttgaatataactaTCGCTGACCATTGTAGTCCGTactg	pNP	attp40	Fertile
TH201500087.S		Cad99C	FBgn0039709	ctagcagtCCGGACCGCAGCGATTCACAAtagttatattcaagcataTTGTGAATCGCTGCGGTCCGGgcg	aattcgcCCGGACCGCAGCGATTCACAAtatgcttgaatataactaTTGTGAATCGCTGCGGTCCGGactg	pNP	attp40	Fertile
TH201500088.S		calypso	FBgn0262166	ctagcagtGAGGTGTACGACCTACAGAAAtagttatattcaagcataTTTCTGTAGGTCGTACACCTCgcg	aattcgcGAGGTGTACGACCTACAGAAAtatgcttgaatataactaTTTCTGTAGGTCGTACACCTCactg	pNP	attp40	Infertility
TH201500089.S		car	FBgn0000257	ctagcagtCACGAAGGTGGTCAACAAACAtagttatattcaagcataTGTTTGTTGACCACCTTCGTGgcg	aattcgcCACGAAGGTGGTCAACAAACAtatgcttgaatataactaTGTTTGTTGACCACCTTCGTGactg	pNP	attp40	Infertility
TH201500091.S		CASK	FBgn0013759	ctagcagtCCCGATGGTGCCCTACCTCAAtagttatattcaagcataTTGAGGTAGGGCACCATCGGGgcg	aattcgcCCCGATGGTGCCCTACCTCAAtatgcttgaatataactaTTGAGGTAGGGCACCATCGGGactg	pNP	attp40	Infertility
TH201500092.S		Cat	FBgn0000261	ctagcagtCTGGAGATGTCTACCGCTACAtagttatattcaagcataTGTAGCGGTAGACATCTCCAGgcg	aattcgcCTGGAGATGTCTACCGCTACAtatgcttgaatataactaTGTAGCGGTAGACATCTCCAGactg	pNP	attp40	Fertile
TH201500093.S	CyO	Cbl	FBgn0020224	ctagcagtAGGGAGAGATTCTGCAGACAAtagttatattcaagcataTTGTCTGCAGAATCTCTCCCTgcg	aattcgcAGGGAGAGATTCTGCAGACAAtatgcttgaatataactaTTGTCTGCAGAATCTCTCCCTactg	pNP	attp40	Infertility
TH201500094.S		CG1753	FBgn0031148	ctagcagtCTCAACAAGACCGATGTGCAAtagttatattcaagcataTTGCACATCGGTCTTGTTGAGgcg	aattcgcCTCAACAAGACCGATGTGCAAtatgcttgaatataactaTTGCACATCGGTCTTGTTGAGactg	pNP	attp40	Fertile
TH201500095.S		cbx	FBgn0011241	ctagcagtTCGGAGAAGTTGAGTGGGATAtagttatattcaagcataTATCCCACTCAACTTCTCCGAgcg	aattcgcTCGGAGAAGTTGAGTGGGATAtatgcttgaatataactaTATCCCACTCAACTTCTCCGAactg	pNP	attp40	Fertile
TH201500097.S		CG5073	FBgn0038331	ctagcagtTACGGCAAACGAATCAAATAAtagttatattcaagcataTTATTTGATTCGTTTGCCGTAgcg	aattcgcTACGGCAAACGAATCAAATAAtatgcttgaatataactaTTATTTGATTCGTTTGCCGTAactg	pNP	attp40	Infertility
TH201500098.S		CCS	FBgn0010531	ctagcagtTTGGTCAGAGATTCAGGACAAtagttatattcaagcataTTGTCCTGAATCTCTGACCAAgcg	aattcgcTTGGTCAGAGATTCAGGACAAtatgcttgaatataactaTTGTCCTGAATCTCTGACCAAactg	pNP	attp40	Fertile
TH201500099.S		Cct5	FBgn0010621	ctagcagtAAGAACGAAGGCGGCATGTAAtagttatattcaagcataTTACATGCCGCCTTCGTTCTTgcg	aattcgcAAGAACGAAGGCGGCATGTAAtatgcttgaatataactaTTACATGCCGCCTTCGTTCTTactg	pNP	attp40	Infertility
TH201500101.S	CyO	cdc16	FBgn0025781	ctagcagtCTGGATGTATATGTACTTCATtagttatattcaagcataATGAAGTACATATACATCCAGgcg	aattcgcCTGGATGTATATGTACTTCATtatgcttgaatataactaATGAAGTACATATACATCCAGactg	pNP	attp40	Fertile
TH201500102.S		Cdc27	FBgn0012058	ctagcagtACAGATGTTGGTCGAGGTCAAtagttatattcaagcataTTGACCTCGACCAACATCTGTgcg	aattcgcACAGATGTTGGTCGAGGTCAAtatgcttgaatataactaTTGACCTCGACCAACATCTGTactg	pNP	attp40	Infertility
TH201500103.S	CyO	cdc2rk	FBgn0013435	ctagcagtACCGACAAGGGCTGCATTAAAtagttatattcaagcataTTTAATGCAGCCCTTGTCGGTgcg	aattcgcACCGACAAGGGCTGCATTAAAtatgcttgaatataactaTTTAATGCAGCCCTTGTCGGTactg	pNP	attp40	Fertile
TH201500104.S		Cdc37	FBgn0011573	ctagcagtCGAGAGCGAGATGATTAAGAAtagttatattcaagcataTTCTTAATCATCTCGCTCTCGgcg	aattcgcCGAGAGCGAGATGATTAAGAAtatgcttgaatataactaTTCTTAATCATCTCGCTCTCGactg	pNP	attp40	Fertile
TH201500105.S	CyO	CDC45L	FBgn0026143	ctagcagtCAAGTACGATCACATGCTGTAtagttatattcaagcataTACAGCATGTGATCGTACTTGgcg	aattcgcCAAGTACGATCACATGCTGTAtatgcttgaatataactaTACAGCATGTGATCGTACTTGactg	pNP	attp40	Fertile
TH201500106.S		Cdc6	FBgn0035918	ctagcagtAAGCCTGTTCAGGTCACCCAAtagttatattcaagcataTTGGGTGACCTGAACAGGCTTgcg	aattcgcAAGCCTGTTCAGGTCACCCAAtatgcttgaatataactaTTGGGTGACCTGAACAGGCTTactg	pNP	attp40	Infertility
TH201500108.S		Cdk4	FBgn0016131	ctagcagtACCGGTAGACCCACCGAGCAAtagttatattcaagcataTTGCTCGGTGGGTCTACCGGTgcg	aattcgcACCGGTAGACCCACCGAGCAAtatgcttgaatataactaTTGCTCGGTGGGTCTACCGGTactg	pNP	attp40	Fertile
TH201500109.S		Cdk5	FBgn0013762	ctagcagtAAGCTCTATACGACCAGCATAtagttatattcaagcataTATGCTGGTCGTATAGAGCTTgcg	aattcgcAAGCTCTATACGACCAGCATAtatgcttgaatataactaTATGCTGGTCGTATAGAGCTTactg	pNP	attp40	Infertility
TH201500110.S		Cdk7	FBgn0015617	ctagcagtATCAAGGATAACAAGATTATAtagttatattcaagcataTATAATCTTGTTATCCTTGATgcg	aattcgcATCAAGGATAACAAGATTATAtatgcttgaatataactaTATAATCTTGTTATCCTTGATactg	pNP	attp40	Infertility
TH201500111.S		CdsA	FBgn0010350	ctagcagtCGGAGAGAATCTGGTAGACTAtagttatattcaagcataTAGTCTACCAGATTCTCTCCGgcg	aattcgcCGGAGAGAATCTGGTAGACTAtatgcttgaatataactaTAGTCTACCAGATTCTCTCCGactg	pNP	attp40	Infertility
TH201500115.S		CG10166	FBgn0032799	ctagcagtCAGCTGCGTGTCCAAAGGCTAtagttatattcaagcataTAGCCTTTGGACACGCAGCTGgcg	aattcgcCAGCTGCGTGTCCAAAGGCTAtatgcttgaatataactaTAGCCTTTGGACACGCAGCTGactg	pNP	attp40	Fertile
TH201500116.S		CG10253	FBgn0033983	ctagcagtAACGTAGTATTAACTACTATAtagttatattcaagcataTATAGTAGTTAATACTACGTTgcg	aattcgcAACGTAGTATTAACTACTATAtatgcttgaatataactaTATAGTAGTTAATACTACGTTactg	pNP	attp40	Fertile
TH201500117.S		CG10383	FBgn0032699	ctagcagtAACGACGACAACGAGACCTTAtagttatattcaagcataTAAGGTCTCGTTGTCGTCGTTgcg	aattcgcAACGACGACAACGAGACCTTAtatgcttgaatataactaTAAGGTCTCGTTGTCGTCGTTactg	pNP	attp40	Fertile
TH201500119.S		CG10420	FBgn0039296	ctagcagtGTGCGAGAGATTGTTCAACAAtagttatattcaagcataTTGTTGAACAATCTCTCGCACgcg	aattcgcGTGCGAGAGATTGTTCAACAAtatgcttgaatataactaTTGTTGAACAATCTCTCGCACactg	pNP	attp40	Fertile
TH201500120.S		CG10425	FBgn0039304	ctagcagtTTCAATAGTGTTATACGCAAAtagttatattcaagcataTTTGCGTATAACACTATTGAAgcg	aattcgcTTCAATAGTGTTATACGCAAAtatgcttgaatataactaTTTGCGTATAACACTATTGAAactg	pNP	attp40	Fertile
TH201500121.S		CG10470	FBgn0032746	ctagcagtACCGGACGGAGAAGTACCAAAtagttatattcaagcataTTTGGTACTTCTCCGTCCGGTgcg	aattcgcACCGGACGGAGAAGTACCAAAtatgcttgaatataactaTTTGGTACTTCTCCGTCCGGTactg	pNP	attp40	Fertile
TH201500122.S		CG10474	FBgn0034427	ctagcagtTCCGAAGACGATAGACAAGTTtagttatattcaagcataAACTTGTCTATCGTCTTCGGAgcg	aattcgcTCCGAAGACGATAGACAAGTTtatgcttgaatataactaAACTTGTCTATCGTCTTCGGAactg	pNP	attp40	Fertile
TH201500123.S		CG10585	FBgn0037044	ctagcagtCCGGAGTGCTGCACTCCCAAAtagttatattcaagcataTTTGGGAGTGCAGCACTCCGGgcg	aattcgcCCGGAGTGCTGCACTCCCAAAtatgcttgaatataactaTTTGGGAGTGCAGCACTCCGGactg	pNP	attp40	Fertile
TH201500124.S		CG10639	FBgn0032729	ctagcagtCACGGATGAGAAAGAAGTGAAtagttatattcaagcataTTCACTTCTTTCTCATCCGTGgcg	aattcgcCACGGATGAGAAAGAAGTGAAtatgcttgaatataactaTTCACTTCTTTCTCATCCGTGactg	pNP	attp40	Fertile
TH201500126.S		CG10778	FBgn0029980	ctagcagtCCCGCTCACAGCAGATTGATAtagttatattcaagcataTATCAATCTGCTGTGAGCGGGgcg	aattcgcCCCGCTCACAGCAGATTGATAtatgcttgaatataactaTATCAATCTGCTGTGAGCGGGactg	pNP	attp40	Infertility
TH201500127.S		CG10877	FBgn0038804	ctagcagtTCCCAAGGACGAAACAGTCAAtagttatattcaagcataTTGACTGTTTCGTCCTTGGGAgcg	aattcgcTCCCAAGGACGAAACAGTCAAtatgcttgaatataactaTTGACTGTTTCGTCCTTGGGAactg	pNP	attp40	Fertile
TH201500128.S	CyO	CG10903	FBgn0037543	ctagcagtCAGATAAATAATATAGGAAGAtagttatattcaagcataTCTTCCTATATTATTTATCTGgcg	aattcgcCAGATAAATAATATAGGAAGAtatgcttgaatataactaTCTTCCTATATTATTTATCTGactg	pNP	attp40	Infertility
TH201500129.S		CG10932	FBgn0029969	ctagcagtCTCAGAGGATGAGGAGTACAAtagttatattcaagcataTTGTACTCCTCATCCTCTGAGgcg	aattcgcCTCAGAGGATGAGGAGTACAAtatgcttgaatataactaTTGTACTCCTCATCCTCTGAGactg	pNP	attp40	Fertile
TH201500130.S		CG11069	FBgn0039244	ctagcagtCTCGTTGGTATGAAGACACTAtagttatattcaagcataTAGTGTCTTCATACCAACGAGgcg	aattcgcCTCGTTGGTATGAAGACACTAtatgcttgaatataactaTAGTGTCTTCATACCAACGAGactg	pNP	attp40	Fertile
TH201500132.S		CG11089	FBgn0039241	ctagcagtCGCGAGAGGTGTCCGATGGTAtagttatattcaagcataTACCATCGGACACCTCTCGCGgcg	aattcgcCGCGAGAGGTGTCCGATGGTAtatgcttgaatataactaTACCATCGGACACCTCTCGCGactg	pNP	attp40	Fertile
TH201500133.S		CG11164	FBgn0030507	ctagcagtCTCCAAGAAGATCAAGCTAAAtagttatattcaagcataTTTAGCTTGATCTTCTTGGAGgcg	aattcgcCTCCAAGAAGATCAAGCTAAAtatgcttgaatataactaTTTAGCTTGATCTTCTTGGAGactg	pNP	attp40	Fertile
TH201500134.S		CG1126	FBgn0037280	ctagcagtGCGGCTAAACGAGTTGTTCAAtagttatattcaagcataTTGAACAACTCGTTTAGCCGCgcg	aattcgcGCGGCTAAACGAGTTGTTCAAtatgcttgaatataactaTTGAACAACTCGTTTAGCCGCactg	pNP	attp40	Fertile
TH201500135.S		CG11403	FBgn0026876	ctagcagtAAGAAGAGTGGAAGACATCAAtagttatattcaagcataTTGATGTCTTCCACTCTTCTTgcg	aattcgcAAGAAGAGTGGAAGACATCAAtatgcttgaatataactaTTGATGTCTTCCACTCTTCTTactg	pNP	attp40	Fertile
TH201500136.S	CyO	CG11417	FBgn0024364	ctagcagtAGCGAGCGGTTCAAAGCGAAAtagttatattcaagcataTTTCGCTTTGAACCGCTCGCTgcg	aattcgcAGCGAGCGGTTCAAAGCGAAAtatgcttgaatataactaTTTCGCTTTGAACCGCTCGCTactg	pNP	attp40	Fertile
TH201500137.S		CG11418	FBgn0024360	ctagcagtCGGGAGCAACGTCCAGCTCAAtagttatattcaagcataTTGAGCTGGACGTTGCTCCCGgcg	aattcgcCGGGAGCAACGTCCAGCTCAAtatgcttgaatataactaTTGAGCTGGACGTTGCTCCCGactg	pNP	attp40	Infertility
TH201500138.S		CG11448	FBgn0024985	ctagcagtACGGCTGAAGGAGCAGATATAtagttatattcaagcataTATATCTGCTCCTTCAGCCGTgcg	aattcgcACGGCTGAAGGAGCAGATATAtatgcttgaatataactaTATATCTGCTCCTTCAGCCGTactg	pNP	attp40	Fertile
TH201500139.S		CG11576	FBgn0039882	ctagcagtTGGCGACTGTGTACTGGTCAAtagttatattcaagcataTTGACCAGTACACAGTCGCCAgcg	aattcgcTGGCGACTGTGTACTGGTCAAtatgcttgaatataactaTTGACCAGTACACAGTCGCCAactg	pNP	attp40	Fertile
TH201500140.S		CG11722	FBgn0037777	ctagcagtCCGACCAGAAGTACAAAGACAtagttatattcaagcataTGTCTTTGTACTTCTGGTCGGgcg	aattcgcCCGACCAGAAGTACAAAGACAtatgcttgaatataactaTGTCTTTGTACTTCTGGTCGGactg	pNP	attp40	Infertility
TH201500145.S		CG12262	FBgn0035811	ctagcagtACGAGTTAGCAAGGCGACCTAtagttatattcaagcataTAGGTCGCCTTGCTAACTCGTgcg	aattcgcACGAGTTAGCAAGGCGACCTAtatgcttgaatataactaTAGGTCGCCTTGCTAACTCGTactg	pNP	attp40	Fertile
TH201500146.S		CG12263	FBgn0034346	ctagcagtCTGGTGATCTATGGTCTGCTAtagttatattcaagcataTAGCAGACCATAGATCACCAGgcg	aattcgcCTGGTGATCTATGGTCTGCTAtatgcttgaatataactaTAGCAGACCATAGATCACCAGactg	pNP	attp40	Fertile
TH201500147.S	CyO	CG1236	FBgn0037370	ctagcagtAAGGATGAGCTCCCAACACAAtagttatattcaagcataTTGTGTTGGGAGCTCATCCTTgcg	aattcgcAAGGATGAGCTCCCAACACAAtatgcttgaatataactaTTGTGTTGGGAGCTCATCCTTactg	pNP	attp40	Fertile
TH201500148.S	CyO	CG1291	FBgn0035401	ctagcagtAGCAGACAAGGTGCTGGTCAAtagttatattcaagcataTTGACCAGCACCTTGTCTGCTgcg	aattcgcAGCAGACAAGGTGCTGGTCAAtatgcttgaatataactaTTGACCAGCACCTTGTCTGCTactg	pNP	attp40	Infertility
TH201500149.S		CG13018	FBgn0040751	ctagcagtCAATACCTTCTACGAGTGCAAtagttatattcaagcataTTGCACTCGTAGAAGGTATTGgcg	aattcgcCAATACCTTCTACGAGTGCAAtatgcttgaatataactaTTGCACTCGTAGAAGGTATTGactg	pNP	attp40	Fertile
TH201500151.S		CG13366	FBgn0025633	ctagcagtATGCAAAGTAGTTAAGAATAAtagttatattcaagcataTTATTCTTAACTACTTTGCATgcg	aattcgcATGCAAAGTAGTTAAGAATAAtatgcttgaatataactaTTATTCTTAACTACTTTGCATactg	pNP	attp40	Fertile
TH201500152.S		CG13367	FBgn0025634	ctagcagtCAGCGAGCAGAATCTGTACTAtagttatattcaagcataTAGTACAGATTCTGCTCGCTGgcg	aattcgcCAGCGAGCAGAATCTGTACTAtatgcttgaatataactaTAGTACAGATTCTGCTCGCTGactg	pNP	attp40	Fertile
TH201500153.S		CG13369	FBgn0025640	ctagcagtAAGATGCGGTTGGAAAGCTGAtagttatattcaagcataTCAGCTTTCCAACCGCATCTTgcg	aattcgcAAGATGCGGTTGGAAAGCTGAtatgcttgaatataactaTCAGCTTTCCAACCGCATCTTactg	pNP	attp40	Fertile
TH201500154.S		CG13397	FBgn0014417	ctagcagtTAGCAACAAAGACGACGTTTAtagttatattcaagcataTAAACGTCGTCTTTGTTGCTAgcg	aattcgcTAGCAACAAAGACGACGTTTAtatgcttgaatataactaTAAACGTCGTCTTTGTTGCTAactg	pNP	attp40	Fertile
TH201500155.S	CyO	CG1358	FBgn0033196	ctagcagtTTGGATGTTGATTTACAACTAtagttatattcaagcataTAGTTGTAAATCAACATCCAAgcg	aattcgcTTGGATGTTGATTTACAACTAtatgcttgaatataactaTAGTTGTAAATCAACATCCAAactg	pNP	attp40	Fertile
TH201500157.S		CG13690	FBgn0031252	ctagcagtCTGACCGAGTACATCGATCTAtagttatattcaagcataTAGATCGATGTACTCGGTCAGgcg	aattcgcCTGACCGAGTACATCGATCTAtatgcttgaatataactaTAGATCGATGTACTCGGTCAGactg	pNP	attp40	Fertile
TH201500158.S		CG13999	FBgn0031753	ctagcagtCCAGGACGAAGGACACAACAAtagttatattcaagcataTTGTTGTGTCCTTCGTCCTGGgcg	aattcgcCCAGGACGAAGGACACAACAAtatgcttgaatataactaTTGTTGTGTCCTTCGTCCTGGactg	pNP	attp40	Fertile
TH201500159.S		CG14043	FBgn0031659	ctagcagtCACCTTGTCACAGTTCTATATtagttatattcaagcataATATAGAACTGTGACAAGGTGgcg	aattcgcCACCTTGTCACAGTTCTATATtatgcttgaatataactaATATAGAACTGTGACAAGGTGactg	pNP	attp40	Fertile
TH201500160.S		CG14291	FBgn0038660	ctagcagtTTGGATCAGGGAGTTGGTCTAtagttatattcaagcataTAGACCAACTCCCTGATCCAAgcg	aattcgcTTGGATCAGGGAGTTGGTCTAtatgcttgaatataactaTAGACCAACTCCCTGATCCAAactg	pNP	attp40	Fertile
TH201500161.S		CG1440	FBgn0030038	ctagcagtCTGGTCAATCTGATAACCAAAtagttatattcaagcataTTTGGTTATCAGATTGACCAGgcg	aattcgcCTGGTCAATCTGATAACCAAAtatgcttgaatataactaTTTGGTTATCAGATTGACCAGactg	pNP	attp40	Fertile
TH201500163.S		CG1461	FBgn0030558	ctagcagtACCGGGTTTCTGTTTGTACTAtagttatattcaagcataTAGTACAAACAGAAACCCGGTgcg	aattcgcACCGGGTTTCTGTTTGTACTAtatgcttgaatataactaTAGTACAAACAGAAACCCGGTactg	pNP	attp40	Fertile
TH201500164.S		CG14721	FBgn0037942	ctagcagtCCCGACCAGGATGCAACAGATtagttatattcaagcataATCTGTTGCATCCTGGTCGGGgcg	aattcgcCCCGACCAGGATGCAACAGATtatgcttgaatataactaATCTGTTGCATCCTGGTCGGGactg	pNP	attp40	Fertile
TH201500165.S	CyO	CG14805	FBgn0023514	ctagcagtCAGATGTTCGCCGACAGTCTAtagttatattcaagcataTAGACTGTCGGCGAACATCTGgcg	aattcgcCAGATGTTCGCCGACAGTCTAtatgcttgaatataactaTAGACTGTCGGCGAACATCTGactg	pNP	attp40	Fertile
TH201500166.S		CG15111	FBgn0034419	ctagcagtTAAGCTACTGCGAAAGCTCAAtagttatattcaagcataTTGAGCTTTCGCAGTAGCTTAgcg	aattcgcTAAGCTACTGCGAAAGCTCAAtatgcttgaatataactaTTGAGCTTTCGCAGTAGCTTAactg	pNP	attp40	Fertile
TH201500168.S		CG15120	FBgn0034454	ctagcagtCTGGAGGTAATGTGCACGACAtagttatattcaagcataTGTCGTGCACATTACCTCCAGgcg	aattcgcCTGGAGGTAATGTGCACGACAtatgcttgaatataactaTGTCGTGCACATTACCTCCAGactg	pNP	attp40	Fertile
TH201500169.S		CG15523	FBgn0039727	ctagcagtCAGCTACAACTACGCGGATTAtagttatattcaagcataTAATCCGCGTAGTTGTAGCTGgcg	aattcgcCAGCTACAACTACGCGGATTAtatgcttgaatataactaTAATCCGCGTAGTTGTAGCTGactg	pNP	attp40	Infertility
TH201500171.S		CG15743	FBgn0030465	ctagcagtCAGGCACACGGCTATGATCTAtagttatattcaagcataTAGATCATAGCCGTGTGCCTGgcg	aattcgcCAGGCACACGGCTATGATCTAtatgcttgaatataactaTAGATCATAGCCGTGTGCCTGactg	pNP	attp40	Fertile
TH201500172.S		CG15923	FBgn0038814	ctagcagtCTGAGGATTAGCTACGACCAAtagttatattcaagcataTTGGTCGTAGCTAATCCTCAGgcg	aattcgcCTGAGGATTAGCTACGACCAAtatgcttgaatataactaTTGGTCGTAGCTAATCCTCAGactg	pNP	attp40	Fertile
TH201500173.S		CG1628	FBgn0030218	ctagcagtCACGGTCAAGGTCAAGCTGCAtagttatattcaagcataTGCAGCTTGACCTTGACCGTGgcg	aattcgcCACGGTCAAGGTCAAGCTGCAtatgcttgaatataactaTGCAGCTTGACCTTGACCGTGactg	pNP	attp40	Infertility
TH201500174.S	CyO	CG1673	FBgn0030482	ctagcagtTACGGCGAGGATCATCAGCTAtagttatattcaagcataTAGCTGATGATCCTCGCCGTAgcg	aattcgcTACGGCGAGGATCATCAGCTAtatgcttgaatataactaTAGCTGATGATCCTCGCCGTAactg	pNP	attp40	Fertile
TH201500175.S		CG16758	FBgn0035348	ctagcagtCACCGAGTACAGCGATAAGAAtagttatattcaagcataTTCTTATCGCTGTACTCGGTGgcg	aattcgcCACCGAGTACAGCGATAAGAAtatgcttgaatataactaTTCTTATCGCTGTACTCGGTGactg	pNP	attp40	Fertile
TH201500176.S		CG16790	FBgn0037713	ctagcagtTCCCGCGTTGATCACCTTGAAtagttatattcaagcataTTCAAGGTGATCAACGCGGGAgcg	aattcgcTCCCGCGTTGATCACCTTGAAtatgcttgaatataactaTTCAAGGTGATCAACGCGGGAactg	pNP	attp40	Fertile
TH201500177.S		CG16892	FBgn0030122	ctagcagtTTCGTGCAACAGAGTCTGCTAtagttatattcaagcataTAGCAGACTCTGTTGCACGAAgcg	aattcgcTTCGTGCAACAGAGTCTGCTAtatgcttgaatataactaTAGCAGACTCTGTTGCACGAAactg	pNP	attp40	Fertile
TH201500179.S		CG17168	FBgn0039943	ctagcagtACAGAGGACACTAATAAGTTAtagttatattcaagcataTAACTTATTAGTGTCCTCTGTgcg	aattcgcACAGAGGACACTAATAAGTTAtatgcttgaatataactaTAACTTATTAGTGTCCTCTGTactg	pNP	attp40	Infertility
TH201500180.S		CG1718	FBgn0031170	ctagcagtTTGGATCGGTCTAATGTGCAAtagttatattcaagcataTTGCACATTAGACCGATCCAAgcg	aattcgcTTGGATCGGTCTAATGTGCAAtatgcttgaatataactaTTGCACATTAGACCGATCCAAactg	pNP	attp40	Fertile
TH201500182.S		CG17387	FBgn0037276	ctagcagtCGAGCTCATAGTCGACCTCAAtagttatattcaagcataTTGAGGTCGACTATGAGCTCGgcg	aattcgcCGAGCTCATAGTCGACCTCAAtatgcttgaatataactaTTGAGGTCGACTATGAGCTCGactg	pNP	attp40	Fertile
TH201500184.S		CG17669	FBgn0034352	ctagcagtCCGACCCAAACTAAATATCTAtagttatattcaagcataTAGATATTTAGTTTGGGTCGGgcg	aattcgcCCGACCCAAACTAAATATCTAtatgcttgaatataactaTAGATATTTAGTTTGGGTCGGactg	pNP	attp40	Fertile
TH201500186.S	CyO	CG17896	FBgn0023537	ctagcagtCGGCAAGTTCGTTGAGTCGAAtagttatattcaagcataTTCGACTCAACGAACTTGCCGgcg	aattcgcCGGCAAGTTCGTTGAGTCGAAtatgcttgaatataactaTTCGACTCAACGAACTTGCCGactg	pNP	attp40	Fertile
TH201500187.S		CG18012	FBgn0038552	ctagcagtAAGGGAGAGCAGAGTCCTCTAtagttatattcaagcataTAGAGGACTCTGCTCTCCCTTgcg	aattcgcAAGGGAGAGCAGAGTCCTCTAtatgcttgaatataactaTAGAGGACTCTGCTCTCCCTTactg	pNP	attp40	Fertile
TH201500188.S		CG18155	FBgn0029945	ctagcagtTGCGATCAAGACATACTGCTAtagttatattcaagcataTAGCAGTATGTCTTGATCGCAgcg	aattcgcTGCGATCAAGACATACTGCTAtatgcttgaatataactaTAGCAGTATGTCTTGATCGCAactg	pNP	attp40	Fertile
TH201500190.S		CG18278	FBgn0033836	ctagcagtACCTACCTAACCGATCTGCTAtagttatattcaagcataTAGCAGATCGGTTAGGTAGGTgcg	aattcgcACCTACCTAACCGATCTGCTAtatgcttgaatataactaTAGCAGATCGGTTAGGTAGGTactg	pNP	attp40	Fertile
TH201500192.S		CG1885	FBgn0030066	ctagcagtCGGTTGGAAGATGTTGCATAAtagttatattcaagcataTTATGCAACATCTTCCAACCGgcg	aattcgcCGGTTGGAAGATGTTGCATAAtatgcttgaatataactaTTATGCAACATCTTCCAACCGactg	pNP	attp40	Fertile
TH201500193.S		CG1909	FBgn0039911	ctagcagtTACGTTAAGAATCCAGCTCTAtagttatattcaagcataTAGAGCTGGATTCTTAACGTAgcg	aattcgcTACGTTAAGAATCCAGCTCTAtatgcttgaatataactaTAGAGCTGGATTCTTAACGTAactg	pNP	attp40	Fertile
TH201500194.S		CG1968	FBgn0033401	ctagcagtCTGATGCAGTGTGGATACCAAtagttatattcaagcataTTGGTATCCACACTGCATCAGgcg	aattcgcCTGATGCAGTGTGGATACCAAtatgcttgaatataactaTTGGTATCCACACTGCATCAGactg	pNP	attp40	Fertile
TH201500195.S		CG2107	FBgn0035383	ctagcagtCAGACTAAGGGCTGTGCTTAAtagttatattcaagcataTTAAGCACAGCCCTTAGTCTGgcg	aattcgcCAGACTAAGGGCTGTGCTTAAtatgcttgaatataactaTTAAGCACAGCCCTTAGTCTGactg	pNP	attp40	Fertile
TH201500196.S		CG2118	FBgn0039877	ctagcagtGTGGAGTTCATTCTAGACAAAtagttatattcaagcataTTTGTCTAGAATGAACTCCACgcg	aattcgcGTGGAGTTCATTCTAGACAAAtatgcttgaatataactaTTTGTCTAGAATGAACTCCACactg	pNP	attp40	Fertile
TH201500199.S		CG2701	FBgn0024973	ctagcagtCGACGAGTACGACGACAGCTAtagttatattcaagcataTAGCTGTCGTCGTACTCGTCGgcg	aattcgcCGACGAGTACGACGACAGCTAtatgcttgaatataactaTAGCTGTCGTCGTACTCGTCGactg	pNP	attp40	Fertile
TH201500200.S	CyO	CG2807	FBgn0031266	ctagcagtCAGACGAAGAGTTGGACCAAAtagttatattcaagcataTTTGGTCCAACTCTTCGTCTGgcg	aattcgcCAGACGAAGAGTTGGACCAAAtatgcttgaatataactaTTTGGTCCAACTCTTCGTCTGactg	pNP	attp40	Fertile
TH201500201.S		CG2852	FBgn0034753	ctagcagtCGAGATCGGTCTGTTCGGCAAtagttatattcaagcataTTGCCGAACAGACCGATCTCGgcg	aattcgcCGAGATCGGTCTGTTCGGCAAtatgcttgaatataactaTTGCCGAACAGACCGATCTCGactg	pNP	attp40	Fertile
TH201500202.S		CG2862	FBgn0031459	ctagcagtTAGCAAGCTGCAGTGCTAGAAtagttatattcaagcataTTCTAGCACTGCAGCTTGCTAgcg	aattcgcTAGCAAGCTGCAGTGCTAGAAtatgcttgaatataactaTTCTAGCACTGCAGCTTGCTAactg	pNP	attp40	Fertile
TH201500203.S		CG2918	FBgn0023529	ctagcagtCAGTTGGTGAAGGATAAACAAtagttatattcaagcataTTGTTTATCCTTCACCAACTGgcg	aattcgcCAGTTGGTGAAGGATAAACAAtatgcttgaatataactaTTGTTTATCCTTCACCAACTGactg	pNP	attp40	Fertile
TH201500204.S		CG30022	FBgn0050022	ctagcagtACCGGAGATACTCTCCTGATAtagttatattcaagcataTATCAGGAGAGTATCTCCGGTgcg	aattcgcACCGGAGATACTCTCCTGATAtatgcttgaatataactaTATCAGGAGAGTATCTCCGGTactg	pNP	attp40	Fertile
TH201500205.S		CG3021	FBgn0040337	ctagcagtCAGTTTCTGGACGATTACCAAtagttatattcaagcataTTGGTAATCGTCCAGAAACTGgcg	aattcgcCAGTTTCTGGACGATTACCAAtatgcttgaatataactaTTGGTAATCGTCCAGAAACTGactg	pNP	attp40	Fertile
TH201500206.S		CG30493	FBgn0050493	ctagcagtCAGGAGGTGGAGGATCCTCTAtagttatattcaagcataTAGAGGATCCTCCACCTCCTGgcg	aattcgcCAGGAGGTGGAGGATCCTCTAtatgcttgaatataactaTAGAGGATCCTCCACCTCCTGactg	pNP	attp40	Infertility
TH201500207.S		CG30496	FBgn0050496	ctagcagtCTGCTCTGACGAGCTGCTCAAtagttatattcaagcataTTGAGCAGCTCGTCAGAGCAGgcg	aattcgcCTGCTCTGACGAGCTGCTCAAtatgcttgaatataactaTTGAGCAGCTCGTCAGAGCAGactg	pNP	attp40	Fertile
TH201500208.S		CG3121	FBgn0034957	ctagcagtCAAGTCCATATTGCAGAAGTAtagttatattcaagcataTACTTCTGCAATATGGACTTGgcg	aattcgcCAAGTCCATATTGCAGAAGTAtatgcttgaatataactaTACTTCTGCAATATGGACTTGactg	pNP	attp40	Fertile
TH201500209.S		CG3149	FBgn0027564	ctagcagtTCGAGATATCGACAAGTACAAtagttatattcaagcataTTGTACTTGTCGATATCTCGAgcg	aattcgcTCGAGATATCGACAAGTACAAtatgcttgaatataactaTTGTACTTGTCGATATCTCGAactg	pNP	attp40	Infertility
TH201500210.S		CG31739	FBgn0051739	ctagcagtCAGGTACTGTTGTCACCGAAAtagttatattcaagcataTTTCGGTGACAACAGTACCTGgcg	aattcgcCAGGTACTGTTGTCACCGAAAtatgcttgaatataactaTTTCGGTGACAACAGTACCTGactg	pNP	attp40	Fertile
TH201500211.S		CG31803	FBgn0051803	ctagcagtATGACCGATGGTCGTGTTATAtagttatattcaagcataTATAACACGACCATCGGTCATgcg	aattcgcATGACCGATGGTCGTGTTATAtatgcttgaatataactaTATAACACGACCATCGGTCATactg	pNP	attp40	Fertile
TH201500212.S		CG31935	FBgn0051935	ctagcagtTTCAAGTGTTTCGAACGACTAtagttatattcaagcataTAGTCGTTCGAAACACTTGAAgcg	aattcgcTTCAAGTGTTTCGAACGACTAtatgcttgaatataactaTAGTCGTTCGAAACACTTGAAactg	pNP	attp40	Fertile
TH201500213.S		CG32069	FBgn0052069	ctagcagtACGGCCAAGGATCAGGTGCTAtagttatattcaagcataTAGCACCTGATCCTTGGCCGTgcg	aattcgcACGGCCAAGGATCAGGTGCTAtatgcttgaatataactaTAGCACCTGATCCTTGGCCGTactg	pNP	attp40	Infertility
TH201500215.S		CG3267	FBgn0042083	ctagcagtGCGGATGTCTTTCCAGACAAAtagttatattcaagcataTTTGTCTGGAAAGACATCCGCgcg	aattcgcGCGGATGTCTTTCCAGACAAAtatgcttgaatataactaTTTGTCTGGAAAGACATCCGCactg	pNP	attp40	Fertile
TH201500216.S	CyO	CG3270	FBgn0033093	ctagcagtAGAGATGTCGCTCTTCGGATAtagttatattcaagcataTATCCGAAGAGCGACATCTCTgcg	aattcgcAGAGATGTCGCTCTTCGGATAtatgcttgaatataactaTATCCGAAGAGCGACATCTCTactg	pNP	attp40	Fertile
TH201500217.S		CG3376	FBgn0034997	ctagcagtCACCTGCGATGCGGAGTGCAAtagttatattcaagcataTTGCACTCCGCATCGCAGGTGgcg	aattcgcCACCTGCGATGCGGAGTGCAAtatgcttgaatataactaTTGCACTCCGCATCGCAGGTGactg	pNP	attp40	Fertile
TH201500218.S		CG3740	FBgn0023530	ctagcagtCGCGAGTTGATGGAGGCGATAtagttatattcaagcataTATCGCCTCCATCAACTCGCGgcg	aattcgcCGCGAGTTGATGGAGGCGATAtatgcttgaatataactaTATCGCCTCCATCAACTCGCGactg	pNP	attp40	Fertile
TH201500220.S		CG3800	FBgn0034802	ctagcagtCGAGAAGTGCTACAAATGCAAtagttatattcaagcataTTGCATTTGTAGCACTTCTCGgcg	aattcgcCGAGAAGTGCTACAAATGCAAtatgcttgaatataactaTTGCATTTGTAGCACTTCTCGactg	pNP	attp40	Fertile
TH201500221.S		CG3803	FBgn0034938	ctagcagtCAGAAGGATGCAGTTGCCCAAtagttatattcaagcataTTGGGCAACTGCATCCTTCTGgcg	aattcgcCAGAAGGATGCAGTTGCCCAAtatgcttgaatataactaTTGGGCAACTGCATCCTTCTGactg	pNP	attp40	Infertility
TH201500222.S		CG3902	FBgn0036824	ctagcagtCTCCAAGATGTGGATCTCCAAtagttatattcaagcataTTGGAGATCCACATCTTGGAGgcg	aattcgcCTCCAAGATGTGGATCTCCAAtatgcttgaatataactaTTGGAGATCCACATCTTGGAGactg	pNP	attp40	Fertile
TH201500223.S		CG4045	FBgn0025629	ctagcagtCCGCGTCAAGGTGTCGGACTAtagttatattcaagcataTAGTCCGACACCTTGACGCGGgcg	aattcgcCCGCGTCAAGGTGTCGGACTAtatgcttgaatataactaTAGTCCGACACCTTGACGCGGactg	pNP	attp40	Fertile
TH201500226.S		CG4300	FBgn0036272	ctagcagtATCGATGAGCTTGTGATGCAAtagttatattcaagcataTTGCATCACAAGCTCATCGATgcg	aattcgcATCGATGAGCTTGTGATGCAAtatgcttgaatataactaTTGCATCACAAGCTCATCGATactg	pNP	attp40	Fertile
TH201500227.S		CG4329	FBgn0034745	ctagcagtTGCGTCGATCAACAAAGACAAtagttatattcaagcataTTGTCTTTGTTGATCGACGCAgcg	aattcgcTGCGTCGATCAACAAAGACAAtatgcttgaatataactaTTGTCTTTGTTGATCGACGCAactg	pNP	attp40	Fertile
TH201500228.S		CG4335	FBgn0038795	ctagcagtTACGACGGGATGAATCTACAAtagttatattcaagcataTTGTAGATTCATCCCGTCGTAgcg	aattcgcTACGACGGGATGAATCTACAAtatgcttgaatataactaTTGTAGATTCATCCCGTCGTAactg	pNP	attp40	Fertile
TH201500230.S		veg	FBgn0015562	ctagcagtAACGGTCAAGCCGAACATAAAtagttatattcaagcataTTTATGTTCGGCTTGACCGTTgcg	aattcgcAACGGTCAAGCCGAACATAAAtatgcttgaatataactaTTTATGTTCGGCTTGACCGTTactg	pNP	attp40	Fertile
TH201500231.S		CG30194	FBgn0050194	ctagcagtATACGAGAGGATAGTTAGAAAtagttatattcaagcataTTTCTAACTATCCTCTCGTATgcg	aattcgcATACGAGAGGATAGTTAGAAAtatgcttgaatataactaTTTCTAACTATCCTCTCGTATactg	pNP	attp40	Fertile
TH201500233.S		CG4610	FBgn0034735	ctagcagtAAGGAGTGACTCCATCGACAAtagttatattcaagcataTTGTCGATGGAGTCACTCCTTgcg	aattcgcAAGGAGTGACTCCATCGACAAtatgcttgaatataactaTTGTCGATGGAGTCACTCCTTactg	pNP	attp40	Fertile
TH201500234.S		CG4806	FBgn0260456	ctagcagtCTGGAACAGAGTTTAAGTTGAtagttatattcaagcataTCAACTTAAACTCTGTTCCAGgcg	aattcgcCTGGAACAGAGTTTAAGTTGAtatgcttgaatataactaTCAACTTAAACTCTGTTCCAGactg	pNP	attp40	Fertile
TH201500235.S		CG4848	FBgn0037998	ctagcagtCAGGAGCAGAGTGTTCAGTCAtagttatattcaagcataTGACTGAACACTCTGCTCCTGgcg	aattcgcCAGGAGCAGAGTGTTCAGTCAtatgcttgaatataactaTGACTGAACACTCTGCTCCTGactg	pNP	attp40	Fertile
TH201500238.S		CG4908	FBgn0032195	ctagcagtCACCTGGTTGTGGCAAGTCTAtagttatattcaagcataTAGACTTGCCACAACCAGGTGgcg	aattcgcCACCTGGTTGTGGCAAGTCTAtatgcttgaatataactaTAGACTTGCCACAACCAGGTGactg	pNP	attp40	Infertility
TH201500239.S		CG4911	FBgn0035959	ctagcagtATCGTTGTTCTACGACAACGAtagttatattcaagcataTCGTTGTCGTAGAACAACGATgcg	aattcgcATCGTTGTTCTACGACAACGAtatgcttgaatataactaTCGTTGTCGTAGAACAACGATactg	pNP	attp40	Fertile
TH201500240.S	CyO	CG5037	FBgn0032222	ctagcagtCAGCATTTACCCGATAGTCAAtagttatattcaagcataTTGACTATCGGGTAAATGCTGgcg	aattcgcCAGCATTTACCCGATAGTCAAtatgcttgaatataactaTTGACTATCGGGTAAATGCTGactg	pNP	attp40	Infertility
TH201500243.S		CG5276	FBgn0037900	ctagcagtGAGGATCGAGACGGACTACAAtagttatattcaagcataTTGTAGTCCGTCTCGATCCTCgcg	aattcgcGAGGATCGAGACGGACTACAAtatgcttgaatataactaTTGTAGTCCGTCTCGATCCTCactg	pNP	attp40	Fertile
TH201500244.S		CG5287	FBgn0032477	ctagcagtCTGGTCTTCAATGCCATTGAAtagttatattcaagcataTTCAATGGCATTGAAGACCAGgcg	aattcgcCTGGTCTTCAATGCCATTGAAtatgcttgaatataactaTTCAATGGCATTGAAGACCAGactg	pNP	attp40	Infertility
TH201500245.S		CG5569	FBgn0034919	ctagcagtAAGGAGCTCTACGAGACCGAAtagttatattcaagcataTTCGGTCTCGTAGAGCTCCTTgcg	aattcgcAAGGAGCTCTACGAGACCGAAtatgcttgaatataactaTTCGGTCTCGTAGAGCTCCTTactg	pNP	attp40	Fertile
TH201500247.S		CG5780	FBgn0032446	ctagcagtATGCTCAATGAGATTGTAGAAtagttatattcaagcataTTCTACAATCTCATTGAGCATgcg	aattcgcATGCTCAATGAGATTGTAGAAtatgcttgaatataactaTTCTACAATCTCATTGAGCATactg	pNP	attp40	Fertile
TH201500248.S		CG5861	FBgn0015338	ctagcagtCTGGCGGTGACTGTCTTCAAAtagttatattcaagcataTTTGAAGACAGTCACCGCCAGgcg	aattcgcCTGGCGGTGACTGTCTTCAAAtatgcttgaatataactaTTTGAAGACAGTCACCGCCAGactg	pNP	attp40	Fertile
TH201500249.S		CG5885	FBgn0025700	ctagcagtCACCGCCTACAAGAACATCAAtagttatattcaagcataTTGATGTTCTTGTAGGCGGTGgcg	aattcgcCACCGCCTACAAGAACATCAAtatgcttgaatataactaTTGATGTTCTTGTAGGCGGTGactg	pNP	attp40	Fertile
TH201500250.S		CG5902	FBgn0039136	ctagcagtCTCGGTCTCGATTCTGCAGAAtagttatattcaagcataTTCTGCAGAATCGAGACCGAGgcg	aattcgcCTCGGTCTCGATTCTGCAGAAtatgcttgaatataactaTTCTGCAGAATCGAGACCGAGactg	pNP	attp40	Fertile
TH201500251.S		CG5938	FBgn0046247	ctagcagtCCCGTCATCTGTCTCAGCAAAtagttatattcaagcataTTTGCTGAGACAGATGACGGGgcg	aattcgcCCCGTCATCTGTCTCAGCAAAtatgcttgaatataactaTTTGCTGAGACAGATGACGGGactg	pNP	attp40	Fertile
TH201500253.S		CG6201	FBgn0032343	ctagcagtCAACAGCGAGCTAGTTATCAAtagttatattcaagcataTTGATAACTAGCTCGCTGTTGgcg	aattcgcCAACAGCGAGCTAGTTATCAAtatgcttgaatataactaTTGATAACTAGCTCGCTGTTGactg	pNP	attp40	Fertile
TH201500254.S		CG6287	FBgn0032350	ctagcagtCTCGCCGAAGTACACCAGTTAtagttatattcaagcataTAACTGGTGTACTTCGGCGAGgcg	aattcgcCTCGCCGAAGTACACCAGTTAtatgcttgaatataactaTAACTGGTGTACTTCGGCGAGactg	pNP	attp40	Fertile
TH201500255.S		CG6401	FBgn0034270	ctagcagtCTGCGGATCAGAACAGCTCTAtagttatattcaagcataTAGAGCTGTTCTGATCCGCAGgcg	aattcgcCTGCGGATCAGAACAGCTCTAtatgcttgaatataactaTAGAGCTGTTCTGATCCGCAGactg	pNP	attp40	Fertile
TH201500256.S		CG6415	FBgn0032287	ctagcagtCAGGATCACGAGATGTGGTTAtagttatattcaagcataTAACCACATCTCGTGATCCTGgcg	aattcgcCAGGATCACGAGATGTGGTTAtatgcttgaatataactaTAACCACATCTCGTGATCCTGactg	pNP	attp40	Fertile
TH201500258.S		CG6488	FBgn0032361	ctagcagtCAGGCATTCGGTGACAACGAAtagttatattcaagcataTTCGTTGTCACCGAATGCCTGgcg	aattcgcCAGGCATTCGGTGACAACGAAtatgcttgaatataactaTTCGTTGTCACCGAATGCCTGactg	pNP	attp40	Fertile
TH201500260.S		CG6550	FBgn0034214	ctagcagtCACAGAAGTTTCACACGACAAtagttatattcaagcataTTGTCGTGTGAAACTTCTGTGgcg	aattcgcCACAGAAGTTTCACACGACAAtatgcttgaatataactaTTGTCGTGTGAAACTTCTGTGactg	pNP	attp40	Fertile
TH201500261.S		CG6574	FBgn0037846	ctagcagtTACAAGGAGCTTAACTATATAtagttatattcaagcataTATATAGTTAAGCTCCTTGTAgcg	aattcgcTACAAGGAGCTTAACTATATAtatgcttgaatataactaTATATAGTTAAGCTCCTTGTAactg	pNP	attp40	Fertile
TH201500262.S		CG6638	FBgn0035911	ctagcagtTGCGGATACCTTGATAGTCTAtagttatattcaagcataTAGACTATCAAGGTATCCGCAgcg	aattcgcTGCGGATACCTTGATAGTCTAtatgcttgaatataactaTAGACTATCAAGGTATCCGCAactg	pNP	attp40	Fertile
TH201500263.S		CG6664	FBgn0036685	ctagcagtAGGAGGAAGAATACATCTCAAtagttatattcaagcataTTGAGATGTATTCTTCCTCCTgcg	aattcgcAGGAGGAAGAATACATCTCAAtatgcttgaatataactaTTGAGATGTATTCTTCCTCCTactg	pNP	attp40	Fertile
TH201500264.S		CG6734	FBgn0032395	ctagcagtCAGACACTTAATCTCAAGCAAtagttatattcaagcataTTGCTTGAGATTAAGTGTCTGgcg	aattcgcCAGACACTTAATCTCAAGCAAtatgcttgaatataactaTTGCTTGAGATTAAGTGTCTGactg	pNP	attp40	Fertile
TH201500266.S		CG6903	FBgn0029737	ctagcagtCTGGTGGTTGCGATTCTTCATtagttatattcaagcataATGAAGAATCGCAACCACCAGgcg	aattcgcCTGGTGGTTGCGATTCTTCATtatgcttgaatataactaATGAAGAATCGCAACCACCAGactg	pNP	attp40	Fertile
TH201500267.S		CG7049	FBgn0035102	ctagcagtTCCAGCGACTGTGGCTGCCAAtagttatattcaagcataTTGGCAGCCACAGTCGCTGGAgcg	aattcgcTCCAGCGACTGTGGCTGCCAAtatgcttgaatataactaTTGGCAGCCACAGTCGCTGGAactg	pNP	attp40	Fertile
TH201500268.S	CyO	CG7277	FBgn0031713	ctagcagtTTGGGTGTTCTACGTATCCAAtagttatattcaagcataTTGGATACGTAGAACACCCAAgcg	aattcgcTTGGGTGTTCTACGTATCCAAtatgcttgaatataactaTTGGATACGTAGAACACCCAAactg	pNP	attp40	Infertility
TH201500269.S		CG7280	FBgn0030966	ctagcagtCTCGACTGTGCGACATTCTAAtagttatattcaagcataTTAGAATGTCGCACAGTCGAGgcg	aattcgcCTCGACTGTGCGACATTCTAAtatgcttgaatataactaTTAGAATGTCGCACAGTCGAGactg	pNP	attp40	Fertile
TH201500270.S		CG7322	FBgn0030968	ctagcagtCAGCAAGTCGAGCTTCGTGAAtagttatattcaagcataTTCACGAAGCTCGACTTGCTGgcg	aattcgcCAGCAAGTCGAGCTTCGTGAAtatgcttgaatataactaTTCACGAAGCTCGACTTGCTGactg	pNP	attp40	Fertile
TH201500271.S		CG7328	FBgn0036942	ctagcagtCAGCTTAGCTTAACCAAGTAAtagttatattcaagcataTTACTTGGTTAAGCTAAGCTGgcg	aattcgcCAGCTTAGCTTAACCAAGTAAtatgcttgaatataactaTTACTTGGTTAAGCTAAGCTGactg	pNP	attp40	Fertile
TH201500272.S	CyO	CG7394	FBgn0036173	ctagcagtCCAGATGACCACCAAATTCAAtagttatattcaagcataTTGAATTTGGTGGTCATCTGGgcg	aattcgcCCAGATGACCACCAAATTCAAtatgcttgaatataactaTTGAATTTGGTGGTCATCTGGactg	pNP	attp40	lethal
TH201500273.S	CyO	CG7433	FBgn0036927	ctagcagtTCGATTGAGCTTAAGAAGCAAtagttatattcaagcataTTGCTTCTTAAGCTCAATCGAgcg	aattcgcTCGATTGAGCTTAAGAAGCAAtatgcttgaatataactaTTGCTTCTTAAGCTCAATCGAactg	pNP	attp40	Infertility
TH201500274.S		CG7456	FBgn0032258	ctagcagtCAGCTGCGATCCAGTGTCATAtagttatattcaagcataTATGACACTGGATCGCAGCTGgcg	aattcgcCAGCTGCGATCCAGTGTCATAtatgcttgaatataactaTATGACACTGGATCGCAGCTGactg	pNP	attp40	Fertile
TH201500275.S		CG7470	FBgn0037146	ctagcagtCAGCGCCTGTGTGTTCCACAAtagttatattcaagcataTTGTGGAACACACAGGCGCTGgcg	aattcgcCAGCGCCTGTGTGTTCCACAAtatgcttgaatataactaTTGTGGAACACACAGGCGCTGactg	pNP	attp40	Fertile
TH201500276.S		CG7506	FBgn0035805	ctagcagtCCGAGCACTATGTTAAGATAAtagttatattcaagcataTTATCTTAACATAGTGCTCGGgcg	aattcgcCCGAGCACTATGTTAAGATAAtatgcttgaatataactaTTATCTTAACATAGTGCTCGGactg	pNP	attp40	Infertility
TH201500277.S		CG7565	FBgn0035833	ctagcagtCAGCGATACCAAGTACAAATAtagttatattcaagcataTATTTGTACTTGGTATCGCTGgcg	aattcgcCAGCGATACCAAGTACAAATAtatgcttgaatataactaTATTTGTACTTGGTATCGCTGactg	pNP	attp40	Fertile
TH201500278.S		CG7637	FBgn0033548	ctagcagtGAGGATGGTCGTCCCACACTAtagttatattcaagcataTAGTGTGGGACGACCATCCTCgcg	aattcgcGAGGATGGTCGTCCCACACTAtatgcttgaatataactaTAGTGTGGGACGACCATCCTCactg	pNP	attp40	Infertility
TH201500279.S		CG7766	FBgn0030087	ctagcagtAGCGTACTCGATTCCCGACTAtagttatattcaagcataTAGTCGGGAATCGAGTACGCTgcg	aattcgcAGCGTACTCGATTCCCGACTAtatgcttgaatataactaTAGTCGGGAATCGAGTACGCTactg	pNP	attp40	Fertile
TH201500280.S		CG7834	FBgn0039697	ctagcagtCTCGATGAATCCCTTCGACGAtagttatattcaagcataTCGTCGAAGGGATTCATCGAGgcg	aattcgcCTCGATGAATCCCTTCGACGAtatgcttgaatataactaTCGTCGAAGGGATTCATCGAGactg	pNP	attp40	Fertile
TH201500281.S		CG7840	FBgn0032014	ctagcagtCCCACAAGTGGTACCAGGAAAtagttatattcaagcataTTTCCTGGTACCACTTGTGGGgcg	aattcgcCCCACAAGTGGTACCAGGAAAtatgcttgaatataactaTTTCCTGGTACCACTTGTGGGactg	pNP	attp40	Fertile
TH201500282.S		CG8067	FBgn0033891	ctagcagtCTGACAATAGACACCGATGAAtagttatattcaagcataTTCATCGGTGTCTATTGTCAGgcg	aattcgcCTGACAATAGACACCGATGAAtatgcttgaatataactaTTCATCGGTGTCTATTGTCAGactg	pNP	attp40	Fertile
TH201500284.S	CyO	CG8093	FBgn0033999	ctagcagtTCGGGTAATTAACGACATAAAtagttatattcaagcataTTTATGTCGTTAATTACCCGAgcg	aattcgcTCGGGTAATTAACGACATAAAtatgcttgaatataactaTTTATGTCGTTAATTACCCGAactg	pNP	attp40	Fertile
TH201500284.S	CyO	CG8093	FBgn0033999	ctagcagtTCGGGTAATTAACGACATAAAtagttatattcaagcataTTTATGTCGTTAATTACCCGAgcg	aattcgcTCGGGTAATTAACGACATAAAtatgcttgaatataactaTTTATGTCGTTAATTACCCGAactg	pNP	attp40	Fertile
TH201500285.S		CG8111	FBgn0035825	ctagcagtCACCCGCAATCTGGTCGACTAtagttatattcaagcataTAGTCGACCAGATTGCGGGTGgcg	aattcgcCACCCGCAATCTGGTCGACTAtatgcttgaatataactaTAGTCGACCAGATTGCGGGTGactg	pNP	attp40	Fertile
TH201500286.S		CG8230	FBgn0027607	ctagcagtCAGCCTGGTCAAGTACATCAAtagttatattcaagcataTTGATGTACTTGACCAGGCTGgcg	aattcgcCAGCCTGGTCAAGTACATCAAtatgcttgaatataactaTTGATGTACTTGACCAGGCTGactg	pNP	attp40	Fertile
TH201500287.S		CG8235	FBgn0033351	ctagcagtGAGCTGCGAAATGGCAAGAAAtagttatattcaagcataTTTCTTGCCATTTCGCAGCTCgcg	aattcgcGAGCTGCGAAATGGCAAGAAAtatgcttgaatataactaTTTCTTGCCATTTCGCAGCTCactg	pNP	attp40	Fertile
TH201500288.S		CG8311	FBgn0034141	ctagcagtCCCGGCGGCTGGTTATGTCTAtagttatattcaagcataTAGACATAACCAGCCGCCGGGgcg	aattcgcCCCGGCGGCTGGTTATGTCTAtatgcttgaatataactaTAGACATAACCAGCCGCCGGGactg	pNP	attp40	Fertile
TH201500289.S		CG8412	FBgn0037743	ctagcagtCAGCAAGGACGAGACAATGAAtagttatattcaagcataTTCATTGTCTCGTCCTTGCTGgcg	aattcgcCAGCAAGGACGAGACAATGAAtatgcttgaatataactaTTCATTGTCTCGTCCTTGCTGactg	pNP	attp40	Infertility
TH201500290.S		CG8417	FBgn0037744	ctagcagtAAGCGTTAAGTTGTGCTACGAtagttatattcaagcataTCGTAGCACAACTTAACGCTTgcg	aattcgcAAGCGTTAAGTTGTGCTACGAtatgcttgaatataactaTCGTAGCACAACTTAACGCTTactg	pNP	attp40	Fertile
TH201500291.S		CG8475	FBgn0031995	ctagcagtCCGCGGCGAGTTGACCTTCAAtagttatattcaagcataTTGAAGGTCAACTCGCCGCGGgcg	aattcgcCCGCGGCGAGTTGACCTTCAAtatgcttgaatataactaTTGAAGGTCAACTCGCCGCGGactg	pNP	attp40	Fertile
TH201500292.S		CG8549	FBgn0035714	ctagcagtAAGGAACGAAACGAAGGGTAAtagttatattcaagcataTTACCCTTCGTTTCGTTCCTTgcg	aattcgcAAGGAACGAAACGAAGGGTAAtatgcttgaatataactaTTACCCTTCGTTTCGTTCCTTactg	pNP	attp40	Infertility
TH201500293.S		CG8596	FBgn0035767	ctagcagtCAAGATTATAGCCGAGCGTTAtagttatattcaagcataTAACGCTCGGCTATAATCTTGgcg	aattcgcCAAGATTATAGCCGAGCGTTAtatgcttgaatataactaTAACGCTCGGCTATAATCTTGactg	pNP	attp40	Fertile
TH201500294.S		CG8777	FBgn0033376	ctagcagtCTCGGAGTTCTCTATATTAAAtagttatattcaagcataTTTAATATAGAGAACTCCGAGgcg	aattcgcCTCGGAGTTCTCTATATTAAAtatgcttgaatataactaTTTAATATAGAGAACTCCGAGactg	pNP	attp40	less egg
TH201500295.S	CyO	CG8778	FBgn0033761	ctagcagtCTGGTTAACCATGTAGTGAAAtagttatattcaagcataTTTCACTACATGGTTAACCAGgcg	aattcgcCTGGTTAACCATGTAGTGAAAtatgcttgaatataactaTTTCACTACATGGTTAACCAGactg	pNP	attp40	Fertile
TH201500295.S	CyO	CG8778	FBgn0033761	ctagcagtCTGGTTAACCATGTAGTGAAAtagttatattcaagcataTTTCACTACATGGTTAACCAGgcg	aattcgcCTGGTTAACCATGTAGTGAAAtatgcttgaatataactaTTTCACTACATGGTTAACCAGactg	pNP	attp40	Fertile
TH201500296.S		CG8800	FBgn0033408	ctagcagtAAGGGTTTGACTGGTCTGAAAtagttatattcaagcataTTTCAGACCAGTCAAACCCTTgcg	aattcgcAAGGGTTTGACTGGTCTGAAAtatgcttgaatataactaTTTCAGACCAGTCAAACCCTTactg	pNP	attp40	Fertile
TH201500297.S		CG8891	FBgn0031663	ctagcagtTCGAGAAACAGGACAAGTTAAtagttatattcaagcataTTAACTTGTCCTGTTTCTCGAgcg	aattcgcTCGAGAAACAGGACAAGTTAAtatgcttgaatataactaTTAACTTGTCCTGTTTCTCGAactg	pNP	attp40	Infertility
TH201500298.S		CG8909	FBgn0030706	ctagcagtTGCGATTATACTGGAAATCAAtagttatattcaagcataTTGATTTCCAGTATAATCGCAgcg	aattcgcTGCGATTATACTGGAAATCAAtatgcttgaatataactaTTGATTTCCAGTATAATCGCAactg	pNP	attp40	Fertile
TH201500300.S		CG9109	FBgn0031765	ctagcagtCTGGACACTGTGCCAAGACAAtagttatattcaagcataTTGTCTTGGCACAGTGTCCAGgcg	aattcgcCTGGACACTGTGCCAAGACAAtatgcttgaatataactaTTGTCTTGGCACAGTGTCCAGactg	pNP	attp40	Fertile
TH201500301.S		CG9149	FBgn0035203	ctagcagtATGCTATGTGGTTCCGGCTTAtagttatattcaagcataTAAGCCGGAACCACATAGCATgcg	aattcgcATGCTATGTGGTTCCGGCTTAtatgcttgaatataactaTAAGCCGGAACCACATAGCATactg	pNP	attp40	Fertile
TH201500302.S		CG9220	FBgn0030662	ctagcagtTTCCAGGATCACAACATATTAtagttatattcaagcataTAATATGTTGTGATCCTGGAAgcg	aattcgcTTCCAGGATCACAACATATTAtatgcttgaatataactaTAATATGTTGTGATCCTGGAAactg	pNP	attp40	Fertile
TH201500303.S		CG9313	FBgn0034566	ctagcagtCAAGCTAATCAACCAGTTCAAtagttatattcaagcataTTGAACTGGTTGATTAGCTTGgcg	aattcgcCAAGCTAATCAACCAGTTCAAtatgcttgaatataactaTTGAACTGGTTGATTAGCTTGactg	pNP	attp40	Fertile
TH201500304.S		CG9319	FBgn0032881	ctagcagtCCCGAAGATGTCAGTCAGTTTtagttatattcaagcataAAACTGACTGACATCTTCGGGgcg	aattcgcCCCGAAGATGTCAGTCAGTTTtatgcttgaatataactaAAACTGACTGACATCTTCGGGactg	pNP	attp40	Fertile
TH201500305.S		CG9413	FBgn0030574	ctagcagtTCCGTTGGAGTTAGCTTTATAtagttatattcaagcataTATAAAGCTAACTCCAACGGAgcg	aattcgcTCCGTTGGAGTTAGCTTTATAtatgcttgaatataactaTATAAAGCTAACTCCAACGGAactg	pNP	attp40	Infertility
TH201500306.S		CG9485	FBgn0034618	ctagcagtCACCGACAATGTGTTTGTGAAtagttatattcaagcataTTCACAAACACATTGTCGGTGgcg	aattcgcCACCGACAATGTGTTTGTGAAtatgcttgaatataactaTTCACAAACACATTGTCGGTGactg	pNP	attp40	Fertile
TH201500307.S		CG9547	FBgn0031824	ctagcagtCCCGACATGATTTCCCTTCTAtagttatattcaagcataTAGAAGGGAAATCATGTCGGGgcg	aattcgcCCCGACATGATTTCCCTTCTAtatgcttgaatataactaTAGAAGGGAAATCATGTCGGGactg	pNP	attp40	Fertile
TH201500308.S		CG9601	FBgn0037578	ctagcagtAAGGCTGTAGTTTCACTTAAAtagttatattcaagcataTTTAAGTGAAACTACAGCCTTgcg	aattcgcAAGGCTGTAGTTTCACTTAAAtatgcttgaatataactaTTTAAGTGAAACTACAGCCTTactg	pNP	attp40	Fertile
TH201500309.S		CG9629	FBgn0036857	ctagcagtCAGGAGGATTATTGTCCACGAtagttatattcaagcataTCGTGGACAATAATCCTCCTGgcg	aattcgcCAGGAGGATTATTGTCCACGAtatgcttgaatataactaTCGTGGACAATAATCCTCCTGactg	pNP	attp40	Fertile
TH201500310.S		CG9706	FBgn0036662	ctagcagtCTGCTGTTCCTGTACGTTCTAtagttatattcaagcataTAGAACGTACAGGAACAGCAGgcg	aattcgcCTGCTGTTCCTGTACGTTCTAtatgcttgaatataactaTAGAACGTACAGGAACAGCAGactg	pNP	attp40	Fertile
TH201500311.S		CG9799	FBgn0038146	ctagcagtATCGATAGGCAGAATGTGTTAtagttatattcaagcataTAACACATTCTGCCTATCGATgcg	aattcgcATCGATAGGCAGAATGTGTTAtatgcttgaatataactaTAACACATTCTGCCTATCGATactg	pNP	attp40	Infertility
TH201500312.S		CG9886	FBgn0031428	ctagcagtAAGGTATTCGCTGACTTTCAAtagttatattcaagcataTTGAAAGTCAGCGAATACCTTgcg	aattcgcAAGGTATTCGCTGACTTTCAAtatgcttgaatataactaTTGAAAGTCAGCGAATACCTTactg	pNP	attp40	Fertile
TH201500313.S		Cha	FBgn0000303	ctagcagtCTGGACATAATGCGTGATCTAtagttatattcaagcataTAGATCACGCATTATGTCCAGgcg	aattcgcCTGGACATAATGCGTGATCTAtatgcttgaatataactaTAGATCACGCATTATGTCCAGactg	pNP	attp40	Fertile
TH201500314.S		chb	FBgn0021760	ctagcagtTAGCTGCTTCAAGCACAAGAAtagttatattcaagcataTTCTTGTGCTTGAAGCAGCTAgcg	aattcgcTAGCTGCTTCAAGCACAAGAAtatgcttgaatataactaTTCTTGTGCTTGAAGCAGCTAactg	pNP	attp40	Infertility
TH201500315.S		cher	FBgn0014141	ctagcagtCAAGGCTGACATCGAGTTTAAtagttatattcaagcataTTAAACTCGATGTCAGCCTTGgcg	aattcgcCAAGGCTGACATCGAGTTTAAtatgcttgaatataactaTTAAACTCGATGTCAGCCTTGactg	pNP	attp40	Infertility
TH201500316.S		CHMP2B	FBgn0035589	ctagcagtAATGACCGACGAGATGATCAAtagttatattcaagcataTTGATCATCTCGTCGGTCATTgcg	aattcgcAATGACCGACGAGATGATCAAtatgcttgaatataactaTTGATCATCTCGTCGGTCATTactg	pNP	attp40	Fertile
TH201500317.S		CG7598	FBgn0039689	ctagcagtAAGGAGCAGTTCGAAAGTGATtagttatattcaagcataATCACTTTCGAACTGCTCCTTgcg	aattcgcAAGGAGCAGTTCGAAAGTGATtatgcttgaatataactaATCACTTTCGAACTGCTCCTTactg	pNP	attp40	Infertility
TH201500318.S		CG9236	FBgn0034558	ctagcagtTTGGAGTTCGAGCACGTTATAtagttatattcaagcataTATAACGTGCTCGAACTCCAAgcg	aattcgcTTGGAGTTCGAGCACGTTATAtatgcttgaatataactaTATAACGTGCTCGAACTCCAAactg	pNP	attp40	Fertile
TH201500319.S		cin	FBgn0000316	ctagcagtAAGAGTGTTTCCAGACCATTAtagttatattcaagcataTAATGGTCTGGAAACACTCTTgcg	aattcgcAAGAGTGTTTCCAGACCATTAtatgcttgaatataactaTAATGGTCTGGAAACACTCTTactg	pNP	attp40	Fertile
TH201500320.S		ck	FBgn0000317	ctagcagtACGATCGATTGTTGCATCTTAtagttatattcaagcataTAAGATGCAACAATCGATCGTgcg	aattcgcACGATCGATTGTTGCATCTTAtatgcttgaatataactaTAAGATGCAACAATCGATCGTactg	pNP	attp40	Fertile
TH201500321.S		cl	FBgn0000318	ctagcagtCGAGATGATGTTCGAGGATGAtagttatattcaagcataTCATCCTCGAACATCATCTCGgcg	aattcgcCGAGATGATGTTCGAGGATGAtatgcttgaatataactaTCATCCTCGAACATCATCTCGactg	pNP	attp40	Fertile
TH201500322.S		ClC-a	FBgn0051116	ctagcagtAGCGACGAAAGCAGGAAGATAtagttatattcaagcataTATCTTCCTGCTTTCGTCGCTgcg	aattcgcAGCGACGAAAGCAGGAAGATAtatgcttgaatataactaTATCTTCCTGCTTTCGTCGCTactg	pNP	attp40	Fertile
TH201500323.S		ClC-b	FBgn0033755	ctagcagtTCGAAGAGCTCTCGATACGAAtagttatattcaagcataTTCGTATCGAGAGCTCTTCGAgcg	aattcgcTCGAAGAGCTCTCGATACGAAtatgcttgaatataactaTTCGTATCGAGAGCTCTTCGAactg	pNP	attp40	Fertile
TH201500324.S		cln3	FBgn0036756	ctagcagtACGATATTATCAAGCAGTTTAtagttatattcaagcataTAAACTGCTTGATAATATCGTgcg	aattcgcACGATATTATCAAGCAGTTTAtatgcttgaatataactaTAAACTGCTTGATAATATCGTactg	pNP	attp40	Fertile
TH201500325.S		Cng	FBgn0261612	ctagcagtCCGGCACTATTTCCACACCAAtagttatattcaagcataTTGGTGTGGAAATAGTGCCGGgcg	aattcgcCCGGCACTATTTCCACACCAAtatgcttgaatataactaTTGGTGTGGAAATAGTGCCGGactg	pNP	attp40	Fertile
TH201500326.S	CyO	cni	FBgn0000339	ctagcagtACCCAATTGATCAGTGCAATAtagttatattcaagcataTATTGCACTGATCAATTGGGTgcg	aattcgcACCCAATTGATCAGTGCAATAtatgcttgaatataactaTATTGCACTGATCAATTGGGTactg	pNP	attp40	Fertile
TH201500327.S		Cog7	FBgn0051040	ctagcagtTTGGAGGTAGCTGCAGTGCAAtagttatattcaagcataTTGCACTGCAGCTACCTCCAAgcg	aattcgcTTGGAGGTAGCTGCAGTGCAAtatgcttgaatataactaTTGCACTGCAGCTACCTCCAAactg	pNP	attp40	Fertile
TH201500328.S		colt	FBgn0019830	ctagcagtAAGGATCTGATTGTCAAGGATtagttatattcaagcataATCCTTGACAATCAGATCCTTgcg	aattcgcAAGGATCTGATTGTCAAGGATtatgcttgaatataactaATCCTTGACAATCAGATCCTTactg	pNP	attp40	Infertility
TH201500329.S	CyO	comt	FBgn0000346	ctagcagtCAAGCGGATGCGTGAATTCAAtagttatattcaagcataTTGAATTCACGCATCCGCTTGgcg	aattcgcCAAGCGGATGCGTGAATTCAAtatgcttgaatataactaTTGAATTCACGCATCCGCTTGactg	pNP	attp40	Infertility
TH201500330.S		Coprox	FBgn0021944	ctagcagtCGGGCGCTACGTGGAGTTCAAtagttatattcaagcataTTGAACTCCACGTAGCGCCCGgcg	aattcgcCGGGCGCTACGTGGAGTTCAAtatgcttgaatataactaTTGAACTCCACGTAGCGCCCGactg	pNP	attp40	Infertility
TH201500331.S	CyO	Coq2	FBgn0037574	ctagcagtAACAGCGACAATCCTCACTAAtagttatattcaagcataTTAGTGAGGATTGTCGCTGTTgcg	aattcgcAACAGCGACAATCCTCACTAAtatgcttgaatataactaTTAGTGAGGATTGTCGCTGTTactg	pNP	attp40	Fertile
TH201500334.S		cpb	FBgn0011570	ctagcagtCAAGGACTATCTGCTGTGCGAtagttatattcaagcataTCGCACAGCAGATAGTCCTTGgcg	aattcgcCAAGGACTATCTGCTGTGCGAtatgcttgaatataactaTCGCACAGCAGATAGTCCTTGactg	pNP	attp40	Infertility
TH201500335.S	CyO	Cpr	FBgn0015623	ctagcagtCACCACATATCTGAAGAACAAtagttatattcaagcataTTGTTCTTCAGATATGTGGTGgcg	aattcgcCACCACATATCTGAAGAACAAtatgcttgaatataactaTTGTTCTTCAGATATGTGGTGactg	pNP	attp40	Fertile
TH201500336.S		Cpsf160	FBgn0024698	ctagcagtCTGGAGGTTTATGGAATTGAAtagttatattcaagcataTTCAATTCCATAAACCTCCAGgcg	aattcgcCTGGAGGTTTATGGAATTGAAtatgcttgaatataactaTTCAATTCCATAAACCTCCAGactg	pNP	attp40	Infertility
TH201500337.S		Crag	FBgn0025864	ctagcagtCTGCATCGATTTGGACACCAAtagttatattcaagcataTTGGTGTCCAAATCGATGCAGgcg	aattcgcCTGCATCGATTTGGACACCAAtatgcttgaatataactaTTGGTGTCCAAATCGATGCAGactg	pNP	attp40	Fertile
TH201500338.S		CG1041	FBgn0037440	ctagcagtACCGTTGGATGGACAAGACTAtagttatattcaagcataTAGTCTTGTCCATCCAACGGTgcg	aattcgcACCGTTGGATGGACAAGACTAtatgcttgaatataactaTAGTCTTGTCCATCCAACGGTactg	pNP	attp40	Fertile
TH201500339.S		Crc	FBgn0005585	ctagcagtAAGGATGATGAATCTAAGCAAtagttatattcaagcataTTGCTTAGATTCATCATCCTTgcg	aattcgcAAGGATGATGAATCTAAGCAAtatgcttgaatataactaTTGCTTAGATTCATCATCCTTactg	pNP	attp40	Fertile
TH201500340.S		Crk	FBgn0024811	ctagcagtCACGTTGAATTTGTCGATGATtagttatattcaagcataATCATCGACAAATTCAACGTGgcg	aattcgcCACGTTGAATTTGTCGATGATtatgcttgaatataactaATCATCGACAAATTCAACGTGactg	pNP	attp40	Fertile
TH201500343.S		csw	FBgn0000382	ctagcagtCACCAGCAATTTCTAGCATAAtagttatattcaagcataTTATGCTAGAAATTGCTGGTGgcg	aattcgcCACCAGCAATTTCTAGCATAAtatgcttgaatataactaTTATGCTAGAAATTGCTGGTGactg	pNP	attp40	Fertile
TH201500344.S		lin19	FBgn0015509	ctagcagtCCGCGACGTTATCGAGTGCTAtagttatattcaagcataTAGCACTCGATAACGTCGCGGgcg	aattcgcCCGCGACGTTATCGAGTGCTAtatgcttgaatataactaTAGCACTCGATAACGTCGCGGactg	pNP	attp40	Infertility
TH201500345.S		Cul-4	FBgn0033260	ctagcagtCACAAGATGGATGCACAATTAtagttatattcaagcataTAATTGTGCATCCATCTTGTGgcg	aattcgcCACAAGATGGATGCACAATTAtatgcttgaatataactaTAATTGTGCATCCATCTTGTGactg	pNP	attp40	Infertility
TH201500346.S		CycC	FBgn0004597	ctagcagtCAGGTGCTCGGCGAGCAGCTAtagttatattcaagcataTAGCTGCTCGCCGAGCACCTGgcg	aattcgcCAGGTGCTCGGCGAGCAGCTAtatgcttgaatataactaTAGCTGCTCGCCGAGCACCTGactg	pNP	attp40	Fertile
TH201500349.S		Cyp4c3	FBgn0015032	ctagcagtCGAGAGCATACTGCTCTCAAAtagttatattcaagcataTTTGAGAGCAGTATGCTCTCGgcg	aattcgcCGAGAGCATACTGCTCTCAAAtatgcttgaatataactaTTTGAGAGCAGTATGCTCTCGactg	pNP	attp40	Fertile
TH201500350.S		Cyt-c-p	FBgn0000409	ctagcagtCAAGCACAAGGTTGGACCCAAtagttatattcaagcataTTGGGTCCAACCTTGTGCTTGgcg	aattcgcCAAGCACAAGGTTGGACCCAAtatgcttgaatataactaTTGGGTCCAACCTTGTGCTTGactg	pNP	attp40	Infertility
TH201500351.S		DAAM	FBgn0025641	ctagcagtTACAGGGACAATGTCAATCTAtagttatattcaagcataTAGATTGACATTGTCCCTGTAgcg	aattcgcTACAGGGACAATGTCAATCTAtatgcttgaatataactaTAGATTGACATTGTCCCTGTAactg	pNP	attp40	Fertile
TH201500352.S		dare	FBgn0015582	ctagcagtCTGGACACCAGTTCTGTCAAAtagttatattcaagcataTTTGACAGAACTGGTGTCCAGgcg	aattcgcCTGGACACCAGTTCTGTCAAAtatgcttgaatataactaTTTGACAGAACTGGTGTCCAGactg	pNP	attp40	Infertility
TH201500353.S		DAT	FBgn0034136	ctagcagtCGACGAGTTTCCCAAGATCAAtagttatattcaagcataTTGATCTTGGGAAACTCGTCGgcg	aattcgcCGACGAGTTTCCCAAGATCAAtatgcttgaatataactaTTGATCTTGGGAAACTCGTCGactg	pNP	attp40	Fertile
TH201500354.S		dbe	FBgn0020305	ctagcagtCCGATTCCTGCCCAAGTTCAAtagttatattcaagcataTTGAACTTGGGCAGGAATCGGgcg	aattcgcCCGATTCCTGCCCAAGTTCAAtatgcttgaatataactaTTGAACTTGGGCAGGAATCGGactg	pNP	attp40	Infertility
TH201500355.S		Dbp45A	FBgn0010220	ctagcagtAGCAGATGTCAAGAAAGATAAtagttatattcaagcataTTATCTTTCTTGACATCTGCTgcg	aattcgcAGCAGATGTCAAGAAAGATAAtatgcttgaatataactaTTATCTTTCTTGACATCTGCTactg	pNP	attp40	Fertile
TH201500356.S		Dbp73D	FBgn0004556	ctagcagtAAGGTTCGAAATGAACGACTAtagttatattcaagcataTAGTCGTTCATTTCGAACCTTgcg	aattcgcAAGGTTCGAAATGAACGACTAtatgcttgaatataactaTAGTCGTTCATTTCGAACCTTactg	pNP	attp40	Infertility
TH201500357.S	CyO	Dcr-1	FBgn0039016	ctagcagtTAGGCACTTGGTCAAACGATAtagttatattcaagcataTATCGTTTGACCAAGTGCCTAgcg	aattcgcTAGGCACTTGGTCAAACGATAtatgcttgaatataactaTATCGTTTGACCAAGTGCCTAactg	pNP	attp40	Fertile
TH201500358.S	CyO	Gl	FBgn0001108	ctagcagtCTGGTGGAGAGTAACCACGAAtagttatattcaagcataTTCGTGGTTACTCTCCACCAGgcg	aattcgcCTGGTGGAGAGTAACCACGAAtatgcttgaatataactaTTCGTGGTTACTCTCCACCAGactg	pNP	attp40	Infertility
TH201500359.S		Ddc	FBgn0000422	ctagcagtATGGTCGACTTTATAGCCGAAtagttatattcaagcataTTCGGCTATAAAGTCGACCATgcg	aattcgcATGGTCGACTTTATAGCCGAAtatgcttgaatataactaTTCGGCTATAAAGTCGACCATactg	pNP	attp40	Fertile
TH201500360.S		Ddx1	FBgn0015075	ctagcagtACCGAGCTGATTGACCGTCTAtagttatattcaagcataTAGACGGTCAATCAGCTCGGTgcg	aattcgcACCGAGCTGATTGACCGTCTAtatgcttgaatataactaTAGACGGTCAATCAGCTCGGTactg	pNP	attp40	Fertile
TH201500361.S		Dgkepsilon	FBgn0020930	ctagcagtCACGTCACAGCTGGAAATCAAtagttatattcaagcataTTGATTTCCAGCTGTGACGTGgcg	aattcgcCACGTCACAGCTGGAAATCAAtatgcttgaatataactaTTGATTTCCAGCTGTGACGTGactg	pNP	attp40	Fertile
TH201500362.S		Dhap-at	FBgn0040212	ctagcagtCTGCGATGGATTCTATGTCAAtagttatattcaagcataTTGACATAGAATCCATCGCAGgcg	aattcgcCTGCGATGGATTCTATGTCAAtatgcttgaatataactaTTGACATAGAATCCATCGCAGactg	pNP	attp40	Fertile
TH201500363.S		Dhc64C	FBgn0261797	ctagcagtCTCGACCGAGATGATATTCGAtagttatattcaagcataTCGAATATCATCTCGGTCGAGgcg	aattcgcCTCGACCGAGATGATATTCGAtatgcttgaatataactaTCGAATATCATCTCGGTCGAGactg	pNP	attp40	lethal
TH201500364.S	CyO	Dhod	FBgn0000447	ctagcagtTCCGGCTATGATGCATACGAAtagttatattcaagcataTTCGTATGCATCATAGCCGGAgcg	aattcgcTCCGGCTATGATGCATACGAAtatgcttgaatataactaTTCGTATGCATCATAGCCGGAactg	pNP	attp40	Infertility
TH201500365.S		Dhpr	FBgn0035964	ctagcagtCCGGTATGATCGGCTATGGAAtagttatattcaagcataTTCCATAGCCGATCATACCGGgcg	aattcgcCCGGTATGATCGGCTATGGAAtatgcttgaatataactaTTCCATAGCCGATCATACCGGactg	pNP	attp40	Fertile
TH201500366.S		didum	FBgn0261397	ctagcagtATGCGAAACTGTTTCAGTATAtagttatattcaagcataTATACTGAAACAGTTTCGCATgcg	aattcgcATGCGAAACTGTTTCAGTATAtatgcttgaatataactaTATACTGAAACAGTTTCGCATactg	pNP	attp40	Fertile
TH201500367.S		DIP2	FBgn0024806	ctagcagtATGATTGTTGATGTCTCTAAAtagttatattcaagcataTTTAGAGACATCAACAATCATgcg	aattcgcATGATTGTTGATGTCTCTAAAtatgcttgaatataactaTTTAGAGACATCAACAATCATactg	pNP	attp40	Fertile
TH201500368.S		Dip-C	FBgn0000455	ctagcagtCGGCATGTATGTCACAATCGAtagttatattcaagcataTCGATTGTGACATACATGCCGgcg	aattcgcCGGCATGTATGTCACAATCGAtatgcttgaatataactaTCGATTGTGACATACATGCCGactg	pNP	attp40	Infertility
TH201500369.S		DJ-1alpha	FBgn0033885	ctagcagtTACGATGTGGTTGTTCTTCCTtagttatattcaagcataAGGAAGAACAACCACATCGTAgcg	aattcgcTACGATGTGGTTGTTCTTCCTtatgcttgaatataactaAGGAAGAACAACCACATCGTAactg	pNP	attp40	Fertile
TH201500370.S		dj-1beta	FBgn0039802	ctagcagtGAGGAGATGGAGTTCATCATAtagttatattcaagcataTATGATGAACTCCATCTCCTCgcg	aattcgcGAGGAGATGGAGTTCATCATAtatgcttgaatataactaTATGATGAACTCCATCTCCTCactg	pNP	attp40	Fertile
TH201500371.S	CyO	Dmn	FBgn0021825	ctagcagtTCAGAAGATTACGGAACTATAtagttatattcaagcataTATAGTTCCGTAATCTTCTGAgcg	aattcgcTCAGAAGATTACGGAACTATAtatgcttgaatataactaTATAGTTCCGTAATCTTCTGAactg	pNP	attp40	lethal
TH201500372.S		DNA-ligI	FBgn0262619	ctagcagtCCGGATGTGTATAAGGATGAAtagttatattcaagcataTTCATCCTTATACACATCCGGgcg	aattcgcCCGGATGTGTATAAGGATGAAtatgcttgaatataactaTTCATCCTTATACACATCCGGactg	pNP	attp40	Infertility
TH201500373.S	CyO	DNApol-alpha180	FBgn0259113	ctagcagtATGGATTGTCAACTAAATGTAtagttatattcaagcataTACATTTAGTTGACAATCCATgcg	aattcgcATGGATTGTCAACTAAATGTAtatgcttgaatataactaTACATTTAGTTGACAATCCATactg	pNP	attp40	lethal
TH201500374.S		DNApol-alpha50	FBgn0011762	ctagcagtCTGCAGGACGATATCTACATAtagttatattcaagcataTATGTAGATATCGTCCTGCAGgcg	aattcgcCTGCAGGACGATATCTACATAtatgcttgaatataactaTATGTAGATATCGTCCTGCAGactg	pNP	attp40	Infertility
TH201500375.S	CyO	DNApol-alpha73	FBgn0005696	ctagcagtCAGAACCTATCCAAATCTATAtagttatattcaagcataTATAGATTTGGATAGGTTCTGgcg	aattcgcCAGAACCTATCCAAATCTATAtatgcttgaatataactaTATAGATTTGGATAGGTTCTGactg	pNP	attp40	lethal
TH201500375.S	CyO	DNApol-alpha73	FBgn0005696	ctagcagtCAGAACCTATCCAAATCTATAtagttatattcaagcataTATAGATTTGGATAGGTTCTGgcg	aattcgcCAGAACCTATCCAAATCTATAtatgcttgaatataactaTATAGATTTGGATAGGTTCTGactg	pNP	attp40	lethal
TH201500376.S		DNApol-delta	FBgn0012066	ctagcagtATGGTGGACACTGATGTGGTAtagttatattcaagcataTACCACATCAGTGTCCACCATgcg	aattcgcATGGTGGACACTGATGTGGTAtatgcttgaatataactaTACCACATCAGTGTCCACCATactg	pNP	attp40	Infertility
TH201500377.S		DNApol-epsilon	FBgn0020756	ctagcagtCACATACTATCTGTACATGAAtagttatattcaagcataTTCATGTACAGATAGTATGTGgcg	aattcgcCACATACTATCTGTACATGAAtatgcttgaatataactaTTCATGTACAGATAGTATGTGactg	pNP	attp40	Infertility
TH201500378.S		DNApol-eta	FBgn0037141	ctagcagtAAGGAACTGTTCTCACATCAAtagttatattcaagcataTTGATGTGAGAACAGTTCCTTgcg	aattcgcAAGGAACTGTTCTCACATCAAtatgcttgaatataactaTTGATGTGAGAACAGTTCCTTactg	pNP	attp40	Fertile
TH201500379.S		DNaseII	FBgn0000477	ctagcagtCAGATTCTGGTGTACAATGAAtagttatattcaagcataTTCATTGTACACCAGAATCTGgcg	aattcgcCAGATTCTGGTGTACAATGAAtatgcttgaatataactaTTCATTGTACACCAGAATCTGactg	pNP	attp40	Fertile
TH201500380.S	CyO	dnk	FBgn0022338	ctagcagtCTGGAGCTGATGTACAAAGATtagttatattcaagcataATCTTTGTACATCAGCTCCAGgcg	aattcgcCTGGAGCTGATGTACAAAGATtatgcttgaatataactaATCTTTGTACATCAGCTCCAGactg	pNP	attp40	Fertile
TH201500381.S		dock	FBgn0010583	ctagcagtCTGGTCGATCACTACCAAAGAtagttatattcaagcataTCTTTGGTAGTGATCGACCAGgcg	aattcgcCTGGTCGATCACTACCAAAGAtatgcttgaatataactaTCTTTGGTAGTGATCGACCAGactg	pNP	attp40	Fertile
TH201500382.S		dor	FBgn0000482	ctagcagtAAGAGGTGTGCTTGAAGTTCAtagttatattcaagcataTGAACTTCAAGCACACCTCTTgcg	aattcgcAAGAGGTGTGCTTGAAGTTCAtatgcttgaatataactaTGAACTTCAAGCACACCTCTTactg	pNP	attp40	Infertility
TH201500383.S		dpa	FBgn0015929	ctagcagtACGGATAAGCAGCTTGTCAAAtagttatattcaagcataTTTGACAAGCTGCTTATCCGTgcg	aattcgcACGGATAAGCAGCTTGTCAAAtatgcttgaatataactaTTTGACAAGCTGCTTATCCGTactg	pNP	attp40	Infertility
TH201500384.S	CyO	drl	FBgn0015380	ctagcagtCAATACGAATCTGATCTTCAAtagttatattcaagcataTTGAAGATCAGATTCGTATTGgcg	aattcgcCAATACGAATCTGATCTTCAAtatgcttgaatataactaTTGAAGATCAGATTCGTATTGactg	pNP	attp40	Infertility
TH201500385.S		drosha	FBgn0026722	ctagcagtTTGGTCAATAATCGCACTCAAtagttatattcaagcataTTGAGTGCGATTATTGACCAAgcg	aattcgcTTGGTCAATAATCGCACTCAAtatgcttgaatataactaTTGAGTGCGATTATTGACCAAactg	pNP	attp40	Infertility
TH201500386.S		Drp1	FBgn0026479	ctagcagtTGGCGAGGATGTCTCCGACAAtagttatattcaagcataTTGTCGGAGACATCCTCGCCAgcg	aattcgcTGGCGAGGATGTCTCCGACAAtatgcttgaatataactaTTGTCGGAGACATCCTCGCCAactg	pNP	attp40	Infertility
TH201500388.S	CyO	dup	FBgn0000996	ctagcagtCAAGATGAGCGTGCAGCTCAAtagttatattcaagcataTTGAGCTGCACGCTCATCTTGgcg	aattcgcCAAGATGAGCGTGCAGCTCAAtatgcttgaatataactaTTGAGCTGCACGCTCATCTTGactg	pNP	attp40	Infertility
TH201500389.S		e(r)	FBgn0011586	ctagcagtTAGCTGCATGGTTTACCAGAAtagttatattcaagcataTTCTGGTAAACCATGCAGCTAgcg	aattcgcTAGCTGCATGGTTTACCAGAAtatgcttgaatataactaTTCTGGTAAACCATGCAGCTAactg	pNP	attp40	Fertile
TH201500390.S		E(z)	FBgn0000629	ctagcagtCTGTCGTAAGATTCAGCTAAAtagttatattcaagcataTTTAGCTGAATCTTACGACAGgcg	aattcgcCTGTCGTAAGATTCAGCTAAAtatgcttgaatataactaTTTAGCTGAATCTTACGACAGactg	pNP	attp40	Infertility
TH201500391.S	CyO	EfTuM	FBgn0024556	ctagcagtTCACATCGTGGTGTTCATCAAtagttatattcaagcataTTGATGAACACCACGATGTGAgcg	aattcgcTCACATCGTGGTGTTCATCAAtatgcttgaatataactaTTGATGAACACCACGATGTGAactg	pNP	attp40	Infertility
TH201500392.S		Egfr	FBgn0003731	ctagcagtACGCTGGAGATTCCCGATCTAtagttatattcaagcataTAGATCGGGAATCTCCAGCGTgcg	aattcgcACGCTGGAGATTCCCGATCTAtatgcttgaatataactaTAGATCGGGAATCTCCAGCGTactg	pNP	attp40	Fertile
TH201500393.S		CG15609	FBgn0034180	ctagcagtCTCGAAGAATATTCTGGACAAtagttatattcaagcataTTGTCCAGAATATTCTTCGAGgcg	aattcgcCTCGAAGAATATTCTGGACAAtatgcttgaatataactaTTGTCCAGAATATTCTTCGAGactg	pNP	attp40	Fertile
TH201500394.S		eIF2B-alpha	FBgn0039726	ctagcagtCACCCTCAGTCTGGACGACAAtagttatattcaagcataTTGTCGTCCAGACTGAGGGTGgcg	aattcgcCACCCTCAGTCTGGACGACAAtatgcttgaatataactaTTGTCGTCCAGACTGAGGGTGactg	pNP	attp40	Fertile
TH201500395.S		eIF2B-beta	FBgn0024996	ctagcagtACGGAACTGTATCATCCCGAAtagttatattcaagcataTTCGGGATGATACAGTTCCGTgcg	aattcgcACGGAACTGTATCATCCCGAAtatgcttgaatataactaTTCGGGATGATACAGTTCCGTactg	pNP	attp40	Infertility
TH201500396.S	CyO	eIF2B-delta	FBgn0034858	ctagcagtAAGCCAGACATTGGCTACTAAtagttatattcaagcataTTAGTAGCCAATGTCTGGCTTgcg	aattcgcAAGCCAGACATTGGCTACTAAtatgcttgaatataactaTTAGTAGCCAATGTCTGGCTTactg	pNP	attp40	Infertility
TH201500397.S		eIF2B-epsilon	FBgn0023512	ctagcagtAAGGAGAATCGCTACCAACTAtagttatattcaagcataTAGTTGGTAGCGATTCTCCTTgcg	aattcgcAAGGAGAATCGCTACCAACTAtatgcttgaatataactaTAGTTGGTAGCGATTCTCCTTactg	pNP	attp40	Fertile
TH201500398.S	CyO	eIF2B-gamma	FBgn0034029	ctagcagtCTGGTCAGCAATGTCAGCCTAtagttatattcaagcataTAGGCTGACATTGCTGACCAGgcg	aattcgcCTGGTCAGCAATGTCAGCCTAtatgcttgaatataactaTAGGCTGACATTGCTGACCAGactg	pNP	attp40	Fertile
TH201500401.S	CyO	eIF5B	FBgn0026259	ctagcagtATGCTGCTCTATTCTACGAAAtagttatattcaagcataTTTCGTAGAATAGAGCAGCATgcg	aattcgcATGCTGCTCTATTCTACGAAAtatgcttgaatataactaTTTCGTAGAATAGAGCAGCATactg	pNP	attp40	Fertile
TH201500401.S	CyO	eIF5B	FBgn0026259	ctagcagtATGCTGCTCTATTCTACGAAAtagttatattcaagcataTTTCGTAGAATAGAGCAGCATgcg	aattcgcATGCTGCTCTATTCTACGAAAtatgcttgaatataactaTTTCGTAGAATAGAGCAGCATactg	pNP	attp40	Fertile
TH201500403.S	CyO	Elongin-B	FBgn0023212	ctagcagtGCGGTTATACAATCAGGACAAtagttatattcaagcataTTGTCCTGATTGTATAACCGCgcg	aattcgcGCGGTTATACAATCAGGACAAtatgcttgaatataactaTTGTCCTGATTGTATAACCGCactg	pNP	attp40	lethal
TH201500404.S		Elp1	FBgn0037926	ctagcagtCGGATCGATGATCATCTTAAAtagttatattcaagcataTTTAAGATGATCATCGATCCGgcg	aattcgcCGGATCGATGATCATCTTAAAtatgcttgaatataactaTTTAAGATGATCATCGATCCGactg	pNP	attp40	Infertility
TH201500405.S	CyO	Eno	FBgn0000579	ctagcagtTTCGTTCTTAGACATTATTAAtagttatattcaagcataTTAATAATGTCTAAGAACGAAgcg	aattcgcTTCGTTCTTAGACATTATTAAtatgcttgaatataactaTTAATAATGTCTAAGAACGAAactg	pNP	attp40	Fertile
TH201500406.S		Ercc1	FBgn0028434	ctagcagtCTGCGTCCTTGTTCACAGCAAtagttatattcaagcataTTGCTGTGAACAAGGACGCAGgcg	aattcgcCTGCGTCCTTGTTCACAGCAAtatgcttgaatataactaTTGCTGTGAACAAGGACGCAGactg	pNP	attp40	Fertile
TH201500407.S		ergic53	FBgn0035909	ctagcagtTACAAGGAATACCAAGATAAAtagttatattcaagcataTTTATCTTGGTATTCCTTGTAgcg	aattcgcTACAAGGAATACCAAGATAAAtatgcttgaatataactaTTTATCTTGGTATTCCTTGTAactg	pNP	attp40	Fertile
TH201500408.S		ERR	FBgn0035849	ctagcagtAACAATGATCCCAATGAGATAtagttatattcaagcataTATCTCATTGGGATCATTGTTgcg	aattcgcAACAATGATCCCAATGAGATAtatgcttgaatataactaTATCTCATTGGGATCATTGTTactg	pNP	attp40	Fertile
TH201500410.S		Faa	FBgn0016013	ctagcagtTACGCTGTCTTCTCAACCGAAtagttatattcaagcataTTCGGTTGAGAAGACAGCGTAgcg	aattcgcTACGCTGTCTTCTCAACCGAAtatgcttgaatataactaTTCGGTTGAGAAGACAGCGTAactg	pNP	attp40	Fertile
TH201500411.S		faf	FBgn0005632	ctagcagtACGACGAGTCTAAAGATTCAAtagttatattcaagcataTTGAATCTTTAGACTCGTCGTgcg	aattcgcACGACGAGTCTAAAGATTCAAtatgcttgaatataactaTTGAATCTTTAGACTCGTCGTactg	pNP	attp40	Fertile
TH201500412.S		Faf	FBgn0025608	ctagcagtTGAGTTCGAGATCACAACGAAtagttatattcaagcataTTCGTTGTGATCTCGAACTCAgcg	aattcgcTGAGTTCGAGATCACAACGAAtatgcttgaatataactaTTCGTTGTGATCTCGAACTCAactg	pNP	attp40	lethal
TH201500414.S		Fancd2	FBgn0038827	ctagcagtCTGGATCTGTTTAAGGATCAAtagttatattcaagcataTTGATCCTTAAACAGATCCAGgcg	aattcgcCTGGATCTGTTTAAGGATCAAtatgcttgaatataactaTTGATCCTTAAACAGATCCAGactg	pNP	attp40	Fertile
TH201500417.S		Fcp1	FBgn0035026	ctagcagtTTCACAAGCGATTCTACTCTAtagttatattcaagcataTAGAGTAGAATCGCTTGTGAAgcg	aattcgcTTCACAAGCGATTCTACTCTAtatgcttgaatataactaTAGAGTAGAATCGCTTGTGAAactg	pNP	attp40	Infertility
TH201500420.S		Fib	FBgn0003062	ctagcagtAAGTGCAAGTACAGCAACATAtagttatattcaagcataTATGTTGCTGTACTTGCACTTgcg	aattcgcAAGTGCAAGTACAGCAACATAtatgcttgaatataactaTATGTTGCTGTACTTGCACTTactg	pNP	attp40	Fertile
TH201500422.S		fne	FBgn0086675	ctagcagtATGGTGCATATTCGTCTATAAtagttatattcaagcataTTATAGACGAATATGCACCATgcg	aattcgcATGGTGCATATTCGTCTATAAtatgcttgaatataactaTTATAGACGAATATGCACCATactg	pNP	attp40	Fertile
TH201500424.S		frc	FBgn0042641	ctagcagtACGACGAGATCCTCAAGATAAtagttatattcaagcataTTATCTTGAGGATCTCGTCGTgcg	aattcgcACGACGAGATCCTCAAGATAAtatgcttgaatataactaTTATCTTGAGGATCTCGTCGTactg	pNP	attp40	Fertile
TH201500425.S		frtz	FBgn0086698	ctagcagtCGCTGAGATGATCAAGATCAAtagttatattcaagcataTTGATCTTGATCATCTCAGCGgcg	aattcgcCGCTGAGATGATCAAGATCAAtatgcttgaatataactaTTGATCTTGATCATCTCAGCGactg	pNP	attp40	Fertile
TH201500426.S		Fs(2)Ket	FBgn0000986	ctagcagtAAGGACGAGAAGGTCAGCCAAtagttatattcaagcataTTGGCTGACCTTCTCGTCCTTgcg	aattcgcAAGGACGAGAAGGTCAGCCAAtatgcttgaatataactaTTGGCTGACCTTCTCGTCCTTactg	pNP	attp40	Infertility
TH201500427.S		fy	FBgn0001084	ctagcagtCTCGGACTACCACAAGTGCTAtagttatattcaagcataTAGCACTTGTGGTAGTCCGAGgcg	aattcgcCTCGGACTACCACAAGTGCTAtatgcttgaatataactaTAGCACTTGTGGTAGTCCGAGactg	pNP	attp40	Fertile
TH201500428.S		fzy	FBgn0001086	ctagcagtCCGGAAATATCGAGCAGCTTAtagttatattcaagcataTAAGCTGCTCGATATTTCCGGgcg	aattcgcCCGGAAATATCGAGCAGCTTAtatgcttgaatataactaTAAGCTGCTCGATATTTCCGGactg	pNP	attp40	Fertile
TH201500431.S		Gad1	FBgn0004516	ctagcagtTGGATTGTTGATGTCGCGTAAtagttatattcaagcataTTACGCGACATCAACAATCCAgcg	aattcgcTGGATTGTTGATGTCGCGTAAtatgcttgaatataactaTTACGCGACATCAACAATCCAactg	pNP	attp40	Fertile
TH201500432.S		Gale	FBgn0035147	ctagcagtCGGCAAGAAGGTCAACTTCTAtagttatattcaagcataTAGAAGTTGACCTTCTTGCCGgcg	aattcgcCGGCAAGAAGGTCAACTTCTAtatgcttgaatataactaTAGAAGTTGACCTTCTTGCCGactg	pNP	attp40	Fertile
TH201500435.S		Gapdh1	FBgn0001091	ctagcagtCTACATGGTTTACCTGTTTAAtagttatattcaagcataTTAAACAGGTAAACCATGTAGgcg	aattcgcCTACATGGTTTACCTGTTTAAtatgcttgaatataactaTTAAACAGGTAAACCATGTAGactg	pNP	attp40	Fertile
TH201500437.S		CG18347	FBgn0260743	ctagcagtCAGATCGGACCCAATGGCGAAtagttatattcaagcataTTCGCCATTGGGTCCGATCTGgcg	aattcgcCAGATCGGACCCAATGGCGAAtatgcttgaatataactaTTCGCCATTGGGTCCGATCTGactg	pNP	attp40	Fertile
TH201500439.S		Gclm	FBgn0046114	ctagcagtCGGTGCCAAGATATTCCTCAAtagttatattcaagcataTTGAGGAATATCTTGGCACCGgcg	aattcgcCGGTGCCAAGATATTCCTCAAtatgcttgaatataactaTTGAGGAATATCTTGGCACCGactg	pNP	attp40	Fertile
TH201500440.S		Gcn2	FBgn0019990	ctagcagtCAGGCTCAATCCCAAGAGCTAtagttatattcaagcataTAGCTCTTGGGATTGAGCCTGgcg	aattcgcCAGGCTCAATCCCAAGAGCTAtatgcttgaatataactaTAGCTCTTGGGATTGAGCCTGactg	pNP	attp40	Infertility
TH201500441.S		CG1597	FBgn0030289	ctagcagtCTCGAATTTGATCCTGGACAAtagttatattcaagcataTTGTCCAGGATCAAATTCGAGgcg	aattcgcCTCGAATTTGATCCTGGACAAtatgcttgaatataactaTTGTCCAGGATCAAATTCGAGactg	pNP	attp40	Fertile
TH201500442.S		CG6453	FBgn0032643	ctagcagtTCGGAGAATCTGCACGACGAAtagttatattcaagcataTTCGTCGTGCAGATTCTCCGAgcg	aattcgcTCGGAGAATCTGCACGACGAAtatgcttgaatataactaTTCGTCGTGCAGATTCTCCGAactg	pNP	attp40	Infertility
TH201500444.S		Gdh	FBgn0001098	ctagcagtCAAGGCCGGTCTGAAGATCAAtagttatattcaagcataTTGATCTTCAGACCGGCCTTGgcg	aattcgcCAAGGCCGGTCTGAAGATCAAtatgcttgaatataactaTTGATCTTCAGACCGGCCTTGactg	pNP	attp40	Fertile
TH201500449.S		Glu-RI	FBgn0004619	ctagcagtCCCGAGGACTTGACCATGCAAtagttatattcaagcataTTGCATGGTCAAGTCCTCGGGgcg	aattcgcCCCGAGGACTTGACCATGCAAtatgcttgaatataactaTTGCATGGTCAAGTCCTCGGGactg	pNP	attp40	Fertile
TH201500454.S		Got1	FBgn0001124	ctagcagtTAAACGCGAGTTGGACTTCAAtagttatattcaagcataTTGAAGTCCAACTCGCGTTTAgcg	aattcgcTAAACGCGAGTTGGACTTCAAtatgcttgaatataactaTTGAAGTCCAACTCGCGTTTAactg	pNP	attp40	Fertile
TH201500455.S		Got2	FBgn0001125	ctagcagtTCGCGTGATGTCCCAAGTTAAtagttatattcaagcataTTAACTTGGGACATCACGCGAgcg	aattcgcTCGCGTGATGTCCCAAGTTAAtatgcttgaatataactaTTAACTTGGGACATCACGCGAactg	pNP	attp40	Fertile
TH201500456.S		Gpdh	FBgn0001128	ctagcagtTCGATCTGATCTCGCATATAAtagttatattcaagcataTTATATGCGAGATCAGATCGAgcg	aattcgcTCGATCTGATCTCGCATATAAtatgcttgaatataactaTTATATGCGAGATCAGATCGAactg	pNP	attp40	Fertile
TH201500458.S		Graf	FBgn0030685	ctagcagtCTGCTTCGATTTGACCTTCAAtagttatattcaagcataTTGAAGGTCAAATCGAAGCAGgcg	aattcgcCTGCTTCGATTTGACCTTCAAtatgcttgaatataactaTTGAAGGTCAAATCGAAGCAGactg	pNP	attp40	Fertile
TH201500459.S		Grip75	FBgn0026431	ctagcagtCACGGCGATATTCAACTGGAAtagttatattcaagcataTTCCAGTTGAATATCGCCGTGgcg	aattcgcCACGGCGATATTCAACTGGAAtatgcttgaatataactaTTCCAGTTGAATATCGCCGTGactg	pNP	attp40	Fertile
TH201500460.S		Grip84	FBgn0026430	ctagcagtAAGGATGAGCGCAACGACTTAtagttatattcaagcataTAAGTCGTTGCGCTCATCCTTgcg	aattcgcAAGGATGAGCGCAACGACTTAtatgcttgaatataactaTAAGTCGTTGCGCTCATCCTTactg	pNP	attp40	Infertility
TH201500461.S		l(1)dd4	FBgn0001612	ctagcagtTCGGCTGGACTTCAACGAGTAtagttatattcaagcataTACTCGTTGAAGTCCAGCCGAgcg	aattcgcTCGGCTGGACTTCAACGAGTAtatgcttgaatataactaTACTCGTTGAAGTCCAGCCGAactg	pNP	attp40	Fertile
TH201500462.S		Gs2	FBgn0001145	ctagcagtCCTGGTGATGTGCGACACCTAtagttatattcaagcataTAGGTGTCGCACATCACCAGGgcg	aattcgcCCTGGTGATGTGCGACACCTAtatgcttgaatataactaTAGGTGTCGCACATCACCAGGactg	pNP	attp40	Infertility
TH201500463.S		CG9362	FBgn0037696	ctagcagtCAGCCAGATTGTCCACCTGAAtagttatattcaagcataTTCAGGTGGACAATCTGGCTGgcg	aattcgcCAGCCAGATTGTCCACCTGAAtatgcttgaatataactaTTCAGGTGGACAATCTGGCTGactg	pNP	attp40	Fertile
TH201500464.S		gwl	FBgn0260399	ctagcagtCGGCATGAAGCGAAAGATCAAtagttatattcaagcataTTGATCTTTCGCTTCATGCCGgcg	aattcgcCGGCATGAAGCGAAAGATCAAtatgcttgaatataactaTTGATCTTTCGCTTCATGCCGactg	pNP	attp40	Infertility
TH201500465.S		Gyk	FBgn0025592	ctagcagtCAGCTTCAATCCGACCTAGTAtagttatattcaagcataTACTAGGTCGGATTGAAGCTGgcg	aattcgcCAGCTTCAATCCGACCTAGTAtatgcttgaatataactaTACTAGGTCGGATTGAAGCTGactg	pNP	attp40	Fertile
TH201500466.S		Hcs	FBgn0037332	ctagcagtCCGAACAACAAGTTACCTATAtagttatattcaagcataTATAGGTAACTTGTTGTTCGGgcg	aattcgcCCGAACAACAAGTTACCTATAtatgcttgaatataactaTATAGGTAACTTGTTGTTCGGactg	pNP	attp40	Infertility
TH201500469.S		heix	FBgn0028375	ctagcagtTAGCACTAACGGGACGACTAAtagttatattcaagcataTTAGTCGTCCCGTTAGTGCTAgcg	aattcgcTAGCACTAACGGGACGACTAAtatgcttgaatataactaTTAGTCGTCCCGTTAGTGCTAactg	pNP	attp40	Fertile
TH201500470.S		Hem	FBgn0011771	ctagcagtCTGGACGAAATCGTCAAACAAtagttatattcaagcataTTGTTTGACGATTTCGTCCAGgcg	aattcgcCTGGACGAAATCGTCAAACAAtatgcttgaatataactaTTGTTTGACGATTTCGTCCAGactg	pNP	attp40	Fertile
TH201500471.S		heph	FBgn0011224	ctagcagtTACGGCGATGTGCAACGTGTAtagttatattcaagcataTACACGTTGCACATCGCCGTAgcg	aattcgcTACGGCGATGTGCAACGTGTAtatgcttgaatataactaTACACGTTGCACATCGCCGTAactg	pNP	attp40	Fertile
TH201500473.S		hh	FBgn0004644	ctagcagtAAGCAGACAATTCCCAATCTAtagttatattcaagcataTAGATTGGGAATTGTCTGCTTgcg	aattcgcAAGCAGACAATTCCCAATCTAtatgcttgaatataactaTAGATTGGGAATTGTCTGCTTactg	pNP	attp40	Fertile
TH201500474.S		Hlc	FBgn0001565	ctagcagtTAGCTGTTCACGACACTCGAAtagttatattcaagcataTTCGAGTGTCGTGAACAGCTAgcg	aattcgcTAGCTGTTCACGACACTCGAAtatgcttgaatataactaTTCGAGTGTCGTGAACAGCTAactg	pNP	attp40	Infertility
TH201500475.S		Hmgcr	FBgn0001205	ctagcagtTTGAAGATCAGAGTTCAGCAAtagttatattcaagcataTTGCTGAACTCTGATCTTCAAgcg	aattcgcTTGAAGATCAGAGTTCAGCAAtatgcttgaatataactaTTGCTGAACTCTGATCTTCAAactg	pNP	attp40	lethal
TH201500476.S		Hmgs	FBgn0010611	ctagcagtCAGGATGCAGCTGCTTTCGAAtagttatattcaagcataTTCGAAAGCAGCTGCATCCTGgcg	aattcgcCAGGATGCAGCTGCTTTCGAAtatgcttgaatataactaTTCGAAAGCAGCTGCATCCTGactg	pNP	attp40	less egg
TH201500477.S		Hmt-1	FBgn0038376	ctagcagtCTGGGACTTTGTGCTGATCTAtagttatattcaagcataTAGATCAGCACAAAGTCCCAGgcg	aattcgcCTGGGACTTTGTGCTGATCTAtatgcttgaatataactaTAGATCAGCACAAAGTCCCAGactg	pNP	attp40	Infertility
TH201500478.S		Hn	FBgn0001208	ctagcagtCCGACCCTTTGGTGTTCGCTAtagttatattcaagcataTAGCGAACACCAAAGGGTCGGgcg	aattcgcCCGACCCTTTGGTGTTCGCTAtatgcttgaatataactaTAGCGAACACCAAAGGGTCGGactg	pNP	attp40	Fertile
TH201500479.S		homer	FBgn0025777	ctagcagtGCGGACAGAACAACTACAGAAtagttatattcaagcataTTCTGTAGTTGTTCTGTCCGCgcg	aattcgcGCGGACAGAACAACTACAGAAtatgcttgaatataactaTTCTGTAGTTGTTCTGTCCGCactg	pNP	attp40	Fertile
TH201500481.S		Hop	FBgn0024352	ctagcagtCAGCACCGCTGTAAAGCACTAtagttatattcaagcataTAGTGCTTTACAGCGGTGCTGgcg	aattcgcCAGCACCGCTGTAAAGCACTAtatgcttgaatataactaTAGTGCTTTACAGCGGTGCTGactg	pNP	attp40	Fertile
TH201500482.S		Hs6st	FBgn0038755	ctagcagtTTGGACTGACTGAATATCAAAtagttatattcaagcataTTTGATATTCAGTCAGTCCAAgcg	aattcgcTTGGACTGACTGAATATCAAAtatgcttgaatataactaTTTGATATTCAGTCAGTCCAAactg	pNP	attp40	Fertile
TH201500483.S		Hsc70-3	FBgn0001218	ctagcagtCAGGTGCGCATCGAAATTGAAtagttatattcaagcataTTCAATTTCGATGCGCACCTGgcg	aattcgcCAGGTGCGCATCGAAATTGAAtatgcttgaatataactaTTCAATTTCGATGCGCACCTGactg	pNP	attp40	Fertile
TH201500484.S		Hsc70-5	FBgn0001220	ctagcagtCTGGATTTCGATTAAGTTCTAtagttatattcaagcataTAGAACTTAATCGAAATCCAGgcg	aattcgcCTGGATTTCGATTAAGTTCTAtatgcttgaatataactaTAGAACTTAATCGAAATCCAGactg	pNP	attp40	Infertility
TH201500487.S		Hsp83	FBgn0001233	ctagcagtCAAGTCCGACCTGGTCAACAAtagttatattcaagcataTTGTTGACCAGGTCGGACTTGgcg	aattcgcCAAGTCCGACCTGGTCAACAAtatgcttgaatataactaTTGTTGACCAGGTCGGACTTGactg	pNP	attp40	Infertility
TH201500488.S		htl	FBgn0010389	ctagcagtCAGGTGATTGTAAGCGATCGAtagttatattcaagcataTCGATCGCTTACAATCACCTGgcg	aattcgcCAGGTGATTGTAAGCGATCGAtatgcttgaatataactaTCGATCGCTTACAATCACCTGactg	pNP	attp40	Fertile
TH201500489.S		HtrA2	FBgn0038233	ctagcagtGAGCAGTCAACTAGCGATCAAtagttatattcaagcataTTGATCGCTAGTTGACTGCTCgcg	aattcgcGAGCAGTCAACTAGCGATCAAtatgcttgaatataactaTTGATCGCTAGTTGACTGCTCactg	pNP	attp40	Infertility
TH201500490.S		Hus1-like	FBgn0026417	ctagcagtCAGCCTGGAGTTTCAGGTCAAtagttatattcaagcataTTGACCTGAAACTCCAGGCTGgcg	aattcgcCAGCCTGGAGTTTCAGGTCAAtatgcttgaatataactaTTGACCTGAAACTCCAGGCTGactg	pNP	attp40	Fertile
TH201500491.S		hyd	FBgn0002431	ctagcagtCAGAGTAAAGGTGACATTCAAtagttatattcaagcataTTGAATGTCACCTTTACTCTGgcg	aattcgcCAGAGTAAAGGTGACATTCAAtatgcttgaatataactaTTGAATGTCACCTTTACTCTGactg	pNP	attp40	Infertility
TH201500492.S		Hydr2	FBgn0014906	ctagcagtCACATTGACCTACGACTTGTAtagttatattcaagcataTACAAGTCGTAGGTCAATGTGgcg	aattcgcCACATTGACCTACGACTTGTAtatgcttgaatataactaTACAAGTCGTAGGTCAATGTGactg	pNP	attp40	Fertile
TH201500493.S		hyx	FBgn0037657	ctagcagtCCGATGGGATGTCAACCAGAAtagttatattcaagcataTTCTGGTTGACATCCCATCGGgcg	aattcgcCCGATGGGATGTCAACCAGAAtatgcttgaatataactaTTCTGGTTGACATCCCATCGGactg	pNP	attp40	Infertility
TH201500494.S		ico	FBgn0263133	ctagcagtTTCGACAACGATGTAAAGGAAtagttatattcaagcataTTCCTTTACATCGTTGTCGAAgcg	aattcgcTTCGACAACGATGTAAAGGAAtatgcttgaatataactaTTCCTTTACATCGTTGTCGAAactg	pNP	attp40	Infertility
TH201500496.S		ifc	FBgn0001941	ctagcagtTAAGCCATCGATGCTATTCAAtagttatattcaagcataTTGAATAGCATCGATGGCTTAgcg	aattcgcTAAGCCATCGATGCTATTCAAtatgcttgaatataactaTTGAATAGCATCGATGGCTTAactg	pNP	attp40	Fertile
TH201500497.S		ImpL3	FBgn0001258	ctagcagtCTACGAGGTGATCAAGCTAAAtagttatattcaagcataTTTAGCTTGATCACCTCGTAGgcg	aattcgcCTACGAGGTGATCAAGCTAAAtatgcttgaatataactaTTTAGCTTGATCACCTCGTAGactg	pNP	attp40	Fertile
TH201500499.S		CG32810	FBgn0025394	ctagcagtACGGTCTTGTTTATTAATGAAtagttatattcaagcataTTCATTAATAAACAAGACCGTgcg	aattcgcACGGTCTTGTTTATTAATGAAtatgcttgaatataactaTTCATTAATAAACAAGACCGTactg	pNP	attp40	Fertile
TH201500500.S		Inos	FBgn0025885	ctagcagtAAGAACTTGTCCGCTCCTCAAtagttatattcaagcataTTGAGGAGCGGACAAGTTCTTgcg	aattcgcAAGAACTTGTCCGCTCCTCAAtatgcttgaatataactaTTGAGGAGCGGACAAGTTCTTactg	pNP	attp40	Fertile
TH201500502.S		l(1)G0095	FBgn0026679	ctagcagtCTGGAGCTCTTGGTCAAGATAtagttatattcaagcataTATCTTGACCAAGAGCTCCAGgcg	aattcgcCTGGAGCTCTTGGTCAAGATAtatgcttgaatataactaTATCTTGACCAAGAGCTCCAGactg	pNP	attp40	Infertility
TH201500504.S		Ip259	FBgn0025366	ctagcagtAACGATGGTGTTATCAATGCAtagttatattcaagcataTGCATTGATAACACCATCGTTgcg	aattcgcAACGATGGTGTTATCAATGCAtatgcttgaatataactaTGCATTGATAACACCATCGTTactg	pNP	attp40	Infertility
TH201500505.S		iPLA2-VIA	FBgn0036053	ctagcagtCTACTTCAATCTGGTGGACTAtagttatattcaagcataTAGTCCACCAGATTGAAGTAGgcg	aattcgcCTACTTCAATCTGGTGGACTAtatgcttgaatataactaTAGTCCACCAGATTGAAGTAGactg	pNP	attp40	Fertile
TH201500506.S		Irbp	FBgn0011774	ctagcagtCGGACTTCTGGTTAACGACAAtagttatattcaagcataTTGTCGTTAACCAGAAGTCCGgcg	aattcgcCGGACTTCTGGTTAACGACAAtatgcttgaatataactaTTGTCGTTAACCAGAAGTCCGactg	pNP	attp40	Fertile
TH201500507.S		CG9836	FBgn0037637	ctagcagtCCGGTGGCATTGTATCATGAAtagttatattcaagcataTTCATGATACAATGCCACCGGgcg	aattcgcCCGGTGGCATTGTATCATGAAtatgcttgaatataactaTTCATGATACAATGCCACCGGactg	pNP	attp40	lethal
TH201500508.S		Itp-r83A	FBgn0010051	ctagcagtCACAGCAAGAGATCAAGTCAAtagttatattcaagcataTTGACTTGATCTCTTGCTGTGgcg	aattcgcCACAGCAAGAGATCAAGTCAAtatgcttgaatataactaTTGACTTGATCTCTTGCTGTGactg	pNP	attp40	Fertile
TH201500509.S		Jheh1	FBgn0010053	ctagcagtTCAGACCAATCTGGACAATAAtagttatattcaagcataTTATTGTCCAGATTGGTCTGAgcg	aattcgcTCAGACCAATCTGGACAATAAtatgcttgaatataactaTTATTGTCCAGATTGGTCTGAactg	pNP	attp40	Fertile
TH201500510.S		JhI-1	FBgn0028426	ctagcagtCCGAGTGATGAGGATATGCAAtagttatattcaagcataTTGCATATCCTCATCACTCGGgcg	aattcgcCCGAGTGATGAGGATATGCAAtatgcttgaatataactaTTGCATATCCTCATCACTCGGactg	pNP	attp40	Infertility
TH201500511.S		KdelR	FBgn0022268	ctagcagtTCGAGTCGCACTACGACCTTAtagttatattcaagcataTAAGGTCGTAGTGCGACTCGAgcg	aattcgcTCGAGTCGCACTACGACCTTAtatgcttgaatataactaTAAGGTCGTAGTGCGACTCGAactg	pNP	attp40	lethal
TH201500512.S		kermit	FBgn0010504	ctagcagtCAAGGAGATCGAGATTGTGAAtagttatattcaagcataTTCACAATCTCGATCTCCTTGgcg	aattcgcCAAGGAGATCGAGATTGTGAAtatgcttgaatataactaTTCACAATCTCGATCTCCTTGactg	pNP	attp40	less egg
TH201500514.S		Khc-73	FBgn0019968	ctagcagtCACGCTGTTGTCAACGAAGATtagttatattcaagcataATCTTCGTTGACAACAGCGTGgcg	aattcgcCACGCTGTTGTCAACGAAGATtatgcttgaatataactaATCTTCGTTGACAACAGCGTGactg	pNP	attp40	Fertile
TH201500519.S		l(1)G0007	FBgn0026713	ctagcagtCAATACGGTGCTGTTGCTCAAtagttatattcaagcataTTGAGCAACAGCACCGTATTGgcg	aattcgcCAATACGGTGCTGTTGCTCAAtatgcttgaatataactaTTGAGCAACAGCACCGTATTGactg	pNP	attp40	Fertile
TH201500521.S		l(1)G0255	FBgn0028336	ctagcagtCAGCAGGACCTTCACTGCCAAtagttatattcaagcataTTGGCAGTGAAGGTCCTGCTGgcg	aattcgcCAGCAGGACCTTCACTGCCAAtatgcttgaatataactaTTGGCAGTGAAGGTCCTGCTGactg	pNP	attp40	Infertility
TH201500523.S		l(2)09851	FBgn0022288	ctagcagtGAGGAGCTAGAAGACGACCAAtagttatattcaagcataTTGGTCGTCTTCTAGCTCCTCgcg	aattcgcGAGGAGCTAGAAGACGACCAAtatgcttgaatataactaTTGGTCGTCTTCTAGCTCCTCactg	pNP	attp40	Infertility
TH201500536.S		lace	FBgn0002524	ctagcagtCCGGGAGACGAACTCACTCTAtagttatattcaagcataTAGAGTGAGTTCGTCTCCCGGgcg	aattcgcCCGGGAGACGAACTCACTCTAtatgcttgaatataactaTAGAGTGAGTTCGTCTCCCGGactg	pNP	attp40	Fertile
TH201500538.S		LamC	FBgn0010397	ctagcagtCAGGGAGACCTCTAATCTGAAtagttatattcaagcataTTCAGATTAGAGGTCTCCCTGgcg	aattcgcCAGGGAGACCTCTAATCTGAAtatgcttgaatataactaTTCAGATTAGAGGTCTCCCTGactg	pNP	attp40	Fertile
TH201500539.S		LanB1	FBgn0261800	ctagcagtTCGGTCAGTCTGGTTGATATAtagttatattcaagcataTATATCAACCAGACTGACCGAgcg	aattcgcTCGGTCAGTCTGGTTGATATAtatgcttgaatataactaTATATCAACCAGACTGACCGAactg	pNP	attp40	lethal
TH201500540.S		LanB2	FBgn0002528	ctagcagtCTGGAGCTGAGTCATGTGAAAtagttatattcaagcataTTTCACATGACTCAGCTCCAGgcg	aattcgcCTGGAGCTGAGTCATGTGAAAtatgcttgaatataactaTTTCACATGACTCAGCTCCAGactg	pNP	attp40	lethal
TH201500544.S		Lgr3	FBgn0039354	ctagcagtACGCCCAAGTACCGAAATCAAtagttatattcaagcataTTGATTTCGGTACTTGGGCGTgcg	aattcgcACGCCCAAGTACCGAAATCAAtatgcttgaatataactaTTGATTTCGGTACTTGGGCGTactg	pNP	attp40	Fertile
TH201500553.S		LysP	FBgn0004429	ctagcagtACGATGGATAGGTGTTCCCTAtagttatattcaagcataTAGGGAACACCTATCCATCGTgcg	aattcgcACGATGGATAGGTGTTCCCTAtatgcttgaatataactaTAGGGAACACCTATCCATCGTactg	pNP	attp40	Fertile
TH201500555.S		mal	FBgn0002641	ctagcagtCTCGTGAAGCTGTACAATAAAtagttatattcaagcataTTTATTGTACAGCTTCACGAGgcg	aattcgcCTCGTGAAGCTGTACAATAAAtatgcttgaatataactaTTTATTGTACAGCTTCACGAGactg	pNP	attp40	Infertility
TH201500577.S		Mgstl	FBgn0025814	ctagcagtCTCGGCTTTGGTGCTGTTGGAtagttatattcaagcataTCCAACAGCACCAAAGCCGAGgcg	aattcgcCTCGGCTTTGGTGCTGTTGGAtatgcttgaatataactaTCCAACAGCACCAAAGCCGAGactg	pNP	attp40	Fertile
TH201500593.S		Rlc1	FBgn0014023	ctagcagtCTGGAGCGAGAATGAGGTGAAtagttatattcaagcataTTCACCTCATTCTCGCTCCAGgcg	aattcgcCTGGAGCGAGAATGAGGTGAAtatgcttgaatataactaTTCACCTCATTCTCGCTCCAGactg	pNP	attp40	Infertility
TH201500594.S		mRpS22	FBgn0039555	ctagcagtTCGACTCTTGGTGCAGTACGAtagttatattcaagcataTCGTACTGCACCAAGAGTCGAgcg	aattcgcTCGACTCTTGGTGCAGTACGAtatgcttgaatataactaTCGTACTGCACCAAGAGTCGAactg	pNP	attp40	Fertile
TH201500595.S		Msh6	FBgn0036486	ctagcagtAACGGTCACGTTCCTATACAAtagttatattcaagcataTTGTATAGGAACGTGACCGTTgcg	aattcgcAACGGTCACGTTCCTATACAAtatgcttgaatataactaTTGTATAGGAACGTGACCGTTactg	pNP	attp40	Fertile
TH201500597.S		CG4802	FBgn0034215	ctagcagtCTGGTCAACGCTGTTGGTCGAtagttatattcaagcataTCGACCAACAGCGTTGACCAGgcg	aattcgcCTGGTCAACGCTGTTGGTCGAtatgcttgaatataactaTCGACCAACAGCGTTGACCAGactg	pNP	attp40	Fertile
TH201500598.S		CG5924	FBgn0032154	ctagcagtCAAGGAGTATGTGGACTTCAAtagttatattcaagcataTTGAAGTCCACATACTCCTTGgcg	aattcgcCAAGGAGTATGTGGACTTCAAtatgcttgaatataactaTTGAAGTCCACATACTCCTTGactg	pNP	attp40	Infertility
TH201500600.S		Mtp	FBgn0032904	ctagcagtCAAGAACAATTTGAAGATCTAtagttatattcaagcataTAGATCTTCAAATTGTTCTTGgcg	aattcgcCAAGAACAATTTGAAGATCTAtatgcttgaatataactaTAGATCTTCAAATTGTTCTTGactg	pNP	attp40	Fertile
TH201500601.S		CG4389	FBgn0028479	ctagcagtAACGATCTGGCTAGTGGTAAAtagttatattcaagcataTTTACCACTAGCCAGATCGTTgcg	aattcgcAACGATCTGGCTAGTGGTAAAtatgcttgaatataactaTTTACCACTAGCCAGATCGTTactg	pNP	attp40	Fertile
TH201500603.S		mus301	FBgn0002899	ctagcagtCTGCAGCATCTGATCAGTCAAtagttatattcaagcataTTGACTGATCAGATGCTGCAGgcg	aattcgcCTGCAGCATCTGATCAGTCAAtatgcttgaatataactaTTGACTGATCAGATGCTGCAGactg	pNP	attp40	Fertile
TH201500604.S		Mvl	FBgn0011672	ctagcagtCACGTTCCTGTTTCTGGACAAtagttatattcaagcataTTGTCCAGAAACAGGAACGTGgcg	aattcgcCACGTTCCTGTTTCTGGACAAtatgcttgaatataactaTTGTCCAGAAACAGGAACGTGactg	pNP	attp40	Fertile
TH201500606.S		Nc73EF	FBgn0010352	ctagcagtCTCGACCTGTATGCCGACAAAtagttatattcaagcataTTTGTCGGCATACAGGTCGAGgcg	aattcgcCTCGACCTGTATGCCGACAAAtatgcttgaatataactaTTTGTCGGCATACAGGTCGAGactg	pNP	attp40	lethal
TH201500608.S		CG8680	FBgn0031684	ctagcagtAAGGTTACACACACCGGACAAtagttatattcaagcataTTGTCCGGTGTGTGTAACCTTgcg	aattcgcAAGGTTACACACACCGGACAAtatgcttgaatataactaTTGTCCGGTGTGTGTAACCTTactg	pNP	attp40	Fertile
TH201500615.S		CG9140	FBgn0031771	ctagcagtCAGGCTAATTTCATTCTATAAtagttatattcaagcataTTATAGAATGAAATTAGCCTGgcg	aattcgcCAGGCTAATTTCATTCTATAAtatgcttgaatataactaTTATAGAATGAAATTAGCCTGactg	pNP	attp40	Fertile
TH201500616.S		ND75	FBgn0017566	ctagcagtCAAGCAGAGTGTGGCTATCTAtagttatattcaagcataTAGATAGCCACACTCTGCTTGgcg	aattcgcCAAGCAGAGTGTGGCTATCTAtatgcttgaatataactaTAGATAGCCACACTCTGCTTGactg	pNP	attp40	Fertile
TH201500618.S		CG15434	FBgn0040705	ctagcagtACCGACATTTAAATAGACTTAtagttatattcaagcataTAAGTCTATTTAAATGTCGGTgcg	aattcgcACCGACATTTAAATAGACTTAtatgcttgaatataactaTAAGTCTATTTAAATGTCGGTactg	pNP	attp40	Fertile
TH201500620.S		l(3)neo18	FBgn0011455	ctagcagtCAAGTTCAAGGATCTGTTGCAtagttatattcaagcataTGCAACAGATCCTTGAACTTGgcg	aattcgcCAAGTTCAAGGATCTGTTGCAtatgcttgaatataactaTGCAACAGATCCTTGAACTTGactg	pNP	attp40	Fertile
TH201500622.S		Nep3	FBgn0031081	ctagcagtCTCGAGAAACAAGACGGAGAAtagttatattcaagcataTTCTCCGTCTTGTTTCTCGAGgcg	aattcgcCTCGAGAAACAAGACGGAGAAtatgcttgaatataactaTTCTCCGTCTTGTTTCTCGAGactg	pNP	attp40	Fertile
TH201500623.S		NetB	FBgn0015774	ctagcagtCAGCACGATACTACCGGAAGAtagttatattcaagcataTCTTCCGGTAGTATCGTGCTGgcg	aattcgcCAGCACGATACTACCGGAAGAtatgcttgaatataactaTCTTCCGGTAGTATCGTGCTGactg	pNP	attp40	Fertile
TH201500624.S		Nf1	FBgn0015269	ctagcagtATGGTTAAAGAACCTAGTCAAtagttatattcaagcataTTGACTAGGTTCTTTAACCATgcg	aattcgcATGGTTAAAGAACCTAGTCAAtatgcttgaatataactaTTGACTAGGTTCTTTAACCATactg	pNP	attp40	Fertile
TH201500625.S		NHP2	FBgn0029148	ctagcagtAAGCACAAGACTTTCCTGCGAtagttatattcaagcataTCGCAGGAAAGTCTTGTGCTTgcg	aattcgcAAGCACAAGACTTTCCTGCGAtatgcttgaatataactaTCGCAGGAAAGTCTTGTGCTTactg	pNP	attp40	Infertility
TH201500629.S		nmd	FBgn0005322	ctagcagtCACGAGCAGCCTATTCTTAGAtagttatattcaagcataTCTAAGAATAGGCTGCTCGTGgcg	aattcgcCACGAGCAGCCTATTCTTAGAtatgcttgaatataactaTCTAAGAATAGGCTGCTCGTGactg	pNP	attp40	Infertility
TH201500630.S		Nmd3	FBgn0023542	ctagcagtCTGGACAGAACAGCACTCCAAtagttatattcaagcataTTGGAGTGCTGTTCTGTCCAGgcg	aattcgcCTGGACAGAACAGCACTCCAAtatgcttgaatataactaTTGGAGTGCTGTTCTGTCCAGactg	pNP	attp40	Infertility
TH201500631.S		Nmdmc	FBgn0010222	ctagcagtAAGGATGTGGATGGCTTCAATtagttatattcaagcataATTGAAGCCATCCACATCCTTgcg	aattcgcAAGGATGTGGATGGCTTCAATtatgcttgaatataactaATTGAAGCCATCCACATCCTTactg	pNP	attp40	Infertility
TH201500634.S		Noa36	FBgn0026400	ctagcagtTCGGAGAACTACAAGTGTCAAtagttatattcaagcataTTGACACTTGTAGTTCTCCGAgcg	aattcgcTCGGAGAACTACAAGTGTCAAtatgcttgaatataactaTTGACACTTGTAGTTCTCCGAactg	pNP	attp40	Fertile
TH201500636.S		norpA	FBgn0262738	ctagcagtCTGCCAGATGGTCTCACTCAAtagttatattcaagcataTTGAGTGAGACCATCTGGCAGgcg	aattcgcCTGCCAGATGGTCTCACTCAAtatgcttgaatataactaTTGAGTGAGACCATCTGGCAGactg	pNP	attp40	Fertile
TH201500637.S		Nos	FBgn0011676	ctagcagtACAGTTCTATATGCCACCGAAtagttatattcaagcataTTCGGTGGCATATAGAACTGTgcg	aattcgcACAGTTCTATATGCCACCGAAtatgcttgaatataactaTTCGGTGGCATATAGAACTGTactg	pNP	attp40	Fertile
TH201500640.S		Npc2a	FBgn0031381	ctagcagtCTGCGTCGAGATTCCCGCTAAtagttatattcaagcataTTAGCGGGAATCTCGACGCAGgcg	aattcgcCTGCGTCGAGATTCCCGCTAAtatgcttgaatataactaTTAGCGGGAATCTCGACGCAGactg	pNP	attp40	Fertile
TH201500642.S		CG6133	FBgn0026079	ctagcagtCAGCAAGTTTGAGACCAATAAtagttatattcaagcataTTATTGGTCTCAAACTTGCTGgcg	aattcgcCAGCAAGTTTGAGACCAATAAtatgcttgaatataactaTTATTGGTCTCAAACTTGCTGactg	pNP	attp40	Fertile
TH201500644.S		Nup154	FBgn0021761	ctagcagtCCGAGTTGTTGATGAATGCAAtagttatattcaagcataTTGCATTCATCAACAACTCGGgcg	aattcgcCCGAGTTGTTGATGAATGCAAtatgcttgaatataactaTTGCATTCATCAACAACTCGGactg	pNP	attp40	Infertility
TH201500646.S		Oat	FBgn0022774	ctagcagtCGAGCTGATCGAGTACGACAAtagttatattcaagcataTTGTCGTACTCGATCAGCTCGgcg	aattcgcCGAGCTGATCGAGTACGACAAtatgcttgaatataactaTTGTCGTACTCGATCAGCTCGactg	pNP	attp40	Fertile
TH201500648.S		Ogg1	FBgn0027864	ctagcagtCGGAGTGGTGTTCAACACCTAtagttatattcaagcataTAGGTGTTGAACACCACTCCGgcg	aattcgcCGGAGTGGTGTTCAACACCTAtatgcttgaatataactaTAGGTGTTGAACACCACTCCGactg	pNP	attp40	Fertile
TH201500650.S		olf186-F	FBgn0041585	ctagcagtTTGGAGCATCACAATAACATAtagttatattcaagcataTATGTTATTGTGATGCTCCAAgcg	aattcgcTTGGAGCATCACAATAACATAtatgcttgaatataactaTATGTTATTGTGATGCTCCAAactg	pNP	attp40	Fertile
TH201500653.S		Orc2	FBgn0015270	ctagcagtATGCTGATTGTTAAGTATCAAtagttatattcaagcataTTGATACTTAACAATCAGCATgcg	aattcgcATGCTGATTGTTAAGTATCAAtatgcttgaatataactaTTGATACTTAACAATCAGCATactg	pNP	attp40	Infertility
TH201500658.S		Oseg1	FBgn0035891	ctagcagtCAAGATCGCAGTTGTGGACGAtagttatattcaagcataTCGTCCACAACTGCGATCTTGgcg	aattcgcCAAGATCGCAGTTGTGGACGAtatgcttgaatataactaTCGTCCACAACTGCGATCTTGactg	pNP	attp40	Fertile
TH201500660.S		Oseg5	FBgn0032891	ctagcagtACGCATAGATGAGATCTACAAtagttatattcaagcataTTGTAGATCTCATCTATGCGTgcg	aattcgcACGCATAGATGAGATCTACAAtatgcttgaatataactaTTGTAGATCTCATCTATGCGTactg	pNP	attp40	Fertile
TH201500661.S		Oseg6	FBgn0034452	ctagcagtCGGGATGAGATTGATGGCGAAtagttatattcaagcataTTCGCCATCAATCTCATCCCGgcg	aattcgcCGGGATGAGATTGATGGCGAAtatgcttgaatataactaTTCGCCATCAATCTCATCCCGactg	pNP	attp40	Fertile
TH201500667.S		Paf-AHalpha	FBgn0025809	ctagcagtTCACGATATGTTCGACTATAAtagttatattcaagcataTTATAGTCGAACATATCGTGAgcg	aattcgcTCACGATATGTTCGACTATAAtatgcttgaatataactaTTATAGTCGAACATATCGTGAactg	pNP	attp40	Fertile
TH201500668.S		Pak	FBgn0014001	ctagcagtACAGTGTATACTGCAATTGAAtagttatattcaagcataTTCAATTGCAGTATACACTGTgcg	aattcgcACAGTGTATACTGCAATTGAAtatgcttgaatataactaTTCAATTGCAGTATACACTGTactg	pNP	attp40	Fertile
TH201500669.S		Papss	FBgn0020389	ctagcagtCTGCTCCTCGCTGACTCTCAAtagttatattcaagcataTTGAGAGTCAGCGAGGAGCAGgcg	aattcgcCTGCTCCTCGCTGACTCTCAAtatgcttgaatataactaTTGAGAGTCAGCGAGGAGCAGactg	pNP	attp40	lethal
TH201500671.S		Parp	FBgn0010247	ctagcagtTACAGTGTTGTTCTTGGCTTAtagttatattcaagcataTAAGCCAAGAACAACACTGTAgcg	aattcgcTACAGTGTTGTTCTTGGCTTAtatgcttgaatataactaTAAGCCAAGAACAACACTGTAactg	pNP	attp40	Fertile
TH201500673.S		CG1516	FBgn0027580	ctagcagtCCCGCAACTGTTCAAGTTCAAtagttatattcaagcataTTGAACTTGAACAGTTGCGGGgcg	aattcgcCCCGCAACTGTTCAAGTTCAAtatgcttgaatataactaTTGAACTTGAACAGTTGCGGGactg	pNP	attp40	Fertile
TH201500675.S		Pde8	FBgn0034886	ctagcagtCACCCTGAACATCGATGAGAAtagttatattcaagcataTTCTCATCGATGTTCAGGGTGgcg	aattcgcCACCCTGAACATCGATGAGAAtatgcttgaatataactaTTCTCATCGATGTTCAGGGTGactg	pNP	attp40	Fertile
TH201500676.S		Pdh	FBgn0011693	ctagcagtCGGAGCTGTCTATGTCATCGAtagttatattcaagcataTCGATGACATAGACAGCTCCGgcg	aattcgcCGGAGCTGTCTATGTCATCGAtatgcttgaatataactaTCGATGACATAGACAGCTCCGactg	pNP	attp40	Fertile
TH201500678.S		Pdp	FBgn0029958	ctagcagtAAGTATGTCAATCAATTGTTAtagttatattcaagcataTAACAATTGATTGACATACTTgcg	aattcgcAAGTATGTCAATCAATTGTTAtatgcttgaatataactaTAACAATTGATTGACATACTTactg	pNP	attp40	Fertile
TH201500679.S		PEK	FBgn0037327	ctagcagtCTGGAGGACGGAGAACAGTTAtagttatattcaagcataTAACTGTTCTCCGTCCTCCAGgcg	aattcgcCTGGAGGACGGAGAACAGTTAtatgcttgaatataactaTAACTGTTCTCCGTCCTCCAGactg	pNP	attp40	Fertile
TH201500680.S		Pen	FBgn0011823	ctagcagtCCCGAACAGATCGTCGATCTAtagttatattcaagcataTAGATCGACGATCTGTTCGGGgcg	aattcgcCCCGAACAGATCGTCGATCTAtatgcttgaatataactaTAGATCGACGATCTGTTCGGGactg	pNP	attp40	Fertile
TH201500681.S		pen-2	FBgn0053198	ctagcagtCAGCGGACTATATGAGCTTCAtagttatattcaagcataTGAAGCTCATATAGTCCGCTGgcg	aattcgcCAGCGGACTATATGAGCTTCAtatgcttgaatataactaTGAAGCTCATATAGTCCGCTGactg	pNP	attp40	Fertile
TH201500682.S		pex10	FBgn0035233	ctagcagtCAGCAAGTACCAGCTGTCCAAtagttatattcaagcataTTGGACAGCTGGTACTTGCTGgcg	aattcgcCAGCAAGTACCAGCTGTCCAAtatgcttgaatataactaTTGGACAGCTGGTACTTGCTGactg	pNP	attp40	Fertile
TH201500684.S		pex13	FBgn0033812	ctagcagtTCCGTTGGAGCAGCAAATGAAtagttatattcaagcataTTCATTTGCTGCTCCAACGGAgcg	aattcgcTCCGTTGGAGCAGCAAATGAAtatgcttgaatataactaTTCATTTGCTGCTCCAACGGAactg	pNP	attp40	Fertile
TH201500685.S		CG4289	FBgn0037020	ctagcagtCGGGTCGGACGACAACGAGAAtagttatattcaagcataTTCTCGTTGTCGTCCGACCCGgcg	aattcgcCGGGTCGGACGACAACGAGAAtatgcttgaatataactaTTCTCGTTGTCGTCCGACCCGactg	pNP	attp40	Fertile
TH201500686.S		pex16	FBgn0037019	ctagcagtCCGGAGAAGTTGGAAGCAATAtagttatattcaagcataTATTGCTTCCAACTTCTCCGGgcg	aattcgcCCGGAGAAGTTGGAAGCAATAtatgcttgaatataactaTATTGCTTCCAACTTCTCCGGactg	pNP	attp40	Fertile
TH201500687.S		CG5325	FBgn0032407	ctagcagtAAGAAGAATGGCGATGAATTAtagttatattcaagcataTAATTCATCGCCATTCTTCTTgcg	aattcgcAAGAAGAATGGCGATGAATTAtatgcttgaatataactaTAATTCATCGCCATTCTTCTTactg	pNP	attp40	Fertile
TH201500688.S		pex2	FBgn0035876	ctagcagtAAGGAGAGACATTGGCTACAAtagttatattcaagcataTTGTAGCCAATGTCTCTCCTTgcg	aattcgcAAGGAGAGACATTGGCTACAAtatgcttgaatataactaTTGTAGCCAATGTCTCTCCTTactg	pNP	attp40	Fertile
TH201500689.S		CG6859	FBgn0036484	ctagcagtCTGCCACAAGCTAAAGTCCAAtagttatattcaagcataTTGGACTTTAGCTTGTGGCAGgcg	aattcgcCTGCCACAAGCTAAAGTCCAAtatgcttgaatataactaTTGGACTTTAGCTTGTGGCAGactg	pNP	attp40	Fertile
TH201500690.S		CG14815	FBgn0023516	ctagcagtCTCGGCGTGCTCTACAATCTAtagttatattcaagcataTAGATTGTAGAGCACGCCGAGgcg	aattcgcCTCGGCGTGCTCTACAATCTAtatgcttgaatataactaTAGATTGTAGAGCACGCCGAGactg	pNP	attp40	Infertility
TH201500691.S		CG6486	FBgn0035922	ctagcagtCAGCTGGGATTGTACACTGAAtagttatattcaagcataTTCAGTGTACAATCCCAGCTGgcg	aattcgcCAGCTGGGATTGTACACTGAAtatgcttgaatataactaTTCAGTGTACAATCCCAGCTGactg	pNP	attp40	Fertile
TH201500692.S		Pfk	FBgn0003071	ctagcagtCTGGGATGCGACACCGGTTTAtagttatattcaagcataTAAACCGGTGTCGCATCCCAGgcg	aattcgcCTGGGATGCGACACCGGTTTAtatgcttgaatataactaTAAACCGGTGTCGCATCCCAGactg	pNP	attp40	Fertile
TH201500693.S		Pgant35A	FBgn0001970	ctagcagtATGCCATGGTATGCAAATTAAtagttatattcaagcataTTAATTTGCATACCATGGCATgcg	aattcgcATGCCATGGTATGCAAATTAAtatgcttgaatataactaTTAATTTGCATACCATGGCATactg	pNP	attp40	Fertile
TH201500695.S		Pgi	FBgn0003074	ctagcagtTGGCGAGATACTGCTGGACTAtagttatattcaagcataTAGTCCAGCAGTATCTCGCCAgcg	aattcgcTGGCGAGATACTGCTGGACTAtatgcttgaatataactaTAGTCCAGCAGTATCTCGCCAactg	pNP	attp40	Fertile
TH201500696.S		Pgk	FBgn0250906	ctagcagtCGGCGACAAGTTCGCCGAGAAtagttatattcaagcataTTCTCGGCGAACTTGTCGCCGgcg	aattcgcCGGCGACAAGTTCGCCGAGAAtatgcttgaatataactaTTCTCGGCGAACTTGTCGCCGactg	pNP	attp40	Infertility
TH201500698.S		Pgm	FBgn0003076	ctagcagtCACCACCGAGATCAAGGAGTAtagttatattcaagcataTACTCCTTGATCTCGGTGGTGgcg	aattcgcCACCACCGAGATCAAGGAGTAtatgcttgaatataactaTACTCCTTGATCTCGGTGGTGactg	pNP	attp40	Infertility
TH201500700.S		Pi3K59F	FBgn0015277	ctagcagtCTGAAGCTGACTCCCTACAAAtagttatattcaagcataTTTGTAGGGAGTCAGCTTCAGgcg	aattcgcCTGAAGCTGACTCCCTACAAAtatgcttgaatataactaTTTGTAGGGAGTCAGCTTCAGactg	pNP	attp40	Infertility
TH201500702.S		pic	FBgn0260962	ctagcagtTAGCTCGAATTTCCTACCCAAtagttatattcaagcataTTGGGTAGGAAATTCGAGCTAgcg	aattcgcTAGCTCGAATTTCCTACCCAAtatgcttgaatataactaTTGGGTAGGAAATTCGAGCTAactg	pNP	attp40	Infertility
TH201500705.S		Pka-R2	FBgn0022382	ctagcagtCAAGCACATTAACACCTACAAtagttatattcaagcataTTGTAGGTGTTAATGTGCTTGgcg	aattcgcCAAGCACATTAACACCTACAAtatgcttgaatataactaTTGTAGGTGTTAATGTGCTTGactg	pNP	attp40	Fertile
TH201500706.S		Pkc53E	FBgn0003091	ctagcagtAAGCTGGATAATGTGCTCCTAtagttatattcaagcataTAGGAGCACATTATCCAGCTTgcg	aattcgcAAGCTGGATAATGTGCTCCTAtatgcttgaatataactaTAGGAGCACATTATCCAGCTTactg	pNP	attp40	Fertile
TH201500707.S		Pkc98E	FBgn0003093	ctagcagtATGCACGACGATGTCCTCTATtagttatattcaagcataATAGAGGACATCGTCGTGCATgcg	aattcgcATGCACGACGATGTCCTCTATtatgcttgaatataactaATAGAGGACATCGTCGTGCATactg	pNP	attp40	Fertile
TH201500708.S		Plod	FBgn0036147	ctagcagtCTGAACGAGAGCAACAAGATAtagttatattcaagcataTATCTTGTTGCTCTCGTTCAGgcg	aattcgcCTGAACGAGAGCAACAAGATAtatgcttgaatataactaTATCTTGTTGCTCTCGTTCAGactg	pNP	attp40	Fertile
TH201500714.S		ppa	FBgn0020257	ctagcagtAACAATCGCGGTGTTGAACAAtagttatattcaagcataTTGTTCAACACCGCGATTGTTgcg	aattcgcAACAATCGCGGTGTTGAACAAtatgcttgaatataactaTTGTTCAACACCGCGATTGTTactg	pNP	attp40	Fertile
TH201500715.S		PpD3	FBgn0005777	ctagcagtCAGAAGCGATTGCACCGCAAAtagttatattcaagcataTTTGCGGTGCAATCGCTTCTGgcg	aattcgcCAGAAGCGATTGCACCGCAAAtatgcttgaatataactaTTTGCGGTGCAATCGCTTCTGactg	pNP	attp40	Fertile
TH201500716.S		ppl	FBgn0027945	ctagcagtCACCCGTTAGTGGCAAGGTAAtagttatattcaagcataTTACCTTGCCACTAACGGGTGgcg	aattcgcCACCCGTTAGTGGCAAGGTAAtatgcttgaatataactaTTACCTTGCCACTAACGGGTGactg	pNP	attp40	Fertile
TH201500717.S		Ppox	FBgn0020018	ctagcagtCACAGCAAGCAAGAAAGCGAAtagttatattcaagcataTTCGCTTTCTTGCTTGCTGTGgcg	aattcgcCACAGCAAGCAAGAAAGCGAAtatgcttgaatataactaTTCGCTTTCTTGCTTGCTGTGactg	pNP	attp40	Fertile
TH201500718.S		Ppt1	FBgn0030057	ctagcagtCCCGATCATGGAGAACAAATAtagttatattcaagcataTATTTGTTCTCCATGATCGGGgcg	aattcgcCCCGATCATGGAGAACAAATAtatgcttgaatataactaTATTTGTTCTCCATGATCGGGactg	pNP	attp40	Fertile
TH201500726.S		CG7757	FBgn0036915	ctagcagtACGGCACTTTGGCGAGATCAAtagttatattcaagcataTTGATCTCGCCAAAGTGCCGTgcg	aattcgcACGGCACTTTGGCGAGATCAAtatgcttgaatataactaTTGATCTCGCCAAAGTGCCGTactg	pNP	attp40	Infertility
TH201500730.S		ptc	FBgn0003892	ctagcagtTCCGAAGAGCTGCAACAACAAtagttatattcaagcataTTGTTGTTGCAGCTCTTCGGAgcg	aattcgcTCCGAAGAGCTGCAACAACAAtatgcttgaatataactaTTGTTGTTGCAGCTCTTCGGAactg	pNP	attp40	Fertile
TH201500731.S		Pten	FBgn0026379	ctagcagtAACGTATACGATACAAAGAAAtagttatattcaagcataTTTCTTTGTATCGTATACGTTgcg	aattcgcAACGTATACGATACAAAGAAAtatgcttgaatataactaTTTCTTTGTATCGTATACGTTactg	pNP	attp40	Fertile
TH201500732.S		Pu	FBgn0003162	ctagcagtCTGAACTTAGTCAATAGCAAAtagttatattcaagcataTTTGCTATTGACTAAGTTCAGgcg	aattcgcCTGAACTTAGTCAATAGCAAAtatgcttgaatataactaTTTGCTATTGACTAAGTTCAGactg	pNP	attp40	lethal
TH201500735.S		pyd3	FBgn0037513	ctagcagtCAAAGTGAAGACTATGATCAAtagttatattcaagcataTTGATCATAGTCTTCACTTTGgcg	aattcgcCAAAGTGAAGACTATGATCAAtatgcttgaatataactaTTGATCATAGTCTTCACTTTGactg	pNP	attp40	Fertile
TH201500737.S		qm	FBgn0019662	ctagcagtCACGCAGTCGAACCAGATCAAtagttatattcaagcataTTGATCTGGTTCGACTGCGTGgcg	aattcgcCACGCAGTCGAACCAGATCAAtatgcttgaatataactaTTGATCTGGTTCGACTGCGTGactg	pNP	attp40	lethal
TH201500740.S		Rab39	FBgn0029959	ctagcagtTTCGATCACCAAGTCCTACTAtagttatattcaagcataTAGTAGGACTTGGTGATCGAAgcg	aattcgcTTCGATCACCAAGTCCTACTAtatgcttgaatataactaTAGTAGGACTTGGTGATCGAAactg	pNP	attp40	Infertility
TH201500742.S		Rab6	FBgn0015797	ctagcagtCACGGTGGCAGTGGTCGTTTAtagttatattcaagcataTAAACGACCACTGCCACCGTGgcg	aattcgcCACGGTGGCAGTGGTCGTTTAtatgcttgaatataactaTAAACGACCACTGCCACCGTGactg	pNP	attp40	Infertility
TH201500745.S		rap	FBgn0003200	ctagcagtGACGAACTTTGCGTCAATCAAtagttatattcaagcataTTGATTGACGCAAAGTTCGTCgcg	aattcgcGACGAACTTTGCGTCAATCAAtatgcttgaatataactaTTGATTGACGCAAAGTTCGTCactg	pNP	attp40	Fertile
TH201500746.S		ras	FBgn0003204	ctagcagtTACGAGAAGCGTCTCTTCTAAtagttatattcaagcataTTAGAAGAGACGCTTCTCGTAgcg	aattcgcTACGAGAAGCGTCTCTTCTAAtatgcttgaatataactaTTAGAAGAGACGCTTCTCGTAactg	pNP	attp40	Infertility
TH201500747.S		Ras85D	FBgn0003205	ctagcagtCAGCCAAATGACGGAATACAAtagttatattcaagcataTTGTATTCCGTCATTTGGCTGgcg	aattcgcCAGCCAAATGACGGAATACAAtatgcttgaatataactaTTGTATTCCGTCATTTGGCTGactg	pNP	attp40	Fertile
TH201500748.S		Gap1	FBgn0004390	ctagcagtCTCGCGATGTCTACTGCACAAtagttatattcaagcataTTGTGCAGTAGACATCGCGAGgcg	aattcgcCTCGCGATGTCTACTGCACAAtatgcttgaatataactaTTGTGCAGTAGACATCGCGAGactg	pNP	attp40	Fertile
TH201500750.S		rempA	FBgn0260933	ctagcagtCTGAATGTCCTCGAAACACAAtagttatattcaagcataTTGTGTTTCGAGGACATTCAGgcg	aattcgcCTGAATGTCCTCGAAACACAAtatgcttgaatataactaTTGTGTTTCGAGGACATTCAGactg	pNP	attp40	Fertile
TH201500751.S		Rep	FBgn0026378	ctagcagtTAGCGATGTCTTCAACACCAAtagttatattcaagcataTTGGTGTTGAAGACATCGCTAgcg	aattcgcTAGCGATGTCTTCAACACCAAtatgcttgaatataactaTTGGTGTTGAAGACATCGCTAactg	pNP	attp40	Fertile
TH201500752.S		Rgl	FBgn0026376	ctagcagtACGATCCGATCTGCACATCAAtagttatattcaagcataTTGATGTGCAGATCGGATCGTgcg	aattcgcACGATCCGATCTGCACATCAAtatgcttgaatataactaTTGATGTGCAGATCGGATCGTactg	pNP	attp40	Fertile
TH201500753.S		RhoGAP5A	FBgn0029778	ctagcagtCCGATGGCTACTACACGCTTAtagttatattcaagcataTAAGCGTGTAGTAGCCATCGGgcg	aattcgcCCGATGGCTACTACACGCTTAtatgcttgaatataactaTAAGCGTGTAGTAGCCATCGGactg	pNP	attp40	Infertility
TH201500754.S		Ric	FBgn0017549	ctagcagtCCGGCGCAGACGAAACCTTAAtagttatattcaagcataTTAAGGTTTCGTCTGCGCCGGgcg	aattcgcCCGGCGCAGACGAAACCTTAAtatgcttgaatataactaTTAAGGTTTCGTCTGCGCCGGactg	pNP	attp40	Fertile
TH201500756.S		rnh1	FBgn0023171	ctagcagtCCCGAAGAGGATCACGACCTAtagttatattcaagcataTAGGTCGTGATCCTCTTCGGGgcg	aattcgcCCCGAAGAGGATCACGACCTAtatgcttgaatataactaTAGGTCGTGATCCTCTTCGGGactg	pNP	attp40	Infertility
TH201500758.S		robl	FBgn0024196	ctagcagtTTGAGGAAACACTCAAGAGAAtagttatattcaagcataTTCTCTTGAGTGTTTCCTCAAgcg	aattcgcTTGAGGAAACACTCAAGAGAAtatgcttgaatataactaTTCTCTTGAGTGTTTCCTCAAactg	pNP	attp40	Fertile
TH201500759.S		Roe1	FBgn0014877	ctagcagtTGCCGAGCTAATGGACAAATAtagttatattcaagcataTATTTGTCCATTAGCTCGGCAgcg	aattcgcTGCCGAGCTAATGGACAAATAtatgcttgaatataactaTATTTGTCCATTAGCTCGGCAactg	pNP	attp40	Infertility
TH201500760.S		rogdi	FBgn0036697	ctagcagtTTGCTAGATAATTATAGTTTAtagttatattcaagcataTAAACTATAATTATCTAGCAAgcg	aattcgcTTGCTAGATAATTATAGTTTAtatgcttgaatataactaTAAACTATAATTATCTAGCAAactg	pNP	attp40	Fertile
TH201500762.S		RpA-70	FBgn0010173	ctagcagtTGGCTCAATCATGAAGATTAAtagttatattcaagcataTTAATCTTCATGATTGAGCCAgcg	aattcgcTGGCTCAATCATGAAGATTAAtatgcttgaatataactaTTAATCTTCATGATTGAGCCAactg	pNP	attp40	Fertile
TH201500766.S		RpII15	FBgn0004855	ctagcagtCTGCCGGAATTGCGATTACAAtagttatattcaagcataTTGTAATCGCAATTCCGGCAGgcg	aattcgcCTGCCGGAATTGCGATTACAAtatgcttgaatataactaTTGTAATCGCAATTCCGGCAGactg	pNP	attp40	lethal
TH201500780.S		RpS14b	FBgn0004404	ctagcagtCTGCAGAATGGCTCCAAGAAAtagttatattcaagcataTTTCTTGGAGCCATTCTGCAGgcg	aattcgcCTGCAGAATGGCTCCAAGAAAtatgcttgaatataactaTTTCTTGGAGCCATTCTGCAGactg	pNP	attp40	Fertile
TH201500782.S		RpS19b	FBgn0039129	ctagcagtTTCCATGATTATCACTACCTAtagttatattcaagcataTAGGTAGTGATAATCATGGAAgcg	aattcgcTTCCATGATTATCACTACCTAtatgcttgaatataactaTAGGTAGTGATAATCATGGAAactg	pNP	attp40	Infertility
TH201500783.S		RpS20	FBgn0019936	ctagcagtCAAGAAGATTACCTCCATCAAtagttatattcaagcataTTGATGGAGGTAATCTTCTTGgcg	aattcgcCAAGAAGATTACCTCCATCAAtatgcttgaatataactaTTGATGGAGGTAATCTTCTTGactg	pNP	attp40	Fertile
TH201500791.S		Pros45	FBgn0020369	ctagcagtCGCAATGAGCTCAATGCTAAAtagttatattcaagcataTTTAGCATTGAGCTCATTGCGgcg	aattcgcCGCAATGAGCTCAATGCTAAAtatgcttgaatataactaTTTAGCATTGAGCTCATTGCGactg	pNP	attp40	Fertile
TH201500794.S		CG14782	FBgn0025381	ctagcagtTCGAAGACTCCTCGACGATAAtagttatattcaagcataTTATCGTCGAGGAGTCTTCGAgcg	aattcgcTCGAAGACTCCTCGACGATAAtatgcttgaatataactaTTATCGTCGAGGAGTCTTCGAactg	pNP	attp40	Fertile
TH201500795.S		ry	FBgn0003308	ctagcagtCAGGAGATTGCTCGATTCAATtagttatattcaagcataATTGAATCGAGCAATCTCCTGgcg	aattcgcCAGGAGATTGCTCGATTCAATtatgcttgaatataactaATTGAATCGAGCAATCTCCTGactg	pNP	attp40	Fertile
TH201500797.S		S2P	FBgn0033656	ctagcagtCAGCTACAGTGCTGTGATGAAtagttatattcaagcataTTCATCACAGCACTGTAGCTGgcg	aattcgcCAGCTACAGTGCTGTGATGAAtatgcttgaatataactaTTCATCACAGCACTGTAGCTGactg	pNP	attp40	Fertile
TH201500800.S		Sans	FBgn0033785	ctagcagtCAGATGGAAAGCGAACCATTAtagttatattcaagcataTAATGGTTCGCTTTCCATCTGgcg	aattcgcCAGATGGAAAGCGAACCATTAtatgcttgaatataactaTAATGGTTCGCTTTCCATCTGactg	pNP	attp40	Fertile
TH201500803.S		CG6385	FBgn0034276	ctagcagtATGGTCTTCAAGTATGATCAAtagttatattcaagcataTTGATCATACTTGAAGACCATgcg	aattcgcATGGTCTTCAAGTATGATCAAtatgcttgaatataactaTTGATCATACTTGAAGACCATactg	pNP	attp40	Fertile
TH201500808.S		scat	FBgn0011232	ctagcagtATGGAGAAGCTTATTGACAAAtagttatattcaagcataTTTGTCAATAAGCTTCTCCATgcg	aattcgcATGGAGAAGCTTATTGACAAAtatgcttgaatataactaTTTGTCAATAAGCTTCTCCATactg	pNP	attp40	Fertile
TH201500811.S		Scgbeta	FBgn0038042	ctagcagtCACGGGCAGTGTGCAGTACAAtagttatattcaagcataTTGTACTGCACACTGCCCGTGgcg	aattcgcCACGGGCAGTGTGCAGTACAAtatgcttgaatataactaTTGTACTGCACACTGCCCGTGactg	pNP	attp40	Fertile
TH201500814.S		Scox	FBgn0262467	ctagcagtCAAGTGGAATTCAATGAACAAtagttatattcaagcataTTGTTCATTGAATTCCACTTGgcg	aattcgcCAAGTGGAATTCAATGAACAAtatgcttgaatataactaTTGTTCATTGAATTCCACTTGactg	pNP	attp40	Infertility
TH201500818.S		SdhA	FBgn0261439	ctagcagtAAGGATCACGTGTACCTGCAAtagttatattcaagcataTTGCAGGTACACGTGATCCTTgcg	aattcgcAAGGATCACGTGTACCTGCAAtatgcttgaatataactaTTGCAGGTACACGTGATCCTTactg	pNP	attp40	Fertile
TH201500823.S		Sec61beta	FBgn0010638	ctagcagtCAGCACCCTGAAGCAGCGCAAtagttatattcaagcataTTGCGCTGCTTCAGGGTGCTGgcg	aattcgcCAGCACCCTGAAGCAGCGCAAtatgcttgaatataactaTTGCGCTGCTTCAGGGTGCTGactg	pNP	attp40	lethal
TH201500825.S		Sep2	FBgn0014029	ctagcagtACGCCAAGTTCGAGAAGCTAAtagttatattcaagcataTTAGCTTCTCGAACTTGGCGTgcg	aattcgcACGCCAAGTTCGAGAAGCTAAtatgcttgaatataactaTTAGCTTCTCGAACTTGGCGTactg	pNP	attp40	Infertility
TH201500830.S		CG31472	FBgn0051472	ctagcagtCGACAGCAAACTGGTTCACAAtagttatattcaagcataTTGTGAACCAGTTTGCTGTCGgcg	aattcgcCGACAGCAAACTGGTTCACAAtatgcttgaatataactaTTGTGAACCAGTTTGCTGTCGactg	pNP	attp40	Fertile
TH201500831.S		Sh	FBgn0003380	ctagcagtCTGCGAAAGAGTCGTTATAAAtagttatattcaagcataTTTATAACGACTCTTTCGCAGgcg	aattcgcCTGCGAAAGAGTCGTTATAAAtatgcttgaatataactaTTTATAACGACTCTTTCGCAGactg	pNP	attp40	Infertility
TH201500833.S		shf	FBgn0003390	ctagcagtATCGGAGGTCAACTACGTTAAtagttatattcaagcataTTAACGTAGTTGACCTCCGATgcg	aattcgcATCGGAGGTCAACTACGTTAAtatgcttgaatataactaTTAACGTAGTTGACCTCCGATactg	pNP	attp40	Fertile
TH201500835.S		shtd	FBgn0004391	ctagcagtCTGCGTGATCAATTACTACAAtagttatattcaagcataTTGTAGTAATTGATCACGCAGgcg	aattcgcCTGCGTGATCAATTACTACAAtatgcttgaatataactaTTGTAGTAATTGATCACGCAGactg	pNP	attp40	Fertile
TH201500836.S		CG15738	FBgn0030352	ctagcagtTTGGAATTGCCGATTGTTATTtagttatattcaagcataAATAACAATCGGCAATTCCAAgcg	aattcgcTTGGAATTGCCGATTGTTATTtatgcttgaatataactaAATAACAATCGGCAATTCCAAactg	pNP	attp40	Fertile
TH201500842.S		slo	FBgn0003429	ctagcagtCTCGATCAAGACGACGACGATtagttatattcaagcataATCGTCGTCGTCTTGATCGAGgcg	aattcgcCTCGATCAAGACGACGACGATtatgcttgaatataactaATCGTCGTCGTCTTGATCGAGactg	pNP	attp40	Fertile
TH201500845.S		Cap	FBgn0015615	ctagcagtCACGCTAGAGTATATACGCTAtagttatattcaagcataTAGCGTATATACTCTAGCGTGgcg	aattcgcCACGCTAGAGTATATACGCTAtatgcttgaatataactaTAGCGTATATACTCTAGCGTGactg	pNP	attp40	Fertile
TH201500847.S		Smg5	FBgn0019890	ctagcagtCAACAAGTACACCAAGATCAAtagttatattcaagcataTTGATCTTGGTGTACTTGTTGgcg	aattcgcCAACAAGTACACCAAGATCAAtatgcttgaatataactaTTGATCTTGGTGTACTTGTTGactg	pNP	attp40	Fertile
TH201500848.S		smo	FBgn0003444	ctagcagtCAAGATCGGATAGATAAGAAAtagttatattcaagcataTTTCTTATCTATCCGATCTTGgcg	aattcgcCAAGATCGGATAGATAAGAAAtatgcttgaatataactaTTTCTTATCTATCCGATCTTGactg	pNP	attp40	Fertile
TH201500849.S		usnp	FBgn0034913	ctagcagtGAGGACGTGGACGACGACCTAtagttatattcaagcataTAGGTCGTCGTCCACGTCCTCgcg	aattcgcGAGGACGTGGACGACGACCTAtatgcttgaatataactaTAGGTCGTCGTCCACGTCCTCactg	pNP	attp40	Infertility
TH201500850.S		Snr1	FBgn0011715	ctagcagtCCCGAGGAGTTTGCCATTAAAtagttatattcaagcataTTTAATGGCAAACTCCTCGGGgcg	aattcgcCCCGAGGAGTTTGCCATTAAAtatgcttgaatataactaTTTAATGGCAAACTCCTCGGGactg	pNP	attp40	Infertility
TH201500854.S		Sodh-2	FBgn0022359	ctagcagtCCGAGGGACGCGAACAACAAAtagttatattcaagcataTTTGTTGTTCGCGTCCCTCGGgcg	aattcgcCCGAGGGACGCGAACAACAAAtatgcttgaatataactaTTTGTTGTTCGCGTCCCTCGGactg	pNP	attp40	Fertile
TH201500859.S		spn-A	FBgn0003479	ctagcagtATCCCTAGACTAAGAATTAAAtagttatattcaagcataTTTAATTCTTAGTCTAGGGATgcg	aattcgcATCCCTAGACTAAGAATTAAAtatgcttgaatataactaTTTAATTCTTAGTCTAGGGATactg	pNP	attp40	Fertile
TH201500866.S		SrpRbeta	FBgn0011509	ctagcagtCTATCAGACAGTGCCACACAAtagttatattcaagcataTTGTGTGGCACTGTCTGATAGgcg	aattcgcCTATCAGACAGTGCCACACAAtatgcttgaatataactaTTGTGTGGCACTGTCTGATAGactg	pNP	attp40	Fertile
TH201500868.S		SsRbeta	FBgn0011016	ctagcagtGAGCGACCTGTTGGTACGCTAtagttatattcaagcataTAGCGTACCAACAGGTCGCTCgcg	aattcgcGAGCGACCTGTTGGTACGCTAtatgcttgaatataactaTAGCGTACCAACAGGTCGCTCactg	pNP	attp40	Fertile
TH201500877.S		Su(H)	FBgn0004837	ctagcagtACGGATCAAGGTTATATCCAAtagttatattcaagcataTTGGATATAACCTTGATCCGTgcg	aattcgcACGGATCAAGGTTATATCCAAtatgcttgaatataactaTTGGATATAACCTTGATCCGTactg	pNP	attp40	Fertile
TH201500882.S		Sur-8	FBgn0038504	ctagcagtCAAGAGCATGGACGAGTTCAAtagttatattcaagcataTTGAACTCGTCCATGCTCTTGgcg	aattcgcCAAGAGCATGGACGAGTTCAAtatgcttgaatataactaTTGAACTCGTCCATGCTCTTGactg	pNP	attp40	Fertile
TH201500883.S		Surf1	FBgn0029117	ctagcagtTTGGAAGGAGCAGTTGATCAAtagttatattcaagcataTTGATCAACTGCTCCTTCCAAgcg	aattcgcTTGGAAGGAGCAGTTGATCAAtatgcttgaatataactaTTGATCAACTGCTCCTTCCAAactg	pNP	attp40	Fertile
TH201500886.S		Syx16	FBgn0031106	ctagcagtCTCGCAGAAGTACTTCGACGAtagttatattcaagcataTCGTCGAAGTACTTCTGCGAGgcg	aattcgcCTCGCAGAAGTACTTCGACGAtatgcttgaatataactaTCGTCGAAGTACTTCTGCGAGactg	pNP	attp40	Fertile
TH201500887.S		Syx5	FBgn0011708	ctagcagtCAGCATGAGCACGGACTTCAAtagttatattcaagcataTTGAAGTCCGTGCTCATGCTGgcg	aattcgcCAGCATGAGCACGGACTTCAAtatgcttgaatataactaTTGAAGTCCGTGCTCATGCTGactg	pNP	attp40	Infertility
TH201500889.S		Taf1	FBgn0010355	ctagcagtCAGCTGAAGCTTGACGACGAAtagttatattcaagcataTTCGTCGTCAAGCTTCAGCTGgcg	aattcgcCAGCTGAAGCTTGACGACGAAtatgcttgaatataactaTTCGTCGTCAAGCTTCAGCTGactg	pNP	attp40	Infertility
TH201500891.S		Taf8	FBgn0022724	ctagcagtCAAGACCACGGAGACGAACAAtagttatattcaagcataTTGTTCGTCTCCGTGGTCTTGgcg	aattcgcCAAGACCACGGAGACGAACAAtatgcttgaatataactaTTGTTCGTCTCCGTGGTCTTGactg	pNP	attp40	Fertile
TH201500895.S		Tapdelta	FBgn0021795	ctagcagtCGACAAGGTTTCATCGGTGAAtagttatattcaagcataTTCACCGATGAAACCTTGTCGgcg	aattcgcCGACAAGGTTTCATCGGTGAAtatgcttgaatataactaTTCACCGATGAAACCTTGTCGactg	pNP	attp40	Fertile
TH201500897.S		Taz	FBgn0026619	ctagcagtGCGGAAGCTCATTACAGACAAtagttatattcaagcataTTGTCTGTAATGAGCTTCCGCgcg	aattcgcGCGGAAGCTCATTACAGACAAtatgcttgaatataactaTTGTCTGTAATGAGCTTCCGCactg	pNP	attp40	Fertile
TH201500898.S		Tbh	FBgn0010329	ctagcagtACCGCGATGACTACTACTCGAtagttatattcaagcataTCGAGTAGTAGTCATCGCGGTgcg	aattcgcACCGCGATGACTACTACTCGAtatgcttgaatataactaTCGAGTAGTAGTCATCGCGGTactg	pNP	attp40	Fertile
TH201500903.S		Tg	FBgn0031975	ctagcagtCCGGCTGAAGATCCACTTCAAtagttatattcaagcataTTGAAGTGGATCTTCAGCCGGgcg	aattcgcCCGGCTGAAGATCCACTTCAAtatgcttgaatataactaTTGAAGTGGATCTTCAGCCGGactg	pNP	attp40	Fertile
TH201500904.S		Thiolase	FBgn0025352	ctagcagtCCGACTGGTTCTGCAAGACTTtagttatattcaagcataAAGTCTTGCAGAACCAGTCGGgcg	aattcgcCCGACTGGTTCTGCAAGACTTtatgcttgaatataactaAAGTCTTGCAGAACCAGTCGGactg	pNP	attp40	Fertile
TH201500906.S	CyO	Tip60	FBgn0026080	ctagcagtCAGCTACGAGTTGTCCAAGTTtagttatattcaagcataAACTTGGACAACTCGTAGCTGgcg	aattcgcCAGCTACGAGTTGTCCAAGTTtatgcttgaatataactaAACTTGGACAACTCGTAGCTGactg	pNP	attp40	Fertile
TH201500908.S		Tom40	FBgn0016041	ctagcagtACCGTTGAGGAGCTTCACAAAtagttatattcaagcataTTTGTGAAGCTCCTCAACGGTgcg	aattcgcACCGTTGAGGAGCTTCACAAAtatgcttgaatataactaTTTGTGAAGCTCCTCAACGGTactg	pNP	attp40	Fertile
TH201500911.S		torp4a	FBgn0025615	ctagcagtAAAGTGAGGTGTCTAACTATAtagttatattcaagcataTATAGTTAGACACCTCACTTTgcg	aattcgcAAAGTGAGGTGTCTAACTATAtatgcttgaatataactaTATAGTTAGACACCTCACTTTactg	pNP	attp40	Infertility
TH201500913.S		Tpc1	FBgn0037852	ctagcagtAAGGGACACAATCCTGCCCAAtagttatattcaagcataTTGGGCAGGATTGTGTCCCTTgcg	aattcgcAAGGGACACAATCCTGCCCAAtatgcttgaatataactaTTGGGCAGGATTGTGTCCCTTactg	pNP	attp40	Fertile
TH201500914.S		Tpi	FBgn0086355	ctagcagtCAGCAACAACATGAGCCGAAAtagttatattcaagcataTTTCGGCTCATGTTGTTGCTGgcg	aattcgcCAGCAACAACATGAGCCGAAAtatgcttgaatataactaTTTCGGCTCATGTTGTTGCTGactg	pNP	attp40	Fertile
TH201500915.S		Tpi	FBgn0086355	ctagcagtCAGTAAGCAACGCGATCTCAAtagttatattcaagcataTTGAGATCGCGTTGCTTACTGgcg	aattcgcCAGTAAGCAACGCGATCTCAAtatgcttgaatataactaTTGAGATCGCGTTGCTTACTGactg	pNP	attp40	Fertile
TH201500917.S		Trc8	FBgn0039668	ctagcagtCCGGAGCGTGCTCCAGTCGAAtagttatattcaagcataTTCGACTGGAGCACGCTCCGGgcg	aattcgcCCGGAGCGTGCTCCAGTCGAAtatgcttgaatataactaTTCGACTGGAGCACGCTCCGGactg	pNP	attp40	Fertile
TH201500918.S		Treh	FBgn0003748	ctagcagtCACCAGGTGGGTGAAGACAAAtagttatattcaagcataTTTGTCTTCACCCACCTGGTGgcg	aattcgcCACCAGGTGGGTGAAGACAAAtatgcttgaatataactaTTTGTCTTCACCCACCTGGTGactg	pNP	attp40	Fertile
TH201500919.S		trio	FBgn0024277	ctagcagtTTGGTCTTCAACAATATTAAAtagttatattcaagcataTTTAATATTGTTGAAGACCAAgcg	aattcgcTTGGTCTTCAACAATATTAAAtatgcttgaatataactaTTTAATATTGTTGAAGACCAAactg	pNP	attp40	Fertile
TH201500921.S		l(3)72Dh	FBgn0263604	ctagcagtACGAGATGTATGACACGTATAtagttatattcaagcataTATACGTGTCATACATCTCGTgcg	aattcgcACGAGATGTATGACACGTATAtatgcttgaatataactaTATACGTGTCATACATCTCGTactg	pNP	attp40	Infertility
TH201500923.S		Tsc1	FBgn0026317	ctagcagtAACAAGAAGTATGACGTGCAAtagttatattcaagcataTTGCACGTCATACTTCTTGTTgcg	aattcgcAACAAGAAGTATGACGTGCAAtatgcttgaatataactaTTGCACGTCATACTTCTTGTTactg	pNP	attp40	less egg
TH201500925.S		tsu	FBgn0033378	ctagcagtCCGAGAGGCGATCCACAGCTAtagttatattcaagcataTAGCTGTGGATCGCCTCTCGGgcg	aattcgcCCGAGAGGCGATCCACAGCTAtatgcttgaatataactaTAGCTGTGGATCGCCTCTCGGactg	pNP	attp40	Infertility
TH201500926.S		CG15173	FBgn0032744	ctagcagtCAGCTCCAAGATAGCACACATtagttatattcaagcataATGTGTGCTATCTTGGAGCTGgcg	aattcgcCAGCTCCAAGATAGCACACATtatgcttgaatataactaATGTGTGCTATCTTGGAGCTGactg	pNP	attp40	Fertile
TH201500928.S		tw	FBgn0086368	ctagcagtATGGCAGCAAGTGTTGTTAAAtagttatattcaagcataTTTAACAACACTTGCTGCCATgcg	aattcgcATGGCAGCAAGTGTTGTTAAAtatgcttgaatataactaTTTAACAACACTTGCTGCCATactg	pNP	attp40	Fertile
TH201500930.S		U2af50	FBgn0005411	ctagcagtCCGCGTTGTGGTCACATCATAtagttatattcaagcataTATGATGTGACCACAACGCGGgcg	aattcgcCCGCGTTGTGGTCACATCATAtatgcttgaatataactaTATGATGTGACCACAACGCGGactg	pNP	attp40	Infertility
TH201500932.S		UbcD4	FBgn0015321	ctagcagtCAGAAAGGAGAGTCCGAGAAAtagttatattcaagcataTTTCTCGGACTCTCCTTTCTGgcg	aattcgcCAGAAAGGAGAGTCCGAGAAAtatgcttgaatataactaTTTCTCGGACTCTCCTTTCTGactg	pNP	attp40	Fertile
TH201500934.S		crl	FBgn0015374	ctagcagtCCGCCTGATGGCGGAATACAAtagttatattcaagcataTTGTATTCCGCCATCAGGCGGgcg	aattcgcCCGCCTGATGGCGGAATACAAtatgcttgaatataactaTTGTATTCCGCCATCAGGCGGactg	pNP	attp40	Fertile
TH201500938.S		unc-104	FBgn0034155	ctagcagtCACCAAGTCAACGGTGATCAAtagttatattcaagcataTTGATCACCGTTGACTTGGTGgcg	aattcgcCACCAAGTCAACGGTGATCAAtatgcttgaatataactaTTGATCACCGTTGACTTGGTGactg	pNP	attp40	Fertile
TH201500939.S		unc-119	FBgn0025549	ctagcagtACCGGCATTTCTCAACCTCAAtagttatattcaagcataTTGAGGTTGAGAAATGCCGGTgcg	aattcgcACCGGCATTTCTCAACCTCAAtatgcttgaatataactaTTGAGGTTGAGAAATGCCGGTactg	pNP	attp40	Fertile
TH201500940.S		Updo	FBgn0033428	ctagcagtCAGGTGAAAGCTGGCGCTCAAtagttatattcaagcataTTGAGCGCCAGCTTTCACCTGgcg	aattcgcCAGGTGAAAGCTGGCGCTCAAtatgcttgaatataactaTTGAGCGCCAGCTTTCACCTGactg	pNP	attp40	lethal
TH201500941.S		Upf3	FBgn0034923	ctagcagtCAGAAGAGAAGGTCAAGTCTAtagttatattcaagcataTAGACTTGACCTTCTCTTCTGgcg	aattcgcCAGAAGAGAAGGTCAAGTCTAtatgcttgaatataactaTAGACTTGACCTTCTCTTCTGactg	pNP	attp40	Fertile
TH201500942.S		CG17856	FBgn0039576	ctagcagtCTACAACATGTCTGGATTCAAtagttatattcaagcataTTGAATCCAGACATGTTGTAGgcg	aattcgcCTACAACATGTCTGGATTCAAtatgcttgaatataactaTTGAATCCAGACATGTTGTAGactg	pNP	attp40	Fertile
TH201500943.S		CG7580	FBgn0036728	ctagcagtCTAGCAGATAGTTATGTTAAAtagttatattcaagcataTTTAACATAACTATCTGCTAGgcg	aattcgcCTAGCAGATAGTTATGTTAAAtatgcttgaatataactaTTTAACATAACTATCTGCTAGactg	pNP	attp40	Infertility
TH201500944.S		Utx	FBgn0260749	ctagcagtAAAGCAGATGTTTATCGACAAtagttatattcaagcataTTGTCGATAAACATCTGCTTTgcg	aattcgcAAAGCAGATGTTTATCGACAAtatgcttgaatataactaTTGTCGATAAACATCTGCTTTactg	pNP	attp40	Fertile
TH201500945.S		Vang	FBgn0015838	ctagcagtTCGAGCAGTTCTAGCAGCCAAtagttatattcaagcataTTGGCTGCTAGAACTGCTCGAgcg	aattcgcTCGAGCAGTTCTAGCAGCCAAtatgcttgaatataactaTTGGCTGCTAGAACTGCTCGAactg	pNP	attp40	Fertile
TH201500947.S		veg	FBgn0015562	ctagcagtCACCTACTATTTCTACATATAtagttatattcaagcataTATATGTAGAAATAGTAGGTGgcg	aattcgcCACCTACTATTTCTACATATAtatgcttgaatataactaTATATGTAGAAATAGTAGGTGactg	pNP	attp40	Fertile
TH201500950.S		Vha36	FBgn0022097	ctagcagtCACCCTGGACGAGGTGATCAAtagttatattcaagcataTTGATCACCTCGTCCAGGGTGgcg	aattcgcCACCCTGGACGAGGTGATCAAtatgcttgaatataactaTTGATCACCTCGTCCAGGGTGactg	pNP	attp40	Fertile
TH201500955.S		Vkor	FBgn0053544	ctagcagtTAGGCCAATGTGCGACGTTAAtagttatattcaagcataTTAACGTCGCACATTGGCCTAgcg	aattcgcTAGGCCAATGTGCGACGTTAAtatgcttgaatataactaTTAACGTCGCACATTGGCCTAactg	pNP	attp40	Fertile
TH201500956.S		Vps13	FBgn0033194	ctagcagtCTGGATGTGGACATCCTGTTAtagttatattcaagcataTAACAGGATGTCCACATCCAGgcg	aattcgcCTGGATGTGGACATCCTGTTAtatgcttgaatataactaTAACAGGATGTCCACATCCAGactg	pNP	attp40	Fertile
TH201500957.S		Vps16B	FBgn0039702	ctagcagtCAGCTTCGACGACGAAGACGAtagttatattcaagcataTCGTCTTCGTCGTCGAAGCTGgcg	aattcgcCAGCTTCGACGACGAAGACGAtatgcttgaatataactaTCGTCTTCGTCGTCGAAGCTGactg	pNP	attp40	Fertile
TH201500959.S		Vps28	FBgn0021814	ctagcagtCGAGCGCGAGAAGTACGACAAtagttatattcaagcataTTGTCGTACTTCTCGCGCTCGgcg	aattcgcCGAGCGCGAGAAGTACGACAAtatgcttgaatataactaTTGTCGTACTTCTCGCGCTCGactg	pNP	attp40	lethal
TH201500962.S		WASp	FBgn0024273	ctagcagtCACCGCCGTGGTGCAGATCTAtagttatattcaagcataTAGATCTGCACCACGGCGGTGgcg	aattcgcCACCGCCGTGGTGCAGATCTAtatgcttgaatataactaTAGATCTGCACCACGGCGGTGactg	pNP	attp40	Infertility
TH201500965.S		WDR79	FBgn0031782	ctagcagtTTGCGACGATTACCCTGTCAAtagttatattcaagcataTTGACAGGGTAATCGTCGCAAgcg	aattcgcTTGCGACGATTACCCTGTCAAtatgcttgaatataactaTTGACAGGGTAATCGTCGCAAactg	pNP	attp40	Fertile
TH201500967.S		wfs1	FBgn0039003	ctagcagtCACGAGCAGCCGAATAAGATAtagttatattcaagcataTATCTTATTCGGCTGCTCGTGgcg	aattcgcCACGAGCAGCCGAATAAGATAtatgcttgaatataactaTATCTTATTCGGCTGCTCGTGactg	pNP	attp40	Fertile
TH201500968.S		whd	FBgn0261862	ctagcagtCAAGATGCTCATCTACTACAAtagttatattcaagcataTTGTAGTAGATGAGCATCTTGgcg	aattcgcCAAGATGCTCATCTACTACAAtatgcttgaatataactaTTGTAGTAGATGAGCATCTTGactg	pNP	attp40	less egg
TH201500970.S		Wwox	FBgn0031972	ctagcagtAAGAAATTAAGCAGAGTGTTAtagttatattcaagcataTAACACTCTGCTTAATTTCTTgcg	aattcgcAAGAAATTAAGCAGAGTGTTAtatgcttgaatataactaTAACACTCTGCTTAATTTCTTactg	pNP	attp40	Fertile
TH201500971.S		Xpac	FBgn0004832	ctagcagtCGACTCCTATTTGTTCAACAAtagttatattcaagcataTTGTTGAACAAATAGGAGTCGgcg	aattcgcCGACTCCTATTTGTTCAACAAtatgcttgaatataactaTTGTTGAACAAATAGGAGTCGactg	pNP	attp40	Fertile
TH201500972.S		Xpd	FBgn0261850	ctagcagtCAAGATTTGTATAGAGAGAAAtagttatattcaagcataTTTCTCTCTATACAAATCTTGgcg	aattcgcCAAGATTTGTATAGAGAGAAAtatgcttgaatataactaTTTCTCTCTATACAAATCTTGactg	pNP	attp40	Fertile
TH201500974.S		CG7816	FBgn0039714	ctagcagtGACATCGAAGATGTAGGTAAAtagttatattcaagcataTTTACCTACATCTTCGATGTCgcg	aattcgcGACATCGAAGATGTAGGTAAAtatgcttgaatataactaTTTACCTACATCTTCGATGTCactg	pNP	attp40	Fertile
