# Supplementary material for: An efficient and multiple target transgenic RNAi technique with low toxicity in Drosophila
Source: Nat Commun. 2018 Oct 8;9:4160. doi: 10.1038/s41467-018-06537-y (PMC6175926; doi:10.1038/s41467-018-06537-y)
Supplement: Supplementary file 8 — Supplementary Data 6 [file 41467_2018_6537_MOESM8_ESM.xlsx]

## Sheet: Sheet1
Supplementary Data 6. The primers used for qPCR.
Gene Symbol	qPCR-Primer-Fwd	qPCR-Primer-Rev
Hp1a	GCCGGAGAACAATCTCGACTG	CGCGTCCTTGAGTTTCCTTG
E2F1	CAACAACACTATGGCGGGAG	GGACGTGATCGTAGTCCAAGTC
Upf1	ATTGCGGCATCCATGATCCAG	GCCCTCACCAGATGGTTGAT
aTub67C	CGGCCAACGATGCTAGGAC	AGATCGACGAAAATCGAGCGT
egg	CTCAAATCGTGGATGGGGCT	GATGAAAGCACCCTTGGGGA
H1	TAAGGGAAAGGGTGCATCTG	CTTAGAGGCTACCTTCTTGC
H2A	GTCCCGCTCAAACCGTGCCGG	CCATTACGGCAGCTAGGTA
H2B	GCCTCCGAAAACTAGTGG	GACCTGCTTGAGAACCTTG
H3	TTCCAGCGTCTGGTGCGTG	GAGACCAACCAGGTAGGC
H4	CTGGTCGTGGTAAAGGAGGC	CACACCGCCTCGACGGGCC
Sce	CCACCGTCGATCATCTCAGC	GACAAGCCTCTGGCAAATCGG
Pc	CAATGCGACCGACGATCCAG	GGTTCCCAGGTGTTGTAGCG
Psc	GCTGTCGAATCCGTTGAGGC	CTGGCGTCCTCTGAAGTGG
Ph	CAGCTAAGCCGGGTACTTGC	GTGGCTGTTGTTGAGTCCCTC
chm	GCCTGGTGCCTGACTATGAT	TTATTCCCTTTCCCACGGGC
Tip60	AACCACAAATATGAGTTCGACGA	TGTGCATCCTGACGGGTAAAC
Gcn5	CAGCGAAAGCAAAAGGTCTTC	GTCACGGTGGCGATTTTCC
rp49	ATCGGTTACGGATCGAACAAGC	GTAAACGCGGTTCTGCATGAGC
actin5C	CTGGTCGCGATTTGACCGAC	GATGTCACGGACGATTTCACGC
