# Supplementary material for: An efficient and multiple target transgenic RNAi technique with low toxicity in Drosophila
Source: Nat Commun. 2018 Oct 8;9:4160. doi: 10.1038/s41467-018-06537-y (PMC6175926; doi:10.1038/s41467-018-06537-y)
Supplement: Supplementary file 9 — Supplementary Data 7 [file 41467_2018_6537_MOESM9_ESM.xlsx]

## Sheet: Sheet1
Supplementary Data 7. Primers for short hairpins used in this article.
Gene Symbol	Short hairpin Primer-Fwd	Short hairpin Primer-Rev
egfr	ctagcagtACGCTGGAGATTCCCGATCTAtagttatattcaagcataTAGATCGGGAATCTCCAGCGTgcg	aattcgcACGCTGGAGATTCCCGATCTAtatgcttgaatataactaTAGATCGGGAATCTCCAGCGTactg
Hp1a	ctagcagtAAGGTGGAGTACTATCTGAAAtagttatattcaagcataTTTCAGATAGTACTCCACCTTgcg	aattcgcAAGGTGGAGTACTATCTGAAAtatgcttgaatataactaTTTCAGATAGTACTCCACCTTacgtg
kis	ctagcagtCAGATTCAACGTACTATCAAAtagttatattcaagcataTTTGATAGTACGTTGAATCTGgcg	aattcgcCAGATTCAACGTACTATCAAAtatgcttgaatataactaTTTGATAGTACGTTGAATCTGactg
notch	ctagcagtGCGGCGGTTAACAATACCGAAtagttatattcaagcataTTCGGTATTGTTAACCGCCGCgcg	aattcgcGCGGCGGTTAACAATACCGAAtatgcttgaatataactaTTCGGTATTGTTAACCGCCGCactg
white	ctagcagtCAGGAGCTTTCGCTCAGCAAAtagttatattcaagcataTTTGCTGAGCGAAAGCTCCTGgcg	aattcgcCAGGAGCTTTCGCTCAGCAAAtatgcttgaatataactaTTTGCTGAGCGAAAGCTCCTGactg
light	ctagcagtCACCAGCTAGAGCACAATCAAtagttatattcaagcataTTGATTGTGCTCTAGCTGGTGgcg	aattcgcCACCAGCTAGAGCACAATCAAtatgcttgaatataactaTTGATTGTGCTCTAGCTGGTGactg
hh	ctagcagtAAGCAGACAATTCCCAATCTAtagttatattcaagcataTAGATTGGGAATTGTCTGCTTgcg	aattcgcAAGCAGACAATTCCCAATCTAtatgcttgaatataactaTAGATTGGGAATTGTCTGCTTactg
piwi	ctagcagtCCCGGTCATGCTGCAGACGAAtagttatattcaagcataTTCGTCTGCAGCATGACCGGGgcg	aattcgcCCCGGTCATGCTGCAGACGAAtatgcttgaatataactaTTCGTCTGCAGCATGACCGGGactg
bam	ctagcagtACGAGTGTGACAAGTTGCTTAtagttatattcaagcataTAAGCAACTTGTCACACTCGTgcg	aattcgcACGAGTGTGACAAGTTGCTTAtatgcttgaatataactaTAAGCAACTTGTCACACTCGTactg
E2F1	ctagcagtCACGCAGAACGACCTGCTCAAtagttatattcaagcataTTGAGCAGGTCGTTCTGCGTGgcg	aattcgcCACGCAGAACGACCTGCTCAAtatgcttgaatataactaTTGAGCAGGTCGTTCTGCGTGactg
Upf1	ctagcagtCCCGGTTAAGTGCACCAGTAAtagttatattcaagcataTTACTGGTGCACTTAACCGGGgcg	aattcgcCCCGGTTAAGTGCACCAGTAAtatgcttgaatataactaTTACTGGTGCACTTAACCGGG actg
aTub67C	ctagcagtCTGTGTGTTCATGGTGGACAAtagttatattcaagcataTTGTCCACCATGAACACACAGgcg	aattcgcCTGTGTGTTCATGGTGGACAAtatgcttgaatataactaTTGTCCACCATGAACACACAGactg
egg	ctagcagtCTGCTCTAAGTTCTAGCTTAAtagttatattcaagcataTTAAGCTAGAACTTAGAGCAGgcg	aattcgcCTGCTCTAAGTTCTAGCTTAAtatgcttgaatataactaTTAAGCTAGAACTTAGAGCAGactg
H1	ctagcagtACCAGCGACAGTTGAGAAGAAtagttatattcaagcataTTCTTCTCAACTGTCGCTGGTgcg	aattcgcACCAGCGACAGTTGAGAAGAAtatgcttgaatataactaTTCTTCTCAACTGTCGCTGGTactg
H2A	ctagcagtCTCGTGACAACAAGAAGACTAtagttatattcaagcataTAGTCTTCTTGTTGTCACGAGgcg	aattcgcCTCGTGACAACAAGAAGACTAtatgcttgaatataactaTAGTCTTCTTGTTGTCACGAGactg
H2B	ctagcagtTTCGAGCGAATTGCTGCCGAAtagttatattcaagcataTTCGGCAGCAATTCGCTCGAAgcg	aattcgcTTCGAGCGAATTGCTGCCGAAtatgcttgaatataactaTTCGGCAGCAATTCGCTCGAAactg
H3	ctagcagtACCAAGCAAACTGCTCGCAAAtagttatattcaagcataTTTGCGAGCAGTTTGCTTGGTgcg	aattcgcACCAAGCAAACTGCTCGCAAAtatgcttgaatataactaTTTGCGAGCAGTTTGCTTGGTactg
H4	ctagcagtTCGCAAAGTGCTGCGTGATAAtagttatattcaagcataTTATCACGCAGCACTTTGCGAgcg	aattcgcTCGCAAAGTGCTGCGTGATAAtatgcttgaatataactaTTATCACGCAGCACTTTGCGAactg
Ci	ctagcagtACGCAAGATGAACTTGTTAAAtagttatattcaagcataTTTAACAAGTTCATCTTGCGTgcg	aattcgcACGCAAGATGAACTTGTTAAAtatgcttgaatataactaTTTAACAAGTTCATCTTGCGTactg
Sce	ctagcagtCCGCAAGAAGCTCGTCTCCAAtagttatattcaagcataTTGGAGACGAGCTTCTTGCGGgcg	aattcgcCCGCAAGAAGCTCGTCTCCAAtatgcttgaatataactaTTGGAGACGAGCTTCTTGCGGactg
Pc	ctagcagtCTCATCGACATCTACGAACAAtagttatattcaagcataTTGTTCGTAGATGTCGATGAGgcg	aattcgcCTCATCGACATCTACGAACAAtatgcttgaatataactaTTGTTCGTAGATGTCGATGAGactg
Psc	ctagcagtCCAGTCGAATATGATGTACAAtagttatattcaagcataTTGTACATCATATTCGACTGGgcg	aattcgcCCAGTCGAATATGATGTACAAtatgcttgaatataactaTTGTACATCATATTCGACTGGactg
Ph	ctagcagtCCGGGTCAGCTGGTTCTCTTAtagttatattcaagcataTAAGAGAACCAGCTGACCCGGgcg	aattcgcCCGGGTCAGCTGGTTCTCTTAtatgcttgaatataactaTAAGAGAACCAGCTGACCCGGactg
chm	ctagcagtAAGGATCGAAGACGAACTCAAtagttatattcaagcataTTGAGTTCGTCTTCGATCCTTgcg	aattcgcAAGGATCGAAGACGAACTCAAtatgcttgaatataactaTTGAGTTCGTCTTCGATCCTTactg
Tip60	ctagcagtCAGCTACGAGTTGTCCAAGTTtagttatattcaagcataAACTTGGACAACTCGTAGCTGgcg	aattcgcCAGCTACGAGTTGTCCAAGTTtatgcttgaatataactaAACTTGGACAACTCGTAGCTGactg
Gcn5	ctagcagtCTCGTTGGTCTTCTACAAGTAtagttatattcaagcataTACTTGTAGAAGACCAACGAGgcg	aattcgcCTCGTTGGTCTTCTACAAGTAtatgcttgaatataactaTACTTGTAGAAGACCAACGAGactg
wg	ctagcagtACGAATAGATTTCAAGAAGAAtagttatattcaagcataTTCTTCTTGAAATCTATTCGTgcg	aattcgcACGAATAGATTTCAAGAAGAAtatgcttgaatataactaTTCTTCTTGAAATCTATTCGTactg
arm	ctagcagtTACGATTGCTGTTCAACGAAAtagttatattcaagcataTTTCGTTGAACAGCAATCGTAgcg	aattcgcTACGATTGCTGTTCAACGAAAtatgcttgaatataactaTTTCGTTGAACAGCAATCGTAactg
CG18604	ctagcagtCGGCGATACACTATCAAACAAtagttatattcaagcataTTGTTTGATAGTGTATCGCCGgcg	aattcgcCGGCGATACACTATCAAACAAtatgcttgaatataactaTTGTTTGATAGTGTATCGCCGactg
CG33714	ctagcagtAACGTGATCTTCGACAAGCGAtagttatattcaagcataTCGCTTGTCGAAGATCACGTTgcg	aattcgcAACGTGATCTTCGACAAGCGAtatgcttgaatataactaTCGCTTGTCGAAGATCACGTTactg
Eap	ctagcagtAACGACGACAGTGCGGATCTAtagttatattcaagcataTAGATCCGCACTGTCGTCGTTgcg	aattcgcAACGACGACAGTGCGGATCTAtatgcttgaatataactaTAGATCCGCACTGTCGTCGTT actg
CG6610	ctagcagtCCGCATCCACATTATCATGAAtagttatattcaagcataTTCATGATAATGTGGATGCGGgcg	aattcgcCCGCATCCACATTATCATGAAtatgcttgaatataactaTTCATGATAATGTGGATGCGG actg
Spx	ctagcagtCCCAAGGATCGTGTCACCCAAtagttatattcaagcataTTGGGTGACACGATCCTTGGGgcg	aattcgcCCCAAGGATCGTGTCACCCAAtatgcttgaatataactaTTGGGTGACACGATCCTTGGGactg
Clp	ctagcagtAAGGATCAGCTGCACAAGAAAtagttatattcaagcataTTTCTTGTGCAGCTGATCCTTgcg	aattcgcAAGGATCAGCTGCACAAGAAAtatgcttgaatataactaTTTCTTGTGCAGCTGATCCTTactg
snRNP2,SmD2	ctagcagtTCGGTTCATATCGAAGATGTTtagttatattcaagcataAACATCTTCGATATGAACCGAgcg	aattcgcTCGGTTCATATCGAAGATGTTtatgcttgaatataactaAACATCTTCGATATGAACCGAactg
DebB/SmF	ctagcagtCCGCTGCAACAACGTGCTGTAtagttatattcaagcataTACAGCACGTTGTTGCAGCGGgcg	aattcgcCCGCTGCAACAACGTGCTGTAtatgcttgaatataactaTACAGCACGTTGTTGCAGCGGactg
aPKC	ctagcagtAAGGTGCTAATGGTGGAGCTAtagttatattcaagcataTAGCTCCACCATTAGCACCTTgcg	aattcgcAAGGTGCTAATGGTGGAGCTAtatgcttgaatataactaTAGCTCCACCATTAGCACCTTactg
Rrp4	ctagcagtCAAGTGCAAGCTGATGATTTAtagttatattcaagcataTAAATCATCAGCTTGCACTTGgcg	aattcgcCAAGTGCAAGCTGATGATTTAtatgcttgaatataactaTAAATCATCAGCTTGCACTTG actg
cpo	ctagcagtCCGCGCGAGCTCTATTTGTTAtagttatattcaagcataTAACAAATAGAGCTCGCGCGGgcg	aattcgcCCGCGCGAGCTCTATTTGTTAtatgcttgaatataactaTAACAAATAGAGCTCGCGCGGactg
CG1677	ctagcagtACGCCTGTTAATGCGGATCAAtagttatattcaagcataTTGATCCGCATTAACAGGCGTgcg	aattcgcACGCCTGTTAATGCGGATCAAtatgcttgaatataactaTTGATCCGCATTAACAGGCGTactg
CG5371	ctagcagtCGGCATCTACAGCTCAGATAAtagttatattcaagcataTTATCTGAGCTGTAGATGCCGgcg	aattcgcCGGCATCTACAGCTCAGATAAtatgcttgaatataactaTTATCTGAGCTGTAGATGCCGactg
Src42A	ctagcagtAACAGTGAAAGTAACAGTAAAtagttatattcaagcataTTTACTGTTACTTTCACTGTTgcg	aattcgcAACAGTGAAAGTAACAGTAAAtatgcttgaatataactaTTTACTGTTACTTTCACTGTTactg
Nop60B	ctagcagtAAGCTGTTGGACTACGATGAAtagttatattcaagcataTTCATCGTAGTCCAACAGCTTgcg	aattcgcAAGCTGTTGGACTACGATGAAtatgcttgaatataactaTTCATCGTAGTCCAACAGCTTactg
CG7971	ctagcagtCCGAGGCTCAACAGCAGAAGAtagttatattcaagcataTCTTCTGCTGTTGAGCCTCGGgcg	aattcgcCCGAGGCTCAACAGCAGAAGAtatgcttgaatataactaTCTTCTGCTGTTGAGCCTCGG actg
SF1	ctagcagtCTGAATCAGGATCACGATCAAtagttatattcaagcataTTGATCGTGATCCTGATTCAGgcg	aattcgcCTGAATCAGGATCACGATCAAtatgcttgaatataactaTTGATCGTGATCCTGATTCAGactg
U2af50	ctagcagtCAAGGTCTTTGTCGAATTCAAtagttatattcaagcataTTGAATTCGACAAAGACCTTGgcg	aattcgcCAAGGTCTTTGTCGAATTCAAtatgcttgaatataactaTTGAATTCGACAAAGACCTTGactg
TBPH	ctagcagtCGGAGAGGATCACATTATCAAtagttatattcaagcataTTGATAATGTGATCCTCTCCGgcg	aattcgcCGGAGAGGATCACATTATCAAtatgcttgaatataactaTTGATAATGTGATCCTCTCCGactg
ZC3H3	ctagcagtACGGTGTGATGTACAAGAAGAtagttatattcaagcataTCTTCTTGTACATCACACCGTgcg	aattcgcACGGTGTGATGTACAAGAAGAtatgcttgaatataactaTCTTCTTGTACATCACACCGT actg
