# Supplementary material for: An efficient and multiple target transgenic RNAi technique with low toxicity in Drosophila
Source: Nat Commun. 2018 Oct 8;9:4160. doi: 10.1038/s41467-018-06537-y (PMC6175926; doi:10.1038/s41467-018-06537-y)
Supplement: Supplementary file 10 — Supplementary Data 8 [file 41467_2018_6537_MOESM10_ESM.xlsx]

## Sheet: Sheet1
Supplementary Data 8. The primers used for overexpression plasmids.
Gene Symbol	CDS-Primer-Fwd	CDS-Primer-Rev	Mutant-Primer-Fwd	Mutant-Primer-Rev
E2F1	AAACATCCCATATTCAGCCGAGGATGTCCAAGTTCTTTGTGAATGTTGCCCC	TCCGATGTCTCGCCTGAATTTTAGGGTCCATAGGCATCCGAACC	CACCCAAAATGATTTACTGAACGTGGATCTCTTCAAAGATCAGATCGTTATCG	TTCAGTAAATCATTTTGGGTGACGTAGGCCATGCCGCCGGAGTTCTCCACCTCC
Upf1	AAACATCCCATATTCAGCCGAGGATGAGCGTGGACACGTACGCGCCCAGCTCGG	TCCGATGTCTCGCCTGAATTTCAATAAGGCTGTGAGAACTGATTCAAGCTCCGCTC	CCCCGTGAAATGTACGTCCAACTTTACGGTGGACTTCATCTGGAAGTGCACGTC	TTGGACGTACATTTCACGGGGGCATTCGTTGAGGATTTCAGCTCCAGGCCGACG
egg	AAACATCCCATATTCAGCCGAGGATGTCTGGGCAGCCAACAGCCGTGGACTGC	TCCGATGTCTCGCCTGAATTTTAGAGCAGACGAAGGCGGCAATTGGGGGCCCCGC
aTub67C	AAACATCCCATATTCAGCCGAGGATGCGCGAAGTAGTCTCCATCCAGATTGGCC	TCCGATGTCTCGCCTGAATTTTAGAACTCATCGAAGTCCTCGTCGCCGCCCTCC	TTGCGTCTTTATGGTCGATAACGAGGCCATCTACGATATATGTAACAATAGCTTGGG	TATCGACCATAAAGACGCAATCCGAGTGGTCCATGGTGGAGTGGGTGGTGAGC
chm	AAACATCCCATATTCAGCCGAGGATGGCCTTGGAGTCCGGCAGCAGCAGCTCG	AGGTCCAGGATTCTCCTCGACGTCACCGCATGTTAGCAGACTTCCTCTGCCCTCTCCGCTTCCTGGAGATGAGCTCGGCTGGATATTGATGAAGGGC	AAGAATAGAGGATGAGTTGAAGGACCTGCCCGTGGGAAAGGGAATAAAATATATC	TTCAACTCATCCTCTATTCTTTCGGATGCTTGAGCTTGCGCTTCCCGGAACAA
Tip60	TCGAGGAGAATCCTGGACCTATGAAAATTAACCACAAATATGAGTTCGACGACG	CCCTCCGCCAGGTCCAGGATTCTCCTCGACGTCACCGCATGTTAGCAGACTTCCTCTGCCCTCTCCGCTTCCTTTGGAGCGCTTGGACCAGTCTTTGGGTGTCCAGTGCAGGC	CAGTTATGAACTCTCGAAATTCGAGGGCAAGACGGGATCGCCGGAGAAACC	AATTTCGAGAGTTCATAACTGAACTCAATGAGCAGCTTGCCGTAGCCCTTGCGC
Gcn5	ATCCTGGACCTGGCGGAGGGATGTCTGGTGGTCCATCCATAACGATAAAA	TTCTCGAGTGGATCCTACTAGTCATTTGTCCCACAGCCCCAGCTCGCGCAT	CAGCTTAGTGTTTTATAAATACAATCACCTGAGCACGCCTGAACTCCAAAC	TATTTATAAAACACTAAGCTGAGCACAGCCTTGGTGATGCACGGCGTCTCG
